# Supplementary material for: Sporadic Parkinson’s disease derived neuronal cells show disease-specific mRNA and small RNA signatures with abundant deregulation of piRNAs
Source: Acta Neuropathol Commun. 2018 Jul 10;6:58. doi: 10.1186/s40478-018-0561-x (PMC6038190; doi:10.1186/s40478-018-0561-x)
Supplement: Supplementary file 1 — Table S1. Cohort statistics with details about age, gender and all other covariates used for differential expression models. (XLSX 19 kb) [file 40478_2018_561_MOESM1_ESM.xlsx]

## Sheet: ForIPS cohort fibroblast
Patient ID	Age	Disease	Gender	Cell Type	Passage No	UKER code	Epigenetic Data
CTRL_1	42	CTRL	Male	Human Dermal Fibroblast	4	UKERf1JF-X-001	Small RNA Seq and RRBS
CTRL_2	53	CTRL	Male	Human Dermal Fibroblast	4	UKERf1E4-X-001	Small RNA Seq and RRBS
CTRL_3	45	CTRL	Female	Human Dermal Fibroblast	5	UKERf33Q-X-001	Small RNA Seq and RRBS
CTRL_4	71	CTRL	Male	Human Dermal Fibroblast	4	UKERfO3H-X-001	Small RNA Seq and RRBS
CTRL_5	69	CTRL	Female	Human Dermal Fibroblast	5	UKERfG3G-X-001	Small RNA Seq and RRBS
CTRL_6	66	CTRL	Female	Human Dermal Fibroblast	3	UKERf82A-X-001	Small RNA Seq and RRBS
PD_1	73	PD	Male	Human Dermal Fibroblast	5	UKERfJ2C-X-001	Small RNA Seq and RRBS
PD_2	44	PD	Male	Human Dermal Fibroblast	4	UKERfRJO-X-001	Small RNA Seq and RRBS
PD_3	64	PD	Male	Human Dermal Fibroblast	5	UKERfM89-X-001	Small RNA Seq and RRBS
PD_4	37	PD	Male	Human Dermal Fibroblast	3	UKERfAY6-X-001	Small RNA Seq and RRBS
PD_5	63	PD	Female	Human Dermal Fibroblast	4	UKERf88H-X-001	Small RNA Seq and RRBS
PD_6	68	PD	Male	Human Dermal Fibroblast	4	UKERfC99-X-001	Small RNA Seq and RRBS
PD_7	50	PD	Male	Human Dermal Fibroblast	4	UKERfVK2-X-001	Small RNA Seq and RRBS
PD_8	54	PD	Male	Human Dermal Fibroblast	5	UKERfR66-X-001	Small RNA Seq and RRBS
PD_9	49	PD	Male	Human Dermal Fibroblast	5	UKERfPX7-X-001	Small RNA Seq and RRBS
Data on per patient basis
	Age mean	Age median	Age sd	Male/Female
CTRL	57.6667	59.5	12.6754	3/3
PD	55.7778	54	11.935	8/1

## Sheet: ForIPS cohort iPSCs
Patient ID	Age	Disease	Gender	Cell Type	Passage No	UKER code	iPSC Clone ID	Epigenetic Data
CTRL_1	42	CTRL	Male	iPSC	21	UKERi1JF-R1-011	CTRL_iPSC_1_K1	Small RNA Seq and RRBS
CTRL_1	42	CTRL	Male	iPSC	14	UKERi1JF-R1-018	CTRL_iPSC_1_K2	Small RNA Seq and RRBS
CTRL_2	53	CTRL	Male	iPSC	20	UKERi1E4-R1-012	CTRL_iPSC_2_K1	Small RNA Seq and RRBS
CTRL_2	53	CTRL	Male	iPSC	21	UKERi1E4-R1-016	CTRL_iPSC_2_K2	Small RNA Seq and RRBS
CTRL_2	53	CTRL	Male	iPSC	21	UKERi1E4-R1-003	CTRL_iPSC_2_K3	Small RNA Seq and RRBS
CTRL_3	45	CTRL	Female	iPSC	15	UKERi33Q-R1-002	CTRL_iPSC_3_K1	Small RNA Seq and RRBS
CTRL_3	45	CTRL	Female	iPSC	9	UKERi33Q-R1-003	CTRL_iPSC_3_K2	Small RNA Seq and RRBS
CTRL_3	45	CTRL	Female	iPSC	15	UKERi33Q-R1-006	CTRL_iPSC_3_K3	Small RNA Seq and RRBS
CTRL_4	71	CTRL	Male	iPSC	18	UKER iO3H-R1-003	CTRL_iPSC_4_K2	Small RNA Seq and RRBS
CTRL_4	71	CTRL	Male	iPSC	16	UKERiO3H-R1-005	CTRL_iPSC_4_K1	Small RNA Seq and RRBS
CTRL_5	69	CTRL	Female	iPSC	21	UKERiG3G-R1-032	CTRL_iPSC_5_K3	NA
CTRL_5	69	CTRL	Female	iPSC	9	UKERiG3G-R1-039	CTRL_iPSC_5_K1	Small RNA Seq and RRBS
CTRL_5	69	CTRL	Female	iPSC	8	UKERiG3G-R1-047	CTRL_iPSC_5_K2	Small RNA Seq and RRBS
CTRL_6	66	CTRL	Female	iPSC	21	UKERi82A-R1-001	CTRL_iPSC_6_K1	Small RNA Seq and RRBS
CTRL_6	66	CTRL	Female	iPSC	17	UKERi82A-R1-002	CTRL_iPSC_6_K2	Small RNA Seq and RRBS
PD_1	73	PD	Male	iPSC	18	UKERiJ2C-R1-012	PD_iPSC_1_K1	Small RNA Seq and RRBS
PD_1	73	PD	Male	iPSC	19	UKERiJ2C-R1-015	PD_iPSC_1_K2	Small RNA Seq and RRBS
PD_1	73	PD	Male	iPSC	22	UKERiJ2C-R1-003	PD_iPSC_1_K3	NA
PD_2	44	PD	Male	iPSC	20	UKERiRJO-R1-003	PD_iPSC_2_K1	Small RNA Seq and RRBS
PD_2	44	PD	Male	iPSC	23	UKERiRJO-R1-005	PD_iPSC_2_K2	Small RNA Seq and RRBS
PD_3	64	PD	Male	iPSC	16	UKERiM89-R1-002	PD_iPSC_3_K1	Small RNA Seq and RRBS
PD_3	64	PD	Male	iPSC	19	UKERiM89-R1-005	PD_iPSC_3_K2	Small RNA Seq and RRBS
PD_4	37	PD	Male	iPSC	18	UKERiAY6-R1-002	PD_iPSC_4_K2	Small RNA Seq and RRBS
PD_4	37	PD	Male	iPSC	14	UKERiAY6-R1-003	PD_iPSC_4_K1	Small RNA Seq and RRBS
PD_4	37	PD	Male	iPSC	9	UKERiAY6-R1-006	PD_iPSC_4_K3	Small RNA Seq and RRBS
PD_5	63	PD	Female	iPSC	16	UKERi 88H-R1-002	PD_iPSC_5_K1	Small RNA Seq and RRBS
PD_5	63	PD	Female	iPSC	12	UKERi88H-R1-005	PD_iPSC_5_K3	Small RNA Seq and RRBS
PD_6	68	PD	Male	iPSC	22	UKERiC99-R1-007	PD_iPSC_6_K1	NA
PD_8	54	PD	Male	iPSC	18	UKERiR66-R1-014	PD_iPSC_8_K2	Small RNA Seq and RRBS
PD_9	49	PD	Male	iPSC	13	UKERiPX7-R1-001	PD_iPSC_9_K1	NA
PD_9	49	PD	Male	iPSC	16	UKERiPX7-R1-002	PD_iPSC_9_K2	NA
HUES6	ESC	CTRL	Female	ESC	40	NA	HUES6	Small RNA Seq and RRBS
H9	ESC	CTRL	Female	ESC	37	NA	H9	Small RNA Seq and RRBS
Data on per patient basis
	Age mean	Age median	Age sd	Male/Female
CTRL	57.6667	59.5	12.6754	3/3
PD	56.5	58.5	12	7/1

## Sheet: Dopaminergic neurons
Patient ID	Age	Disease	Gender	Parent iPSC Clone ID	iPSC UKER code	Epigenetic data
CTRL_1	42	CTRL	Male	CTRL_iPSC_1_K1	UKERi1JF-R1-011	NA
CTRL_1	42	CTRL	Male	CTRL_iPSC_1_K2	UKERi1JF-R1-018	Small RNA Seq and RRBS
CTRL_2	53	CTRL	Male	CTRL_iPSC_2_K2	UKERi1E4-R1-016	Small RNA Seq and RRBS
CTRL_2	53	CTRL	Male	CTRL_iPSC_2_K3	UKERi1E4-R1-003	NA
CTRL_3	45	CTRL	Female	CTRL_iPSC_3_K1	UKERi33Q-R1-002	Small RNA Seq and RRBS
CTRL_3	45	CTRL	Female	CTRL_iPSC_3_K3	UKERi33Q-R1-006	NA
CTRL_4	71	CTRL	Male	CTRL_iPSC_4_K1	UKERiO3H-R1-005	Small RNA Seq and RRBS
CTRL_5	69	CTRL	Female	CTRL_iPSC_5_K1	UKERiG3G-R1-039	Small RNA Seq and RRBS
PD_1	73	PD	Male	PD_iPSC_1_K1	UKERiJ2C-R1-012	Small RNA Seq and RRBS
PD_2	44	PD	Male	PD_iPSC_2_K2	UKERiRJO-R1-005	Small RNA Seq and RRBS
PD_3	64	PD	Male	PD_iPSC_3_K1	UKERiM89-R1-002	Small RNA Seq and RRBS
PD_3	64	PD	Male	PD_iPSC_3_K2	UKERiM89-R1-005	NA
PD_4	37	PD	Male	PD_iPSC_4_K1	UKERiAY6-R1-003	Small RNA Seq and RRBS
PD_5	63	PD	Female	PD_iPSC_5_K1	UKERi 88H-R1-002	Small RNA Seq and RRBS
PD_6	68	PD	Male	PD_iPSC_6_K1	UKERiC99-R1-007	NA
Data on per patient basis
	Age mean	Age median	Age sd	Male/Female
CTRL	56	53	13.4164	3/2
PD	58.1667	63.5	14.3027	5/1

## Sheet: Tissue cohort NBB
Tissue ID	Age	Disease	Gender	RIN	Pmd in minutes	Braak	Amyloid	Braaklb	Epigenetic Data
CTRL1	46	CTRL	Female	5.6	625	0	O	0	Small RNA Seq
CTRL2	88	CTRL	Male	7.4	420	1	O	0	Small RNA Seq
CTRL3	79	CTRL	Female	8	630	1	O	0	Small RNA Seq
CTRL4	60	CTRL	Female	7	410	1	O	0	Small RNA Seq
CTRL5	81	CTRL	Female	8.5	265	1	O	0	Small RNA Seq
CTRL6	51	CTRL	Male	7.8	465	0	O	0	Small RNA Seq
CTRL7	55	CTRL	Male	8.3	450	0	O	0	Small RNA Seq
CTRL8	76	CTRL	Male	7.4	405	0	O	0	Small RNA Seq
PD1	77	PD	Female	8	580	0	O	4	Small RNA Seq
PD2	62	PD	Male	7.5	555	0	O	3	Small RNA Seq
PD3	80	PD	Female	7.8	410	0	O	4	Small RNA Seq
PD4	91	PD	Female	7.4	250	1	O	4	Small RNA Seq
PD5	65	PD	Male	8.7	300	1	O	3	Small RNA Seq
PD6	57	PD	Male	7.9	345	0	O	4	Small RNA Seq
PD7	62	PD	Female	7.6	480	1	O	4	Small RNA Seq
PD8	86	PD	Male	5.8	445	2	O	4	Small RNA Seq
Data on per patient basis
	Age mean	Age median	Age sd	RIN mean	RIN median	RIN sd	Pmd mean	Pmd median	Pmd sd	Male/Female
CTRL	67	68	15.8204	7.5	7.6	0.914955	458.75	435	120.349	4/4
PD	72.5	71	12.6378	7.5875	7.7	0.827108	420.625	427.5	117.76	4/4
