# Supplementary material for: Sporadic Parkinson’s disease derived neuronal cells show disease-specific mRNA and small RNA signatures with abundant deregulation of piRNAs
Source: Acta Neuropathol Commun. 2018 Jul 10;6:58. doi: 10.1186/s40478-018-0561-x (PMC6038190; doi:10.1186/s40478-018-0561-x)
Supplement: Supplementary file 4 — Table S2. Differential expression analysis for mRNAs in fibroblasts, iPSCs/ESCs and neurons for the comparison PD vs. CTRL. (XLSX 18407 kb) [file 40478_2018_561_MOESM4_ESM.xlsx]

## Sheet: fibroblast_mRNA
Symbol	GeneId	ContigAccn	Chromosome	Strand	Start	End	Length	baseMean	log2FoldChange	lfcSE	stat	pvalue	padj
47.11	0	NT_187636	chrALTS_NT_187636	+	115871	130199	1484	0	NA	NA	NA	NA	NA
47.11	0	NT_187637	chrALTS_NT_187637	+	71380	85883	1666	0	NA	NA	NA	NA	NA
47.11	0	NT_187639	chrALTS_NT_187639	+	71439	85942	1666	0	NA	NA	NA	NA	NA
47.11	0	NT_187640	chrALTS_NT_187640	+	115859	130358	1576	0	NA	NA	NA	NA	NA
47.11	0	NT_187641	chrALTS_NT_187641	+	70899	85414	1600	0	NA	NA	NA	NA	NA
47.11	0	NT_187643	chrALTS_NT_187643	+	71425	85926	1586	0	NA	NA	NA	NA	NA
47.11	0	NT_187645	chrALTS_NT_187645	+	71328	85584	1341	0	NA	NA	NA	NA	NA
47.11	0	NT_187668	chrALTS_NT_187668	+	116012	130516	1593	0	NA	NA	NA	NA	NA
47.11	0	NT_187669	chrALTS_NT_187669	+	71329	85585	1341	0	NA	NA	NA	NA	NA
47.11	0	NT_187673	chrALTS_NT_187673	+	71438	85759	1406	0	NA	NA	NA	NA	NA
47.11	0	NT_187685	chrALTS_NT_187685	+	71372	85693	1406	0	NA	NA	NA	NA	NA
47.11	0	NT_187686	chrALTS_NT_187686	+	116099	130393	1372	0	NA	NA	NA	NA	NA
47.11	0	NT_187687	chrALTS_NT_187687	+	71449	85961	1678	0	NA	NA	NA	NA	NA
SEPT1	1731	NC_000016	chr16	-	30378133	30395991	4217	72.6147	0.27115	0.239049	1.13429	0.256674	0.776271
SEPT2	4735	NC_000002	chr2	+	241315100	241354027	8332	14416.6	0.130137	0.072602	1.79247	0.0730582	0.738354
SEPT3	55964	NC_000022	chr22	+	41976810	41998221	5115	37.0716	0.256664	0.283257	0.906117	0.364874	0.815059
SEPT4	5414	NC_000017	chr17	-	58520250	58540818	7957	17.1298	0.341172	0.254291	1.34166	0.179706	0.746713
SEPT5	5413	NC_000022	chr22	+	19714464	19724772	5603	651.628	-0.344118	0.176483	-1.94986	0.0511924	0.738354
SEPT6	23157	NC_000023	chrX	-	119615724	119695622	6723	694.47	0.019642	0.150408	0.130592	0.896098	0.980624
SEPT7	989	NC_000007	chr7	+	35800932	35907105	10390	4210.97	0.0559527	0.0793586	0.705062	0.480772	0.856072
SEPT8	23176	NC_000005	chr5	-	132750817	132778012	6833	2184.4	0.0596889	0.078093	0.764331	0.44467	0.844125
SEPT9	10801	NC_000017	chr17	+	77281410	77505792	11291	11285.7	0.198072	0.161694	1.22498	0.220582	0.76476
SEPT9	10801	NW_003315955	chrALTS_NW_003315955	+	78784	79107	324	0	NA	NA	NA	NA	NA
SEPT10	151011	NC_000002	chr2	-	109542797	109614206	4908	2408.67	0.123756	0.116693	1.06053	0.288902	0.787636
SEPT11	55752	NC_000004	chr4	+	76949703	77040154	9795	14668.2	-0.0362795	0.174327	-0.208111	0.835142	0.963998
SEPT12	124404	NC_000016	chr16	-	4777614	4788521	2180	0	NA	NA	NA	NA	NA
SEPT14	346288	NC_000007	chr7	-	55793544	55862789	3905	0	NA	NA	NA	NA	NA
SEPT15	9403	NC_000001	chr1	-	86862445	86914424	2103	4143.07	-0.128312	0.100914	-1.27149	0.203554	0.760985
103AS	0	NT_187636	chrALTS_NT_187636	+	139108	160584	1895	0	NA	NA	NA	NA	NA
103AS	0	NT_187637	chrALTS_NT_187637	+	104920	116108	2169	0	NA	NA	NA	NA	NA
103AS	0	NT_187638	chrALTS_NT_187638	+	91648	102557	1581	0	NA	NA	NA	NA	NA
103AS	0	NT_187639	chrALTS_NT_187639	+	104978	116168	2102	0	NA	NA	NA	NA	NA
103AS	0	NT_187640	chrALTS_NT_187640	+	149657	160552	1567	0	NA	NA	NA	NA	NA
103AS	0	NT_187641	chrALTS_NT_187641	+	104537	115613	1742	0	NA	NA	NA	NA	NA
103AS	0	NT_187642	chrALTS_NT_187642	+	91446	102544	1730	0	NA	NA	NA	NA	NA
103AS	0	NT_187643	chrALTS_NT_187643	+	105240	116147	1539	0	NA	NA	NA	NA	NA
103AS	0	NT_187644	chrALTS_NT_187644	+	91486	102562	1742	0	NA	NA	NA	NA	NA
103AS	0	NT_187645	chrALTS_NT_187645	+	105189	115903	1346	0	NA	NA	NA	NA	NA
103AS	0	NT_187668	chrALTS_NT_187668	+	149718	160745	1728	0	NA	NA	NA	NA	NA
103AS	0	NT_187669	chrALTS_NT_187669	+	105195	116111	1548	0	NA	NA	NA	NA	NA
103AS	0	NT_187670	chrALTS_NT_187670	+	91430	102506	1742	0	NA	NA	NA	NA	NA
103AS	0	NT_187673	chrALTS_NT_187673	+	105159	116141	1657	0	NA	NA	NA	NA	NA
103AS	0	NT_187684	chrALTS_NT_187684	+	135423	146406	1656	0	NA	NA	NA	NA	NA
103AS	0	NT_187685	chrALTS_NT_187685	+	105157	116106	1581	0	NA	NA	NA	NA	NA
103AS	0	NT_187686	chrALTS_NT_187686	+	149817	160840	1657	0	NA	NA	NA	NA	NA
103AS	0	NT_187687	chrALTS_NT_187687	+	105003	116151	2169	0	NA	NA	NA	NA	NA
103AS	0	NT_113949	chrALTS_NT_113949	+	91439	102515	1742	0	NA	NA	NA	NA	NA
183ActI	0	NT_187636	chrALTS_NT_187636	+	40126	54421	1557	0	NA	NA	NA	NA	NA
183ActI	0	NT_187644	chrALTS_NT_187644	+	40171	54479	1569	0	NA	NA	NA	NA	NA
183ActI	0	NT_187670	chrALTS_NT_187670	+	40100	54125	1286	0	NA	NA	NA	NA	NA
27K	0	NC_000005	chr5	-	132987652	132988110	459	148.779	0.103247	0.110659	0.933022	0.350809	0.80942
28H	0	NC_000007	chr7	+	84876554	84876956	403	0.0921556	0.0178771	0.0893983	0.199971	0.841503	NA
354J5	0	NC_000006	chr6	-	108782126	108787053	4928	170.127	-0.1425	0.115439	-1.23443	0.217044	0.76476
5-HT5B	0	NC_000002	chr2	+	117859427	117934944	2284	11.6347	-0.355285	0.273234	-1.3003	0.193499	0.752855
71-7A3	0	NC_000005	chr5	+	37209364	37212381	3018	97.6173	-0.110872	0.14381	-0.770961	0.44073	0.84372
A10	0	NC_000002	chr2	+	90021567	90022185	409	0	NA	NA	NA	NA	NA
A1BG	1	NC_000019	chr19	-	58345178	58362751	6170	346.432	0.141887	0.134442	1.05538	0.291253	0.788075
A1BG-AS1	503538	NC_000019	chr19	+	58351970	58355183	2130	224.662	-0.113718	0.130959	-0.868343	0.385207	0.824083
A1CF	29974	NC_000010	chr10	-	50799409	50885675	9819	0.116949	0.0613755	0.0907934	0.675991	0.499046	NA
A20	0	NC_000002	chr2	-	89213417	89213928	388	0	NA	NA	NA	NA	NA
A26	0	NC_000002	chr2	-	89159751	89160366	406	0	NA	NA	NA	NA	NA
A2M	2	NC_000012	chr12	-	9067664	9116229	6384	490.494	-0.297046	0.2612	-1.13724	0.25544	0.775978
A2M-AS1	144571	NC_000012	chr12	+	9065177	9068055	2282	16.6667	0.0837772	0.280505	0.298665	0.765196	0.945785
A2ML1	144568	NC_000012	chr12	+	8822472	8887001	7150	0.702981	-0.1832	0.197189	-0.929058	0.352859	NA
A2MP1	3	NC_000012	chr12	-	9228533	9275817	4657	0.1122	-0.0169116	0.0907853	-0.186281	0.852224	NA
A30	0	NC_000002	chr2	-	89117336	89117844	384	0	NA	NA	NA	NA	NA
A3GALT2	127550	NC_000001	chr1	-	33306766	33321098	1023	0.755806	-0.0824197	0.209962	-0.392546	0.694655	NA
A4GALT	53947	NC_000022	chr22	-	42692117	42721301	4554	2330.08	-0.161468	0.144897	-1.11436	0.265123	0.78179
A4GNT	51146	NC_000003	chr3	-	138123718	138132387	1771	4.00868	-0.057571	0.282471	-0.203812	0.8385	0.964553
A6ps1	0	NC_000017	chr17	-	29203426	29204474	1049	294.276	-0.0370859	0.142813	-0.25968	0.79511	0.953359
A-761H5.2	0	NC_000016	chr16	-	28700294	28701540	959	0.137138	0.0380678	0.094636	0.402255	0.687496	NA
AA06	100506677	NC_000017	chr17	-	33529787	33533760	632	0	NA	NA	NA	NA	NA
AAAS	8086	NC_000012	chr12	-	53307456	53324864	4225	633.474	0.241348	0.134158	1.79898	0.0720215	0.738354
AACP	0	NC_000008	chr8	+	18370607	18371484	878	0	NA	NA	NA	NA	NA
AACS	65985	NC_000012	chr12	+	125065379	125143333	15693	492.337	-0.0860463	0.118858	-0.723944	0.4691	0.853347
AACSP1	729522	NC_000005	chr5	-	178764861	178818435	3380	0	NA	NA	NA	NA	NA
AADAC	13	NC_000003	chr3	+	151813974	151828488	1703	0.610201	-0.0675158	0.171626	-0.393389	0.694032	NA
AADACL2	344752	NC_000003	chr3	+	151733916	151761339	5071	9.27314	-0.0779395	0.202189	-0.385479	0.699883	0.928939
AADACL2	344752	NW_003315913	chrALTS_NW_003315913	+	155089	180671	3230	0	NA	NA	NA	NA	NA
AADACL3	126767	NC_000001	chr1	+	12716115	12728759	4049	0	NA	NA	NA	NA	NA
AADACL4	343066	NC_000001	chr1	+	12644547	12667086	1634	0.360183	0.0348617	0.160774	0.216836	0.828336	NA
AADACP1	201651	NC_000003	chr3	+	151770428	151784894	2012	0.829034	-0.0903116	0.179504	-0.503118	0.614881	NA
AADAT	51166	NC_000004	chr4	-	170060222	170091699	2912	154.83	0.0535593	0.193705	0.276499	0.782165	0.950245
AAED1	195827	NC_000009	chr9	-	96639577	96655317	3098	1325.18	-0.154056	0.161089	-0.95634	0.3389	0.806038
AAGAB	79719	NC_000015	chr15	-	67200675	67255198	7808	965.717	-0.135653	0.0931562	-1.45618	0.145342	0.738354
AAK1	22848	NC_000002	chr2	-	69457995	69643845	26492	1050.6	0.0352955	0.118915	0.296814	0.766608	0.945785
AAMDC	28971	NC_000011	chr11	+	77821114	77900785	1195	257.724	0.226336	0.164985	1.37186	0.170107	0.739715
AAMP	14	NC_000002	chr2	-	218264123	218270257	2937	1680.37	0.0515676	0.0656989	0.784908	0.432507	0.840171
AANAT	15	NC_000017	chr17	+	76453351	76470117	2149	0.0493493	0.04155	0.0878326	0.473059	0.636171	NA
AAR2	25980	NC_000020	chr20	+	36236417	36256941	2975	1038.79	-0.130609	0.0987125	-1.32313	0.185793	0.748602
AARD	441376	NC_000008	chr8	+	116938199	116944487	2412	1.15679	-0.000793224	0.227351	-0.00348898	0.997216	0.999458
AARS	16	NC_000016	chr16	-	70252295	70289555	4676	3299.88	0.0644977	0.118174	0.545787	0.585212	0.896676
AARS2	57505	NC_000006	chr6	-	44298726	44313357	5257	427.935	-0.0451945	0.116546	-0.387784	0.698176	0.928797
AARSD1	80755	NC_000017	chr17	-	42950526	42964498	1972	332.119	0.0875299	0.106241	0.823884	0.410005	0.832827
AASDH	132949	NC_000004	chr4	-	56338284	56387698	4908	256.044	-0.0896397	0.160043	-0.560096	0.575414	0.894407
AASDHPPT	60496	NC_000011	chr11	+	106077489	106098710	6060	897.132	0.0238077	0.115091	0.206859	0.83612	0.963998
AASS	10157	NC_000007	chr7	-	122073544	122144290	6705	521.973	0.142665	0.150196	0.949858	0.342185	0.807637
AATF	26574	NC_000017	chr17	+	36948875	37056871	4218	823.201	-0.0272484	0.0866065	-0.314623	0.753048	0.942824
AATF	26574	NT_187614	chrALTS_NT_187614	+	1185240	1293236	3915	0	NA	NA	NA	NA	NA
AATK	9625	NC_000017	chr17	-	81117295	81166077	6111	3.83951	0.078978	0.280011	0.282054	0.777902	0.948751
AATK-AS1	388428	NC_000017	chr17	+	81165507	81183164	1577	0.0210439	-0.0284713	0.0875534	-0.325188	0.745039	NA
AB014085.4	0	NC_000006	chr6	-	30359278	30359911	634	0	NA	NA	NA	NA	NA
AB014085.4	0	NT_167244	chrALTS_NT_167244	-	1688775	1689408	634	0	NA	NA	NA	NA	NA
AB014085.4	0	NT_113891	chrALTS_NT_113891	-	1838958	1839591	634	0	NA	NA	NA	NA	NA
AB014085.4	0	NT_167245	chrALTS_NT_167245	-	1615125	1615758	634	0	NA	NA	NA	NA	NA
AB014085.4	0	NT_167246	chrALTS_NT_167246	-	1669513	1670146	634	0	NA	NA	NA	NA	NA
AB014085.4	0	NT_167248	chrALTS_NT_167248	-	1614360	1614993	634	0	NA	NA	NA	NA	NA
AB014085.4	0	NT_167249	chrALTS_NT_167249	-	1657735	1658368	634	0	NA	NA	NA	NA	NA
AB023060.6	0	NC_000006	chr6	+	31140727	31140913	187	0	NA	NA	NA	NA	NA
AB023060.6	0	NT_113891	chrALTS_NT_113891	+	2623117	2623303	187	0	NA	NA	NA	NA	NA
AB023060.6	0	NT_167245	chrALTS_NT_167245	+	2400054	2400240	187	0	NA	NA	NA	NA	NA
AB023060.6	0	NT_167246	chrALTS_NT_167246	+	2451244	2451430	187	0	NA	NA	NA	NA	NA
AB023060.6	0	NT_167247	chrALTS_NT_167247	+	2484856	2485042	187	0	NA	NA	NA	NA	NA
AB023060.6	0	NT_167248	chrALTS_NT_167248	+	2398759	2398945	187	0	NA	NA	NA	NA	NA
ABAT	18	NC_000016	chr16	+	8674565	8784575	9744	211.661	0.118167	0.146692	0.805542	0.420507	0.837861
ABC35	0	NC_000007	chr7	+	117713753	117715901	657	0.0502037	0.0418844	0.0877883	0.477107	0.633286	NA
ABCA1	19	NC_000009	chr9	-	104781002	104928246	14019	1513.67	-0.157969	0.205966	-0.766963	0.443104	0.843744
ABCA10	10349	NC_000017	chr17	-	69148007	69244846	8005	73.3583	-0.00878397	0.281068	-0.0312521	0.975068	0.996273
ABCA11P	79963	NC_000004	chr4	-	425435	474209	3119	110.604	0.203795	0.143428	1.42089	0.155348	0.738354
ABCA12	26154	NC_000002	chr2	-	214931542	215138428	9498	1.28326	0.153805	0.242117	0.635253	0.525264	0.874987
ABCA13	154664	NC_000007	chr7	+	48171458	48647496	19235	6.96161	0.0447864	0.231391	0.193553	0.846526	0.966829
ABCA17P	650655	NC_000016	chr16	+	2339150	2426699	6574	2.6558	0.241546	0.281264	0.858789	0.390457	0.82563
ABCA2	20	NC_000009	chr9	-	137007227	137028922	11514	1317.72	-0.0266429	0.137883	-0.193228	0.846781	0.966829
ABCA3	21	NC_000016	chr16	-	2275878	2340746	7623	48.6337	-0.0583859	0.279349	-0.209007	0.834443	0.963998
ABCA4	24	NC_000001	chr1	-	93992835	94121149	9448	4.59225	-0.366869	0.282747	-1.29752	0.194453	0.75329
ABCA5	23461	NC_000017	chr17	-	69244311	69327244	12791	324.269	-0.507976	0.239459	-2.12135	0.0338926	0.738354
ABCA6	23460	NC_000017	chr17	-	69078691	69143262	14282	1073.09	-0.200952	0.22754	-0.883151	0.377155	0.819869
ABCA7	10347	NC_000019	chr19	+	1040101	1065572	8415	191.611	0.239584	0.254264	0.942266	0.346057	0.808081
ABCA8	10351	NC_000017	chr17	-	68867287	68955404	11429	786.792	0.0921637	0.273185	0.337368	0.73584	0.938152
ABCA9	10350	NC_000017	chr17	-	68974488	69062296	9838	1495.57	-0.282022	0.243494	-1.15823	0.24677	0.771855
ABCB1	5243	NC_000007	chr7	-	87503633	87713323	5625	0.871801	0.140126	0.202206	0.692987	0.488317	NA
ABCB10	23456	NC_000001	chr1	-	229516582	229558695	4985	354.332	0.00418374	0.106878	0.039145	0.968775	0.995334
ABCB10P	0	NC_000015	chr15	+	23179869	23182049	2181	6.08	0.0697481	0.277667	0.251193	0.801665	0.956206
ABCB11	8647	NC_000002	chr2	-	168922826	169031323	5512	0	NA	NA	NA	NA	NA
ABCB11	8647	NW_003315909	chrALTS_NW_003315909	-	109565	123061	2041	0	NA	NA	NA	NA	NA
ABCB4	5244	NC_000007	chr7	-	87402045	87480435	7212	50.6912	0.0398413	0.283207	0.140679	0.888124	0.978715
ABCB5	340273	NC_000007	chr7	+	20615622	20777038	9088	0.823121	0.151778	0.19739	0.768923	0.441939	NA
ABCB6	10058	NC_000002	chr2	-	219209766	219222738	7615	1551.96	0.0778676	0.0817411	0.952612	0.340787	0.806824
ABCB7	22	NC_000023	chrX	-	75053172	75156340	2899	219.236	-0.0856327	0.113212	-0.756396	0.449412	0.845108
ABCB8	11194	NC_000007	chr7	+	151028422	151052753	11451	609.563	0.0783612	0.130335	0.601231	0.547686	0.884482
ABCB9	23457	NC_000012	chr12	-	122920178	122981649	9096	567.336	0.148751	0.0927327	1.60408	0.108696	0.738354
ABCC1	4363	NC_000016	chr16	+	15949577	16143074	7576	2532.28	-0.1625	0.155379	-1.04583	0.295638	0.78899
ABCC1	4363	NT_187607	chrALTS_NT_187607	+	1607547	1800966	8518	0	NA	NA	NA	NA	NA
ABCC10	89845	NC_000006	chr6	+	43427544	43450430	8152	486.595	0.163165	0.119892	1.36094	0.173534	0.741907
ABCC11	85320	NC_000016	chr16	-	48166910	48247568	7246	59.3052	-0.113454	0.210468	-0.539055	0.589849	0.897264
ABCC12	94160	NC_000016	chr16	-	48082973	48156018	9431	0.254713	0.0989101	0.111662	0.885798	0.375726	NA
ABCC13	150000	NC_000021	chr21	+	14236206	14362754	10722	0	NA	NA	NA	NA	NA
ABCC2	1244	NC_000010	chr10	+	99782694	99852192	6545	15.7786	0.277552	0.259828	1.06822	0.285423	0.786425
ABCC3	8714	NC_000017	chr17	+	50634814	50692252	10588	925.019	-0.56726	0.270407	-2.0978	0.0359227	0.738354
ABCC4	10257	NC_000013	chr13	-	95019829	95301446	8282	536.641	-0.200739	0.168936	-1.18825	0.234734	0.76737
ABCC5	10057	NC_000003	chr3	-	183919934	184018015	9943	979.036	-0.163917	0.122417	-1.339	0.18057	0.74737
ABCC6	368	NC_000016	chr16	-	16148928	16223522	7559	31.9206	-0.127144	0.251955	-0.504628	0.61382	0.902692
ABCC6	368	NT_187607	chrALTS_NT_187607	-	1807491	1881733	6105	0	NA	NA	NA	NA	NA
ABCC6P1	653190	NC_000016	chr16	+	18571162	18598328	3431	1.23508	0.0488833	0.243521	0.200735	0.840906	0.965352
ABCC6P2	730013	NC_000016	chr16	-	14820792	14824702	1077	4.67689	0.193865	0.278462	0.696198	0.486305	0.85809
ABCC6P2	730013	NT_187607	chrALTS_NT_187607	+	962170	964453	719	0	NA	NA	NA	NA	NA
ABCC8	6833	NC_000011	chr11	-	17392885	17476845	6705	0	NA	NA	NA	NA	NA
ABCC9	10060	NC_000012	chr12	-	21797389	21941863	12091	982.336	0.278703	0.278303	1.00144	0.316616	0.798831
ABCD1	215	NC_000023	chrX	+	153724868	153744762	3748	407.983	0.289301	0.134634	2.1488	0.0316502	0.738354
ABCD2	225	NC_000012	chr12	-	39550033	39620041	6528	1.59577	-0.12248	0.243837	-0.502305	0.615453	0.903217
ABCD3	5825	NC_000001	chr1	+	94418377	94518666	7756	535.312	-0.142136	0.0849311	-1.67354	0.0942208	0.738354
ABCD4	5826	NC_000014	chr14	-	74285277	74303064	8923	578.461	-0.0730447	0.0790606	-0.923907	0.355535	0.810688
ABCE1	6059	NC_000004	chr4	+	145097932	145129524	6610	1206.85	-0.176511	0.110721	-1.5942	0.110891	0.738354
ABCF1	23	NC_000006	chr6	+	30571376	30597179	4523	1393.95	-0.18232	0.135547	-1.34507	0.178603	0.745522
ABCF1	23	NT_113891	chrALTS_NT_113891	+	2051098	2076903	4443	0	NA	NA	NA	NA	NA
ABCF1	23	NT_167245	chrALTS_NT_167245	+	1827203	1853009	4443	0	NA	NA	NA	NA	NA
ABCF1	23	NT_167246	chrALTS_NT_167246	+	1881605	1907409	4439	0	NA	NA	NA	NA	NA
ABCF1	23	NT_167247	chrALTS_NT_167247	+	1915422	1941226	4439	0	NA	NA	NA	NA	NA
ABCF1	23	NT_167248	chrALTS_NT_167248	+	1826463	1852267	4443	0	NA	NA	NA	NA	NA
ABCF1	23	NT_167249	chrALTS_NT_167249	+	1872133	1897937	4442	0	NA	NA	NA	NA	NA
ABCF2	10061	NC_000007	chr7	-	151207830	151227374	5486	1417.32	-0.185954	0.104539	-1.77881	0.0752711	0.738354
ABCF3	55324	NC_000003	chr3	+	184186023	184194012	5214	963.913	-0.0028947	0.0669496	-0.043237	0.965513	0.994891
ABCG1	9619	NC_000021	chr21	+	42199689	42297244	6121	0.517394	0.148856	0.134269	1.10864	0.267585	NA
ABCG2	9429	NC_000004	chr4	-	88090264	88231417	4908	5.04406	-0.0157602	0.2805	-0.0561861	0.955194	0.994288
ABCG4	64137	NC_000011	chr11	+	119149012	119162666	6284	1.90293	-0.0672957	0.251163	-0.267936	0.788749	0.951809
ABCG5	64240	NC_000002	chr2	-	43806130	43838900	4274	1.97853	-0.0535229	0.260611	-0.205375	0.837279	0.964204
ABCG8	64241	NC_000002	chr2	+	43838964	43878808	3022	0	NA	NA	NA	NA	NA
ABHD1	84696	NC_000002	chr2	+	27123764	27130991	4834	174.981	-0.275598	0.230742	-1.1944	0.23232	0.766724
ABHD10	55347	NC_000003	chr3	+	111978876	111993368	5268	457.305	0.186956	0.109738	1.70366	0.0884452	0.738354
ABHD11	83451	NC_000007	chr7	-	73736094	73738867	2412	187.725	-0.0388063	0.0953513	-0.406983	0.684021	0.924557
ABHD12	26090	NC_000020	chr20	-	25294743	25390983	3214	823.75	0.217186	0.134906	1.60991	0.107418	0.738354
ABHD12B	145447	NC_000014	chr14	+	50872160	50904970	6300	6.42519	-0.214616	0.281711	-0.761831	0.446161	0.844125
ABHD13	84945	NC_000013	chr13	+	108218379	108234255	5985	485.338	-0.294009	0.139883	-2.10182	0.0355695	0.738354
ABHD14A	25864	NC_000003	chr3	+	51975026	51981200	1765	450.184	0.117999	0.148601	0.794068	0.427156	0.839081
ABHD14A-ACY1	100526760	NC_000003	chr3	+	51975050	51989183	2164	450.184	-0.0588699	0.0944266	-0.623446	0.532991	0.876454
ABHD14B	84836	NC_000003	chr3	-	51968510	51983409	4059	1924.43	0.215037	0.168477	1.27636	0.201829	0.759422
ABHD15	116236	NC_000017	chr17	-	29560547	29567137	3592	594.34	0.127118	0.121342	1.0476	0.294822	0.788629
ABHD16A	7920	NC_000006	chr6	-	31686949	31703444	5588	526.57	0.0499875	0.0959317	0.521073	0.602316	0.90108
ABHD16A	7920	NT_113891	chrALTS_NT_113891	-	3164239	3191356	4662	0	NA	NA	NA	NA	NA
ABHD16A	7920	NT_167245	chrALTS_NT_167245	-	2934713	2961834	4662	0	NA	NA	NA	NA	NA
ABHD16A	7920	NT_167246	chrALTS_NT_167246	-	2991996	3008464	5560	0	NA	NA	NA	NA	NA
ABHD16A	7920	NT_167247	chrALTS_NT_167247	-	3028821	3055949	4662	0	NA	NA	NA	NA	NA
ABHD16A	7920	NT_167248	chrALTS_NT_167248	-	2942773	2959248	4125	0	NA	NA	NA	NA	NA
ABHD16A	7920	NT_167249	chrALTS_NT_167249	-	2986234	3002713	4129	0	NA	NA	NA	NA	NA
ABHD16B	140701	NC_000020	chr20	+	63861213	63863306	2094	140.017	-0.0464521	0.152725	-0.304154	0.76101	0.944447
ABHD17A	81926	NC_000019	chr19	-	1876810	1885547	6139	444.568	-0.130653	0.0951037	-1.37379	0.169507	0.739715
ABHD17AP2	0	NC_000001	chr1	+	148146395	148149566	933	84.3385	-0.0381487	0.145957	-0.26137	0.793808	0.953143
ABHD17B	51104	NC_000009	chr9	-	71862452	71911245	3340	296.227	-0.0792884	0.101036	-0.784755	0.432597	0.840171
ABHD17C	58489	NC_000015	chr15	+	80695303	80755621	4415	885.79	-0.200661	0.19586	-1.02452	0.305592	0.793065
ABHD2	11057	NC_000015	chr15	+	89087459	89202360	9670	2365.67	-0.0537995	0.159358	-0.337601	0.735664	0.938083
ABHD3	171586	NC_000018	chr18	-	21650897	21704805	3987	107.357	0.474701	0.232819	2.03892	0.0414578	0.738354
ABHD4	63874	NC_000014	chr14	+	22598237	22613215	3899	2100.79	0.19357	0.209827	0.922519	0.356258	0.810688
ABHD5	51099	NC_000003	chr3	+	43690870	43734371	7667	797.492	-0.509791	0.189797	-2.68598	0.00723178	0.738354
ABHD6	57406	NC_000003	chr3	+	58237506	58294738	4568	137.662	0.249324	0.164958	1.51144	0.130677	0.738354
ABHD8	79575	NC_000019	chr19	-	17292131	17303473	2090	382.522	0.425568	0.169776	2.50664	0.0121886	0.738354
ABI1	10006	NC_000010	chr10	-	26746593	26861087	4218	1359.42	0.00576678	0.0974874	0.0591541	0.952829	0.993574
ABI2	10152	NC_000002	chr2	+	203327874	203447723	23928	1863.7	-0.0164673	0.133303	-0.123533	0.901685	0.981986
ABI3	51225	NC_000017	chr17	+	49210227	49223225	2130	6.31674	-1.02186	0.274361	-3.72452	0.000195685	0.324921
ABI3BP	25890	NC_000003	chr3	-	100749156	100993515	10264	2774.15	0.210178	0.276259	0.760802	0.446775	0.844231
ABL1	25	NC_000009	chr9	+	130713881	130887675	8566	6773.41	-0.0996816	0.140712	-0.70841	0.478691	0.855859
ABL2	27	NC_000001	chr1	-	179099327	179229684	13257	1585.31	-0.193386	0.16959	-1.14031	0.254158	0.774804
ABLIM1	3983	NC_000010	chr10	-	114424445	114427398	2954	0.108048	0.0419671	0.087853	0.477697	0.632866	NA
ABLIM1	3983	NC_000010	chr10	-	114431110	114768609	12041	128.715	-0.0378013	0.271014	-0.139481	0.88907	0.978715
ABLIM2	84448	NC_000004	chr4	-	7957489	8158832	10787	3.20597	-0.0999015	0.250763	-0.398389	0.690343	0.926656
ABLIM3	22885	NC_000005	chr5	+	149141483	149260542	7726	1127.09	0.102128	0.192011	0.531888	0.594804	0.898976
ABO	28	NC_000009	chr9	-	133250401	133275214	6354	0	NA	NA	NA	NA	NA
ABR	29	NC_000017	chr17	-	1003518	1229630	11245	3266.12	-0.114977	0.205413	-0.559733	0.575661	0.894407
ABR	29	NT_187613	chrALTS_NT_187613	-	42765	231794	7962	0	NA	NA	NA	NA	NA
ABR	29	NT_187664	chrALTS_NT_187664	-	42765	153205	6370	0	NA	NA	NA	NA	NA
ABRA	137735	NC_000008	chr8	-	106759483	106770245	2755	0.184311	0.0244928	0.0958078	0.255645	0.798225	NA
ABRACL	58527	NC_000006	chr6	+	139028682	139043302	1800	228.335	-0.0178825	0.174569	-0.102438	0.918409	0.986712
ABT1	29777	NC_000006	chr6	+	26596943	26600744	2958	476.828	0.0643366	0.0826359	0.778554	0.436242	0.841119
ABTB1	80325	NC_000003	chr3	+	127672929	127680926	6654	677.782	0.0386333	0.0829321	0.465842	0.641328	0.912121
ABTB2	25841	NC_000011	chr11	-	34150987	34358008	4974	149.505	-0.25374	0.240607	-1.05459	0.291615	0.788075
AC012044.5	0	NC_000010	chr10	-	45815426	45817588	588	0	NA	NA	NA	NA	NA
AC022026.3	0	NC_000010	chr10	+	74371535	74372416	882	1.02278	-0.331133	0.23579	-1.40435	0.160213	0.738354
AC022394.1	0	NC_000010	chr10	+	84081429	84081995	268	0	NA	NA	NA	NA	NA
ACAA1	30	NC_000003	chr3	-	38103129	38137242	7109	957.619	0.0184726	0.0989996	0.186593	0.85198	0.968295
ACAA2	10449	NC_000018	chr18	-	49782167	49813960	4618	1044.23	0.17587	0.116795	1.5058	0.132118	0.738354
ACACA	31	NC_000017	chr17	-	37084988	37406822	12772	2027.62	-0.0640185	0.155135	-0.412664	0.679853	0.92439
ACACA	31	NT_187614	chrALTS_NT_187614	-	1320992	1645967	11624	0	NA	NA	NA	NA	NA
ACACB	32	NC_000012	chr12	+	109116431	109268226	14783	253.382	-0.011028	0.238727	-0.046195	0.963155	0.994891
ACAD10	80724	NC_000012	chr12	+	111686053	111757107	7973	497.814	0.0463971	0.0900857	0.515033	0.60653	0.901801
ACAD11	84129	NC_000003	chr3	-	132558138	132660723	5292	1717.63	-0.145033	0.196025	-0.739869	0.459379	0.849338
ACAD8	27034	NC_000011	chr11	+	134253495	134265855	8024	431.259	0.138954	0.112913	1.23063	0.218461	0.76476
ACAD9	28976	NC_000003	chr3	+	128879490	128916082	6930	650.901	0.058442	0.0703028	0.831289	0.40581	0.830913
ACADL	33	NC_000002	chr2	-	210187908	210225491	4704	0.428468	0.040306	0.18634	0.216303	0.828751	NA
ACADM	34	NC_000001	chr1	+	75724347	75763679	4404	470.378	-0.0462212	0.0978265	-0.472482	0.636583	0.909264
ACADM/RABGGTB	0	NC_000001	chr1	+	75749497	75787575	546	40.6232	-0.185816	0.20027	-0.927825	0.353498	0.810189
ACADS	35	NC_000012	chr12	+	120725735	120740008	2648	359.613	-0.20424	0.170685	-1.19659	0.231466	0.766043
ACADSB	36	NC_000010	chr10	+	123008913	123058311	6263	505.426	-0.0801168	0.141839	-0.564842	0.572181	0.894407
ACADVL	37	NC_000017	chr17	+	7217125	7225273	5442	5397.98	0.197859	0.182182	1.08605	0.277457	0.786031
ACAN	176	NC_000015	chr15	+	88803442	88875354	9491	149.949	-0.139775	0.25051	-0.557961	0.576871	0.894407
ACAP1	9744	NC_000017	chr17	+	7336529	7351478	7004	30.3763	0.073729	0.196413	0.375378	0.70738	0.930182
ACAP2	23527	NC_000003	chr3	-	195274736	195443088	11042	1791.84	-0.165471	0.114499	-1.44517	0.14841	0.738354
ACAP3	116983	NC_000001	chr1	-	1292376	1309609	10343	1520.23	0.205927	0.139035	1.48112	0.138574	0.738354
ACAT1	38	NC_000011	chr11	+	108121516	108148168	4379	1240.21	0.0461182	0.105023	0.439126	0.66057	0.918782
ACAT2	39	NC_000006	chr6	+	159760328	159779112	4374	672.874	0.0353496	0.206584	0.171116	0.864133	0.972432
ACBD3	64746	NC_000001	chr1	-	226144679	226186730	5115	1555.68	-0.187379	0.160172	-1.16986	0.242058	0.771009
ACBD4	79777	NC_000017	chr17	+	45132600	45144181	3779	231.52	0.261955	0.131312	1.99491	0.0460527	0.738354
ACBD5	91452	NC_000010	chr10	-	27195214	27242275	4516	586.008	-0.158826	0.0965673	-1.64472	0.100029	0.738354
ACBD6	84320	NC_000001	chr1	-	180275380	180502954	2369	654.522	0.0239965	0.114062	0.210382	0.833369	0.963817
ACBD7	414149	NC_000010	chr10	-	15015072	15088776	4365	15.6615	0.398032	0.275005	1.44736	0.147795	0.738354
ACCS	84680	NC_000011	chr11	+	44065925	44084240	5867	499.354	-0.0371862	0.215063	-0.172908	0.862724	0.971651
ACCSL	390110	NC_000011	chr11	+	44047981	44059977	1867	0	NA	NA	NA	NA	NA
ACD	65057	NC_000016	chr16	-	67657512	67660815	3223	301.94	0.231927	0.144312	1.60711	0.108029	0.738354
ACE	1636	NC_000017	chr17	+	63477061	63521848	11381	1767.85	-0.0169635	0.224273	-0.0756375	0.939708	0.991522
ACE2	59272	NC_000023	chrX	-	15561033	15602148	3927	0	NA	NA	NA	NA	NA
ACER1	125981	NC_000019	chr19	-	6306142	6333629	1445	0.0420877	-0.0502493	0.0880188	-0.570893	0.568072	NA
ACER2	340485	NC_000009	chr9	+	19408927	19452620	3351	10.7105	0.028151	0.266166	0.105765	0.915769	0.986203
ACER3	55331	NC_000011	chr11	+	76860873	77026797	10922	798.605	-0.349534	0.186495	-1.87423	0.0608988	0.738354
ACHE	43	NC_000007	chr7	-	100889994	100896914	3670	3.33145	0.318977	0.270617	1.1787	0.238516	0.769596
ACIN1	22985	NC_000014	chr14	-	23058564	23095614	9110	4461.62	-0.0320196	0.0863179	-0.37095	0.710675	0.931143
ACKR1	2532	NC_000001	chr1	+	159203307	159206500	2635	0.200928	-0.0177892	0.0957605	-0.185768	0.852627	NA
ACKR2	1238	NC_000003	chr3	+	42804752	42887974	5469	2.64968	0.0216895	0.271399	0.0799172	0.936303	0.99048
ACKR3	57007	NC_000002	chr2	+	236560781	236582358	4070	2166.72	-0.119415	0.260383	-0.458612	0.646512	0.914117
ACKR4	51554	NC_000003	chr3	+	132597237	132618967	2954	5194.43	-0.249899	0.266007	-0.939445	0.347502	0.808773
ACLY	47	NC_000017	chr17	-	41866908	41930542	5217	3876.17	0.00451491	0.130479	0.0346026	0.972397	0.995906
ACMSD	130013	NC_000002	chr2	+	134838430	134902076	3033	2.19075	-0.242947	0.277158	-0.876566	0.380723	0.821838
ACN9	57001	NC_000007	chr7	+	97116590	97181763	2223	156.939	0.0801124	0.186276	0.430074	0.667142	0.920201
ACNATP	0	NC_000009	chr9	-	101334084	101339347	1225	0	NA	NA	NA	NA	NA
ACO1	48	NC_000009	chr9	+	32384603	32454769	7901	2722.72	-0.244605	0.15336	-1.59497	0.110718	0.738354
ACO2	50	NC_000022	chr22	+	41469117	41528989	3569	1543.36	0.00434713	0.0771642	0.0563361	0.955074	0.994255
ACOT1	641371	NC_000014	chr14	+	73537114	73543794	1713	76.31	-0.259498	0.248721	-1.04333	0.296795	0.78899
ACOT11	26027	NC_000001	chr1	+	54542257	54639192	9860	38.5813	0.0831927	0.263255	0.316016	0.75199	0.942817
ACOT12	134526	NC_000005	chr5	-	81329921	81394169	2467	1.00098	0.133387	0.241462	0.552414	0.580664	0.8955
ACOT13	55856	NC_000006	chr6	+	24667035	24705069	4398	494.764	0.254483	0.157082	1.62006	0.105218	0.738354
ACOT2	10965	NC_000014	chr14	+	73567620	73575658	2393	252.497	-0.0365861	0.123102	-0.297202	0.766312	0.945785
ACOT4	122970	NC_000014	chr14	+	73591659	73596496	2409	6.67089	-0.14017	0.281838	-0.497341	0.618949	0.904613
ACOT6	641372	NC_000014	chr14	+	73610945	73619888	1183	0.414101	-0.0855119	0.177858	-0.480788	0.630667	NA
ACOT7	11332	NC_000001	chr1	-	6264269	6394391	4893	452.894	0.59548	0.279146	2.13322	0.0329068	0.738354
ACOT8	10005	NC_000020	chr20	-	45841721	45857409	3713	872.063	0.144754	0.0931437	1.55409	0.120163	0.738354
ACOT9	23597	NC_000023	chrX	-	23702253	23766475	5055	634.652	0.0923015	0.132588	0.696151	0.486334	0.85809
ACOX1	51	NC_000017	chr17	-	75941507	75979434	8227	1159.41	-0.0771049	0.0833572	-0.924993	0.354969	0.810688
ACOX2	8309	NC_000003	chr3	-	58505136	58537319	3859	376.226	0.184282	0.134352	1.37164	0.170176	0.739715
ACOX3	8310	NC_000004	chr4	-	8366282	8440725	3848	298.365	0.183511	0.107478	1.70742	0.087744	0.738354
ACOXL	55289	NC_000002	chr2	+	110732573	111118222	5342	4.21046	-0.156057	0.28204	-0.553316	0.580047	0.895189
ACP1	52	NC_000002	chr2	+	264140	278283	3486	1136.28	0.101097	0.116914	0.864716	0.387195	0.824434
ACP2	53	NC_000011	chr11	-	47239302	47248906	4342	588.126	-0.0641649	0.0993625	-0.645765	0.518431	0.871818
ACP5	54	NC_000019	chr19	-	11574660	11579008	2827	21.9888	-0.0603467	0.276453	-0.218289	0.827204	0.961827
ACP6	51205	NC_000001	chr1	-	147642235	147670512	10562	66.6367	0.0846895	0.237306	0.356879	0.721182	0.934838
ACPP	55	NC_000003	chr3	+	132317367	132368302	4291	2.50207	0.223709	0.245875	0.909847	0.362903	0.813479
ACPT	93650	NC_000019	chr19	+	50790415	50795224	1347	0.472862	-0.104573	0.176031	-0.59406	0.552472	NA
ACR	49	NC_000022	chr22	+	50738196	50745334	1922	0.825123	-0.168375	0.203147	-0.828832	0.4072	NA
ACRBP	84519	NC_000012	chr12	-	6619683	6647460	4541	4.44403	-0.167267	0.283186	-0.59066	0.554748	0.887338
ACRC	93953	NC_000023	chrX	+	71577990	71613590	4099	31.8006	0.301604	0.237997	1.26726	0.205062	0.760985
ACRV1	56	NC_000011	chr11	-	125671522	125681123	2212	1.59823	0.244943	0.239578	1.02239	0.306595	0.793065
ACSBG1	23205	NC_000015	chr15	-	78167468	78234707	7062	419.316	-0.300725	0.133294	-2.2561	0.0240641	0.738354
ACSBG2	81616	NC_000019	chr19	+	6135247	6193103	3458	2.00383	0.26808	0.255278	1.05015	0.293651	0.788274
ACSF2	80221	NC_000017	chr17	+	50426158	50474845	5744	243.169	0.121235	0.223234	0.543085	0.587071	0.896715
ACSF3	197322	NC_000016	chr16	+	89093809	89155846	11500	400.89	-0.136848	0.109765	-1.24673	0.212496	0.761364
ACSL1	2180	NC_000004	chr4	-	184755595	184826818	6177	1025.36	-0.345518	0.215816	-1.60099	0.10938	0.738354
ACSL3	2181	NC_000002	chr2	+	222860934	222944639	7005	1797.16	-0.182339	0.143958	-1.2666	0.205297	0.760985
ACSL4	2182	NC_000023	chrX	-	109629350	109733403	8398	2654.39	-0.00086298	0.120883	-0.00713899	0.994304	0.999291
ACSL5	51703	NC_000010	chr10	+	112374018	112428380	4397	112.757	-0.799978	0.271775	-2.94353	0.00324492	0.734368
ACSL6	23305	NC_000005	chr5	-	131806990	132012177	14937	1.59398	-0.135342	0.265619	-0.509535	0.610377	0.901801
ACSM1	116285	NC_000016	chr16	-	20623233	20698890	2875	0.0796029	-0.0491189	0.087976	-0.558322	0.576625	NA
ACSM2A	123876	NC_000016	chr16	+	20451515	20487669	8142	0	NA	NA	NA	NA	NA
ACSM2A	123876	NC_000016	chr16	+	20487702	20489659	1958	0	NA	NA	NA	NA	NA
ACSM2B	348158	NC_000016	chr16	-	20536226	20576373	7827	0.0676822	0.0420037	0.0877839	0.478489	0.632302	NA
ACSM3	6296	NC_000016	chr16	+	20610243	20797581	8218	102.178	0.424614	0.245759	1.72776	0.0840304	0.738354
ACSM4	341392	NC_000012	chr12	+	7304284	7328724	2477	0.0838941	-0.0715272	0.0892059	-0.801821	0.422657	NA
ACSM5	54988	NC_000016	chr16	+	20409529	20441336	3091	1.16554	-0.249088	0.189388	-1.31523	0.188433	0.749937
ACSM6	142827	NC_000010	chr10	+	95194200	95228929	2808	0.232091	0.0196496	0.124166	0.158253	0.874258	NA
ACSS1	84532	NC_000020	chr20	-	25005147	25058980	15386	427.662	-0.54543	0.262613	-2.07693	0.0378077	0.738354
ACSS2	55902	NC_000020	chr20	+	34872146	34927966	5305	696.745	-0.149777	0.176573	-0.848243	0.396303	0.828905
ACSS3	79611	NC_000012	chr12	+	81022383	81261205	10468	347.324	-0.277274	0.173057	-1.60222	0.109108	0.738354
ACT1GP1	0	NC_000003	chr3	+	139493809	139494937	1129	5.97566	-0.300216	0.274639	-1.09313	0.274337	0.785558
ACTA1	58	NC_000001	chr1	-	229431245	229434098	1495	2.4262	0.206034	0.271383	0.7592	0.447733	0.84441
ACTA2	59	NC_000010	chr10	-	88935074	88991390	9228	3157.97	0.298818	0.179161	1.66787	0.0953414	0.738354
ACTA2-AS1	100132116	NC_000010	chr10	+	88932684	88939974	2043	1084.03	0.369775	0.192059	1.92532	0.0541897	0.738354
ACTB	60	NC_000007	chr7	-	5527148	5563784	3259	73029.8	0.120676	0.118646	1.01711	0.309101	0.793585
ACTBL2	345651	NC_000005	chr5	-	57480016	57482809	2794	6.26002	0.227995	0.283012	0.805603	0.420472	0.837861
ACTBP2	0	NC_000006	chr6	-	88275882	88276989	1108	2.60056	-0.0801482	0.280102	-0.286139	0.774772	0.948002
ACTC1	70	NC_000015	chr15	-	34788096	34796139	4640	39.3258	0.297751	0.236795	1.25742	0.2086	0.761298
ACTG1	71	NC_000017	chr17	-	81509971	81523847	2992	63199.5	-0.00180208	0.131094	-0.0137465	0.989032	0.998783
ACTG1P4	648740	NC_000001	chr1	+	103569404	103571391	1988	65.7367	-0.452846	0.222168	-2.03831	0.0415191	0.738354
ACTG2	72	NC_000002	chr2	+	73892314	73919865	5010	94.2495	0.477462	0.23311	2.04823	0.0405376	0.738354
ACTGP10	0	NC_000023	chrX	-	53142832	53143913	1082	9.16553	-0.594634	0.274501	-2.16624	0.0302929	0.738354
ACTGP3	0	NC_000020	chr20	+	1160584	1161697	1114	3.47388	-0.158762	0.283075	-0.560848	0.574901	0.894407
ACTGP5	0	NC_000001	chr1	-	92228581	92229435	855	7.72888	0.0344025	0.281382	0.122263	0.902691	0.982009
ACTGP9	0	NC_000006	chr6	+	46204729	46207386	2658	56.936	-0.371131	0.199338	-1.86182	0.0626291	0.738354
ACTL10	170487	NC_000020	chr20	+	33666498	33668525	2028	31.7129	0.281527	0.217966	1.29161	0.196493	0.755593
ACTL6A	86	NC_000003	chr3	+	179562880	179588408	3675	621.179	0.248574	0.177314	1.40189	0.160948	0.738354
ACTL6B	51412	NC_000007	chr7	-	100643097	100656461	2558	0	NA	NA	NA	NA	NA
ACTL7A	10881	NC_000009	chr9	+	108862228	108863759	1532	0.0210439	-0.0284713	0.0875534	-0.325188	0.745039	NA
ACTL7B	10880	NC_000009	chr9	-	108854588	108856967	2380	0.261407	-0.0134738	0.0990065	-0.13609	0.89175	NA
ACTL8	81569	NC_000001	chr1	+	17755313	17827063	2042	33.1481	0.100398	0.253633	0.395841	0.692222	0.927031
ACTL9	284382	NC_000019	chr19	-	8697397	8698830	1434	0	NA	NA	NA	NA	NA
ACTN1	87	NC_000014	chr14	-	68870498	68979440	12642	6773.41	-0.0352022	0.177172	-0.19869	0.842505	0.965572
ACTN2	88	NC_000001	chr1	+	236686454	236764631	5530	0.100407	0.0588381	0.0900943	0.653072	0.51371	NA
ACTN3	89	NC_000011	chr11	+	66546274	66563329	3696	0.784491	0.259486	0.218061	1.18997	0.234057	NA
ACTN4	81	NC_000019	chr19	+	38647616	38731583	5427	6505.04	0.301728	0.15907	1.89683	0.0578504	0.738354
ACTR10	55860	NC_000014	chr14	+	58200080	58235636	4039	1279.15	0.00550005	0.117201	0.0469282	0.96257	0.994795
ACTR1A	10121	NC_000010	chr10	-	102479229	102502755	4371	3266.98	0.14872	0.096008	1.54904	0.121373	0.738354
ACTR1B	10120	NC_000002	chr2	-	97655939	97664107	2916	1095.86	0.155827	0.129334	1.20485	0.228262	0.76573
ACTR2	10097	NC_000002	chr2	+	65227695	65271253	6445	5685.49	0.146664	0.110951	1.32188	0.186207	0.748602
ACTR3	10096	NC_000002	chr2	+	113889934	113962596	12037	5966.62	-0.0439134	0.136899	-0.320771	0.748384	0.941953
ACTR3B	57180	NC_000007	chr7	+	152759749	152887714	6777	86.1931	0.143595	0.263917	0.544092	0.586378	0.896676
ACTR3BP2	440888	NC_000002	chr2	+	91940668	91942470	1803	0	NA	NA	NA	NA	NA
ACTR3BP5	399746	NC_000010	chr10	+	38696424	38698241	1818	0	NA	NA	NA	NA	NA
ACTR3C	653857	NC_000007	chr7	-	150242261	150323714	8408	0.586311	-0.108718	0.195721	-0.555474	0.578571	NA
ACTR5	79913	NC_000020	chr20	+	38748294	38772520	2665	124.117	-0.185991	0.12574	-1.47918	0.139093	0.738354
ACTR6	64431	NC_000012	chr12	+	100199865	100241865	4306	281.388	0.18549	0.113479	1.63457	0.10214	0.738354
ACTR8	93973	NC_000003	chr3	-	53865016	53882202	4037	583.533	-0.349514	0.136461	-2.56127	0.0104291	0.738354
ACTRT1	139741	NC_000023	chrX	-	128050962	128052403	1442	0	NA	NA	NA	NA	NA
ACTRT2	140625	NC_000001	chr1	+	3021482	3022903	1422	0	NA	NA	NA	NA	NA
ACTRT3	84517	NC_000003	chr3	-	169766921	169769895	2005	124.582	0.0748417	0.191215	0.391401	0.695501	0.92777
ACVR1	90	NC_000002	chr2	-	157736444	157875862	4094	2168.18	0.0146731	0.111293	0.131842	0.895109	0.980394
ACVR1B	91	NC_000012	chr12	+	51951667	51997079	5559	999.895	-0.327761	0.156109	-2.09957	0.0357667	0.738354
ACVR1C	130399	NC_000002	chr2	-	157526767	157629005	9195	56.9899	0.505909	0.269946	1.87411	0.0609152	0.738354
ACVR2A	92	NC_000002	chr2	+	147844517	147930827	6771	925.242	-0.106677	0.263712	-0.40452	0.68583	0.925252
ACVR2B	93	NC_000003	chr3	+	38453851	38493142	15861	69.526	-0.0814332	0.221416	-0.367783	0.713035	0.931891
ACVR2B-AS1	100128640	NC_000003	chr3	-	38451033	38454820	2511	8.78394	0.112728	0.263729	0.427438	0.66906	0.920653
ACVRL1	94	NC_000012	chr12	+	51906908	51923361	5020	2241.9	-0.298741	0.183196	-1.63071	0.102951	0.738354
ACY1	95	NC_000003	chr3	+	51983284	51989202	2554	314.687	-0.155083	0.101642	-1.52577	0.127066	0.738354
ACY3	91703	NC_000011	chr11	-	67642555	67650659	2064	0	NA	NA	NA	NA	NA
ACYP1	97	NC_000014	chr14	-	75053221	75069478	1007	163.632	0.502548	0.273442	1.83786	0.0660826	0.738354
ACYP2	98	NC_000002	chr2	+	54115273	54305300	2743	124.688	0.049158	0.196653	0.249973	0.802608	0.956772
ADA	100	NC_000020	chr20	-	44619519	44652233	4295	558.773	0.340937	0.272307	1.25203	0.210559	0.761298
ADAD1	132612	NC_000004	chr4	+	122378966	122429802	2699	0	NA	NA	NA	NA	NA
ADAD2	161931	NC_000016	chr16	+	84191117	84197168	4132	0.0210439	-0.0284713	0.0875534	-0.325188	0.745039	NA
ADAL	161823	NC_000015	chr15	+	43330356	43354555	5333	217.052	-0.0930459	0.102272	-0.909788	0.362934	0.813479
ADAM10	102	NC_000015	chr15	-	58588807	58749978	14648	6255.66	0.0790781	0.1293	0.611584	0.540813	0.880559
ADAM11	4185	NC_000017	chr17	+	44759031	44781846	5269	18.1506	-0.208013	0.28342	-0.733938	0.462986	0.851106
ADAM12	8038	NC_000010	chr10	-	126012381	126388558	11858	4662.12	-0.0131698	0.274307	-0.048011	0.961707	0.994537
ADAM15	8751	NC_000001	chr1	+	155050566	155062776	6585	1451.41	0.230097	0.148593	1.5485	0.121502	0.738354
ADAM17	6868	NC_000002	chr2	-	9488486	9555792	5511	1043.89	-0.115446	0.113999	-1.0127	0.311205	0.795052
ADAM18	8749	NC_000008	chr8	+	39584489	39730064	3825	0	NA	NA	NA	NA	NA
ADAM18	8749	NT_187577	chrALTS_NT_187577	+	335202	480684	3269	0	NA	NA	NA	NA	NA
ADAM19	8728	NC_000005	chr5	-	157395534	157575823	7392	401.397	0.104845	0.282988	0.370494	0.711015	0.931379
ADAM1A	8759	NC_000012	chr12	+	111899063	111902238	3176	64.635	-0.0972124	0.15749	-0.617262	0.537062	0.878199
ADAM2	2515	NC_000008	chr8	-	39743735	39838289	2905	0	NA	NA	NA	NA	NA
ADAM2	2515	NT_187577	chrALTS_NT_187577	-	494374	588925	2672	0	NA	NA	NA	NA	NA
ADAM20	8748	NC_000014	chr14	-	70522358	70556039	3217	1.60447	0.313072	0.259536	1.20628	0.227711	0.76573
ADAM20P1	317760	NC_000014	chr14	-	70468876	70483756	3039	3.7636	0.296072	0.280325	1.05617	0.290889	0.788075
ADAM21	8747	NC_000014	chr14	+	70452157	70459905	2664	4.50771	0.344027	0.280073	1.22835	0.219317	0.76476
ADAM21P1	145241	NC_000014	chr14	-	70245491	70247801	2311	0.71636	-0.0490325	0.190968	-0.256758	0.797366	NA
ADAM22	53616	NC_000007	chr7	+	87934143	88202889	10830	61.0469	-0.0285001	0.278506	-0.102332	0.918493	0.986712
ADAM23	8745	NC_000002	chr2	+	206443539	206621130	12019	351.974	0.138078	0.214553	0.64356	0.519861	0.872063
ADAM28	10863	NC_000008	chr8	+	24294040	24359018	9209	25.9367	-0.183094	0.283756	-0.645252	0.518764	0.871818
ADAM29	11086	NC_000004	chr4	+	174829668	174978180	6033	0.0464399	-0.0477505	0.087863	-0.543466	0.586809	NA
ADAM30	11085	NC_000001	chr1	-	119893533	119896524	2992	0	NA	NA	NA	NA	NA
ADAM32	203102	NC_000008	chr8	+	39107531	39284917	9600	47.6904	-0.471436	0.199784	-2.35973	0.0182881	0.738354
ADAM32	203102	NT_187577	chrALTS_NT_187577	+	13214	190632	3410	0	NA	NA	NA	NA	NA
ADAM33	80332	NC_000020	chr20	-	3667965	3682690	7383	10843.7	-0.0709015	0.175041	-0.405056	0.685436	0.925148
ADAM3A	1587	NC_000008	chr8	-	39451045	39522989	3136	0	NA	NA	NA	NA	NA
ADAM5	255926	NC_000008	chr8	+	39314591	39417378	2852	0	NA	NA	NA	NA	NA
ADAM5	255926	NT_187577	chrALTS_NT_187577	+	220374	267549	898	0	NA	NA	NA	NA	NA
ADAM6	8755	NC_000014	chr14	-	105969729	105972269	2015	0	NA	NA	NA	NA	NA
ADAM6	8755	NT_187600	chrALTS_NT_187600	-	437498	440038	1843	0	NA	NA	NA	NA	NA
ADAM7	8756	NC_000008	chr8	+	24440930	24512760	4783	0.0493493	0.04155	0.0878326	0.473059	0.636171	NA
ADAM8	101	NC_000010	chr10	-	133262403	133276903	5121	21.0386	-0.112423	0.232139	-0.484292	0.628179	0.907682
ADAM9	8754	NC_000008	chr8	+	38996986	39105261	4937	7426.34	0.137983	0.126038	1.09478	0.273614	0.784851
ADAM9	8754	NT_187577	chrALTS_NT_187577	+	7546	10944	1723	0	NA	NA	NA	NA	NA
ADAMDEC1	27299	NC_000008	chr8	+	24384285	24406013	2440	3.85339	0.250941	0.231402	1.08444	0.278171	0.786031
ADAMTS1	9510	NC_000021	chr21	-	26835747	26845409	6959	4661.52	-0.103806	0.257596	-0.402979	0.686964	0.925748
ADAMTS10	81794	NC_000019	chr19	-	8580240	8610753	5832	458.733	-0.128233	0.176217	-0.727701	0.466797	0.852561
ADAMTS12	81792	NC_000005	chr5	-	33523535	33892192	9778	1234.8	-0.0662733	0.209442	-0.316429	0.751677	0.942759
ADAMTS12	81792	NT_187551	chrALTS_NT_187551	-	74965	93341	695	0	NA	NA	NA	NA	NA
ADAMTS13	11093	NC_000009	chr9	+	133414339	133459403	5728	127.328	0.0516941	0.162003	0.319093	0.749656	0.942186
ADAMTS14	140766	NC_000010	chr10	+	70672803	70762441	6778	445.445	0.624924	0.264361	2.36391	0.0180834	0.738354
ADAMTS15	170689	NC_000011	chr11	+	130448974	130476644	6130	638.807	0.0335235	0.271608	0.123426	0.90177	0.981986
ADAMTS16	170690	NC_000005	chr5	+	5140330	5320304	5781	0.811089	0.158579	0.219007	0.724083	0.469015	NA
ADAMTS17	170691	NC_000015	chr15	-	99971438	100342005	7664	2.90354	-0.0217702	0.255089	-0.0853436	0.931988	0.98906
ADAMTS18	170692	NC_000016	chr16	-	77282128	77435114	6403	0.0986986	0.0584218	0.0899676	0.649365	0.516102	NA
ADAMTS19	171019	NC_000005	chr5	+	129460265	129738683	5450	0.572894	0.214895	0.155807	1.37924	0.167822	NA
ADAMTS2	9509	NC_000005	chr5	-	179110851	179345430	7698	4630.16	-0.167317	0.197091	-0.848929	0.395921	0.828628
ADAMTS20	80070	NC_000012	chr12	-	43353866	43551921	7242	0.213093	0.00913666	0.0967935	0.0943933	0.924797	NA
ADAMTS3	9508	NC_000004	chr4	-	72280969	72568799	6585	89.1676	-0.0210216	0.254675	-0.0825429	0.934215	0.98996
ADAMTS4	9507	NC_000001	chr1	-	161184308	161199056	10334	248.465	0.00222398	0.277766	0.00800665	0.993612	0.99924
ADAMTS5	11096	NC_000021	chr21	-	26917912	26967120	9663	2864.37	-0.505487	0.274939	-1.83854	0.0659832	0.738354
ADAMTS6	11174	NC_000005	chr5	-	65148736	65481920	8402	203.42	0.348653	0.219203	1.59055	0.111712	0.738354
ADAMTS7	11173	NC_000015	chr15	-	78759203	78811463	7933	323.224	0.345445	0.279486	1.236	0.216458	0.76476
ADAMTS7P1	390660	NC_000015	chr15	+	82293283	82334609	5195	3.60564	0.656616	0.281535	2.33227	0.0196865	0.738354
ADAMTS8	11095	NC_000011	chr11	-	130404923	130428993	4525	513.777	0.337543	0.271782	1.24196	0.214251	0.76305
ADAMTS9	56999	NC_000003	chr3	-	64515654	64688000	10863	29.2995	-0.0184221	0.273545	-0.0673456	0.946307	0.992608
ADAMTS9-AS1	101929335	NC_000003	chr3	+	64561711	64589961	3203	0.0986986	0.0584218	0.0899676	0.649365	0.516102	NA
ADAMTS9-AS2	100507098	NC_000003	chr3	+	64685104	64975536	2388	6.81798	0.0343476	0.27149	0.126515	0.899324	0.981442
ADAMTSL1	92949	NC_000009	chr9	+	18473894	18910950	12424	8094.75	0.251378	0.16833	1.49337	0.135342	0.738354
ADAMTSL2	9719	NC_000009	chr9	+	133532164	133575519	6450	1.77619	-0.176417	0.261482	-0.674682	0.499878	0.863502
ADAMTSL3	57188	NC_000015	chr15	+	83654086	84039842	10116	2.62067	0.234672	0.249645	0.940025	0.347205	0.80872
ADAMTSL4	54507	NC_000001	chr1	+	150549369	150560937	6770	3555.82	0.166984	0.196912	0.848016	0.396429	0.828977
ADAMTSL4-AS1	574406	NC_000001	chr1	-	150560202	150562115	1914	853.04	0.418603	0.199852	2.09456	0.0362099	0.738354
ADAMTSL5	339366	NC_000019	chr19	-	1498611	1513556	3749	449.526	0.10928	0.195775	0.558191	0.576714	0.894407
ADAP1	11033	NC_000007	chr7	-	897900	975549	5222	25.2603	0.222732	0.213964	1.04098	0.297886	0.789855
ADAP1/COX19	0	NC_000007	chr7	-	972701	975549	924	15.2714	0.213298	0.229146	0.930836	0.351938	0.809723
ADAP2	55803	NC_000017	chr17	+	30921679	30959322	3450	5.20641	-0.0276993	0.283349	-0.0977569	0.922125	0.987719
ADAR	103	NC_000001	chr1	-	154582057	154627999	8698	4990.24	-0.266472	0.175309	-1.52001	0.128507	0.738354
ADARB1	104	NC_000021	chr21	+	45073853	45226563	11144	1295.3	-0.589348	0.270136	-2.18167	0.0291337	0.738354
ADARB2	105	NC_000010	chr10	-	1177313	1737476	10596	0.0701681	-0.0502173	0.0879136	-0.571213	0.567855	NA
ADAT1	23536	NC_000016	chr16	-	75598349	75623323	4652	227.833	-0.315872	0.234285	-1.34824	0.177581	0.744472
ADAT2	134637	NC_000006	chr6	-	143422832	143450704	7906	152.89	0.0536449	0.138825	0.386421	0.699185	0.928904
ADAT3	113179	NC_000019	chr19	+	1905372	1913447	2243	93.0774	-0.145443	0.195101	-0.745476	0.455984	0.848392
ADCK1	57143	NC_000014	chr14	+	77800083	77935012	4953	108.128	0.0659762	0.186221	0.35429	0.723122	0.934976
ADCK2	90956	NC_000007	chr7	+	140672930	140695121	2727	407.138	-0.123519	0.162138	-0.761814	0.446171	0.844125
ADCK3	56997	NC_000001	chr1	+	226896888	226987545	8601	627.694	-0.0786328	0.130226	-0.603818	0.545964	0.883423
ADCK4	79934	NC_000019	chr19	-	40691529	40718207	5616	431.289	0.0870352	0.114039	0.763203	0.445342	0.844125
ADCK5	203054	NC_000008	chr8	+	144373101	144393242	2769	153.682	0.0119911	0.157666	0.0760543	0.939376	0.991497
ADCY1	107	NC_000007	chr7	+	45574140	45723116	13530	187.835	0.15327	0.279163	0.549035	0.582981	0.896418
ADCY10	55811	NC_000001	chr1	-	167809120	167914369	6321	2.32695	0.288763	0.2772	1.04171	0.297544	0.789668
ADCY10P1	221442	NC_000006	chr6	+	41101022	41140835	8157	32.3117	0.136079	0.267702	0.508323	0.611227	0.901801
ADCY2	108	NC_000005	chr5	+	7396208	7830081	16337	3.08601	-0.286471	0.272423	-1.05157	0.292998	0.788075
ADCY3	109	NC_000002	chr2	-	24819169	24919839	5952	2104.64	-0.197213	0.182718	-1.07934	0.280438	0.786073
ADCY4	196883	NC_000014	chr14	-	24318349	24335093	8067	332.567	-0.0595497	0.223566	-0.266363	0.78996	0.952113
ADCY5	111	NC_000003	chr3	-	123282296	123449758	8932	12.6591	0.0273496	0.252864	0.108159	0.91387	0.985988
ADCY6	112	NC_000012	chr12	-	48766192	48789037	9354	1492.85	-0.0248219	0.140017	-0.177278	0.85929	0.970889
ADCY7	113	NC_000016	chr16	+	50244919	50318135	8796	1775.19	-0.243194	0.193681	-1.25564	0.209246	0.761298
ADCY8	114	NC_000008	chr8	-	130780300	131042426	5939	9.51333	-0.0324728	0.264034	-0.122987	0.902117	0.981986
ADCY9	115	NC_000016	chr16	-	3962649	4116185	10230	2030.8	-0.0463523	0.148789	-0.311531	0.755397	0.943151
ADCYAP1	116	NC_000018	chr18	+	904365	912172	4184	0.866504	0.134967	0.144393	0.934721	0.349932	NA
ADCYAP1R1	117	NC_000007	chr7	+	31052461	31111479	6832	9.50842	-0.104053	0.265236	-0.392304	0.694834	0.927589
ADD1	118	NC_000004	chr4	+	2843727	2930076	13215	7367.49	0.0662722	0.120255	0.551097	0.581567	0.895821
ADD2	119	NC_000002	chr2	-	70607618	70768243	12604	49.2847	-0.520792	0.281348	-1.85106	0.0641613	0.738354
ADD3	120	NC_000010	chr10	+	109996368	110135565	8002	5127.86	0.0286865	0.181264	0.158258	0.874254	0.974746
ADGB	79747	NC_000006	chr6	+	146598965	146815462	7560	0.846298	-0.0413574	0.225054	-0.183766	0.854197	NA
ADH1A	124	NC_000004	chr4	-	99276366	99291028	2074	52.6436	-0.102859	0.283743	-0.362508	0.716973	0.932714
ADH1B	125	NC_000004	chr4	-	99304964	99321442	6145	8957.67	-0.183617	0.281841	-0.65149	0.51473	0.86977
ADH1C	126	NC_000004	chr4	-	99336492	99353027	1740	10.1361	0.115165	0.282072	0.408281	0.683067	0.924557
ADH4	127	NC_000004	chr4	-	99123657	99144298	2285	11.2803	-0.533128	0.274978	-1.9388	0.0525256	0.738354
ADH5	128	NC_000004	chr4	-	99070978	99088801	6777	6988.06	-0.111403	0.11005	-1.01229	0.3114	0.795052
ADH5B	0	NC_000006	chr6	-	65836930	65838039	1110	1594.53	-0.115006	0.121173	-0.949105	0.342567	0.807637
ADH6	130	NC_000004	chr4	-	99202638	99219537	3775	12.3431	-0.376973	0.230161	-1.63787	0.101449	0.738354
ADH7	131	NC_000004	chr4	-	99412261	99435737	2882	9.30137	0.676431	0.279265	2.42219	0.0154274	0.738354
ADHFE1	137872	NC_000008	chr8	+	66432483	66471601	3527	82.6078	0.132164	0.253634	0.521083	0.602309	0.90108
ADHFE1/C8orf46	0	NC_000008	chr8	+	66471441	66474939	478	1.11359	0.0177599	0.23208	0.0765249	0.939001	0.991317
ADI1	55256	NC_000002	chr2	-	3497361	3519736	5331	2030.33	0.319074	0.183203	1.74165	0.0815701	0.738354
ADI1	55256	NT_187522	chrALTS_NT_187522	-	107389	110465	1346	0	NA	NA	NA	NA	NA
ADIG	149685	NC_000020	chr20	+	38581195	38588463	772	0	NA	NA	NA	NA	NA
ADIPOQ	9370	NC_000003	chr3	+	186842674	186858463	4629	0.213676	0.000206437	0.0992419	0.00208013	0.99834	NA
ADIPOR1	51094	NC_000001	chr1	-	202940823	202958572	3276	1650.71	0.0870654	0.0690506	1.26089	0.207348	0.761298
ADIPOR2	79602	NC_000012	chr12	+	1688574	1788679	4631	1882.82	-0.19081	0.118861	-1.60531	0.108425	0.738354
ADIRF	10974	NC_000010	chr10	+	86968192	86983934	1901	1410.91	0.492694	0.283375	1.73866	0.082094	0.738354
ADIRF-AS1	100133190	NC_000010	chr10	-	86965741	86971311	3822	1584.77	0.503377	0.283682	1.77444	0.0759902	0.738354
ADK	132	NC_000010	chr10	+	74151185	74709303	3379	799.346	0.301617	0.184967	1.63066	0.102963	0.738354
ADM	133	NC_000011	chr11	+	10304680	10307397	2335	29961.3	-0.357504	0.219715	-1.62713	0.103711	0.738354
ADM2	79924	NC_000022	chr22	+	50481556	50486440	4276	238.764	0.789067	0.279737	2.82075	0.00479114	0.738354
ADM5	199800	NC_000019	chr19	+	49688664	49690990	2133	3.93808	0.0301688	0.282006	0.106979	0.914805	0.986203
ADNP	23394	NC_000020	chr20	-	50888918	50931240	7203	2051.47	-0.0175402	0.0836387	-0.209714	0.833891	0.963948
ADNP2	22850	NC_000018	chr18	+	80109031	80140351	5689	450.127	-0.170763	0.170322	-1.00259	0.31606	0.798166
ADO	84890	NC_000010	chr10	+	62804756	62808483	3728	679.157	-0.0566582	0.0980666	-0.577752	0.563431	0.890821
ADORA1	134	NC_000001	chr1	+	203090654	203167405	4251	117.169	-0.217635	0.283773	-0.766935	0.44312	0.843744
ADORA2A	135	NC_000022	chr22	+	24417879	24442360	4193	30.8447	0.579121	0.274637	2.10868	0.0349722	0.738354
ADORA2A-AS1	646023	NC_000022	chr22	-	24429210	24432430	1991	2.56487	0.1473	0.274715	0.536192	0.591826	0.897808
ADORA2B	136	NC_000017	chr17	+	15944917	15975896	2701	114.255	0.389209	0.258608	1.50502	0.13232	0.738354
ADORA2BP	0	NC_000001	chr1	+	209744373	209745214	842	0.191942	-0.0140475	0.0969172	-0.144944	0.884755	NA
ADORA3	140	NC_000001	chr1	-	111483348	111563977	4274	0.824681	0.0880114	0.220749	0.398695	0.690118	NA
ADPGK	83440	NC_000015	chr15	-	72751367	72784326	8728	1854.29	-0.087755	0.0871002	-1.00752	0.313686	0.795426
ADPGK-AS1	100287559	NC_000015	chr15	+	72782835	72805542	5723	81.5022	-0.151721	0.235214	-0.645033	0.518906	0.871826
ADPRH	141	NC_000003	chr3	+	119579268	119589945	4615	87.3878	0.0319312	0.244056	0.130835	0.895906	0.980519
ADPRHL1	113622	NC_000013	chr13	-	113421940	113453631	2420	56.0604	0.198366	0.271614	0.730325	0.465191	0.851685
ADPRHL2	54936	NC_000001	chr1	+	36088852	36093932	1691	584.924	0.132284	0.114909	1.1512	0.249648	0.772769
ADPRM	56985	NC_000017	chr17	+	10697594	10712947	3334	218.585	0.0055158	0.134861	0.0408999	0.967376	0.995334
ADPRTP1	0	NC_000013	chr13	+	110936759	110939784	3026	236.657	-0.0600066	0.148582	-0.403862	0.686314	0.925356
ADRA1A	148	NC_000008	chr8	-	26747938	26869486	10695	0.441971	0.0690376	0.134258	0.514217	0.607101	NA
ADRA1B	147	NC_000005	chr5	+	159916733	159985786	4355	15.9745	0.147592	0.277586	0.531699	0.594934	0.898976
ADRA1D	146	NC_000020	chr20	-	4220631	4249074	2790	104.288	0.456831	0.283737	1.61005	0.107387	0.738354
ADRA2A	150	NC_000010	chr10	+	111077032	111080907	3876	1791.11	-0.370308	0.28263	-1.31022	0.19012	0.750854
ADRA2B	151	NC_000002	chr2	-	96112875	96116245	3371	0.16138	-0.0955787	0.0938781	-1.01812	0.308623	NA
ADRA2C	152	NC_000004	chr4	+	3766348	3768526	2179	7.08584	0.166039	0.261609	0.634683	0.525635	0.874987
ADRB1	153	NC_000010	chr10	+	114044047	114046908	2862	0.0928797	-0.0767304	0.0898199	-0.85427	0.392955	NA
ADRB2	154	NC_000005	chr5	+	148825245	148828687	3443	41.8864	0.225543	0.268016	0.841531	0.400051	0.830274
ADRB3	155	NC_000008	chr8	-	37962991	37966965	3241	0	NA	NA	NA	NA	NA
ADRBK1	156	NC_000011	chr11	+	67266410	67286558	6667	901.323	0.101582	0.088008	1.15424	0.248403	0.772689
ADRBK2	157	NC_000022	chr22	+	25564849	25729294	9476	27.2881	-0.21844	0.246088	-0.88765	0.374729	0.819502
ADRM1	11047	NC_000020	chr20	+	62302056	62308862	3326	1513.53	0.020081	0.0921682	0.217874	0.827527	0.961888
ADSL	158	NC_000022	chr22	+	40346500	40369367	5632	838.345	0.00273253	0.125176	0.0218295	0.982584	0.997757
ADSS	159	NC_000001	chr1	-	244408492	244452134	3993	841.061	0.0600246	0.111962	0.536115	0.591879	0.897808
ADSSL1	122622	NC_000014	chr14	+	104724186	104747325	5742	63.1908	0.275891	0.246839	1.1177	0.263697	0.781383
ADTB1L2	0	NC_000022	chr22	+	32134028	32134133	106	0	NA	NA	NA	NA	NA
ADTRP	84830	NC_000006	chr6	-	11712054	11807046	4058	29.1801	0.329315	0.278295	1.18333	0.236678	0.76898
ADXP1	0	NC_000020	chr20	-	34475924	34476474	551	32.5705	-0.0433011	0.208832	-0.207349	0.835737	0.963998
AEBP1	165	NC_000007	chr7	+	44104361	44114565	4882	38968	-0.213187	0.231033	-0.922759	0.356133	0.810688
AEBP2	121536	NC_000012	chr12	+	19439492	19522239	6819	648.019	0.0912987	0.100021	0.912795	0.36135	0.813243
AEN	64782	NC_000015	chr15	+	88620921	88632282	9472	1196.43	-0.0639404	0.109208	-0.585495	0.558215	0.888737
AES	166	NC_000019	chr19	-	3052910	3063107	5151	6049.03	0.285224	0.132138	2.15854	0.0308859	0.738354
AFAP1	60312	NC_000004	chr4	-	7758713	7939926	9999	2523.33	0.16569	0.169209	0.9792	0.327481	0.801701
AFAP1L1	134265	NC_000005	chr5	+	149271838	149341805	4757	143.337	-0.90317	0.235904	-3.82856	0.000128897	0.272395
AFAP1L2	84632	NC_000010	chr10	-	114281494	114404778	6559	1.12084	0.201226	0.203647	0.988112	0.323098	0.801069
AFF1	4299	NC_000004	chr4	+	86934606	87141054	11168	1192.83	-0.329491	0.181358	-1.8168	0.0692472	0.738354
AFF2	2334	NC_000023	chrX	+	148500619	149000663	14015	210.614	-0.213523	0.278053	-0.767922	0.442534	0.843744
AFF3	3899	NC_000002	chr2	-	99545419	100142739	13550	274.945	0.115393	0.282258	0.408823	0.68267	0.924557
AFF4	27125	NC_000005	chr5	-	132875379	132963662	11020	2758.3	-0.222096	0.153785	-1.44419	0.148684	0.738354
AFG3L1P	172	NC_000016	chr16	+	89972580	90002161	10016	193.809	0.0732948	0.159579	0.4593	0.646019	0.914117
AFG3L2	10939	NC_000018	chr18	-	12328944	12377314	6624	1523.78	-0.00501849	0.0796868	-0.0629777	0.949784	0.99302
AFG3L2P	0	NC_000008	chr8	-	43270198	43271962	1765	164.816	-0.139748	0.156208	-0.894625	0.370987	0.818055
AFM	173	NC_000004	chr4	+	73481683	73504001	2244	0	NA	NA	NA	NA	NA
AFMID	125061	NC_000017	chr17	+	78185159	78207701	4040	201.272	0.269503	0.205953	1.30856	0.190682	0.751017
AFP	174	NC_000004	chr4	+	73431138	73456174	3259	1.58974	-0.0195398	0.256018	-0.076322	0.939163	0.991317
AFTPH	54812	NC_000002	chr2	+	64524305	64593005	5770	545.797	-0.0600291	0.114664	-0.523521	0.600612	0.90077
AGA	175	NC_000004	chr4	-	177430770	177442503	2675	440.856	-0.0181225	0.175731	-0.103127	0.917863	0.986712
AGAP1	116987	NC_000002	chr2	+	235494089	236131800	16855	653.089	0.0808526	0.17425	0.464004	0.642645	0.912691
AGAP11	119385	NC_000010	chr10	+	86970741	87010203	3340	79.322	0.395819	0.282971	1.3988	0.161874	0.738354
AGAP2	116986	NC_000012	chr12	-	57723761	57742201	6750	301.132	0.252007	0.164583	1.53118	0.125724	0.738354
AGAP2-AS1	100130776	NC_000012	chr12	+	57726266	57728057	1206	608.465	0.231239	0.174854	1.32247	0.186013	0.748602
AGAP3	116988	NC_000007	chr7	+	151085831	151144436	12555	1280.15	0.0899592	0.106598	0.843914	0.398718	0.829733
AGAP4	119016	NC_000010	chr10	-	45825592	45854808	5842	14.8332	0.445614	0.239778	1.85845	0.0631056	0.738354
AGAP5	729092	NC_000010	chr10	-	73674275	73697881	2845	13.005	-0.183775	0.259096	-0.709293	0.478143	0.855859
AGAP6	414189	NC_000010	chr10	+	49973136	50010499	4404	77.5351	-0.0321445	0.210179	-0.152939	0.878447	0.975827
AGAP7P	653268	NC_000010	chr10	+	46109495	46131671	2501	1.33513	-0.579379	0.226883	-2.55364	0.0106602	0.738354
AGAP9	642517	NC_000010	chr10	-	47499688	47501060	1373	0.109694	0.0200769	0.0891687	0.225157	0.821857	NA
AGAP9	642517	NC_000010	chr10	-	47501854	47549750	2848	31.0806	0.0554768	0.240111	0.231046	0.817279	0.959886
AGBL1	123624	NC_000015	chr15	+	86141996	87029052	4481	0.130532	-0.010329	0.0914776	-0.112913	0.9101	NA
AGBL2	79841	NC_000011	chr11	-	47659486	47715376	5420	19.2434	0.444175	0.262484	1.69219	0.0906089	0.738354
AGBL3	340351	NC_000007	chr7	+	134986508	135135778	9329	38.1534	0.292874	0.201229	1.45543	0.145551	0.738354
AGBL4	84871	NC_000001	chr1	-	48532855	50023954	7664	0.370808	0.0390505	0.128406	0.304119	0.761037	NA
AGBL5	60509	NC_000002	chr2	+	27042364	27070622	5475	1062.56	0.171016	0.146767	1.16522	0.243928	0.771231
AGER	177	NC_000006	chr6	-	32180968	32184324	2077	38.3357	0.0803848	0.220953	0.36381	0.716	0.932714
AGER	177	NT_167244	chrALTS_NT_167244	-	3513570	3516926	2077	0	NA	NA	NA	NA	NA
AGER	177	NT_113891	chrALTS_NT_113891	-	3619320	3622676	2077	0	NA	NA	NA	NA	NA
AGER	177	NT_167246	chrALTS_NT_167246	-	3485949	3489305	2077	0	NA	NA	NA	NA	NA
AGER	177	NT_167247	chrALTS_NT_167247	-	3522987	3526343	2077	0	NA	NA	NA	NA	NA
AGER	177	NT_167248	chrALTS_NT_167248	-	3404169	3407525	2077	0	NA	NA	NA	NA	NA
AGER	177	NT_167249	chrALTS_NT_167249	-	3497175	3500531	2077	0	NA	NA	NA	NA	NA
AGFG1	3267	NC_000002	chr2	+	227472137	227561222	9391	1501.59	-0.28859	0.134906	-2.1392	0.0324195	0.738354
AGFG2	3268	NC_000007	chr7	+	100539211	100568220	5479	271.893	0.387261	0.241011	1.60682	0.108094	0.738354
AGGF1	55109	NC_000005	chr5	+	77029251	77065234	6375	731.545	0.016222	0.0717566	0.22607	0.821147	0.960896
AGK	55750	NC_000007	chr7	+	141551189	141655244	6825	369.734	0.0194904	0.104795	0.185987	0.852455	0.968295
AGK	55750	NW_003315922	chrALTS_NW_003315922	+	476	21836	3150	0	NA	NA	NA	NA	NA
AGL	178	NC_000001	chr1	+	99850077	99924023	8441	501.895	-0.058383	0.124926	-0.46734	0.640257	0.911689
AGMAT	79814	NC_000001	chr1	-	15571699	15585110	3154	13.5829	-0.00925513	0.271567	-0.0340805	0.972813	0.995906
AGMO	392636	NC_000007	chr7	-	15200318	15562015	2823	2.39762	-0.332439	0.26656	-1.24714	0.212345	0.761364
AGO1	26523	NC_000001	chr1	+	35869808	35929610	12886	802.224	-0.0315801	0.110412	-0.28602	0.774863	0.948002
AGO2	27161	NC_000008	chr8	-	140531165	140635619	4282	191.722	-0.292675	0.144529	-2.02503	0.0428645	0.738354
AGO3	192669	NC_000001	chr1	+	35930718	36072500	21062	427.093	-0.0525058	0.0915879	-0.573283	0.566453	0.892098
AGO4	192670	NC_000001	chr1	+	35807630	35857890	7366	515.189	-0.0882328	0.11047	-0.798704	0.424462	0.838963
AGPAT1	10554	NC_000006	chr6	-	32168206	32178111	3678	2050.02	0.0822697	0.0793796	1.03641	0.300011	0.790119
AGPAT1	10554	NT_167244	chrALTS_NT_167244	-	3500808	3510713	3751	0	NA	NA	NA	NA	NA
AGPAT1	10554	NT_113891	chrALTS_NT_113891	-	3606558	3616463	3676	0	NA	NA	NA	NA	NA
AGPAT1	10554	NT_167246	chrALTS_NT_167246	-	3473187	3483092	3676	0	NA	NA	NA	NA	NA
AGPAT1	10554	NT_167247	chrALTS_NT_167247	-	3510227	3520132	3676	0	NA	NA	NA	NA	NA
AGPAT1	10554	NT_167248	chrALTS_NT_167248	-	3391407	3401312	3676	0	NA	NA	NA	NA	NA
AGPAT1	10554	NT_167249	chrALTS_NT_167249	-	3484413	3494318	3751	0	NA	NA	NA	NA	NA
AGPAT2	10555	NC_000009	chr9	-	136673143	136687459	1834	851.348	-0.0460474	0.0855654	-0.538155	0.59047	0.897586
AGPAT3	56894	NC_000021	chr21	+	43865149	43987594	12621	1910.44	-0.1255	0.142804	-0.878827	0.379495	0.821019
AGPAT4	56895	NC_000006	chr6	-	161129979	161274075	9663	508.256	0.0335858	0.12256	0.274036	0.784057	0.950901
AGPAT4-IT1	79992	NC_000006	chr6	-	161160135	161161982	1848	5.54516	-0.139525	0.282085	-0.494623	0.620867	0.905689
AGPAT5	55326	NC_000008	chr8	+	6708357	6761503	6034	274.295	0.0748259	0.195803	0.38215	0.70235	0.929379
AGPAT6	137964	NC_000008	chr8	+	41578188	41625001	7658	2068.24	-0.0865166	0.100444	-0.86134	0.389051	0.825038
AGPAT9	84803	NC_000004	chr4	+	83535733	83605875	3455	21.4466	-0.386491	0.253809	-1.52276	0.127818	0.738354
AGPS	8540	NC_000002	chr2	+	177392644	177543836	8272	877.778	-0.0154641	0.102976	-0.150172	0.880629	0.976577
AGR2	10551	NC_000007	chr7	-	16791811	16833433	4672	0	NA	NA	NA	NA	NA
AGR3	155465	NC_000007	chr7	-	16859405	16881989	1128	0	NA	NA	NA	NA	NA
AGRN	375790	NC_000001	chr1	+	1020123	1056119	11364	2096.88	0.324368	0.228131	1.42185	0.155069	0.738354
AGRP	181	NC_000016	chr16	-	67482571	67483813	764	0.193725	-0.0397948	0.0959847	-0.414595	0.678438	NA
AGT	183	NC_000001	chr1	-	230702523	230714590	2584	227.957	0.00469669	0.239701	0.0195939	0.984367	0.997828
AGTPBP1	23287	NC_000009	chr9	-	85546539	85742029	5322	201.032	0.00520687	0.107192	0.0485752	0.961258	0.994537
AGTR1	185	NC_000003	chr3	+	148697784	148743008	3478	314.652	0.126494	0.283785	0.44574	0.655785	0.916957
AGTR2	186	NC_000023	chrX	+	116170705	116174972	2899	0	NA	NA	NA	NA	NA
AGTRAP	57085	NC_000001	chr1	+	11736084	11754802	2444	761.891	-0.140148	0.120943	-1.1588	0.246539	0.771651
AGVR6190	643797	NC_000015	chr15	+	92714200	92715755	1556	1.68663	-0.130383	0.266493	-0.489257	0.62466	0.906786
AGXT	189	NC_000002	chr2	+	240868479	240880502	4579	0.210504	-0.102204	0.09639	-1.06032	0.289	NA
AGXT2	64902	NC_000005	chr5	-	34998101	35048188	4152	0.484509	0.178397	0.177337	1.00598	0.314427	NA
AHCTF1	25909	NC_000001	chr1	-	246839098	246931978	9609	519.763	0.0584938	0.11714	0.499348	0.617534	0.904208
AHCTF1P1	285116	NC_000002	chr2	-	161499067	161507902	8836	194.044	-0.0631795	0.124798	-0.506255	0.612678	0.902202
AHCY	191	NC_000020	chr20	-	34280265	34311802	4327	1818.76	0.0265383	0.126363	0.210016	0.833655	0.963941
AHCYL1	10768	NC_000001	chr1	+	109984686	110023742	6647	2936.15	-0.168492	0.110107	-1.53025	0.125954	0.738354
AHCYL2	23382	NC_000007	chr7	+	129225014	129430211	10864	394.668	-0.19833	0.131153	-1.5122	0.130484	0.738354
AHDC1	27245	NC_000001	chr1	-	27534035	27604431	7737	1147.3	-0.102346	0.11384	-0.899038	0.368632	0.816288
AHI1	54806	NC_000006	chr6	-	135283532	135497776	10225	468.792	-0.0744476	0.118762	-0.626865	0.530748	0.876026
AHNAK	79026	NC_000011	chr11	-	62433542	62556235	19511	55914.5	0.0890153	0.171254	0.519786	0.603213	0.901391
AHNAK2	113146	NC_000014	chr14	-	104937244	104978357	18773	9655.18	0.209852	0.201617	1.04085	0.297947	0.789927
AHR	196	NC_000007	chr7	+	17298622	17346152	6278	2187.34	-0.517822	0.210566	-2.45918	0.0139253	0.738354
AHRR	57491	NC_000005	chr5	+	304176	438291	7229	2489.17	0.0265631	0.190699	0.139293	0.889218	0.978715
AHSA1	10598	NC_000014	chr14	+	77458030	77469474	2258	1556	0.16385	0.123332	1.32853	0.184004	0.748602
AHSA2	130872	NC_000002	chr2	+	61177418	61191203	11026	2446.55	0.143205	0.142017	1.00836	0.313279	0.795279
AHSG	197	NC_000003	chr3	+	186612923	186621318	2353	0	NA	NA	NA	NA	NA
AHSP	51327	NC_000016	chr16	+	31527864	31528804	563	0.0493493	0.04155	0.0878326	0.473059	0.636171	NA
AICDA	57379	NC_000012	chr12	-	8602166	8612871	3111	1.98584	0.477283	0.255602	1.86729	0.0618613	0.738354
AIDA	64853	NC_000001	chr1	-	222668013	222713210	4517	380.772	0.0970727	0.110791	0.876182	0.380931	0.821838
AIF1	199	NC_000006	chr6	+	31615184	31617021	1585	0.126043	-0.0844203	0.0911222	-0.926451	0.354212	NA
AIF1	199	NT_113891	chrALTS_NT_113891	+	3092473	3094310	1629	0	NA	NA	NA	NA	NA
AIF1	199	NT_167245	chrALTS_NT_167245	+	2862951	2864788	1629	0	NA	NA	NA	NA	NA
AIF1	199	NT_167247	chrALTS_NT_167247	+	2957070	2958907	1629	0	NA	NA	NA	NA	NA
AIF1	199	NT_167248	chrALTS_NT_167248	+	2871006	2872843	1629	0	NA	NA	NA	NA	NA
AIF1	199	NT_167249	chrALTS_NT_167249	+	2914470	2916307	1629	0	NA	NA	NA	NA	NA
AIF1L	83543	NC_000009	chr9	+	131096476	131123152	5183	121.498	0.239863	0.283647	0.845639	0.397754	0.829242
AIFM1	9131	NC_000023	chrX	-	130129362	130165887	3306	469.906	-0.0900761	0.105357	-0.854963	0.392572	0.826905
AIFM2	84883	NC_000010	chr10	-	70098223	70132934	7093	726.981	-0.294179	0.174638	-1.68451	0.0920829	0.738354
AIFM3	150209	NC_000022	chr22	+	20965108	20981360	5193	7.4775	-0.0752139	0.281398	-0.267287	0.789248	0.951809
AIG1	51390	NC_000006	chr6	+	143059363	143340343	5513	516.911	0.178866	0.19202	0.931493	0.351598	0.809686
AIM1	202	NC_000006	chr6	+	106360808	106570460	8856	1022.53	0.176897	0.237765	0.743999	0.456877	0.848805
AIM1L	55057	NC_000001	chr1	-	26321859	26354130	5871	0.0667452	0.0419689	0.0878428	0.477773	0.632812	NA
AIM2	9447	NC_000001	chr1	-	159058999	159147096	2769	4.17133	0.219813	0.259885	0.845809	0.397659	0.829242
AIMP1	9255	NC_000004	chr4	+	106315544	106349226	3328	1328.52	0.0660631	0.116755	0.565825	0.571513	0.894351
AIMP2	7965	NC_000007	chr7	+	6009245	6023834	1752	529.811	0.053009	0.150573	0.352048	0.724802	0.935346
AIP	9049	NC_000011	chr11	+	67483034	67491108	1456	1238.35	0.211991	0.135315	1.56665	0.117196	0.738354
AIPL1	23746	NC_000017	chr17	-	6423737	6435199	3606	0.570868	-0.0655171	0.206452	-0.317348	0.75098	NA
AIRE	326	NC_000021	chr21	+	44285838	44298648	4902	0.434719	0.0954749	0.139908	0.682413	0.494978	NA
AIT	0	NW_003315942	chrALTS_NW_003315942	-	50071	104790	3983	0	NA	NA	NA	NA	NA
AJAP1	55966	NC_000001	chr1	+	4654732	4792534	12405	24.2006	0.595022	0.256203	2.32246	0.0202081	0.738354
AJUBA	84962	NC_000014	chr14	-	22971174	22982642	5979	658.736	-0.309245	0.216748	-1.42675	0.153651	0.738354
AK000013	0	NC_000016	chr16	+	66549280	66551212	1933	51.7276	-0.155067	0.196997	-0.787158	0.431189	0.839473
AK000016	0	NC_000005	chr5	+	29955440	29956277	838	0	NA	NA	NA	NA	NA
AK000019	0	NC_000023	chrX	-	138908408	138909724	1317	0	NA	NA	NA	NA	NA
AK000023	0	NC_000002	chr2	+	180908650	180909939	1290	0	NA	NA	NA	NA	NA
AK000024	0	NC_000006	chr6	+	139282743	139283289	547	0	NA	NA	NA	NA	NA
AK000030	0	NC_000010	chr10	-	132364640	132365165	526	0.527901	0.146319	0.177562	0.824042	0.409916	NA
AK000041	0	NC_000014	chr14	-	95460372	95464213	3842	0.414378	-0.0582324	0.17354	-0.335555	0.737206	NA
AK000085	0	NC_000022	chr22	-	18077186	18078884	1699	70.2046	-0.266521	0.221728	-1.20202	0.229355	0.76573
AK000090	0	NC_000008	chr8	-	143851828	143853825	1998	0.0210439	-0.0284713	0.0875534	-0.325188	0.745039	NA
AK000106	0	NC_000007	chr7	+	55025866	55027992	2127	1.90336	0.0962266	0.263977	0.364527	0.715465	0.932714
AK000107	0	NC_000023	chrX	+	43709918	43711169	1252	0	NA	NA	NA	NA	NA
AK000115	0	NC_000003	chr3	+	32261742	32263895	2154	0	NA	NA	NA	NA	NA
AK000119	0	NC_000005	chr5	+	61406951	61408135	1185	0	NA	NA	NA	NA	NA
AK000130	0	NC_000003	chr3	-	126432796	126434569	1774	0.740432	0.0342803	0.20907	0.163965	0.869758	NA
AK000141	0	NC_000006	chr6	+	136077880	136079745	1866	0.234057	-0.000406058	0.125953	-0.00322387	0.997428	NA
AK000146	0	NC_000001	chr1	+	100990205	100992111	1907	194.52	0.0179575	0.161275	0.111347	0.911341	0.985456
AK000151	0	NC_000003	chr3	+	52557622	52559863	2242	9.26276	-0.358011	0.258738	-1.38368	0.166456	0.738714
AK000152	0	NC_000007	chr7	+	33884116	33885926	1811	0	NA	NA	NA	NA	NA
AK000165	0	NC_000002	chr2	+	167362261	167364186	1926	0	NA	NA	NA	NA	NA
AK000176	0	NC_000010	chr10	+	127164388	127166040	1653	0.276996	0.0462666	0.104482	0.442818	0.657897	NA
AK000185	0	NC_000002	chr2	+	241914486	241916268	1783	0.0676822	0.0420037	0.0877839	0.478489	0.632302	NA
AK000185	0	NT_187527	chrALTS_NT_187527	+	126584	128366	1783	0	NA	NA	NA	NA	NA
AK000189	0	NC_000003	chr3	-	36823158	36825158	2001	10.0106	-0.56848	0.255168	-2.22786	0.0258895	0.738354
AK000203	0	NC_000004	chr4	+	55398392	55398888	497	1.43976	-0.000785509	0.228752	-0.00343389	0.99726	0.999458
AK000205	0	NC_000013	chr13	-	27960918	27961696	779	0	NA	NA	NA	NA	NA
AK000236	0	NC_000010	chr10	+	3377471	3377988	518	0	NA	NA	NA	NA	NA
AK000246	0	NC_000013	chr13	+	27953526	27955363	1838	0.0502037	0.0418844	0.0877883	0.477107	0.633286	NA
AK000257	0	NC_000006	chr6	-	167349251	167351478	2228	0	NA	NA	NA	NA	NA
AK000313	0	NC_000007	chr7	+	6483291	6485240	1950	337.185	-0.328846	0.140937	-2.33329	0.0196329	0.738354
AK000417	0	NC_000002	chr2	+	11681460	11683323	1059	0	NA	NA	NA	NA	NA
AK000420	0	NC_000005	chr5	-	599996	602508	2513	0.0210439	-0.0284713	0.0875534	-0.325188	0.745039	NA
AK000420	0	NT_187550	chrALTS_NT_187550	+	24389	26901	2513	0	NA	NA	NA	NA	NA
AK000454	0	NC_000017	chr17	-	50627032	50631940	510	2.57762	-0.113381	0.235248	-0.481965	0.629831	0.907682
AK000677	0	NC_000012	chr12	+	22634877	22638041	3165	1.92329	0.261022	0.26581	0.981987	0.326106	0.801576
AK000707	0	NC_000019	chr19	+	4477050	4479594	1869	0.0210439	-0.0284713	0.0875534	-0.325188	0.745039	NA
AK000735	0	NC_000010	chr10	-	100968124	100970154	2031	20.4113	-0.0928003	0.251529	-0.368945	0.712169	0.931841
AK000769	0	NC_000006	chr6	+	160034819	160036746	1928	3.97286	-0.415944	0.283175	-1.46886	0.141871	0.738354
AK000777	0	NC_000003	chr3	-	168062402	168064263	1862	0.0886503	0.0430551	0.0878616	0.490033	0.624111	NA
AK000778	0	NC_000004	chr4	-	148292105	148294164	2060	0	NA	NA	NA	NA	NA
AK000786	0	NC_000011	chr11	-	108564904	108567848	2945	0	NA	NA	NA	NA	NA
AK000787	0	NC_000005	chr5	-	116520256	116524524	4269	0.213335	-0.122444	0.105569	-1.15984	0.246112	NA
AK000788	0	NC_000006	chr6	-	1695924	1698266	2343	0.235264	0.00737065	0.10903	0.0676023	0.946102	NA
AK000789	0	NC_000010	chr10	+	127406072	127408898	2827	19.376	-0.164913	0.231262	-0.713101	0.475783	0.855313
AK000792	0	NC_000016	chr16	+	78890231	78892292	2062	0.0502037	0.0418844	0.0877883	0.477107	0.633286	NA
AK000794	0	NC_000007	chr7	+	139975354	139978524	3171	0	NA	NA	NA	NA	NA
AK000795	0	NC_000012	chr12	+	20424429	20426376	1948	0.0493493	0.04155	0.0878326	0.473059	0.636171	NA
AK000797	0	NC_000015	chr15	-	32848978	32851703	2726	0.664336	0.0752487	0.189515	0.397059	0.691324	NA
AK000798	0	NC_000002	chr2	+	236007568	236010129	2562	2.55239	-0.00375752	0.275457	-0.013641	0.989116	0.998783
AK000802	0	NC_000004	chr4	-	151171211	151173369	2159	6.80084	-0.0224205	0.273953	-0.0818406	0.934773	0.990171
AK000806	0	NC_000015	chr15	+	77949096	77950518	1423	0	NA	NA	NA	NA	NA
AK000809	0	NC_000020	chr20	-	1335567	1336908	1342	0.398738	-0.0126114	0.168407	-0.0748866	0.940305	NA
AK000811	0	NC_000012	chr12	-	92898732	92899654	923	0.0464399	-0.0477505	0.087863	-0.543466	0.586809	NA
AK000815	0	NC_000009	chr9	-	71560989	71561785	797	0	NA	NA	NA	NA	NA
AK000819	0	NC_000003	chr3	-	195708100	195709429	1330	32.9871	-0.331543	0.223114	-1.48598	0.137285	0.738354
AK000819	0	NT_187532	chrALTS_NT_187532	-	78597	79926	1330	0	NA	NA	NA	NA	NA
AK000819	0	NT_187678	chrALTS_NT_187678	+	86615	87944	1330	0	NA	NA	NA	NA	NA
AK000819	0	NT_187688	chrALTS_NT_187688	+	83533	84862	1330	0	NA	NA	NA	NA	NA
AK000819	0	NT_187689	chrALTS_NT_187689	-	78597	79926	1330	0	NA	NA	NA	NA	NA
AK000819	0	NT_187690	chrALTS_NT_187690	+	84245	85574	1330	0	NA	NA	NA	NA	NA
AK000819	0	NT_187691	chrALTS_NT_187691	+	85682	87011	1330	0	NA	NA	NA	NA	NA
AK000821	0	NC_000001	chr1	-	112693688	112694973	1286	114.811	0.00612145	0.135234	0.0452657	0.963896	0.994891
AK000831	0	NC_000007	chr7	-	3103523	3105000	1478	0	NA	NA	NA	NA	NA
AK000832	0	NC_000020	chr20	+	63816332	63817416	1085	0	NA	NA	NA	NA	NA
AK000834	0	NC_000009	chr9	+	129324936	129326320	1385	3.18067	-0.587446	0.281093	-2.08986	0.0366301	0.738354
AK000839	0	NC_000017	chr17	-	48580317	48582259	1943	2.5277	0.318716	0.261912	1.21688	0.223649	0.765331
AK000842	0	NC_000017	chr17	-	19090623	19091296	674	0	NA	NA	NA	NA	NA
AK000842	0	NC_000017	chr17	+	19160789	19161462	674	0	NA	NA	NA	NA	NA
AK000843	0	NC_000001	chr1	+	13774464	13774983	520	0.260888	0.00663397	0.128927	0.0514551	0.958963	NA
AK000844	0	NC_000012	chr12	+	64628472	64629977	759	0	NA	NA	NA	NA	NA
AK000848	0	NC_000010	chr10	+	47165825	47167521	1697	0.255031	0.0953401	0.109668	0.869351	0.384655	NA
AK000850	0	NC_000006	chr6	-	11218346	11219852	1507	0.236579	-0.00138619	0.101879	-0.0136062	0.989144	NA
AK000853	0	NC_000023	chrX	+	63922003	63923425	1423	0	NA	NA	NA	NA	NA
AK000864	0	NC_000007	chr7	+	154242337	154243881	1545	0.093496	0.0419793	0.0878199	0.478016	0.632639	NA
AK000871	0	NC_000009	chr9	-	9097422	9104832	1481	0	NA	NA	NA	NA	NA
AK000881	0	NC_000017	chr17	+	35812198	35813654	1457	1.02101	-0.0151793	0.230033	-0.0659876	0.947388	0.992819
AK000881	0	NT_187614	chrALTS_NT_187614	+	46730	48186	1457	0	NA	NA	NA	NA	NA
AK000893	0	NC_000002	chr2	-	160246700	160248250	1551	0.0883327	0.0419865	0.0878093	0.478155	0.63254	NA
AK000894	0	NC_000002	chr2	+	44751439	44753249	1745	1.46168	-0.0641735	0.258026	-0.248709	0.803586	0.957081
AK000899	0	NC_000007	chr7	+	32521415	32523150	1736	0.0667452	0.0419689	0.0878428	0.477773	0.632812	NA
AK000903	0	NC_000013	chr13	-	110232768	110234177	1410	0	NA	NA	NA	NA	NA
AK000907	0	NC_000002	chr2	-	25319788	25321085	1298	0.419678	0.00209855	0.176433	0.0118943	0.99051	NA
AK000910	0	NC_000007	chr7	+	76276142	76279258	3117	0.0886503	0.0430551	0.0878616	0.490033	0.624111	NA
AK000924	0	NC_000001	chr1	+	14729444	14731175	1732	0.087789	0.0169738	0.089287	0.190104	0.849227	NA
AK000932	0	NC_000015	chr15	+	35552011	35553537	1527	0.221832	-0.0798058	0.110238	-0.72394	0.469102	NA
AK000935	0	NC_000020	chr20	-	23333650	23338154	1708	0.0928797	-0.0767304	0.0898199	-0.85427	0.392955	NA
AK000937	0	NC_000022	chr22	-	17829184	17830812	1629	5.61986	-0.148017	0.282111	-0.524678	0.599807	0.900519
AK000942	0	NC_000017	chr17	+	35824777	35825977	1026	9.58463	-0.479885	0.253835	-1.89054	0.058686	0.738354
AK000942	0	NT_187614	chrALTS_NT_187614	+	59309	60509	1026	0	NA	NA	NA	NA	NA
AK000944	0	NC_000003	chr3	-	197041486	197047520	2263	1.43183	0.130441	0.231575	0.563279	0.573245	0.894407
AK000949	0	NC_000015	chr15	+	62572902	62574579	1678	0.231817	-0.0430488	0.103611	-0.415486	0.677787	NA
AK000950	0	NC_000006	chr6	+	103792668	103794356	1689	0	NA	NA	NA	NA	NA
AK000951	0	NC_000004	chr4	+	92813838	92815914	2077	0	NA	NA	NA	NA	NA
AK000952	0	NC_000003	chr3	+	54163272	54165600	2329	0	NA	NA	NA	NA	NA
AK000957	0	NC_000003	chr3	+	97760030	97761530	1501	0	NA	NA	NA	NA	NA
AK000964	0	NC_000010	chr10	+	74516179	74517688	1510	0.178216	-0.00274315	0.0936553	-0.0292899	0.976633	NA
AK000966	0	NC_000015	chr15	+	100631332	100632856	1525	0.567668	0.0645536	0.176115	0.366543	0.71396	NA
AK000974	0	NC_000010	chr10	-	96060644	96063730	2443	5.02697	-0.165219	0.279572	-0.590971	0.55454	0.88731
AK000992	0	NC_000001	chr1	-	149190527	149192118	1592	5.68652	-0.123432	0.282416	-0.437056	0.662071	0.919606
AK000995	0	NC_000011	chr11	+	57743938	57746805	2535	1.21241	-0.112219	0.23355	-0.480494	0.630876	0.907682
AK000998	0	NC_000003	chr3	+	32474520	32475869	1350	4.14564	-0.111378	0.283036	-0.393514	0.69394	0.927389
AK001007	0	NC_000005	chr5	+	126496888	126498604	1717	137.49	0.0974508	0.238339	0.408875	0.682631	0.924557
AK001008	0	NC_000004	chr4	-	82787327	82789611	2285	0.0493493	0.04155	0.0878326	0.473059	0.636171	NA
AK001010	0	NC_000019	chr19	-	46636810	46639156	2347	5.5093	-0.228344	0.280254	-0.814772	0.415203	0.836387
AK001012	0	NC_000008	chr8	-	73546102	73547755	1654	2.2811	-0.0843167	0.273598	-0.308178	0.757947	0.943885
AK001033	0	NC_000001	chr1	+	62744330	62745919	1590	0.347898	0.175184	0.160832	1.08923	0.276051	NA
AK001038	0	NC_000001	chr1	-	54379315	54381073	1759	0.0676822	0.0420037	0.0877839	0.478489	0.632302	NA
AK001044	0	NC_000018	chr18	+	79085134	79086435	1302	0	NA	NA	NA	NA	NA
AK001044	0	NW_003315961	chrALTS_NW_003315961	+	155684	156985	1302	0	NA	NA	NA	NA	NA
AK001044	0	NT_187666	chrALTS_NT_187666	+	153847	155148	1302	0	NA	NA	NA	NA	NA
AK001051	0	NC_000003	chr3	-	185679634	185680792	1159	0.400758	-0.259383	0.169484	-1.53043	0.12591	NA
AK001056	0	NC_000001	chr1	+	78413137	78414466	1330	1.09996	-0.127545	0.204366	-0.624103	0.53256	0.87629
AK001060	0	NC_000012	chr12	-	91173132	91174563	1432	108.223	-0.0916565	0.275897	-0.332212	0.739729	0.938981
AK001074	0	NC_000006	chr6	-	127463743	127465421	1679	1.13281	0.185683	0.244662	0.758936	0.447891	0.844486
AK001076	0	NC_000003	chr3	+	161183523	161185154	1632	0.141505	0.0374818	0.0928737	0.403579	0.686523	NA
AK001078	0	NC_000004	chr4	+	183974809	183976321	1513	0	NA	NA	NA	NA	NA
AK001082	0	NC_000004	chr4	+	183216447	183217587	1141	0.221576	0.00193419	0.122589	0.0157779	0.987412	NA
AK001083	0	NC_000012	chr12	-	31523076	31524831	1756	0	NA	NA	NA	NA	NA
AK001085	0	NC_000007	chr7	-	140615549	140618191	1955	1.89141	-0.261224	0.262242	-0.996115	0.319194	0.799564
AK001086	0	NC_000014	chr14	-	99222853	99225571	2719	0.109377	0.017869	0.089399	0.19988	0.841575	NA
AK001089	0	NC_000020	chr20	-	40399587	40401589	2003	0	NA	NA	NA	NA	NA
AK001092	0	NC_000001	chr1	-	56569220	56570833	1614	6.53353	0.483053	0.282991	1.70696	0.0878303	0.738354
AK001094	0	NC_000009	chr9	-	127964859	127966459	1601	0.901528	0.117261	0.217563	0.538975	0.589904	0.897264
AK001096	0	NC_000012	chr12	+	110744549	110746206	1658	0	NA	NA	NA	NA	NA
AK001097	0	NC_000010	chr10	-	29653015	29675418	2427	0.217425	0.0518088	0.0994064	0.521182	0.60224	NA
AK001099	0	NC_000009	chr9	-	16540180	16542550	2371	1.24949	-0.0505152	0.225445	-0.224069	0.822703	0.961226
AK001101	0	NC_000003	chr3	+	175347586	175349207	1622	0.0967273	-0.0490741	0.0879389	-0.558048	0.576812	NA
AK001102	0	NC_000023	chrX	-	8691092	8692803	1712	0	NA	NA	NA	NA	NA
AK001107	0	NC_000003	chr3	-	52592165	52594528	2364	1.20259	0.239171	0.25178	0.949921	0.342152	0.807637
AK001108	0	NC_000005	chr5	+	43126181	43138651	2503	1.4387	0.169427	0.256154	0.661425	0.50834	0.865989
AK001110	0	NC_000001	chr1	+	72346279	72347977	1699	0.0628502	-0.0501944	0.0878938	-0.57108	0.567946	NA
AK001115	0	NC_000001	chr1	-	113793699	113795643	1945	0.204692	0.0294865	0.10099	0.291975	0.770306	NA
AK001116	0	NC_000010	chr10	+	32858663	32860320	1658	0	NA	NA	NA	NA	NA
AK001117	0	NC_000008	chr8	+	31977707	31981826	4120	0	NA	NA	NA	NA	NA
AK001118	0	NC_000006	chr6	+	42613101	42614177	1077	0	NA	NA	NA	NA	NA
AK001120	0	NC_000003	chr3	-	49734419	49735909	1491	0.543203	0.0530608	0.174714	0.303701	0.761356	NA
AK001125	0	NC_000009	chr9	+	12816068	12818128	2061	6.55635	0.229755	0.275192	0.83489	0.40378	0.830509
AK001127	0	NC_000011	chr11	+	35014251	35016853	2603	2.00351	0.131215	0.231794	0.566083	0.571338	0.894244
AK001128	0	NC_000001	chr1	-	85466855	85468097	1243	16.6909	-0.0952489	0.270863	-0.35165	0.725101	0.935443
AK001130	0	NC_000019	chr19	+	46880949	46883223	2275	0.585322	0.0638653	0.184762	0.345663	0.729596	NA
AK001132	0	NC_000010	chr10	-	60051684	60055073	1407	0	NA	NA	NA	NA	NA
AK001133	0	NC_000012	chr12	-	94751862	94754353	2492	0	NA	NA	NA	NA	NA
AK001136	0	NC_000002	chr2	-	44307582	44310722	3141	0.547362	-0.426874	0.201053	-2.12319	0.0337377	NA
AK001139	0	NC_000010	chr10	-	129889977	129893386	3410	0.536408	0.0171685	0.19246	0.0892056	0.928919	NA
AK001147	0	NC_000005	chr5	+	66842323	66847820	1705	0	NA	NA	NA	NA	NA
AK001150	0	NC_000004	chr4	-	57105925	57108015	2091	0.59695	0.182765	0.200739	0.910461	0.362579	NA
AK001151	0	NC_000019	chr19	-	2572615	2575072	1711	0	NA	NA	NA	NA	NA
AK001176	0	NC_000010	chr10	+	70434829	70436551	1723	2.37733	0.0561892	0.277602	0.202409	0.839597	0.964861
AK001202	0	NC_000001	chr1	+	112980758	112981475	718	0.134773	0.00371831	0.0915829	0.0406005	0.967614	NA
AK001225	0	NC_000009	chr9	-	37930144	37931298	1155	0.0493493	0.04155	0.0878326	0.473059	0.636171	NA
AK001279	0	NC_000007	chr7	-	47955365	47957314	1950	118.479	0.298248	0.229023	1.30226	0.192827	0.752367
AK001308	0	NC_000004	chr4	+	756531	758165	1635	6.40045	0.395691	0.283449	1.39599	0.162718	0.738354
AK001375	0	NC_000019	chr19	-	32968909	32971655	2747	175.865	0.226773	0.165586	1.36952	0.170838	0.739968
AK001398	0	NC_000018	chr18	+	36374258	36375269	1012	0.2707	-0.0270963	0.132759	-0.204102	0.838274	NA
AK001494	0	NC_000014	chr14	-	67679421	67684416	2673	5.86545	-0.179826	0.282103	-0.637448	0.523833	0.874346
AK001604	0	NC_000004	chr4	-	139839486	139842400	2915	0	NA	NA	NA	NA	NA
AK001781	0	NC_000002	chr2	-	113274136	113275706	1571	15.0913	0.085713	0.259361	0.330478	0.741039	0.939241
AK001796	0	NC_000002	chr2	-	111208023	111212134	1638	224.125	-0.145095	0.177795	-0.816078	0.414455	0.835524
AK001802	0	NC_000004	chr4	-	57048070	57050230	2161	0.0493493	0.04155	0.0878326	0.473059	0.636171	NA
AK001808	0	NC_000002	chr2	-	163703046	163704794	1749	0.109377	0.017869	0.089399	0.19988	0.841575	NA
AK001819	0	NC_000003	chr3	-	136503753	136505709	1957	2.17859	-0.299548	0.258027	-1.16092	0.245675	0.771548
AK001864	0	NC_000002	chr2	-	191154118	191156070	1953	3.20941	-0.00225666	0.282022	-0.0080017	0.993616	0.99924
AK001871	0	NC_000017	chr17	-	55325757	55327791	1763	0.0493493	0.04155	0.0878326	0.473059	0.636171	NA
AK001906	0	NC_000003	chr3	+	168814310	168817067	2758	0	NA	NA	NA	NA	NA
AK001910	0	NC_000005	chr5	+	116029923	116031923	2001	14.8421	-0.503463	0.281566	-1.78808	0.0737634	0.738354
AK001918	0	NC_000015	chr15	+	74315324	74317372	2049	0.0883327	0.0419865	0.0878093	0.478155	0.63254	NA
AK001919	0	NC_000001	chr1	-	178232134	178275292	1813	0.447732	0.0678716	0.191695	0.354059	0.723294	NA
AK001945	0	NC_000002	chr2	+	36361317	36363199	1883	1.21571	0.0928962	0.235525	0.394422	0.693269	0.927389
AK001945	0	NW_003315908	chrALTS_NW_003315908	-	117	1999	1883	0	NA	NA	NA	NA	NA
AK001948	0	NC_000005	chr5	+	71644166	71646064	1899	4.65502	-0.337305	0.278644	-1.21052	0.226078	0.76573
AK001958	0	NC_000011	chr11	-	67693739	67695726	1988	0	NA	NA	NA	NA	NA
AK001959	0	NC_000011	chr11	-	80834643	80836585	1943	0	NA	NA	NA	NA	NA
AK001979	0	NC_000012	chr12	+	2557375	2558935	1561	2.35324	0.20782	0.268224	0.774798	0.438459	0.842348
AK001995	0	NC_000004	chr4	-	13456451	13458546	2096	2.47931	0.132318	0.264494	0.50027	0.616885	0.903944
AK001997	0	NC_000015	chr15	-	80014157	80015707	1551	0	NA	NA	NA	NA	NA
AK001998	0	NC_000011	chr11	-	62785553	62787319	1767	154.554	0.107398	0.15586	0.689067	0.490781	0.859172
AK002012	0	NC_000005	chr5	-	87212073	87213848	1776	0.0210439	-0.0284713	0.0875534	-0.325188	0.745039	NA
AK002023	0	NC_000018	chr18	-	79677287	79679358	2072	50.342	-0.262809	0.187816	-1.39929	0.161727	0.738354
AK002023	0	NT_187617	chrALTS_NT_187617	-	119920	121991	2072	0	NA	NA	NA	NA	NA
AK002028	0	NC_000001	chr1	+	42979738	42982255	2518	2.88804	0.271176	0.273199	0.992595	0.320907	0.800581
AK002043	0	NC_000015	chr15	-	51295156	51296836	1681	0.1257	-0.0854287	0.0912635	-0.936066	0.349239	NA
AK002066	0	NC_000013	chr13	-	51982024	51983907	1884	0	NA	NA	NA	NA	NA
AK002088	0	NC_000002	chr2	+	181054170	181056081	1912	42.5433	-0.0906034	0.211787	-0.427804	0.668794	0.920653
AK002090	0	NC_000002	chr2	+	174547374	174665689	1405	1.39874	0.151228	0.253792	0.595876	0.551258	0.885933
AK002095	0	NC_000017	chr17	-	31448412	31450198	1787	0.0701681	-0.0502173	0.0879136	-0.571213	0.567855	NA
AK002105	0	NC_000001	chr1	-	247524680	247526872	2043	0.351171	-0.0112243	0.152282	-0.0737076	0.941243	NA
AK002109	0	NC_000002	chr2	+	232257032	232258598	1567	0.135364	0.0633242	0.0914314	0.692586	0.488569	NA
AK002116	0	NC_000009	chr9	+	5540997	5542859	1863	2.78926	-0.00918182	0.281474	-0.0326205	0.973977	0.995906
AK002118	0	NC_000002	chr2	-	160477583	160480059	2477	1.19429	-0.0366889	0.245961	-0.149165	0.881423	0.976577
AK002123	0	NC_000008	chr8	+	131990608	131993706	3099	7.54632	-0.246868	0.274185	-0.900369	0.367924	0.81606
AK002134	0	NC_000003	chr3	+	42859926	42861558	1633	0.0628502	-0.0501944	0.0878938	-0.57108	0.567946	NA
AK002162	0	NC_000015	chr15	+	38253456	38254510	1055	0.631127	-0.0370721	0.195884	-0.189256	0.849892	NA
AK002181	0	NC_000002	chr2	+	200067718	200069456	1739	0.0210439	-0.0284713	0.0875534	-0.325188	0.745039	NA
AK002184	0	NC_000005	chr5	-	87244799	87246402	1604	0	NA	NA	NA	NA	NA
AK002187	0	NC_000017	chr17	-	35891737	35892669	933	0	NA	NA	NA	NA	NA
AK002187	0	NT_187614	chrALTS_NT_187614	-	126269	127201	933	0	NA	NA	NA	NA	NA
AK002199	0	NC_000005	chr5	-	128534185	128536057	1873	0.189395	-0.101156	0.0963787	-1.04956	0.293918	NA
AK002210	0	NC_000008	chr8	+	133525409	133528009	2601	0.367838	-0.125472	0.156544	-0.801517	0.422833	NA
AK021415	0	NC_000010	chr10	+	74912786	74918743	2309	0.0676822	0.0420037	0.0877839	0.478489	0.632302	NA
AK021423	0	NC_000014	chr14	-	60100310	60101705	1261	2.33882	0.0672055	0.259665	0.258816	0.795777	0.953685
AK021426	0	NC_000002	chr2	+	26213065	26215013	1949	133.69	-0.175502	0.179959	-0.975232	0.329445	0.802642
AK021427	0	NC_000018	chr18	-	3072998	3074527	1530	0	NA	NA	NA	NA	NA
AK021428	0	NC_000006	chr6	-	107266402	107268478	2077	2.55478	-0.331437	0.278236	-1.19121	0.233571	0.766724
AK021431	0	NC_000020	chr20	-	35201747	35203288	1542	21.3966	0.700307	0.233566	2.99833	0.00271467	0.690514
AK021432	0	NC_000010	chr10	+	129787383	129789291	1909	0.495542	-0.178013	0.194465	-0.915398	0.359983	NA
AK021434	0	NC_000012	chr12	+	100341884	100343416	1533	0.0701681	-0.0502173	0.0879136	-0.571213	0.567855	NA
AK021435	0	NC_000019	chr19	-	56276556	56277735	1180	0.652616	-0.0385782	0.210174	-0.183554	0.854364	NA
AK021436	0	NC_000010	chr10	+	133447627	133449757	2131	2.71795	-0.0683019	0.27832	-0.245408	0.806141	0.957522
AK021438	0	NC_000021	chr21	+	16613602	16615524	1923	3.44739	0.584966	0.280695	2.08399	0.0371611	0.738354
AK021439	0	NC_000015	chr15	-	61084847	61086376	1530	0.398178	0.103754	0.154597	0.671126	0.50214	NA
AK021441	0	NC_000004	chr4	-	168994585	168996256	1672	12.5186	-0.408647	0.245809	-1.66246	0.096421	0.738354
AK021442	0	NC_000017	chr17	+	78572043	78574502	2460	0.0493493	0.04155	0.0878326	0.473059	0.636171	NA
AK021443	0	NC_000010	chr10	+	94612287	94613904	1618	74.8191	0.621002	0.272948	2.27517	0.0228959	0.738354
AK021450	0	NC_000001	chr1	+	220646767	220648057	1291	0.352731	0.0463495	0.136908	0.338545	0.734952	NA
AK021451	0	NC_000003	chr3	-	126020915	126022297	1383	0.732213	-0.00602248	0.216319	-0.0278407	0.977789	NA
AK021458	0	NC_000009	chr9	+	136119949	136121407	1459	2.37011	-0.220643	0.267313	-0.825413	0.409137	0.832383
AK021459	0	NC_000002	chr2	+	186631630	186633141	1512	1.56445	0.410947	0.26599	1.54497	0.122353	0.738354
AK021461	0	NC_000002	chr2	-	18547995	18550204	2210	3.77609	0.271697	0.28303	0.95996	0.337075	0.80545
AK021463	0	NC_000002	chr2	+	126676191	126678264	1834	1.42443	0.166993	0.233988	0.71368	0.475425	0.855313
AK021467	0	NC_000001	chr1	+	164685298	164687561	2264	0.997187	0.0520464	0.242074	0.215002	0.829765	0.962559
AK021468	0	NC_000007	chr7	+	103093313	103095082	1770	4.33098	0.0930812	0.281848	0.330253	0.741209	0.939241
AK021468	0	NT_187559	chrALTS_NT_187559	-	149647	151416	1770	0	NA	NA	NA	NA	NA
AK021469	0	NC_000002	chr2	-	100399120	100400562	1443	0.231489	0.0903852	0.127063	0.711343	0.476872	NA
AK021471	0	NC_000020	chr20	+	41145572	41147850	2279	0.673757	0.316712	0.200915	1.57635	0.114945	NA
AK021477	0	NC_000007	chr7	+	72860562	73019495	2338	0	NA	NA	NA	NA	NA
AK021480	0	NC_000001	chr1	-	169930937	169932409	1473	1.96387	-0.0604409	0.250437	-0.241341	0.809291	0.958235
AK021481	0	NC_000013	chr13	+	93335053	93337503	2451	0.204427	0.0920633	0.107878	0.853406	0.393434	NA
AK021485	0	NC_000002	chr2	-	20744243	20745839	1597	0.0883327	0.0419865	0.0878093	0.478155	0.63254	NA
AK021486	0	NC_000006	chr6	-	55851121	55852834	1714	0	NA	NA	NA	NA	NA
AK021495	0	NC_000021	chr21	+	21179932	21182028	2097	0.116608	-0.0832736	0.0908823	-0.91628	0.35952	NA
AK021497	0	NC_000002	chr2	+	105768309	105770124	1816	0	NA	NA	NA	NA	NA
AK021499	0	NC_000014	chr14	-	58269443	58271306	1864	214.651	-0.119405	0.125101	-0.954472	0.339845	0.806208
AK021505	0	NC_000013	chr13	+	93551072	93553972	2456	0.0493493	0.04155	0.0878326	0.473059	0.636171	NA
AK021509	0	NC_000003	chr3	-	55879100	55881141	2042	0	NA	NA	NA	NA	NA
AK021513	0	NC_000006	chr6	+	78895368	78897256	1889	0.80275	0.294553	0.217987	1.35124	0.17662	NA
AK021516	0	NC_000011	chr11	-	79423559	79425298	1740	0.109377	0.017869	0.089399	0.19988	0.841575	NA
AK021518	0	NC_000004	chr4	+	119484362	119486309	1948	2.32196	-0.433747	0.278354	-1.55826	0.119173	0.738354
AK021521	0	NC_000002	chr2	-	56990478	56992756	2279	0	NA	NA	NA	NA	NA
AK021523	0	NC_000007	chr7	-	44442714	44444032	1319	0.0210439	-0.0284713	0.0875534	-0.325188	0.745039	NA
AK021524	0	NC_000010	chr10	-	13647749	13649669	1921	9.90479	-0.623448	0.264521	-2.35689	0.0184285	0.738354
AK021525	0	NC_000004	chr4	+	140544707	140546604	1898	2.59784	-0.458319	0.263725	-1.73787	0.082234	0.738354
AK021531	0	NC_000002	chr2	+	188977085	188978756	1672	7.70255	0.54321	0.281439	1.93011	0.0535927	0.738354
AK021535	0	NC_000015	chr15	-	96210523	96212623	2101	0.0210439	-0.0284713	0.0875534	-0.325188	0.745039	NA
AK021538	0	NC_000011	chr11	-	11971048	11973653	2606	1.48652	0.116043	0.255583	0.454033	0.649805	0.915202
AK021540	0	NC_000004	chr4	-	8355310	8357376	2067	55.8508	0.102863	0.178001	0.577882	0.563344	0.890821
AK021541	0	NC_000017	chr17	-	73459715	73461750	2036	0	NA	NA	NA	NA	NA
AK021548	0	NC_000004	chr4	-	105365078	105366639	1562	0.20782	-0.139036	0.111975	-1.24168	0.214356	NA
AK021551	0	NC_000001	chr1	+	101082454	101087261	1531	70.923	0.098085	0.142978	0.686014	0.492704	0.860716
AK021554	0	NC_000012	chr12	-	116160772	116162620	1849	0.319212	0.0319915	0.133021	0.2405	0.809943	NA
AK021555	0	NC_000002	chr2	-	89573926	89575473	1548	0.443925	-0.0487931	0.170998	-0.285343	0.775382	NA
AK021556	0	NC_000009	chr9	-	98787389	98789049	1661	6.02963	-0.269619	0.283473	-0.951126	0.34154	0.807562
AK021558	0	NC_000006	chr6	+	151391810	151394146	2337	13.349	-0.365516	0.264466	-1.38209	0.166944	0.738714
AK021561	0	NC_000001	chr1	-	204143241	204145197	1957	0.0464399	-0.0477505	0.087863	-0.543466	0.586809	NA
AK021565	0	NC_000017	chr17	+	75603535	75605436	1902	0.321155	-0.160246	0.13902	-1.15268	0.249041	NA
AK021566	0	NC_000011	chr11	-	71903664	71906506	2843	0.999202	0.0415105	0.235621	0.176175	0.860156	0.971092
AK021569	0	NC_000012	chr12	+	14467616	14469362	1747	0.566154	-0.194452	0.202066	-0.962322	0.335888	NA
AK021571	0	NC_000003	chr3	-	197952512	197955055	2544	2371.98	-0.00707703	0.149031	-0.0474869	0.962125	0.994601
AK021572	0	NC_000002	chr2	-	37320450	37321995	1546	0.803941	-0.318627	0.233411	-1.36509	0.172226	NA
AK021573	0	NC_000014	chr14	-	91501895	91504176	1611	0.227504	0.0727548	0.0967249	0.752183	0.451941	NA
AK021574	0	NC_000003	chr3	+	72927269	72928800	1532	0.0701681	-0.0502173	0.0879136	-0.571213	0.567855	NA
AK021579	0	NC_000012	chr12	-	99203322	99204756	1435	0.0502037	0.0418844	0.0877883	0.477107	0.633286	NA
AK021581	0	NC_000006	chr6	+	154841026	154842205	1180	15.5503	-0.106873	0.24163	-0.442299	0.658273	0.917729
AK021584	0	NC_000002	chr2	+	36764294	36765873	1580	54.7854	-0.109262	0.24128	-0.452844	0.650661	0.915732
AK021589	0	NC_000001	chr1	-	19297226	19300199	2392	42.3467	-0.620852	0.215826	-2.87663	0.00401942	0.738354
AK021590	0	NC_000008	chr8	+	58101412	58103002	1591	0.722144	-0.0832631	0.228846	-0.363839	0.715978	NA
AK021592	0	NC_000019	chr19	-	32949404	32951024	1621	0.616654	0.341481	0.188313	1.81337	0.0697745	NA
AK021593	0	NC_000004	chr4	-	100433554	100435864	2311	0	NA	NA	NA	NA	NA
AK021594	0	NC_000017	chr17	+	17181504	17183257	1754	25.6594	-0.418736	0.223194	-1.87611	0.0606405	0.738354
AK021598	0	NC_000009	chr9	+	134798900	134800749	1850	58.3982	0.0992491	0.218902	0.453395	0.650264	0.915458
AK021603	0	NC_000004	chr4	-	53087678	53089375	1698	0.252123	0.012091	0.107197	0.112792	0.910195	NA
AK021606	0	NC_000003	chr3	+	30697661	30699345	1685	46.0541	-0.190961	0.195674	-0.975915	0.329107	0.802602
AK021610	0	NC_000012	chr12	-	11006391	11007964	1574	1.84352	0.0426683	0.26162	0.163093	0.870446	0.973865
AK021610	0	NW_003571050	chrALTS_NW_003571050	-	205097	206670	1574	0	NA	NA	NA	NA	NA
AK021611	0	NC_000018	chr18	-	46785901	46789297	3397	2.123	0.134907	0.276453	0.487994	0.625554	0.907264
AK021614	0	NC_000019	chr19	-	48198107	48199720	1614	1.09224	0.178354	0.247572	0.720413	0.471271	0.853594
AK021617	0	NC_000006	chr6	+	107612204	107614238	2035	0	NA	NA	NA	NA	NA
AK021618	0	NC_000023	chrX	-	23091918	23094185	2268	0	NA	NA	NA	NA	NA
AK021625	0	NC_000006	chr6	+	49485767	49487153	1387	0.638198	0.122763	0.21899	0.560587	0.575079	NA
AK021630	0	NC_000013	chr13	-	98841639	98844354	2716	1.2735	-0.139885	0.236884	-0.59052	0.554842	0.887358
AK021633	0	NC_000003	chr3	-	73397143	73398814	1474	1.55223	0.102656	0.259604	0.395433	0.692523	0.92722
AK021634	0	NC_000004	chr4	-	57100089	57103482	3394	0.667943	0.220491	0.216151	1.02008	0.30769	NA
AK021635	0	NC_000019	chr19	+	8308666	8310853	2188	12.7718	-0.053372	0.239844	-0.222528	0.823903	0.961323
AK021637	0	NC_000019	chr19	-	49307067	49308645	1579	3.20507	-0.433636	0.283108	-1.5317	0.125597	0.738354
AK021638	0	NC_000013	chr13	-	37574736	37577585	2850	37.4895	0.438363	0.235651	1.86022	0.0628539	0.738354
AK021640	0	NC_000001	chr1	+	243287417	243289006	1590	1.91602	0.352279	0.273292	1.28902	0.19739	0.755593
AK021640	0	NT_187519	chrALTS_NT_187519	+	299525	301114	1590	0	NA	NA	NA	NA	NA
AK021642	0	NC_000012	chr12	+	82704039	82706323	2285	0.343274	0.121297	0.135779	0.893343	0.371674	NA
AK021644	0	NC_000009	chr9	-	14247951	14250608	2658	0.335747	0.0130016	0.137257	0.0947244	0.924534	NA
AK021648	0	NC_000001	chr1	+	173767471	173769780	2310	3.6278	-0.61233	0.282995	-2.16375	0.0304836	0.738354
AK021651	0	NC_000019	chr19	+	43971220	43972941	1722	29.7697	-0.325214	0.202402	-1.60677	0.108104	0.738354
AK021652	0	NC_000004	chr4	+	168885574	168887127	1554	0.613219	0.0927074	0.199474	0.464758	0.642105	NA
AK021654	0	NC_000004	chr4	-	141014943	141016678	1736	0.0464399	-0.0477505	0.087863	-0.543466	0.586809	NA
AK021662	0	NC_000021	chr21	+	31992705	31995158	2454	1.67784	-0.3388	0.264502	-1.2809	0.200228	0.758869
AK021665	0	NC_000003	chr3	+	172224729	172226305	1577	0.344563	0.000968165	0.131643	0.00735446	0.994132	NA
AK021666	0	NC_000001	chr1	-	751807	753509	1703	0.0995529	0.0588618	0.0900963	0.653321	0.51355	NA
AK021668	0	NC_000001	chr1	-	93338026	93339939	1914	119.05	-0.120673	0.189793	-0.635812	0.524899	0.874987
AK021669	0	NC_000008	chr8	-	130100347	130102301	1955	1.649	0.0366038	0.268302	0.136427	0.891483	0.979208
AK021674	0	NC_000001	chr1	+	61253202	61255153	1952	0	NA	NA	NA	NA	NA
AK021675	0	NT_187663	chrALTS_NT_187663	+	1045895	1048411	2517	0	NA	NA	NA	NA	NA
AK021677	0	NC_000003	chr3	+	136887564	136961862	1194	0.137857	0.0638976	0.0917066	0.696761	0.485952	NA
AK021679	0	NC_000002	chr2	+	73469525	73471493	1969	0.129595	-0.0105276	0.0915583	-0.114982	0.908459	NA
AK021682	0	NC_000001	chr1	-	40298549	40300029	1481	0.158901	0.0407679	0.0938447	0.434419	0.663984	NA
AK021686	0	NC_000002	chr2	-	20345104	20347345	2242	1.26134	-0.00670369	0.242799	-0.02761	0.977973	0.996885
AK021687	0	NC_000005	chr5	-	54286884	54289005	2122	0.229279	0.051632	0.116849	0.441869	0.658584	NA
AK021698	0	NC_000020	chr20	+	2975774	2977291	1518	0.217439	0.0978305	0.111009	0.881281	0.378166	NA
AK021700	0	NC_000013	chr13	+	45384131	45386993	2094	17.0538	-0.175133	0.225201	-0.777672	0.436762	0.841454
AK021706	0	NC_000002	chr2	+	205559404	205563651	4248	8.36029	0.0769861	0.261249	0.294685	0.768235	0.946106
AK021708	0	NC_000003	chr3	-	73493003	73494763	1761	0.576694	-0.082116	0.169172	-0.485399	0.627394	NA
AK021709	0	NC_000010	chr10	+	51325451	51327416	1966	0.197135	-0.00468121	0.0959079	-0.0488095	0.961071	NA
AK021711	0	NC_000014	chr14	+	63296297	63297416	1120	2.49112	-0.207663	0.250588	-0.828705	0.407271	0.831644
AK021712	0	NC_000014	chr14	-	49811442	49813602	2161	0.737471	-0.0520636	0.212448	-0.245065	0.806406	NA
AK021714	0	NC_000005	chr5	+	6728857	6730755	1899	2.06664	0.0675014	0.277032	0.243659	0.807495	0.957791
AK021720	0	NC_000011	chr11	+	120217481	120218523	1012	11.2014	-0.200459	0.283642	-0.706734	0.479732	0.855859
AK021723	0	NC_000003	chr3	-	105780681	105784171	2358	0.254995	-0.0858793	0.111699	-0.768843	0.441986	NA
AK021724	0	NC_000014	chr14	+	66974279	66975716	1438	0.100647	-0.0716981	0.0892486	-0.803353	0.421771	NA
AK021726	0	NC_000015	chr15	+	62494120	62495634	1515	0.093496	0.0419793	0.0878199	0.478016	0.632639	NA
AK021730	0	NC_000001	chr1	+	76929591	76931891	2301	0.76116	0.123511	0.148933	0.829309	0.406929	NA
AK021731	0	NC_000017	chr17	+	30711663	30713439	1777	0.284348	0.0631614	0.139553	0.452599	0.650837	NA
AK021733	0	NC_000007	chr7	-	47338527	47340130	1604	0.648428	-0.193872	0.177623	-1.09148	0.275062	NA
AK021740	0	NC_000013	chr13	+	30631825	30633784	788	0.0711117	0.041985	0.0878114	0.478127	0.63256	NA
AK021743	0	NC_000006	chr6	-	16689536	16691446	1911	0.497699	0.0532901	0.129259	0.412272	0.68014	NA
AK021744	0	NC_000012	chr12	+	105015893	105017624	1732	25.9406	0.103186	0.199776	0.516505	0.605502	0.901801
AK021745	0	NC_000008	chr8	+	47676336	47678038	1703	0.108048	0.0419671	0.087853	0.477697	0.632866	NA
AK021748	0	NC_000007	chr7	+	66363084	66365146	1906	1.23921	-0.236361	0.236589	-0.999036	0.317777	0.798836
AK021749	0	NC_000010	chr10	+	113087344	113088939	1596	0.47575	-0.0677424	0.175751	-0.385445	0.699908	NA
AK021753	0	NC_000011	chr11	+	43457672	43461390	3719	2.84198	0.170932	0.282592	0.604873	0.545263	0.882735
AK021754	0	NC_000003	chr3	+	175807787	175809510	1724	88.4238	0.00136479	0.198422	0.00687819	0.994512	0.999327
AK021760	0	NC_000010	chr10	+	58526098	58539532	2167	3.25282	-0.157519	0.279135	-0.564312	0.572542	0.894407
AK021763	0	NC_000018	chr18	+	8628932	8632282	2090	18.7639	-0.0660484	0.229962	-0.287215	0.773948	0.948002
AK021764	0	NC_000004	chr4	-	36743271	36745102	1832	0	NA	NA	NA	NA	NA
AK021766	0	NC_000016	chr16	-	79675685	79677715	2031	0	NA	NA	NA	NA	NA
AK021771	0	NC_000010	chr10	+	46792242	46793924	1683	0.0493493	0.04155	0.0878326	0.473059	0.636171	NA
AK021773	0	NC_000015	chr15	-	64953879	64956157	1833	50.6806	-0.606131	0.2037	-2.9756	0.00292418	0.708079
AK021777	0	NC_000005	chr5	+	154390835	154394318	3484	13.618	-0.29549	0.283259	-1.04318	0.296866	0.78899
AK021781	0	NC_000010	chr10	+	27506622	27508018	1397	0.0703932	0.0111661	0.0888385	0.12569	0.899977	NA
AK021797	0	NC_000001	chr1	+	121229634	121231189	1556	0.0701681	-0.0502173	0.0879136	-0.571213	0.567855	NA
AK021798	0	NC_000008	chr8	+	58097542	58099354	1813	0.426159	-0.0213748	0.153164	-0.139555	0.889012	NA
AK021801	0	NC_000010	chr10	+	58712506	58714871	2366	1.57786	0.163787	0.260863	0.627865	0.530093	0.875574
AK021804	0	NC_000011	chr11	-	122095900	122098353	2454	159.765	-0.147942	0.198144	-0.746639	0.455282	0.847965
AK021812	0	NC_000005	chr5	+	87380804	87383102	2299	19.4683	0.0759515	0.223863	0.339276	0.734402	0.938016
AK021817	0	NC_000017	chr17	-	61386814	61388483	1670	4.48101	-0.0583983	0.282194	-0.206944	0.836054	0.963998
AK021819	0	NC_000015	chr15	-	77063397	77064910	1514	4.98142	0.246296	0.282002	0.873385	0.382453	0.822764
AK021821	0	NC_000009	chr9	-	71707353	71708851	1499	2.0533	0.042618	0.267803	0.159139	0.873559	0.974553
AK021822	0	NC_000003	chr3	-	9172112	9174088	1977	0	NA	NA	NA	NA	NA
AK021824	0	NC_000016	chr16	+	22043469	22045184	1716	0.176439	0.0534778	0.103682	0.515787	0.606003	NA
AK021831	0	NC_000006	chr6	-	99458964	99460164	1201	5.71626	0.446821	0.283604	1.57551	0.115139	0.738354
AK021834	0	NC_000006	chr6	+	163464218	163466127	1910	0.229838	0.0897996	0.126666	0.70895	0.478356	NA
AK021836	0	NC_000003	chr3	+	111097468	111098928	1461	0.137682	0.0634794	0.0915369	0.693485	0.488006	NA
AK021839	0	NC_000007	chr7	+	94659308	94660769	1462	0.285162	-0.0782625	0.15603	-0.501586	0.615959	NA
AK021840	0	NC_000006	chr6	+	37271764	37273183	1420	0	NA	NA	NA	NA	NA
AK021843	0	NC_000007	chr7	+	130554155	130555136	982	84.6258	-0.0511163	0.207613	-0.24621	0.80552	0.957414
AK021848	0	NC_000006	chr6	+	89832425	89834080	1656	0.483488	0.118102	0.16004	0.737951	0.460544	NA
AK021851	0	NC_000022	chr22	-	18361819	18363376	1558	0	NA	NA	NA	NA	NA
AK021853	0	NC_000004	chr4	+	153326003	153326979	977	0.770591	-0.160069	0.216579	-0.739079	0.459859	NA
AK021856	0	NC_000019	chr19	-	16636715	16638091	1377	60.3632	-0.517991	0.229588	-2.25618	0.0240595	0.738354
AK021859	0	NC_000006	chr6	-	131045965	131047356	1392	0	NA	NA	NA	NA	NA
AK021866	0	NC_000003	chr3	+	101694131	101695715	1585	4.11835	0.0360424	0.26089	0.138152	0.890121	0.978986
AK021875	0	NC_000012	chr12	+	82710157	82713315	3159	0.794298	0.125262	0.206947	0.605283	0.544991	NA
AK021877	0	NC_000004	chr4	+	153817651	153819735	2085	0.0701681	-0.0502173	0.0879136	-0.571213	0.567855	NA
AK021880	0	NC_000006	chr6	+	163510522	163511978	1457	0.271937	0.107103	0.135543	0.790179	0.429423	NA
AK021885	0	NC_000009	chr9	-	39454444	39455675	1232	0	NA	NA	NA	NA	NA
AK021887	0	NC_000015	chr15	+	38332806	38334145	1340	3.84088	-0.132523	0.282393	-0.469287	0.638864	0.910604
AK021889	0	NC_000003	chr3	-	139608564	139610533	1970	0.907751	-0.0484379	0.227603	-0.212817	0.831469	0.962972
AK021891	0	NC_000017	chr17	-	47384786	47386442	1657	7.60791	-0.0132252	0.271537	-0.0487049	0.961154	0.994537
AK021893	0	NT_167218	chrUN_NT_167218	+	102520	104425	1906	0	NA	NA	NA	NA	NA
AK021895	0	NC_000009	chr9	+	124658412	124660648	2237	5.60296	-0.0852356	0.28011	-0.304293	0.760905	0.944447
AK021897	0	NC_000014	chr14	-	50175451	50177470	2020	0.762824	0.225923	0.159818	1.41363	0.157472	NA
AK021903	0	NC_000008	chr8	-	67128	70701	3574	0	NA	NA	NA	NA	NA
AK021906	0	NC_000015	chr15	+	75927301	75929309	2009	1.89751	0.0264336	0.269008	0.0982632	0.921723	0.987628
AK021907	0	NC_000020	chr20	-	2650935	2652978	2044	28.4065	-0.152115	0.189352	-0.803347	0.421774	0.837861
AK021909	0	NC_000020	chr20	+	47135277	47136741	1465	0	NA	NA	NA	NA	NA
AK021911	0	NC_000002	chr2	+	85926956	85929567	2612	0.778893	-0.429057	0.206044	-2.08236	0.0373097	NA
AK021913	0	NC_000009	chr9	-	2680489	2681854	1366	0.238646	0.00479853	0.140187	0.0342295	0.972694	NA
AK021914	0	NC_000009	chr9	-	117198066	117199642	1577	0	NA	NA	NA	NA	NA
AK021917	0	NC_000001	chr1	+	61099807	61101395	1589	0.149757	0.0675255	0.0934707	0.722424	0.470034	NA
AK021921	0	NC_000009	chr9	-	98331422	98333626	2205	0	NA	NA	NA	NA	NA
AK021924	0	NC_000001	chr1	+	155869774	155872096	2323	0.237069	-0.0253445	0.133419	-0.189961	0.849339	NA
AK021930	0	NC_000003	chr3	+	193671141	193672868	1728	0.481991	0.154071	0.16507	0.933365	0.350631	NA
AK021932	0	NC_000005	chr5	+	15675884	15677491	1608	0.297493	0.0169766	0.147665	0.114967	0.908471	NA
AK021933	0	NT_113901	chrUN_NT_113901	-	29246	31787	2542	0	NA	NA	NA	NA	NA
AK021935	0	NC_000001	chr1	-	19359233	19361664	2432	1.71673	0.141226	0.223027	0.633226	0.526586	0.875028
AK021940	0	NC_000015	chr15	-	61013803	61015452	1650	0.727381	0.151197	0.183645	0.82331	0.410332	NA
AK021942	0	NC_000011	chr11	+	125406155	125407747	1593	0	NA	NA	NA	NA	NA
AK021948	0	NC_000001	chr1	-	57000062	57001444	1383	0	NA	NA	NA	NA	NA
AK021952	0	NC_000001	chr1	+	120932232	120933744	1513	0	NA	NA	NA	NA	NA
AK021954	0	NC_000007	chr7	-	108300190	108302063	1874	0	NA	NA	NA	NA	NA
AK021959	0	NC_000005	chr5	+	73924541	73927195	2655	0.116949	0.0613755	0.0907934	0.675991	0.499046	NA
AK021960	0	NC_000001	chr1	+	110676901	110678521	1621	0	NA	NA	NA	NA	NA
AK021962	0	NC_000002	chr2	+	169703088	169704786	1699	21.7872	-0.301074	0.27238	-1.10534	0.26901	0.784418
AK021963	0	NC_000013	chr13	-	98457486	98459067	1582	8.36122	-0.331983	0.27432	-1.2102	0.226201	0.76573
AK021964	0	NC_000002	chr2	-	40309523	40311727	2205	0	NA	NA	NA	NA	NA
AK021967	0	NC_000002	chr2	+	32563328	32566411	3084	0.607547	0.245335	0.185724	1.32096	0.186513	NA
AK021968	0	NC_000003	chr3	+	152369230	152373341	4112	0.797998	0.236814	0.226459	1.04572	0.295689	NA
AK021969	0	NC_000007	chr7	-	6407162	6408707	1546	3.06908	0.399717	0.282332	1.41577	0.156844	0.738354
AK021971	0	NC_000009	chr9	-	36359752	36362003	2252	0.418331	0.0201334	0.155611	0.129383	0.897055	NA
AK021972	0	NC_000014	chr14	+	41835138	41837194	2057	0	NA	NA	NA	NA	NA
AK021975	0	NC_000012	chr12	-	111618304	111714671	2843	28.2855	-0.274716	0.212624	-1.29203	0.196347	0.755593
AK021977	0	NC_000013	chr13	-	39525884	39527704	1821	0.0493493	0.04155	0.0878326	0.473059	0.636171	NA
AK021981	0	NC_000013	chr13	-	41057170	41058651	1482	0.729362	-0.0258858	0.221184	-0.117033	0.906834	NA
AK021982	0	NC_000018	chr18	-	49192123	49194210	2088	0	NA	NA	NA	NA	NA
AK021983	0	NC_000008	chr8	+	130143412	130145553	2142	0.0701681	-0.0502173	0.0879136	-0.571213	0.567855	NA
AK021985	0	NC_000005	chr5	+	15642861	15644304	1444	0.835523	-0.0741576	0.226533	-0.327359	0.743396	NA
AK021986	0	NC_000004	chr4	+	119042024	119043937	1914	1.78323	-0.083872	0.255485	-0.328285	0.742696	0.939758
AK021987	0	NC_000015	chr15	-	64588273	64594631	1354	0.282793	0.018057	0.139478	0.129461	0.896993	NA
AK021988	0	NC_000001	chr1	-	173614800	173616378	1579	0	NA	NA	NA	NA	NA
AK021989	0	NC_000001	chr1	-	41136796	41138667	1872	0.26659	0.0475739	0.13006	0.365785	0.714525	NA
AK021990	0	NC_000001	chr1	+	10738928	10740960	2033	0	NA	NA	NA	NA	NA
AK021991	0	NC_000003	chr3	+	29376574	29378487	1914	1.27248	0.214848	0.218542	0.983097	0.32556	0.801576
AK021992	0	NC_000009	chr9	+	116919643	116921586	1944	0.0701681	-0.0502173	0.0879136	-0.571213	0.567855	NA
AK021998	0	NC_000001	chr1	-	88488641	88490917	2277	0	NA	NA	NA	NA	NA
AK022000	0	NC_000003	chr3	-	117992497	117994310	1814	0	NA	NA	NA	NA	NA
AK022003	0	NC_000017	chr17	-	35824256	35825964	1709	18.6792	-0.224585	0.223029	-1.00698	0.313946	0.795426
AK022003	0	NT_187614	chrALTS_NT_187614	-	58788	60496	1709	0	NA	NA	NA	NA	NA
AK022004	0	NC_000008	chr8	+	130108775	130111210	2436	1.54534	-0.126594	0.269483	-0.469768	0.638521	0.91045
AK022006	0	NC_000005	chr5	-	179844606	179846228	1623	2.62506	-0.0424954	0.279198	-0.152205	0.879025	0.976107
AK022009	0	NC_000003	chr3	-	142462487	142464141	1655	0.116608	-0.0832736	0.0908823	-0.91628	0.35952	NA
AK022010	0	NC_000009	chr9	+	100157697	100160954	3258	1.55923	0.461255	0.263806	1.74846	0.0803839	0.738354
AK022012	0	NC_000002	chr2	+	202471737	202473759	1665	0.731289	0.0295629	0.199489	0.148193	0.88219	NA
AK022013	0	NC_000002	chr2	+	100876065	100877445	1381	0.146348	-0.015579	0.0922729	-0.168836	0.865926	NA
AK022015	0	NC_000014	chr14	-	81500512	81501781	1270	0.249511	0.109322	0.116652	0.937162	0.348675	NA
AK022016	0	NC_000015	chr15	-	59243116	59245718	2603	0.137682	0.0634794	0.0915369	0.693485	0.488006	NA
AK022017	0	NC_000003	chr3	-	114631411	114632730	1320	0.167936	-0.00944515	0.0934453	-0.101077	0.919489	NA
AK022020	0	NC_000007	chr7	+	101094047	101096302	2256	425.682	-0.222933	0.208671	-1.06834	0.285366	0.786425
AK022022	0	NC_000005	chr5	+	171069663	171071653	1991	0.0210439	-0.0284713	0.0875534	-0.325188	0.745039	NA
AK022024	0	NC_000004	chr4	+	182531024	182533538	2515	0.0493493	0.04155	0.0878326	0.473059	0.636171	NA
AK022026	0	NC_000005	chr5	+	155881333	155883793	2461	0	NA	NA	NA	NA	NA
AK022028	0	NC_000001	chr1	-	154216968	154219451	2484	8.89042	-0.147109	0.264405	-0.556377	0.577953	0.89488
AK022031	0	NC_000011	chr11	+	22763591	22765776	2186	0	NA	NA	NA	NA	NA
AK022033	0	NC_000009	chr9	-	111028633	111030987	2355	1.69011	-0.183058	0.261185	-0.700878	0.483379	0.856848
AK022034	0	NC_000002	chr2	+	26075715	26077977	2263	0.583028	-0.158236	0.201245	-0.786285	0.431701	NA
AK022035	0	NC_000001	chr1	-	103071495	103073524	2030	0.0210439	-0.0284713	0.0875534	-0.325188	0.745039	NA
AK022037	0	NC_000015	chr15	-	36998262	37000035	1774	0.656371	0.0692329	0.208049	0.332771	0.739307	NA
AK022038	0	NC_000003	chr3	-	130086862	130089486	2625	5.63763	-0.28061	0.282138	-0.994586	0.319938	0.799686
AK022039	0	NC_000002	chr2	-	38997688	39001246	3559	0.492374	0.161078	0.182354	0.883326	0.37706	NA
AK022040	0	NC_000002	chr2	+	110664573	110670256	2401	4.85656	0.089055	0.245601	0.362601	0.716903	0.932714
AK022043	0	NC_000003	chr3	-	69343599	69346368	2770	0.0701681	-0.0502173	0.0879136	-0.571213	0.567855	NA
AK022044	0	NC_000003	chr3	+	61803793	61805530	1738	0.360569	0.0577696	0.150399	0.384109	0.700898	NA
AK022046	0	NC_000008	chr8	-	98669009	98672168	3160	0.969439	0.00547082	0.23613	0.0231687	0.981516	0.997426
AK022048	0	NC_000018	chr18	+	44891643	44894956	3314	0.674329	0.1141	0.193969	0.588236	0.556374	NA
AK022049	0	NC_000010	chr10	+	28601709	28603933	2225	2.25333	-0.285123	0.274031	-1.04047	0.298119	0.789961
AK022050	0	NC_000019	chr19	-	8470581	8472191	1611	96.5071	-0.0898693	0.160433	-0.560166	0.575366	0.894407
AK022051	0	NC_000015	chr15	+	25255579	25257027	1449	0.340938	-0.0257766	0.131264	-0.196373	0.844318	NA
AK022052	0	NC_000003	chr3	+	97453636	97455852	2217	0	NA	NA	NA	NA	NA
AK022053	0	NC_000011	chr11	-	95877364	95879856	2493	0.953971	-0.0447457	0.232283	-0.192634	0.847246	0.966867
AK022054	0	NC_000011	chr11	-	34277822	34279428	1607	0.0957891	-0.00860738	0.0900007	-0.0956369	0.923809	NA
AK022056	0	NC_000005	chr5	+	177889931	177892555	2625	0.0464399	-0.0477505	0.087863	-0.543466	0.586809	NA
AK022056	0	NT_187546	chrALTS_NT_187546	+	24467	27091	2625	0	NA	NA	NA	NA	NA
AK022056	0	NT_187652	chrALTS_NT_187652	+	24467	27091	2625	0	NA	NA	NA	NA	NA
AK022058	0	NC_000018	chr18	+	8014417	8017582	3166	0.339243	0.121787	0.161434	0.75441	0.450603	NA
AK022061	0	NC_000009	chr9	-	19228904	19230328	1425	0.159119	0.0188147	0.0946497	0.198783	0.842433	NA
AK022063	0	NC_000005	chr5	+	3609745	3611939	2195	6.49997	-0.136063	0.280722	-0.484688	0.627897	0.907682
AK022064	0	NC_000003	chr3	-	65910876	65912972	2097	0.0986986	0.0584218	0.0899676	0.649365	0.516102	NA
AK022065	0	NC_000003	chr3	+	19963774	19965419	1646	0.293279	-0.0406165	0.129183	-0.314411	0.753209	NA
AK022067	0	NC_000010	chr10	-	24258802	24261514	2713	0.0701681	-0.0502173	0.0879136	-0.571213	0.567855	NA
AK022068	0	NC_000020	chr20	+	15027718	15030080	2363	0	NA	NA	NA	NA	NA
AK022069	0	NC_000010	chr10	-	79792162	79794562	2401	4.05834	0.0391594	0.282207	0.138761	0.889639	0.978798
AK022072	0	NC_000001	chr1	+	164828436	164829952	1517	0.362696	0.13375	0.158366	0.844559	0.398357	NA
AK022073	0	NC_000005	chr5	-	77997974	77999845	1872	4.90745	-0.197274	0.27861	-0.708067	0.478904	0.855859
AK022076	0	NC_000001	chr1	-	175976297	175979329	3033	0.513837	-0.0584709	0.205566	-0.284438	0.776075	NA
AK022078	0	NC_000007	chr7	-	1822459	1824597	2139	0.425627	0.0509626	0.1713	0.297506	0.76608	NA
AK022079	0	NC_000006	chr6	+	87382899	87385869	2971	0.872436	-0.255704	0.230276	-1.11043	0.266815	NA
AK022080	0	NC_000007	chr7	-	145938	147592	1655	24.1581	0.220888	0.232727	0.949131	0.342554	0.807637
AK022080	0	NT_187558	chrALTS_NT_187558	-	101738	103392	1655	0	NA	NA	NA	NA	NA
AK022080	0	NT_187653	chrALTS_NT_187653	-	138259	139913	1655	0	NA	NA	NA	NA	NA
AK022082	0	NC_000008	chr8	+	10417248	10418815	1568	0.0711117	0.041985	0.0878114	0.478127	0.63256	NA
AK022083	0	NC_000012	chr12	-	122886588	122888720	2133	1.15349	0.233475	0.24611	0.948661	0.342793	0.807637
AK022084	0	NC_000002	chr2	-	51017352	51020045	2694	0.0493493	0.04155	0.0878326	0.473059	0.636171	NA
AK022085	0	NC_000008	chr8	+	15776023	15778099	2077	1.7246	-0.0249764	0.249839	-0.0999699	0.920368	0.987226
AK022086	0	NC_000004	chr4	-	73251537	73253208	1672	0.41821	0.0152459	0.170076	0.0896417	0.928572	NA
AK022088	0	NC_000004	chr4	-	139413805	139415759	1955	1.89027	0.26309	0.269892	0.974796	0.329662	0.802693
AK022092	0	NC_000010	chr10	+	129793765	129795917	2153	0.669584	-0.0740229	0.207918	-0.356019	0.721826	NA
AK022093	0	NC_000001	chr1	+	164734789	164736547	1759	0.332563	0.0744144	0.139975	0.531627	0.594984	NA
AK022094	0	NC_000008	chr8	+	125254267	125256281	2015	0.433129	-0.000545336	0.125701	-0.00433837	0.996538	NA
AK022095	0	NC_000009	chr9	-	14097894	14099638	1745	0.117552	-0.000822824	0.0909494	-0.00904706	0.992782	NA
AK022098	0	NC_000013	chr13	-	73927762	73929316	1555	0.1257	-0.0854287	0.0912635	-0.936066	0.349239	NA
AK022099	0	NC_000002	chr2	-	39040030	39042026	1997	0.735867	-0.0113187	0.220208	-0.0513999	0.959007	NA
AK022101	0	NC_000008	chr8	+	17975857	17979133	3277	1.19881	0.0169723	0.244711	0.0693564	0.944706	0.992581
AK022102	0	NC_000009	chr9	-	119353856	119355746	1891	0.360266	-0.158399	0.139795	-1.13308	0.25718	NA
AK022109	0	NC_000007	chr7	+	129751623	129754464	2842	2.79018	-0.407931	0.275612	-1.48009	0.138849	0.738354
AK022111	0	NC_000018	chr18	-	63277593	63279692	2100	0.138536	0.0635505	0.0915429	0.694215	0.487547	NA
AK022112	0	NC_000010	chr10	+	65311772	65656075	2229	0.166895	-0.0926537	0.0931121	-0.995078	0.319699	NA
AK022113	0	NC_000001	chr1	+	62732157	62734861	2705	0.326944	0.00218295	0.148257	0.0147241	0.988252	NA
AK022116	0	NC_000015	chr15	-	76206980	76210273	3294	0.60996	-0.0295334	0.172027	-0.171678	0.86369	NA
AK022117	0	NC_000014	chr14	+	54704271	54706280	2010	1.57746	0.108271	0.221254	0.48935	0.624594	0.906786
AK022120	0	NC_000014	chr14	+	60097044	60098944	1901	3.2681	0.0109036	0.282826	0.0385523	0.969247	0.995334
AK022121	0	NC_000011	chr11	-	96255891	96257730	1840	1.22888	0.0772535	0.257066	0.30052	0.76378	0.94511
AK022123	0	NC_000011	chr11	-	16448788	16450875	2088	0	NA	NA	NA	NA	NA
AK022125	0	NC_000003	chr3	+	64740531	64742579	2049	0	NA	NA	NA	NA	NA
AK022126	0	NC_000019	chr19	+	46946570	46949156	2587	4.62684	-0.151481	0.281994	-0.537179	0.591144	0.897808
AK022129	0	NC_000005	chr5	-	20105926	20107372	1447	0	NA	NA	NA	NA	NA
AK022132	0	NC_000002	chr2	+	241678462	241679971	1510	147.46	0.394029	0.263198	1.49708	0.134372	0.738354
AK022135	0	NC_000001	chr1	-	166073552	166076118	2567	0.390122	0.0837493	0.145015	0.577521	0.563587	NA
AK022136	0	NC_000006	chr6	-	106323287	106324781	1495	0.210729	-0.068361	0.103587	-0.659939	0.509293	NA
AK022137	0	NC_000007	chr7	-	76036665	76038148	1484	0.34312	-0.0180234	0.154692	-0.116511	0.907247	NA
AK022139	0	NC_000006	chr6	-	128447644	128449301	1658	0.142229	-0.0380833	0.0931364	-0.408897	0.682615	NA
AK022139	0	NT_187556	chrALTS_NT_187556	-	796978	798635	1658	0	NA	NA	NA	NA	NA
AK022140	0	NC_000005	chr5	-	93860669	93863825	3157	5.94497	0.0295006	0.279429	0.105575	0.91592	0.986203
AK022141	0	NC_000007	chr7	+	146148197	146149879	1683	0	NA	NA	NA	NA	NA
AK022148	0	NC_000001	chr1	+	51779141	51780960	1820	3.89824	-0.0303676	0.283179	-0.107238	0.9146	0.986203
AK022149	0	NC_000007	chr7	+	143840098	143841949	1852	0.0711117	0.041985	0.0878114	0.478127	0.63256	NA
AK022150	0	NC_000018	chr18	-	61886014	61887678	1665	0.402837	0.00294161	0.173856	0.0169198	0.986501	NA
AK022153	0	NC_000003	chr3	+	179175660	179178080	2421	0.109377	0.017869	0.089399	0.19988	0.841575	NA
AK022154	0	NC_000001	chr1	+	86933487	86934928	1442	0.108048	0.0419671	0.087853	0.477697	0.632866	NA
AK022155	0	NC_000003	chr3	-	98582511	98584330	1820	2.1619	-0.190279	0.274752	-0.692546	0.488594	0.858909
AK022157	0	NC_000001	chr1	+	61229818	61231872	2055	0	NA	NA	NA	NA	NA
AK022158	0	NC_000009	chr9	+	109894592	109896191	1600	0.17505	-0.0482121	0.0950338	-0.507316	0.611933	NA
AK022159	0	NC_000003	chr3	+	23438674	23440786	2113	0.230562	-0.00321985	0.106974	-0.0300992	0.975988	NA
AK022162	0	NC_000002	chr2	+	216176430	216178087	1658	0.339593	0.103316	0.171248	0.603312	0.546301	NA
AK022163	0	NC_000003	chr3	+	662234	664429	2196	0	NA	NA	NA	NA	NA
AK022164	0	NC_000009	chr9	-	109042864	109044748	1885	2.67122	0.0746554	0.244475	0.305371	0.760084	0.944255
AK022165	0	NC_000018	chr18	-	4161046	4162646	1601	0	NA	NA	NA	NA	NA
AK022167	0	NC_000014	chr14	+	65009671	65011431	1761	0.278333	-0.112327	0.131542	-0.853924	0.393147	NA
AK022168	0	NC_000010	chr10	+	51633019	51635285	2267	0.598766	0.0304675	0.146231	0.208352	0.834954	NA
AK022170	0	NC_000011	chr11	-	77748243	77750127	1885	0.0502037	0.0418844	0.0877883	0.477107	0.633286	NA
AK022171	0	NC_000012	chr12	+	57537916	57540049	2134	22.9278	-0.18167	0.224199	-0.810309	0.417763	0.836821
AK022173	0	NC_000002	chr2	-	99643078	99645006	1929	0.565222	0.0124319	0.153048	0.0812287	0.93526	NA
AK022174	0	NC_000003	chr3	-	48396742	48398769	2028	0.75023	0.0305282	0.212832	0.143438	0.885944	NA
AK022175	0	NC_000005	chr5	+	42817704	42819390	1687	0	NA	NA	NA	NA	NA
AK022177	0	NC_000017	chr17	+	67955314	67957291	1978	0.238329	-0.000685323	0.12804	-0.0053524	0.995729	NA
AK022181	0	NC_000001	chr1	+	214299571	214301769	2199	0.57144	-0.0634515	0.203078	-0.312449	0.754699	NA
AK022183	0	NC_000005	chr5	+	179777512	179779191	1680	0.92136	0.0944533	0.229546	0.411478	0.680722	0.924557
AK022185	0	NC_000014	chr14	+	61516765	61518435	1671	0	NA	NA	NA	NA	NA
AK022186	0	NC_000004	chr4	+	4598928	4600756	1829	0	NA	NA	NA	NA	NA
AK022190	0	NC_000004	chr4	-	16637325	16639210	1886	0.212821	0.0363742	0.102245	0.355756	0.722023	NA
AK022191	0	NC_000006	chr6	-	1914158	1915891	1734	0.0210439	-0.0284713	0.0875534	-0.325188	0.745039	NA
AK022192	0	NC_000004	chr4	-	7997888	8000035	2148	0.0703932	0.0111661	0.0888385	0.12569	0.899977	NA
AK022193	0	NC_000003	chr3	-	114681178	114683090	1913	0.18506	-0.0147184	0.094151	-0.156328	0.875775	NA
AK022197	0	NC_000002	chr2	-	99896653	99899008	2356	0.204427	0.0920633	0.107878	0.853406	0.393434	NA
AK022199	0	NC_000013	chr13	+	50713618	50715340	1723	0.457867	-0.0215422	0.189941	-0.113416	0.909701	NA
AK022202	0	NC_000003	chr3	+	9969973	9972462	2490	70.1701	-0.0358555	0.183743	-0.19514	0.845283	0.966441
AK022204	0	NC_000008	chr8	-	102379051	102381033	1983	0.26861	0.00626797	0.104704	0.0598638	0.952264	NA
AK022205	0	NC_000005	chr5	-	58376517	58378198	1682	0	NA	NA	NA	NA	NA
AK022206	0	NC_000006	chr6	+	31819964	31821608	1645	0.206413	-0.0141761	0.120718	-0.117431	0.906518	NA
AK022206	0	NT_167245	chrALTS_NT_167245	+	3067743	3069387	1645	0	NA	NA	NA	NA	NA
AK022208	0	NC_000001	chr1	-	49547789	49549507	1719	0	NA	NA	NA	NA	NA
AK022210	0	NC_000001	chr1	-	111431046	111433068	2023	21.7488	-0.421685	0.207338	-2.03381	0.0419709	0.738354
AK022211	0	NC_000003	chr3	-	185788738	185790505	1768	0.259391	0.14322	0.152978	0.936211	0.349165	NA
AK022213	0	NC_000012	chr12	-	123401590	123403673	2084	5.52831	0.0805886	0.276996	0.290938	0.771099	0.947153
AK022219	0	NC_000010	chr10	-	101629303	101631391	2089	1.48375	-0.050805	0.260438	-0.195075	0.845334	0.966441
AK022221	0	NC_000005	chr5	-	78617046	78618780	1735	0.16098	-0.0108773	0.0947865	-0.114755	0.908639	NA
AK022223	0	NC_000017	chr17	-	45025030	45027137	2108	5.77786	0.160261	0.283458	0.565379	0.571816	0.894407
AK022225	0	NC_000007	chr7	+	55973466	55993923	1862	3.68444	0.0225493	0.28295	0.0796935	0.936481	0.99048
AK022229	0	NC_000016	chr16	+	86595189	86597639	2451	0.254601	-0.0579226	0.149959	-0.386257	0.699306	NA
AK022231	0	NC_000002	chr2	-	190972747	190974638	1892	36.482	-0.335488	0.26054	-1.28766	0.197863	0.756057
AK022232	0	NC_000001	chr1	+	66208121	66210595	2475	0	NA	NA	NA	NA	NA
AK022236	0	NC_000002	chr2	+	171545819	171548645	2827	4.38976	0.11766	0.283402	0.415169	0.678018	0.923829
AK022239	0	NC_000019	chr19	+	45295310	45297048	1739	5.69458	-0.780021	0.278732	-2.79846	0.00513461	0.738354
AK022243	0	NC_000004	chr4	+	123713230	123715365	2136	0.109694	0.0200769	0.0891687	0.225157	0.821857	NA
AK022244	0	NC_000011	chr11	+	66538348	66540427	2080	253.274	0.104	0.096255	1.08046	0.279937	0.786066
AK022245	0	NC_000015	chr15	-	101349916	101351630	1715	0	NA	NA	NA	NA	NA
AK022246	0	NC_000015	chr15	-	76632955	76634467	1513	0.0502037	0.0418844	0.0877883	0.477107	0.633286	NA
AK022247	0	NC_000017	chr17	+	77979638	77982503	2866	0.16138	-0.0955787	0.0938781	-1.01812	0.308623	NA
AK022249	0	NC_000002	chr2	-	99976814	99978641	1828	0.0464399	-0.0477505	0.087863	-0.543466	0.586809	NA
AK022250	0	NC_000017	chr17	-	15523626	15524870	1245	2.09418	-0.00372824	0.254226	-0.0146651	0.988299	0.998716
AK022252	0	NC_000017	chr17	+	77428815	77430990	2176	1.45587	-0.171484	0.261436	-0.65593	0.511869	0.867744
AK022256	0	NC_000002	chr2	-	131066179	131068004	1826	0.896321	0.0285477	0.228778	0.124784	0.900695	NA
AK022258	0	NC_000003	chr3	-	73537805	73539841	2037	1.65071	0.356212	0.249843	1.42574	0.153942	0.738354
AK022262	0	NC_000002	chr2	+	23654714	23656932	2219	0.147087	-0.110353	0.101858	-1.08339	0.278633	NA
AK022263	0	NC_000017	chr17	-	32654703	32658161	1955	2.67564	-0.141926	0.277556	-0.511341	0.609113	0.901801
AK022264	0	NC_000003	chr3	-	24455136	24459434	1754	0.526447	0.114646	0.169612	0.675931	0.499085	NA
AK022265	0	NC_000010	chr10	-	34233040	34235196	2157	0.18506	-0.0147184	0.094151	-0.156328	0.875775	NA
AK022266	0	NC_000001	chr1	-	149385450	149387574	2125	0.0210439	-0.0284713	0.0875534	-0.325188	0.745039	NA
AK022268	0	NC_000003	chr3	-	177184701	177186230	1530	0.298638	-0.052258	0.148972	-0.350791	0.725745	NA
AK022271	0	NC_000007	chr7	+	66660060	66661298	1239	7.40092	0.398156	0.279273	1.42569	0.153958	0.738354
AK022272	0	NC_000002	chr2	+	45935677	45937718	2042	0.341035	-0.0106805	0.102291	-0.104413	0.916842	NA
AK022274	0	NC_000020	chr20	+	3039244	3041459	1919	2.61292	-0.0287143	0.278185	-0.10322	0.917788	0.986712
AK022275	0	NC_000015	chr15	-	35327357	35329238	1882	0.0701681	-0.0502173	0.0879136	-0.571213	0.567855	NA
AK022276	0	NC_000015	chr15	+	66452436	66454883	1915	0.557774	0.0244088	0.178196	0.136977	0.891049	NA
AK022281	0	NC_000011	chr11	+	129659522	129661358	1837	0	NA	NA	NA	NA	NA
AK022282	0	NC_000006	chr6	-	24261220	24263554	2335	0	NA	NA	NA	NA	NA
AK022286	0	NC_000009	chr9	+	4491767	4492795	1029	0.0676822	0.0420037	0.0877839	0.478489	0.632302	NA
AK022288	0	NC_000015	chr15	+	64905338	64908031	2694	0.755508	0.193846	0.22536	0.860158	0.389702	NA
AK022294	0	NC_000017	chr17	+	77969725	77971867	2143	0.485405	-0.0428204	0.174033	-0.246047	0.805646	NA
AK022295	0	NC_000019	chr19	-	39821201	39823058	1858	2.60351	0.0549807	0.277331	0.198249	0.84285	0.965738
AK022296	0	NC_000011	chr11	-	96099797	96102667	2871	0.0210439	-0.0284713	0.0875534	-0.325188	0.745039	NA
AK022298	0	NC_000005	chr5	+	80754732	80756240	1509	0.186488	0.059655	0.106801	0.558561	0.576461	NA
AK022299	0	NC_000019	chr19	-	27775757	27777635	1879	2.04868	-0.151127	0.274739	-0.550075	0.582268	0.896069
AK022301	0	NC_000001	chr1	+	113459230	113460812	1583	0.431471	0.203306	0.153095	1.32798	0.184185	NA
AK022310	0	NC_000013	chr13	-	29579379	29582975	3597	0.276922	0.0731884	0.129027	0.567232	0.570557	NA
AK022315	0	NC_000003	chr3	+	29653308	29655945	2638	0.577964	0.263438	0.196847	1.33828	0.180804	NA
AK022320	0	NC_000003	chr3	+	64693430	64695205	1776	0.146931	-0.0269265	0.0920272	-0.292593	0.769834	NA
AK022321	0	NC_000001	chr1	-	214398785	214400639	1855	0.471384	0.219717	0.185651	1.1835	0.236612	NA
AK022327	0	NC_000020	chr20	+	19549884	19551923	2040	0.0796029	-0.0491189	0.087976	-0.558322	0.576625	NA
AK022329	0	NC_000019	chr19	+	36562238	36563422	1185	0	NA	NA	NA	NA	NA
AK022331	0	NC_000001	chr1	+	244697510	244699578	2069	1.70189	-0.00840374	0.259962	-0.0323269	0.974211	0.995906
AK022335	0	NC_000019	chr19	-	40064539	40066363	1825	3.08895	-0.422274	0.281045	-1.50251	0.132965	0.738354
AK022337	0	NC_000010	chr10	-	20912902	20918159	3134	0	NA	NA	NA	NA	NA
AK022338	0	NC_000006	chr6	+	158459732	158461411	1680	0.0210439	-0.0284713	0.0875534	-0.325188	0.745039	NA
AK022343	0	NC_000008	chr8	-	90422345	90424140	1796	0	NA	NA	NA	NA	NA
AK022346	0	NC_000011	chr11	-	96277934	96280553	2620	1.06614	0.0853295	0.242507	0.351864	0.72494	0.935346
AK022347	0	NC_000010	chr10	+	51233090	51234799	1710	0.477593	0.20667	0.19439	1.06317	0.287704	NA
AK022350	0	NC_000015	chr15	-	63334274	63335856	1583	14.028	0.0257873	0.283668	0.0909066	0.927567	0.988639
AK022352	0	NC_000015	chr15	-	63879601	63881941	2341	0	NA	NA	NA	NA	NA
AK022353	0	NC_000005	chr5	+	37513281	37515019	1739	0.093496	0.0419793	0.0878199	0.478016	0.632639	NA
AK022355	0	NC_000002	chr2	+	69230422	69232498	2077	1.64279	-0.311204	0.238831	-1.30303	0.192563	0.752367
AK022356	0	NC_000014	chr14	-	104988351	104990959	2609	56.1439	0.0232461	0.18108	0.128375	0.897852	0.981032
AK022357	0	NC_000008	chr8	+	51900190	51902398	2209	1.16259	-0.0681451	0.245789	-0.27725	0.781588	0.949941
AK022359	0	NC_000017	chr17	-	2431958	2433662	1705	0.0701681	-0.0502173	0.0879136	-0.571213	0.567855	NA
AK022361	0	NC_000008	chr8	+	122811423	122813196	1774	0.209187	0.0857312	0.125517	0.683022	0.494593	NA
AK022362	0	NC_000002	chr2	+	58501809	58503280	1391	0	NA	NA	NA	NA	NA
AK022363	0	NC_000003	chr3	+	13639221	13641089	1869	0.678883	-0.0295319	0.168517	-0.175246	0.860886	NA
AK022364	0	NC_000012	chr12	-	118175462	118176751	1290	0.241291	0.00568197	0.127561	0.0445433	0.964471	NA
AK022367	0	NC_000005	chr5	+	112894933	112896531	1599	7.76544	0.183935	0.274401	0.670314	0.502658	0.863911
AK022368	0	NC_000013	chr13	+	52603298	52605588	2291	0.0886503	0.0430551	0.0878616	0.490033	0.624111	NA
AK022370	0	NC_000007	chr7	+	55085402	55087273	1872	0.499382	-0.0318675	0.199902	-0.159415	0.873342	NA
AK022371	0	NC_000009	chr9	-	92691909	92693716	1808	0.205476	-0.0145926	0.124185	-0.117507	0.906458	NA
AK022372	0	NC_000022	chr22	+	30052178	30053338	1161	0	NA	NA	NA	NA	NA
AK022374	0	NC_000010	chr10	+	102348551	102350350	1800	1.87991	-0.036853	0.260929	-0.141238	0.887682	0.978715
AK022375	0	NC_000002	chr2	-	86499593	86502651	3059	496.275	-0.0602952	0.168452	-0.357936	0.720391	0.934605
AK022376	0	NC_000006	chr6	-	41965088	41966771	1684	0.0493493	0.04155	0.0878326	0.473059	0.636171	NA
AK022378	0	NC_000001	chr1	+	212807892	212809684	1793	2.29275	-0.210952	0.275449	-0.76585	0.443766	0.844125
AK022379	0	NC_000015	chr15	+	44712777	44715179	2403	14.3153	-0.426201	0.253893	-1.67866	0.0932175	0.738354
AK022381	0	NC_000018	chr18	+	62551203	62552505	1303	0.541812	0.0524561	0.187342	0.280001	0.779476	NA
AK022383	0	NC_000004	chr4	-	185701790	185704004	2215	0	NA	NA	NA	NA	NA
AK022384	0	NC_000002	chr2	-	133006637	133008798	2162	0.188054	0.0108478	0.106553	0.101806	0.91891	NA
AK022385	0	NC_000015	chr15	-	59104637	59106350	1714	24.3992	0.237377	0.267587	0.887102	0.375024	0.819534
AK022386	0	NC_000015	chr15	+	33356709	33358655	1947	0	NA	NA	NA	NA	NA
AK022388	0	NC_000015	chr15	+	41782418	41784891	2474	8.10966	0.295357	0.265197	1.11373	0.265396	0.78179
AK022390	0	NC_000020	chr20	+	52984061	52986237	2177	1.30264	0.356764	0.228794	1.55932	0.11892	0.738354
AK022391	0	NC_000007	chr7	-	122637209	122639105	1897	0	NA	NA	NA	NA	NA
AK022392	0	NC_000015	chr15	-	59304001	59307491	3491	0.539761	0.151668	0.19423	0.780869	0.434879	NA
AK022398	0	NC_000009	chr9	+	602707	605300	2594	0	NA	NA	NA	NA	NA
AK022404	0	NC_000001	chr1	-	8805869	8808313	2445	0.137682	0.0634794	0.0915369	0.693485	0.488006	NA
AK022410	0	NC_000002	chr2	-	20688854	20694623	5770	11.4462	-0.24942	0.242778	-1.02736	0.304253	0.792335
AK022411	0	NC_000003	chr3	-	17195771	17199660	3890	0.224015	0.0728503	0.0969212	0.751645	0.452265	NA
AK022413	0	NC_000006	chr6	-	107169194	107170820	1627	0	NA	NA	NA	NA	NA
AK022415	0	NC_000009	chr9	+	113480099	113482046	1948	0.135364	0.0633242	0.0914314	0.692586	0.488569	NA
AK022420	0	NC_000002	chr2	+	9262016	9264190	2134	0	NA	NA	NA	NA	NA
AK022421	0	NC_000007	chr7	-	99167651	99170096	1671	0	NA	NA	NA	NA	NA
AK022422	0	NC_000001	chr1	+	235331188	235333067	1880	6.38593	-0.1982	0.276521	-0.716763	0.473521	0.854683
AK022423	0	NC_000014	chr14	-	95242277	95244527	2251	0.142453	-0.0888962	0.0919816	-0.966457	0.333816	NA
AK022424	0	NC_000002	chr2	-	196849456	196852163	2708	0.256489	0.0150568	0.1113	0.135282	0.892389	NA
AK022427	0	NC_000005	chr5	-	83027962	83031105	2554	1.38172	-0.0558583	0.250218	-0.223239	0.82335	0.961299
AK022428	0	NC_000015	chr15	-	20360177	20361796	1620	0.0796029	-0.0491189	0.087976	-0.558322	0.576625	NA
AK022429	0	NC_000002	chr2	+	148058063	148060132	2070	0.723979	-0.0496363	0.223043	-0.222541	0.823893	NA
AK022430	0	NC_000008	chr8	+	76785805	76787638	1834	0.394875	0.0441021	0.102567	0.429983	0.667208	NA
AK022434	0	NC_000008	chr8	-	124606190	124608280	2091	0.0701681	-0.0502173	0.0879136	-0.571213	0.567855	NA
AK022438	0	NC_000003	chr3	-	185483732	185485644	1913	8.09542	0.463844	0.266632	1.73964	0.0819224	0.738354
AK022441	0	NC_000015	chr15	+	71302771	71306307	3537	0.0493493	0.04155	0.0878326	0.473059	0.636171	NA
AK022443	0	NC_000003	chr3	-	71151678	71153419	1742	0	NA	NA	NA	NA	NA
AK022455	0	NC_000003	chr3	-	170140612	170142170	1559	1.43531	-0.000281931	0.264282	-0.00106678	0.999149	0.999795
AK022461	0	NC_000003	chr3	+	172172015	172173645	1631	0.371773	0.0270085	0.15736	0.171635	0.863725	NA
AK022462	0	NC_000002	chr2	-	175056834	175058617	1784	0	NA	NA	NA	NA	NA
AK022464	0	NC_000016	chr16	+	78803138	78804311	1174	0.0676822	0.0420037	0.0877839	0.478489	0.632302	NA
AK022467	0	NC_000016	chr16	+	69189380	69191221	1842	1.00767	0.195716	0.21135	0.926026	0.354432	0.810514
AK022473	0	NC_000016	chr16	+	53985752	53987582	1831	0.386771	-0.048534	0.158438	-0.306327	0.759355	NA
AK022474	0	NC_000019	chr19	+	53551749	53553292	1544	0	NA	NA	NA	NA	NA
AK022479	0	NC_000023	chrX	-	7062911	7064528	1618	0.286064	-0.18646	0.127704	-1.46009	0.144265	NA
AK022482	0	NC_000001	chr1	-	10717401	10718868	1468	0	NA	NA	NA	NA	NA
AK022556	0	NC_000011	chr11	+	7667696	7670187	2492	60.5879	0.159851	0.173434	0.92168	0.356695	0.810688
AK022645	0	NC_000003	chr3	+	14678179	14680235	2057	38.5684	-0.328772	0.202975	-1.61976	0.105284	0.738354
AK022686	0	NC_000006	chr6	+	131901965	131920565	2303	0.652225	-0.0509421	0.132059	-0.385753	0.69968	NA
AK022707	0	NC_000003	chr3	-	3842414	3844455	2042	0	NA	NA	NA	NA	NA
AK022738	0	NC_000020	chr20	+	5996557	5998960	2404	19.028	0.503693	0.269475	1.86917	0.0615997	0.738354
AK022789	0	NC_000008	chr8	-	80039432	80041782	2351	0	NA	NA	NA	NA	NA
AK022793	0	NC_000019	chr19	-	23399470	23416042	2121	0.310402	-0.00322174	0.149371	-0.0215687	0.982792	NA
AK022801	0	NC_000002	chr2	+	42307363	42309242	1880	0.27278	0.0397435	0.125058	0.317801	0.750636	NA
AK022803	0	NC_000011	chr11	-	113670537	113673208	2672	0.161605	-0.0483001	0.0969835	-0.498024	0.618467	NA
AK022838	0	NC_000002	chr2	-	108504897	108507525	2629	13.9962	-0.115149	0.254454	-0.452533	0.650885	0.915732
AK022839	0	NC_000007	chr7	+	27096429	27098957	2529	115.096	-0.228846	0.219396	-1.04307	0.296914	0.78899
AK022848	0	NC_000011	chr11	-	90194506	90198120	3615	53.2937	0.312003	0.22557	1.38318	0.166611	0.738714
AK022856	0	NC_000012	chr12	+	5315961	5319347	3387	0	NA	NA	NA	NA	NA
AK022892	0	NC_000022	chr22	-	49888443	49891419	2977	59.46	0.0618373	0.150411	0.411122	0.680983	0.924557
AK022893	0	NC_000001	chr1	+	201023949	201027790	2497	0	NA	NA	NA	NA	NA
AK022947	0	NC_000020	chr20	+	411908	413917	2010	12.2938	-0.472071	0.240486	-1.96299	0.0496478	0.738354
AK022963	0	NC_000019	chr19	+	24043216	24045667	2452	1.94261	-0.448044	0.256777	-1.74487	0.0810066	0.738354
AK022980	0	NC_000010	chr10	-	1053748	1056123	2376	20.8707	-0.601808	0.212938	-2.8262	0.00471032	0.738354
AK023038	0	NC_000023	chrX	+	49273054	49275766	2713	31.5061	-0.314109	0.229171	-1.37063	0.17049	0.739898
AK023050	0	NC_000015	chr15	+	75678331	75680752	2422	24.8668	-0.0857928	0.208119	-0.412228	0.680172	0.92439
AK023058	0	NC_000001	chr1	-	208085100	208087436	2337	0.0502037	0.0418844	0.0877883	0.477107	0.633286	NA
AK023059	0	NC_000006	chr6	+	158611019	158613296	2278	19.9733	-0.501631	0.262134	-1.91364	0.0556656	0.738354
AK023061	0	NC_000012	chr12	-	34022281	34118065	2247	8.54031	0.0174814	0.269628	0.0648351	0.948305	0.992855
AK023073	0	NC_000007	chr7	+	69641675	69644499	2825	0.318081	0.0325596	0.129697	0.251043	0.801781	NA
AK023121	0	NC_000014	chr14	-	23005503	23008236	2734	4.1986	0.234677	0.282431	0.830918	0.40602	0.830913
AK023122	0	NC_000005	chr5	-	6019176	6022283	3108	0	NA	NA	NA	NA	NA
AK023163	0	NC_000003	chr3	-	14666914	14672655	2181	284.552	0.0418347	0.122993	0.340139	0.733752	0.937959
AK023174	0	NC_000001	chr1	+	182612387	182614505	2119	0.193725	-0.0397948	0.0959847	-0.414595	0.678438	NA
AK023178	0	NC_000005	chr5	-	470510	473063	2554	392.636	-0.0794996	0.105333	-0.754743	0.450403	0.845364
AK023270	0	NC_000001	chr1	-	120157291	120159384	2094	30.1617	0.196865	0.195515	1.0069	0.313981	0.795426
AK023294	0	NC_000004	chr4	+	6869284	6870803	1520	4.421	-0.455284	0.279751	-1.62746	0.103639	0.738354
AK023296	0	NC_000002	chr2	+	216195737	216197448	1712	1.81802	0.284751	0.269831	1.0553	0.29129	0.788075
AK023299	0	NC_000012	chr12	+	32343391	32345276	1886	2.7581	0.024684	0.2754	0.0896295	0.928582	0.988828
AK023305	0	NC_000007	chr7	-	140337909	140340216	2182	4.47573	-0.127827	0.283032	-0.451635	0.651532	0.916073
AK023309	0	NC_000008	chr8	-	143854851	143857249	1722	0	NA	NA	NA	NA	NA
AK023316	0	NC_000022	chr22	-	30951824	30953774	1951	0.191709	0.0810696	0.123755	0.655081	0.512416	NA
AK023326	0	NC_000017	chr17	-	43160290	43162389	2100	20.7753	-0.113454	0.263227	-0.43101	0.666461	0.920201
AK023328	0	NC_000015	chr15	+	50367952	50369779	1828	42.5961	-0.141846	0.273246	-0.519115	0.603681	0.901578
AK023336	0	NC_000018	chr18	-	57710013	57728701	1649	0.533414	0.179155	0.18004	0.995084	0.319695	NA
AK023337	0	NC_000017	chr17	+	22285582	22288217	2636	0	NA	NA	NA	NA	NA
AK023338	0	NC_000008	chr8	-	42531315	42534417	3103	187.642	-0.317965	0.188756	-1.68453	0.0920798	0.738354
AK023343	0	NC_000014	chr14	-	21042082	21045938	2861	0.686118	0.0104822	0.192275	0.0545168	0.956523	NA
AK023352	0	NC_000003	chr3	+	188729405	188732716	3312	0.44892	0.242667	0.179393	1.35271	0.176147	NA
AK023357	0	NC_000011	chr11	-	115200513	115202405	1893	0.117552	-0.000822824	0.0909494	-0.00904706	0.992782	NA
AK023363	0	NC_000001	chr1	-	185292384	185294372	1989	2.75778	-0.312908	0.280254	-1.11652	0.264201	0.781511
AK023372	0	NC_000001	chr1	-	207420600	207422376	1777	0	NA	NA	NA	NA	NA
AK023375	0	NC_000002	chr2	+	66694876	66696819	1944	0.0210439	-0.0284713	0.0875534	-0.325188	0.745039	NA
AK023380	0	NC_000012	chr12	+	25200405	25202063	1659	2.91357	-0.25439	0.281783	-0.902788	0.366639	0.815586
AK023382	0	NC_000001	chr1	+	56991350	57014516	1755	0.119517	-0.0203193	0.0910815	-0.223089	0.823466	NA
AK023395	0	NC_000004	chr4	+	53412608	53414535	1928	1.08848	-0.0761014	0.229457	-0.331659	0.740147	0.938981
AK023404	0	NC_000015	chr15	-	59122549	59124406	1858	44.0078	0.446348	0.282931	1.57758	0.114661	0.738354
AK023407	0	NC_000007	chr7	-	5316297	5319287	2144	1.45965	0.0691712	0.264074	0.261938	0.793369	0.95301
AK023427	0	NC_000007	chr7	+	131483418	131486258	2841	6.56861	0.299731	0.276483	1.08408	0.278328	0.786031
AK023437	0	NC_000007	chr7	+	95737514	95739861	2348	0	NA	NA	NA	NA	NA
AK023440	0	NC_000005	chr5	-	87231042	87232828	1787	0	NA	NA	NA	NA	NA
AK023447	0	NC_000009	chr9	-	106858756	106860647	1892	0.630836	0.061718	0.176048	0.350574	0.725908	NA
AK023464	0	NC_000012	chr12	+	46388856	46392126	3271	2.3376	-0.236215	0.269285	-0.877195	0.380381	0.821778
AK023473	0	NC_000005	chr5	+	124053036	124054307	1272	0	NA	NA	NA	NA	NA
AK023477	0	NC_000013	chr13	+	46577408	46579633	2226	0.151183	-0.00409112	0.0924148	-0.0442691	0.96469	NA
AK023482	0	NC_000023	chrX	-	65917626	65919990	2365	0	NA	NA	NA	NA	NA
AK023484	0	NC_000021	chr21	-	36793314	36795541	2228	0.342848	0.0658206	0.135073	0.487295	0.62605	NA
AK023485	0	NC_000012	chr12	-	124779134	124781896	2763	12.5902	-0.108945	0.25468	-0.42777	0.668818	0.920653
AK023486	0	NC_000011	chr11	-	103391214	103392851	1638	0.155078	0.0655942	0.0924856	0.709237	0.478177	NA
AK023489	0	NC_000002	chr2	-	173900779	173902555	1777	32.0735	0.000791217	0.232894	0.00339732	0.997289	0.999458
AK023492	0	NC_000002	chr2	+	233201526	233203735	2210	0.0210439	-0.0284713	0.0875534	-0.325188	0.745039	NA
AK023494	0	NC_000010	chr10	-	14524483	14527860	3378	14.8956	-0.123622	0.282807	-0.437126	0.66202	0.919606
AK023502	0	NC_000016	chr16	+	82049709	82051736	2028	0.0210439	-0.0284713	0.0875534	-0.325188	0.745039	NA
AK023516	0	NC_000003	chr3	+	14464605	14466265	1661	0.0420877	-0.0502493	0.0880188	-0.570893	0.568072	NA
AK023517	0	NC_000001	chr1	+	243482828	243485043	2216	0.589192	0.0757838	0.159195	0.476042	0.634044	NA
AK023517	0	NT_187519	chrALTS_NT_187519	+	494936	497151	2216	0	NA	NA	NA	NA	NA
AK023519	0	NC_000004	chr4	+	89681505	89683937	2433	0	NA	NA	NA	NA	NA
AK023522	0	NC_000009	chr9	+	111796473	111798768	2296	0.994472	0.341376	0.234807	1.45386	0.145986	0.738354
AK023526	0	NC_000004	chr4	-	88771166	88773832	2667	1.81981	0.000589506	0.269947	0.00218379	0.998258	0.999703
AK023528	0	NT_187498	chrUN_NT_187498	+	113052	114771	1720	0	NA	NA	NA	NA	NA
AK023531	0	NC_000003	chr3	-	17463969	17466368	2400	40.0225	0.078708	0.247892	0.317509	0.750858	0.942422
AK023538	0	NC_000007	chr7	-	96629344	96632321	2978	0.583882	0.113989	0.191559	0.595058	0.551805	NA
AK023542	0	NC_000002	chr2	-	39421392	39423325	1934	0.434142	0.296281	0.178054	1.664	0.0961134	NA
AK023551	0	NC_000005	chr5	+	14231034	14233316	2283	0.765434	0.208052	0.186608	1.11492	0.264885	NA
AK023556	0	NC_000006	chr6	+	129056531	129058730	2200	0	NA	NA	NA	NA	NA
AK023559	0	NC_000010	chr10	-	49518945	49521554	2610	25.6672	-0.0996474	0.23737	-0.419799	0.674633	0.922452
AK023563	0	NC_000007	chr7	-	35664605	35666345	1741	0.120461	0.0617732	0.0909	0.679573	0.496775	NA
AK023565	0	NC_000007	chr7	+	55096246	55097992	1747	0.271911	0.0566435	0.155407	0.364486	0.715495	NA
AK023567	0	NC_000021	chr21	-	28544508	28546448	1941	0.185652	0.0454968	0.0960072	0.47389	0.635578	NA
AK023571	0	NC_000015	chr15	-	51280140	51281951	1812	0.10929	-0.0815695	0.090591	-0.900415	0.3679	NA
AK023572	0	NC_000002	chr2	+	46373436	46375178	1743	4.48762	-0.562666	0.279515	-2.01301	0.0441136	0.738354
AK023582	0	NC_000017	chr17	-	44019118	44021199	2082	11.4173	-0.301804	0.250456	-1.20502	0.228196	0.76573
AK023590	0	NC_000020	chr20	+	13112490	13114689	2200	0.138794	0.0638741	0.0916672	0.696805	0.485925	NA
AK023595	0	NC_000016	chr16	+	3299661	3301405	1745	79.8918	-0.0274373	0.20663	-0.132784	0.894364	0.979901
AK023600	0	NC_000001	chr1	+	88815130	88817093	1964	1.69345	0.281306	0.267361	1.05216	0.292727	0.788075
AK023601	0	NC_000008	chr8	+	131997877	131999700	1824	7.21432	-0.0356213	0.276186	-0.128976	0.897377	0.980926
AK023610	0	NC_000017	chr17	-	14295512	14297600	1885	1.54129	0.110615	0.250512	0.441558	0.658809	0.918256
AK023616	0	NC_000013	chr13	+	46724976	46726862	1887	0.0628502	-0.0501944	0.0878938	-0.57108	0.567946	NA
AK023619	0	NC_000002	chr2	+	36436404	36438130	1727	0.166381	0.0688114	0.094353	0.729297	0.46582	NA
AK023629	0	NC_000006	chr6	+	2271814	2283774	1880	9.50491	-0.0535266	0.273877	-0.19544	0.845048	0.966441
AK023632	0	NC_000002	chr2	-	63953151	63955525	2375	0.525498	0.085201	0.180118	0.473028	0.636193	NA
AK023640	0	NC_000008	chr8	+	78728373	78729810	1438	14.2125	-0.308653	0.277605	-1.11184	0.266207	0.782564
AK023687	0	NC_000009	chr9	+	95071826	95073451	1626	0.609146	-0.145686	0.210011	-0.693708	0.487866	NA
AK023690	0	NC_000009	chr9	+	88177695	88179713	1168	0.0210439	-0.0284713	0.0875534	-0.325188	0.745039	NA
AK023697	0	NC_000002	chr2	-	38121935	38123881	1947	3.97259	-0.284726	0.282715	-1.00711	0.31388	0.795426
AK023713	0	NC_000021	chr21	+	17932240	17934037	1798	0	NA	NA	NA	NA	NA
AK023733	0	NC_000011	chr11	-	96360372	96362475	2104	9.13662	0.139819	0.271247	0.515467	0.606227	0.901801
AK023736	0	NC_000023	chrX	+	91884957	91886970	2014	0	NA	NA	NA	NA	NA
AK023748	0	NC_000004	chr4	-	56662473	56665694	3222	0	NA	NA	NA	NA	NA
AK023753	0	NC_000005	chr5	+	168341690	168343816	2127	0.0210439	-0.0284713	0.0875534	-0.325188	0.745039	NA
AK023756	0	NC_000019	chr19	+	38664570	38667706	3137	0.812623	0.173477	0.214426	0.809031	0.418498	NA
AK023757	0	NC_000005	chr5	-	178065361	178068159	2799	0.227187	0.100906	0.112239	0.899027	0.368638	NA
AK023763	0	NC_000015	chr15	-	81752511	81756079	3569	0	NA	NA	NA	NA	NA
AK023764	0	NC_000002	chr2	-	201108716	201111369	2654	0.950867	-0.0815787	0.227827	-0.358073	0.720288	0.934605
AK023769	0	NC_000019	chr19	+	57812978	57816208	3231	8.97123	0.00104424	0.266584	0.00391711	0.996875	0.999458
AK023770	0	NC_000010	chr10	-	13695163	13700668	5506	0.64463	-0.1829	0.213537	-0.856525	0.391707	NA
AK023771	0	NT_187571	chrALTS_NT_187571	+	117266	120607	3342	0	NA	NA	NA	NA	NA
AK023773	0	NC_000015	chr15	-	44679746	44684155	4410	0.58761	-0.0508132	0.208848	-0.243302	0.807772	NA
AK023773	0	NT_187605	chrALTS_NT_187605	-	3083	7492	4410	0	NA	NA	NA	NA	NA
AK023774	0	NC_000001	chr1	-	25332059	25335106	3048	25.0899	0.0719621	0.253436	0.283946	0.776451	0.948072
AK023781	0	NC_000001	chr1	-	201904224	201907339	3116	1.04071	0.0394407	0.209523	0.188241	0.850688	0.968026
AK023783	0	NC_000005	chr5	+	139563983	139566867	2885	0.461609	0.0425918	0.170553	0.249728	0.802798	NA
AK023800	0	NC_000019	chr19	+	16357660	16361258	3599	21.1384	-0.479327	0.216601	-2.21295	0.0269012	0.738354
AK023811	0	NC_000010	chr10	-	70311247	70315719	4473	0.594965	0.0819582	0.214062	0.382871	0.701815	NA
AK023812	0	NC_000002	chr2	-	217985085	217988836	3752	1.81796	0.307613	0.272524	1.12876	0.259	0.778829
AK023816	0	NC_000007	chr7	-	148873568	148878492	4925	0.337224	0.168533	0.140753	1.19737	0.231163	NA
AK023818	0	NC_000010	chr10	-	103825782	103829860	4079	0.389829	-0.00475247	0.171573	-0.0276994	0.977902	NA
AK023819	0	NC_000002	chr2	-	43004206	43008389	4184	0.154488	0.0044436	0.0916157	0.0485026	0.961316	NA
AK023831	0	NC_000012	chr12	-	123087256	123092500	5245	0.196436	-0.103143	0.134406	-0.767398	0.442845	NA
AK023838	0	NC_000002	chr2	+	134433682	134439724	6043	0.657685	-0.077026	0.20596	-0.373985	0.708415	NA
AK023839	0	NC_000002	chr2	+	198014644	198019685	5042	0.3355	-0.112315	0.162028	-0.693185	0.488193	NA
AK023852	0	NC_000008	chr8	+	133067618	133070001	2384	0.091212	-0.0737623	0.0894075	-0.825013	0.409364	NA
AK023858	0	NC_000004	chr4	+	86988270	86990321	2052	15.9836	-0.286185	0.249771	-1.14579	0.251883	0.773168
AK023862	0	NC_000011	chr11	-	70770945	70773640	2696	0	NA	NA	NA	NA	NA
AK023864	0	NC_000001	chr1	-	41849713	41852068	2356	0.154062	-0.10601	0.0990239	-1.07055	0.284371	NA
AK023865	0	NC_000002	chr2	+	46013055	46016909	2275	0.593752	0.0479655	0.173298	0.276781	0.781948	NA
AK023870	0	NC_000023	chrX	+	19094384	19096410	2027	0.0712475	0.0114416	0.0888413	0.128787	0.897526	NA
AK023872	0	NC_000020	chr20	+	17457628	17460263	2636	0.325079	-0.113795	0.100763	-1.12934	0.258756	NA
AK023878	0	NC_000007	chr7	+	154026944	154029845	2902	0	NA	NA	NA	NA	NA
AK023882	0	NC_000007	chr7	-	55516964	55520190	3227	1.22851	0.224255	0.228652	0.980767	0.326708	0.801576
AK023883	0	NC_000001	chr1	-	54236134	54238885	2752	9.15392	-0.17418	0.276193	-0.630644	0.528273	0.87528
AK023887	0	NC_000016	chr16	-	89397037	89399788	2752	0.322197	0.0811552	0.154444	0.525467	0.599258	NA
AK023891	0	NC_000019	chr19	+	13130556	13132408	1853	1.78219	0.0832972	0.271047	0.307317	0.758602	0.943916
AK023895	0	NC_000002	chr2	-	96202666	96204391	1726	0.205599	0.087457	0.105212	0.831243	0.405837	NA
AK023898	0	NC_000006	chr6	-	37236674	37238724	2051	0.173099	-0.00811563	0.0936646	-0.0866456	0.930953	NA
AK023905	0	NC_000018	chr18	+	44736762	44738773	2012	0.962784	-0.0302471	0.234539	-0.128964	0.897386	0.980926
AK023906	0	NC_000011	chr11	-	85027203	85029197	1995	0.291423	0.0489982	0.106485	0.460143	0.645414	NA
AK023907	0	NC_000001	chr1	+	28480648	28483798	1944	0.0885276	-0.0776504	0.0899062	-0.863682	0.387763	NA
AK023908	0	NC_000002	chr2	-	111234728	111236890	2163	2.9322	-0.195518	0.282582	-0.691897	0.489002	0.858928
AK023918	0	NC_000006	chr6	+	10531660	10533800	2141	0	NA	NA	NA	NA	NA
AK023928	0	NC_000017	chr17	-	78757007	78759220	2214	0.14128	-0.0124236	0.0920617	-0.134948	0.892653	NA
AK023938	0	NC_000002	chr2	+	237739580	237741843	2264	0.540102	-0.00883417	0.18993	-0.0465128	0.962902	NA
AK023939	0	NC_000017	chr17	-	43357520	43361361	3842	5.23906	0.105733	0.283022	0.373586	0.708712	0.930458
AK023940	0	NC_000002	chr2	+	46777785	46780245	2461	127.785	0.139396	0.232872	0.598596	0.549442	0.885011
AK023942	0	NC_000002	chr2	+	205703165	205705183	2019	0.48753	-0.0841299	0.172396	-0.488005	0.625547	NA
AK023944	0	NC_000007	chr7	+	66657479	66659922	2444	17.166	0.24586	0.258062	0.952717	0.340733	0.806824
AK023947	0	NC_000004	chr4	-	16742048	16743967	1920	0.52103	0.225797	0.183798	1.22851	0.219257	NA
AK023952	0	NC_000005	chr5	-	123017444	123019789	2346	5.78717	-0.343449	0.278015	-1.23536	0.216697	0.76476
AK023959	0	NC_000009	chr9	+	112472790	112475501	2712	171.764	0.167343	0.179999	0.929689	0.352532	0.810082
AK023967	0	NC_000007	chr7	-	47334626	47337099	2474	0.559853	-0.07369	0.179482	-0.410571	0.681387	NA
AK024013	0	NC_000007	chr7	-	65703896	65705288	1393	1.69202	0.0709087	0.263889	0.268707	0.788155	0.951809
AK024081	0	NC_000016	chr16	+	71925054	71926980	1494	12.0241	-0.123284	0.256536	-0.480574	0.630819	0.907682
AK024082	0	NC_000017	chr17	+	62549726	62550916	1191	0.244665	0.109438	0.116423	0.94	0.347217	NA
AK024090	0	NC_000017	chr17	+	76557769	76565347	4980	698.839	-0.044775	0.173667	-0.25782	0.796546	0.953967
AK024091	0	NC_000005	chr5	-	126772637	126773539	903	0.0966435	-0.00827306	0.0901216	-0.0917989	0.926858	NA
AK024092	0	NC_000015	chr15	+	92896107	92898084	1978	505.303	0.197936	0.163176	1.21302	0.225121	0.765515
AK024098	0	NC_000007	chr7	+	129193612	129196120	2065	0.229363	0.0922095	0.108033	0.853531	0.393365	NA
AK024099	0	NC_000013	chr13	-	39559914	39561453	1540	0.0928797	-0.0767304	0.0898199	-0.85427	0.392955	NA
AK024101	0	NC_000014	chr14	-	67327503	67330021	2231	1.18058	0.103232	0.23178	0.445387	0.65604	0.91696
AK024106	0	NC_000008	chr8	-	115533463	115534860	1398	1.25052	-0.068469	0.186909	-0.366323	0.714124	0.932396
AK024107	0	NC_000018	chr18	+	23805719	23807298	1580	0	NA	NA	NA	NA	NA
AK024108	0	NC_000002	chr2	-	70219759	70221569	1811	9.76159	-0.0787126	0.251577	-0.312877	0.754374	0.943149
AK024118	0	NC_000018	chr18	-	63306858	63309668	2811	0.406683	0.0471283	0.161495	0.291824	0.770421	NA
AK024119	0	NC_000019	chr19	+	42152569	42157523	1955	11.1827	0.335796	0.280655	1.19647	0.231513	0.766043
AK024120	0	NC_000006	chr6	+	68856712	68858653	1942	0	NA	NA	NA	NA	NA
AK024122	0	NC_000017	chr17	+	38444809	38447314	2368	2.00094	-0.0972557	0.254241	-0.382533	0.702066	0.929379
AK024123	0	NC_000009	chr9	-	96607439	96609213	1775	0.197166	0.0269413	0.0962632	0.279872	0.779576	NA
AK024125	0	NC_000014	chr14	-	65022515	65024118	1604	1.74667	0.2556	0.265664	0.962118	0.33599	0.804581
AK024127	0	NC_000019	chr19	+	49095537	49096848	1312	0.454417	-0.0736988	0.172579	-0.427044	0.669347	NA
AK024133	0	NC_000006	chr6	-	114294464	114298540	4077	0	NA	NA	NA	NA	NA
AK024139	0	NC_000001	chr1	+	64787837	64788939	1103	0	NA	NA	NA	NA	NA
AK024142	0	NC_000002	chr2	+	171773482	171775844	2101	2.94416	0.193966	0.276627	0.701181	0.48319	0.856848
AK024143	0	NC_000007	chr7	+	30384230	30387952	3723	1.79889	0.185115	0.257089	0.720044	0.471498	0.853594
AK024147	0	NC_000011	chr11	+	67193024	67195369	2346	0.370091	0.119824	0.173366	0.691159	0.489466	NA
AK024150	0	NC_000010	chr10	-	103813334	103815085	1752	0	NA	NA	NA	NA	NA
AK024152	0	NC_000006	chr6	+	75650215	75652683	2370	0.539303	0.115891	0.20518	0.564824	0.572194	NA
AK024154	0	NC_000016	chr16	-	15076997	15079148	2152	0.81651	0.0796102	0.18438	0.431773	0.665907	NA
AK024156	0	NC_000010	chr10	-	47548319	47549112	794	0.221894	0.00301534	0.125327	0.0240599	0.980805	NA
AK024157	0	NC_000015	chr15	+	44565406	44567349	1944	96.7413	0.0333194	0.156446	0.212977	0.831345	0.962972
AK024158	0	NC_000001	chr1	-	112566316	112568310	1995	0.302363	0.050281	0.12913	0.389382	0.696993	NA
AK024159	0	NC_000018	chr18	+	57689521	57691175	1655	2.70652	0.00348268	0.280033	0.0124367	0.990077	0.998783
AK024164	0	NC_000003	chr3	-	16473416	16475292	1877	0.0885276	-0.0776504	0.0899062	-0.863682	0.387763	NA
AK024170	0	NC_000003	chr3	-	65956763	65958275	1513	0.0667452	0.0419689	0.0878428	0.477773	0.632812	NA
AK024171	0	NC_000005	chr5	-	81400786	81403288	2503	0.137652	-0.102219	0.0976967	-1.04628	0.29543	NA
AK024173	0	NC_000010	chr10	-	73480670	73481890	1221	0.933223	0.135797	0.215721	0.629505	0.529019	0.87551
AK024178	0	NC_000017	chr17	+	46496181	46501299	1641	1.62185	0.0347205	0.22802	0.152269	0.878975	0.976097
AK024180	0	NC_000011	chr11	-	5669875	5671435	1561	4.01023	-0.000878334	0.283213	-0.00310132	0.997526	0.999503
AK024183	0	NC_000002	chr2	+	24717300	24719028	1729	0.0631316	-0.0648289	0.0887848	-0.73018	0.46528	NA
AK024184	0	NC_000018	chr18	-	738058	739662	1605	5.05561	-0.0725027	0.281006	-0.258012	0.796398	0.953948
AK024185	0	NC_000002	chr2	-	127267447	127269420	1974	4.6845	-0.0183227	0.280016	-0.0654346	0.947828	0.992819
AK024187	0	NC_000001	chr1	+	36259871	36260821	951	0.297126	0.104877	0.114733	0.914099	0.360665	NA
AK024188	0	NC_000002	chr2	+	23636354	23638085	1732	0.0676822	0.0420037	0.0877839	0.478489	0.632302	NA
AK024194	0	NC_000009	chr9	-	41354587	41356775	2189	0.853938	-0.101491	0.23329	-0.435043	0.663531	NA
AK024195	0	NC_000004	chr4	-	56996300	56998477	2178	0.281577	0.0217914	0.152784	0.142629	0.886583	NA
AK024196	0	NC_000006	chr6	+	42789260	42791319	1731	25.6859	-0.203554	0.23377	-0.870742	0.383895	0.82367
AK024198	0	NC_000015	chr15	+	63544792	63546052	1261	0.581179	0.0462588	0.193881	0.238594	0.81142	NA
AK024203	0	NC_000002	chr2	-	135146223	135148148	1926	0.0667452	0.0419689	0.0878428	0.477773	0.632812	NA
AK024205	0	NC_000012	chr12	-	10981392	10983204	1813	0.311893	0.0537836	0.131465	0.40911	0.682459	NA
AK024205	0	NW_003571050	chrALTS_NW_003571050	-	180098	181910	1813	0	NA	NA	NA	NA	NA
AK024206	0	NC_000001	chr1	-	156719767	156721041	1275	3.04918	-0.188233	0.278122	-0.676799	0.498533	0.863007
AK024207	0	NC_000005	chr5	+	116165461	116168158	2698	0.20602	0.0108131	0.121389	0.0890785	0.92902	NA
AK024209	0	NC_000023	chrX	+	72212117	72214672	2556	1.02545	0.00821882	0.241818	0.0339876	0.972887	0.995906
AK024210	0	NT_187660	chrALTS_NT_187660	+	4751294	4795467	1196	0	NA	NA	NA	NA	NA
AK024211	0	NC_000011	chr11	+	662129	664216	2088	2.3315	0.11868	0.268966	0.441247	0.659034	0.918371
AK024213	0	NC_000005	chr5	+	140544270	140546675	2406	7.94855	0.070889	0.264978	0.267528	0.789063	0.951809
AK024214	0	NC_000001	chr1	-	8505555	8508449	2895	0.20211	0.0712169	0.0959777	0.742015	0.458078	NA
AK024225	0	NC_000009	chr9	-	40885562	40887731	2170	9.08431	0.00445857	0.268313	0.0166171	0.986742	0.998164
AK024231	0	NC_000017	chr17	+	43946141	43947910	1770	0	NA	NA	NA	NA	NA
AK024234	0	NC_000002	chr2	+	42828683	42831042	2360	10.6423	-0.136478	0.266143	-0.5128	0.608091	0.901801
AK024235	0	NC_000004	chr4	-	152775322	152778203	2882	3.56723	-0.199958	0.28325	-0.705944	0.480223	0.855898
AK024236	0	NC_000003	chr3	-	58908701	58911509	2809	3.67763	0.25951	0.282823	0.917569	0.358844	0.811796
AK024241	0	NC_000016	chr16	-	81310731	81313423	2693	3.44785	-0.0755603	0.282743	-0.267241	0.789284	0.951809
AK024242	0	NC_000008	chr8	-	74816051	74866636	2737	0	NA	NA	NA	NA	NA
AK024250	0	NC_000019	chr19	-	9523224	9526626	2288	149.216	0.120126	0.116497	1.03115	0.302471	0.791964
AK024255	0	NC_000007	chr7	-	43628315	43630620	2306	56.8306	-0.0566674	0.167732	-0.337846	0.735479	0.938083
AK024262	0	NC_000012	chr12	+	62613824	62616912	3089	179.235	-0.332406	0.202787	-1.63919	0.101174	0.738354
AK024272	0	NC_000008	chr8	+	33044850	33048463	3614	57.244	-0.551059	0.279459	-1.97188	0.0486236	0.738354
AK024306	0	NC_000006	chr6	+	34998358	35000246	1889	0.868609	0.071219	0.238368	0.298777	0.76511	NA
AK024309	0	NC_000001	chr1	-	1107319	1110831	1689	1.48547	-0.0207078	0.21746	-0.0952257	0.924136	0.988426
AK024315	0	NC_000023	chrX	-	49093548	49096760	2099	0.387919	-0.0878854	0.186231	-0.471917	0.636986	NA
AK024321	0	NC_000007	chr7	+	55098056	55099825	1770	0.242137	-0.0291462	0.134266	-0.217079	0.828147	NA
AK024333	0	NC_000010	chr10	-	114165979	114167822	1844	0.0838941	-0.0715272	0.0892059	-0.801821	0.422657	NA
AK024334	0	NC_000005	chr5	+	71576122	71578287	2166	14.1456	0.0722265	0.27145	0.266077	0.79018	0.952232
AK024334	0	NW_003315917	chrALTS_NW_003315917	+	1574607	1576772	2166	0	NA	NA	NA	NA	NA
AK024334	0	NT_187651	chrALTS_NT_187651	+	1106097	1108262	2166	0	NA	NA	NA	NA	NA
AK024351	0	NC_000021	chr21	-	38485479	38487304	1826	0.0883327	0.0419865	0.0878093	0.478155	0.63254	NA
AK024355	0	NC_000001	chr1	+	119531894	119536238	4319	0.54057	-0.211614	0.204612	-1.03422	0.301031	NA
AK024366	0	NC_000008	chr8	-	133042710	133044975	2266	0.0711117	0.041985	0.0878114	0.478127	0.63256	NA
AK024367	0	NC_000022	chr22	+	23863114	23866169	3056	0.310921	0.104919	0.131273	0.799239	0.424152	NA
AK024367	0	NT_187633	chrALTS_NT_187633	+	99476	102531	3056	0	NA	NA	NA	NA	NA
AK024375	0	NC_000003	chr3	+	43729068	43733440	4373	13.9577	-0.77407	0.25541	-3.0307	0.0024399	0.690514
AK024380	0	NC_000005	chr5	+	134395740	134399728	3989	8.19216	-0.166174	0.272919	-0.608874	0.542608	0.881505
AK024382	0	NC_000001	chr1	-	25289838	25293540	3703	6.08274	-0.103359	0.272768	-0.378928	0.704741	0.9301
AK024385	0	NC_000010	chr10	-	126368377	126373503	5127	0.339056	-0.0790419	0.154364	-0.51205	0.608616	NA
AK024389	0	NC_000016	chr16	+	81567810	81573343	5534	0.34495	0.0505969	0.152843	0.331039	0.740615	NA
AK024405	0	NC_000007	chr7	-	5325754	5328915	3162	8.85577	-0.0692156	0.274778	-0.251897	0.801121	0.955985
AK024406	0	NC_000010	chr10	-	13717637	13721808	4172	0.492613	0.0110082	0.140506	0.0783469	0.937552	NA
AK024410	0	NC_000020	chr20	-	38410292	38412422	2131	1.78098	-0.409067	0.247425	-1.65329	0.098271	0.738354
AK024411	0	NC_000018	chr18	-	48147634	48150864	2873	0.0502037	0.0418844	0.0877883	0.477107	0.633286	NA
AK024511	0	NC_000011	chr11	+	3745344	3746293	950	0.157397	0.0637316	0.091667	0.695251	0.486898	NA
AK024516	0	NC_000009	chr9	+	15466902	15468140	1218	11.4638	0.360064	0.267881	1.34412	0.178911	0.746181
AK024517	0	NC_000001	chr1	-	97129070	97129779	710	0.157397	0.0637316	0.091667	0.695251	0.486898	NA
AK024518	0	NC_000008	chr8	-	67189322	67191168	1847	15.828	0.0551685	0.236216	0.233552	0.815333	0.958783
AK024520	0	NC_000002	chr2	-	4100046	4102036	1991	0	NA	NA	NA	NA	NA
AK024522	0	NC_000012	chr12	+	12899745	12901782	2038	0.377218	0.110006	0.117266	0.938088	0.348199	NA
AK024523	0	NC_000013	chr13	+	47208749	47210168	1420	0.149771	-0.0903633	0.09237	-0.978275	0.327938	NA
AK024525	0	NC_000012	chr12	+	101687614	101688968	1355	0	NA	NA	NA	NA	NA
AK024527	0	NC_000012	chr12	+	94654701	94656336	1636	0	NA	NA	NA	NA	NA
AK024528	0	NC_000011	chr11	-	57772097	57772694	598	0.268449	0.0565151	0.128811	0.438744	0.660847	NA
AK024532	0	NC_000011	chr11	-	39188711	39190460	1750	0.0210439	-0.0284713	0.0875534	-0.325188	0.745039	NA
AK024534	0	NC_000017	chr17	-	31562310	31564399	2090	0.910703	0.265942	0.236233	1.12576	0.260267	0.779662
AK024536	0	NC_000003	chr3	+	62650847	62652402	1556	4.85898	0.176094	0.249334	0.706258	0.480027	0.855898
AK024541	0	NC_000001	chr1	+	167668999	167670373	1375	0	NA	NA	NA	NA	NA
AK024542	0	NC_000017	chr17	+	48832503	48834116	1614	0.206104	-0.0290671	0.101598	-0.2861	0.774802	NA
AK024543	0	NC_000001	chr1	+	201675683	201677268	1586	0.454587	-0.15972	0.143274	-1.11479	0.264942	NA
AK024544	0	NC_000007	chr7	+	22242204	22242964	761	0.236663	-0.0364177	0.0990412	-0.367703	0.713095	NA
AK024553	0	NC_000003	chr3	+	11255850	11257269	1420	0.266379	-0.145929	0.114168	-1.2782	0.201179	NA
AK024554	0	NC_000017	chr17	-	9822694	9824460	1767	0	NA	NA	NA	NA	NA
AK024558	0	NC_000001	chr1	-	61225554	61226792	1239	0	NA	NA	NA	NA	NA
AK024559	0	NC_000007	chr7	-	48838899	48840345	1447	0	NA	NA	NA	NA	NA
AK024560	0	NC_000012	chr12	+	79687718	79688485	768	0	NA	NA	NA	NA	NA
AK024561	0	NC_000009	chr9	-	16914559	16915821	1263	0	NA	NA	NA	NA	NA
AK024563	0	NC_000019	chr19	-	8575079	8576170	1092	0.138854	0.064411	0.091555	0.703523	0.48173	NA
AK024564	0	NC_000001	chr1	-	94426851	94428536	1686	0.0493493	0.04155	0.0878326	0.473059	0.636171	NA
AK024565	0	NC_000008	chr8	+	120426684	120428146	1463	0	NA	NA	NA	NA	NA
AK024566	0	NC_000008	chr8	-	451917	453183	1267	11.8326	0.0680267	0.28164	0.241537	0.809139	0.958235
AK024567	0	NC_000003	chr3	+	15864038	15865655	1618	0.369545	0.042075	0.125681	0.334777	0.737793	NA
AK024568	0	NC_000001	chr1	+	53595719	53597380	1662	0	NA	NA	NA	NA	NA
AK024576	0	NC_000008	chr8	-	103000001	103000901	901	3.82751	-0.0530481	0.273825	-0.19373	0.846387	0.966829
AK024577	0	NC_000012	chr12	+	13220635	13221892	1258	0.44786	-0.249454	0.195325	-1.27712	0.201559	NA
AK024579	0	NC_000010	chr10	+	43361525	43363236	1712	0	NA	NA	NA	NA	NA
AK024580	0	NC_000010	chr10	-	33224549	33226014	1466	0.715322	0.200927	0.222761	0.901985	0.367065	NA
AK024581	0	NC_000013	chr13	-	67357704	67358728	1025	0	NA	NA	NA	NA	NA
AK024582	0	NC_000019	chr19	+	58214751	58215566	816	1.55647	-0.141371	0.256875	-0.550349	0.58208	0.895976
AK024583	0	NC_000012	chr12	-	116558163	116559499	1337	1.20871	-0.0109474	0.211736	-0.0517033	0.958765	0.994371
AK024585	0	NC_000014	chr14	+	73756268	73757294	1027	0.0883327	0.0419865	0.0878093	0.478155	0.63254	NA
AK024592	0	NC_000010	chr10	+	122094492	122096686	2195	0	NA	NA	NA	NA	NA
AK024595	0	NC_000019	chr19	+	15259394	15260787	1394	0.820998	0.0148909	0.226826	0.0656488	0.947657	NA
AK024599	0	NC_000007	chr7	+	66698383	66699862	1480	1.76434	0.130899	0.260528	0.502436	0.615361	0.903217
AK024600	0	NC_000007	chr7	+	96778315	96780430	2116	0	NA	NA	NA	NA	NA
AK024604	0	NC_000005	chr5	-	167455456	167456268	813	0	NA	NA	NA	NA	NA
AK024606	0	NC_000013	chr13	-	46588602	46590596	1995	0	NA	NA	NA	NA	NA
AK024607	0	NC_000010	chr10	+	126643369	126645601	2233	0	NA	NA	NA	NA	NA
AK024612	0	NC_000010	chr10	-	128192762	128193615	854	0	NA	NA	NA	NA	NA
AK024613	0	NC_000001	chr1	+	243477572	243478977	1406	0.524761	0.142812	0.200652	0.711736	0.476628	NA
AK024613	0	NT_187519	chrALTS_NT_187519	+	489680	491085	1406	0	NA	NA	NA	NA	NA
AK024615	0	NC_000011	chr11	+	24519284	24521366	2083	0	NA	NA	NA	NA	NA
AK024616	0	NC_000002	chr2	-	216068807	216069422	616	0	NA	NA	NA	NA	NA
AK024617	0	NC_000017	chr17	+	39554187	39556051	1865	1.40462	0.076197	0.257275	0.296169	0.767101	0.945785
AK024621	0	NC_000001	chr1	-	89045082	89045918	837	0.0210439	-0.0284713	0.0875534	-0.325188	0.745039	NA
AK024623	0	NC_000004	chr4	-	189045674	189046994	1321	0	NA	NA	NA	NA	NA
AK024624	0	NC_000002	chr2	-	23125771	23126716	946	0	NA	NA	NA	NA	NA
AK024629	0	NC_000010	chr10	+	11177740	11179293	1554	0.150715	-0.0142185	0.0925715	-0.153595	0.877929	NA
AK024634	0	NC_000012	chr12	+	114299525	114303429	3905	0	NA	NA	NA	NA	NA
AK024662	0	NC_000006	chr6	-	158055727	158057565	1839	8.97714	-0.0279109	0.264773	-0.105415	0.916047	0.986203
AK024681	0	NC_000006	chr6	-	13288131	13290482	2352	244.465	-0.202148	0.27457	-0.736234	0.461588	0.850308
AK024684	0	NC_000001	chr1	-	54169651	54172324	2674	188.932	-0.251826	0.183258	-1.37417	0.16939	0.739715
AK024689	0	NC_000004	chr4	+	144686751	144688616	1866	0	NA	NA	NA	NA	NA
AK024712	0	NC_000005	chr5	+	130007285	130008910	1626	0.1437	0.0640375	0.0917533	0.697932	0.48522	NA
AK024800	0	NC_000020	chr20	+	51421467	51423315	1849	0	NA	NA	NA	NA	NA
AK024805	0	NC_000006	chr6	+	159729489	159731148	1660	1.50326	0.00153501	0.260841	0.00588484	0.995305	0.999458
AK024819	0	NC_000005	chr5	+	65658904	65659985	1082	1.77149	0.281088	0.250298	1.12301	0.261432	0.780117
AK024838	0	NC_000014	chr14	+	60128063	60128718	656	15.3663	0.0758193	0.21832	0.347285	0.728377	0.936604
AK024851	0	NC_000006	chr6	-	42233287	42235137	1851	4.13923	0.19832	0.282074	0.70308	0.482006	0.85678
AK024852	0	NC_000019	chr19	-	31337018	31338924	1907	1.92044	0.286009	0.232293	1.23124	0.218234	0.76476
AK024860	0	NC_000005	chr5	+	14309285	14311119	1835	0.291205	0.0652308	0.10449	0.624278	0.532445	NA
AK024861	0	NC_000007	chr7	+	43639335	43641333	1999	226.623	0.363439	0.183317	1.98257	0.0474152	0.738354
AK024862	0	NC_000023	chrX	+	150585156	150586929	1774	0	NA	NA	NA	NA	NA
AK024864	0	NC_000004	chr4	+	164777227	164778992	1766	0	NA	NA	NA	NA	NA
AK024868	0	NC_000012	chr12	+	1311592	1313604	2013	0.0493493	0.04155	0.0878326	0.473059	0.636171	NA
AK024876	0	NC_000010	chr10	+	6463539	6464256	718	0.0210439	-0.0284713	0.0875534	-0.325188	0.745039	NA
AK024877	0	NC_000003	chr3	+	28281686	28283550	1865	0.300775	-0.0195231	0.128106	-0.152398	0.878873	NA
AK024879	0	NC_000017	chr17	-	15477492	15479592	1919	0.0885276	-0.0776504	0.0899062	-0.863682	0.387763	NA
AK024881	0	NC_000007	chr7	-	77089254	77091096	1843	0.442537	0.139299	0.170724	0.815929	0.414541	NA
AK024882	0	NC_000018	chr18	-	74786798	74788629	1832	0.229499	0.0551597	0.0996894	0.553316	0.580047	NA
AK024898	0	NC_000009	chr9	+	19453377	19455173	1797	17.1848	0.159687	0.261303	0.611118	0.541122	0.880723
AK024900	0	NC_000017	chr17	+	35679392	35684890	3318	0.396824	0.0279563	0.173067	0.161535	0.871672	NA
AK024901	0	NC_000016	chr16	-	48596205	48598336	2132	0.137993	0.0368474	0.0927336	0.397347	0.691112	NA
AK024907	0	NC_000011	chr11	-	27418833	27421834	2979	0.226869	0.0724689	0.0968093	0.748574	0.454114	NA
AK024909	0	NC_000004	chr4	+	40214398	40216480	2083	0	NA	NA	NA	NA	NA
AK024910	0	NC_000002	chr2	-	198748485	198751307	2823	0	NA	NA	NA	NA	NA
AK024914	0	NC_000001	chr1	+	59567329	59568977	1649	0.16712	-0.0420262	0.0969986	-0.433266	0.664821	NA
AK024915	0	NC_000012	chr12	+	48764169	48784255	1666	10.402	0.103711	0.279296	0.37133	0.710391	0.93093
AK024918	0	NC_000021	chr21	+	42953783	42956397	2228	0.137682	0.0634794	0.0915369	0.693485	0.488006	NA
AK024924	0	NC_000008	chr8	+	72008671	72011607	2937	1.79583	0.0824483	0.265891	0.310084	0.756497	0.943632
AK024925	0	NC_000001	chr1	-	120281227	120283298	2072	0	NA	NA	NA	NA	NA
AK024925	0	NC_000001	chr1	+	120615094	120617165	2072	0	NA	NA	NA	NA	NA
AK024926	0	NC_000001	chr1	+	85318485	85321084	2600	3039.44	0.150136	0.190526	0.788006	0.430693	0.839473
AK024928	0	NC_000002	chr2	-	43417172	43419938	2767	0.17916	0.0675142	0.0934621	0.722369	0.470067	NA
AK024930	0	NC_000019	chr19	-	4356637	4358448	1812	37.1188	0.0823445	0.217603	0.378415	0.705122	0.9301
AK024935	0	NC_000006	chr6	-	1726931	1728872	1942	0	NA	NA	NA	NA	NA
AK024937	0	NC_000007	chr7	-	99088483	99090975	2493	0.175392	-0.0530225	0.100965	-0.525159	0.599473	NA
AK024938	0	NC_000007	chr7	-	132957773	132959571	1799	0.420516	-0.0467561	0.192772	-0.242546	0.808357	NA
AK024940	0	NC_000005	chr5	+	119370250	119372338	2089	0.159838	0.0414609	0.0949997	0.436432	0.662523	NA
AK024947	0	NC_000010	chr10	-	125130058	125132275	2218	0.665255	0.315751	0.21648	1.45857	0.144683	NA
AK024949	0	NC_000010	chr10	-	32320606	32322339	1734	0.284884	0.0458169	0.127658	0.358902	0.719668	NA
AK024950	0	NC_000022	chr22	+	21430874	21432696	1823	0	NA	NA	NA	NA	NA
AK024952	0	NC_000007	chr7	-	96154295	96157074	2084	0.541773	0.138002	0.184092	0.749637	0.453473	NA
AK024956	0	NC_000004	chr4	-	140101851	140104981	2583	0.214693	-0.0399179	0.104649	-0.381447	0.702872	NA
AK024962	0	NC_000003	chr3	-	71445690	71448636	2947	0.0210439	-0.0284713	0.0875534	-0.325188	0.745039	NA
AK024968	0	NC_000020	chr20	-	53981540	53983545	2006	1.10155	-0.111082	0.182348	-0.609178	0.542406	0.881363
AK024973	0	NC_000010	chr10	+	112723046	112724799	1754	0.0703932	0.0111661	0.0888385	0.12569	0.899977	NA
AK024979	0	NC_000004	chr4	-	16874481	16877607	3127	1.09165	0.27847	0.220685	1.26184	0.207006	0.761298
AK024988	0	NC_000017	chr17	+	30738182	30740275	2094	1.81706	0.122068	0.254051	0.480487	0.630881	0.907682
AK024994	0	NC_000017	chr17	+	36080337	36110462	1727	0	NA	NA	NA	NA	NA
AK024994	0	NT_187614	chrALTS_NT_187614	+	315223	345383	1727	0	NA	NA	NA	NA	NA
AK024994	0	NT_187661	chrALTS_NT_187661	+	34434	64559	1727	0	NA	NA	NA	NA	NA
AK024998	0	NC_000006	chr6	-	85387219	85390186	2513	11.5482	0.168737	0.271984	0.620394	0.534999	0.877421
AK024999	0	NC_000015	chr15	+	71328195	71330101	1907	0.0986986	0.0584218	0.0899676	0.649365	0.516102	NA
AK025004	0	NC_000003	chr3	+	172041046	172042972	1927	3.80702	-0.361353	0.282319	-1.27994	0.200565	0.758926
AK025009	0	NC_000006	chr6	-	38466311	38468493	2183	0.410056	0.192622	0.178865	1.07692	0.281518	NA
AK025010	0	NC_000011	chr11	-	61143380	61145464	2085	0.488694	0.129218	0.178065	0.725676	0.468038	NA
AK025011	0	NC_000010	chr10	+	61951578	61954355	2778	0.364785	0.0888227	0.153073	0.580263	0.561737	NA
AK025017	0	NC_000001	chr1	-	94734032	94736329	2298	0.134773	0.00371831	0.0915829	0.0406005	0.967614	NA
AK025030	0	NC_000012	chr12	+	94620595	94622836	2242	0	NA	NA	NA	NA	NA
AK025035	0	NC_000008	chr8	-	118244547	118246595	2049	0	NA	NA	NA	NA	NA
AK025037	0	NC_000015	chr15	+	77237431	77240460	3030	1.86645	-0.319587	0.253988	-1.25827	0.208293	0.761298
AK025038	0	NC_000023	chrX	-	130161930	130164015	2086	1.15297	-0.184847	0.229217	-0.806428	0.419996	0.837861
AK025042	0	NC_000003	chr3	-	165150006	165158062	1948	0	NA	NA	NA	NA	NA
AK025045	0	NC_000008	chr8	-	70218200	70220303	2104	0.0883327	0.0419865	0.0878093	0.478155	0.63254	NA
AK025047	0	NC_000003	chr3	+	113589549	113591494	1946	0	NA	NA	NA	NA	NA
AK025048	0	NC_000003	chr3	-	42044193	42046335	2143	0.0796029	-0.0491189	0.087976	-0.558322	0.576625	NA
AK025052	0	NC_000012	chr12	+	1293992	1296025	2034	0.486184	-0.159027	0.175704	-0.905087	0.365419	NA
AK025053	0	NC_000004	chr4	-	148324306	148326251	1946	0	NA	NA	NA	NA	NA
AK025054	0	NC_000002	chr2	-	197229004	197230576	1573	0	NA	NA	NA	NA	NA
AK025055	0	NC_000001	chr1	+	34505442	34507329	1888	0	NA	NA	NA	NA	NA
AK025063	0	NC_000002	chr2	-	14636585	14638230	1646	46.2529	0.222097	0.283782	0.782634	0.433842	0.840188
AK025064	0	NC_000003	chr3	+	71472442	71475804	3363	0.146077	-0.0273275	0.09204	-0.296909	0.766536	NA
AK025072	0	NC_000015	chr15	-	59350909	59353210	2165	0.789804	-0.0313343	0.221259	-0.141619	0.887381	NA
AK025077	0	NC_000004	chr4	-	142293057	142294850	1794	0	NA	NA	NA	NA	NA
AK025081	0	NC_000003	chr3	+	188161926	188163967	2042	0.348543	-0.0888543	0.154209	-0.576194	0.564484	NA
AK025082	0	NC_000007	chr7	+	128023202	128026029	2828	0.488149	0.142151	0.178099	0.798157	0.424779	NA
AK025086	0	NC_000009	chr9	+	86282199	86284026	1828	40.4984	0.0805604	0.185373	0.434586	0.663863	0.919921
AK025089	0	NC_000008	chr8	-	140820583	140822414	1832	0.206476	0.0713565	0.0960709	0.742748	0.457634	NA
AK025093	0	NC_000002	chr2	-	190196523	190198330	1808	3.07724	0.0142106	0.279938	0.0507635	0.959514	0.994371
AK025096	0	NC_000017	chr17	+	73626727	73627961	1235	0	NA	NA	NA	NA	NA
AK025097	0	NC_000009	chr9	+	537885	539165	1281	0	NA	NA	NA	NA	NA
AK025101	0	NC_000008	chr8	-	117965140	117967003	1864	1.06127	0.532416	0.246708	2.15808	0.0309213	0.738354
AK025105	0	NC_000002	chr2	-	9254612	9256181	1570	0.427238	0.0666073	0.163541	0.407281	0.683802	NA
AK025114	0	NC_000009	chr9	-	130697799	130699855	2057	19.2541	0.150719	0.235782	0.639229	0.522674	0.873478
AK025117	0	NC_000014	chr14	+	76197905	76199543	1639	78.6971	0.0714057	0.191947	0.372008	0.709887	0.930741
AK025118	0	NC_000005	chr5	-	179605872	179607602	1731	28.6404	-0.0327895	0.193485	-0.169468	0.865429	0.972627
AK025126	0	NC_000002	chr2	+	45777113	45779619	2507	0.37531	0.179936	0.160083	1.12401	0.261008	NA
AK025129	0	NC_000022	chr22	-	30972901	30976081	1599	980.583	-0.236399	0.163614	-1.44485	0.148499	0.738354
AK025132	0	NC_000012	chr12	-	45954734	45956651	1918	12.5526	-0.16532	0.268102	-0.616633	0.537477	0.87845
AK025137	0	NC_000010	chr10	+	113081326	113086776	5048	1.36685	0.425482	0.255104	1.66788	0.0953396	0.738354
AK025143	0	NC_000008	chr8	-	118076913	118079195	2283	1.36239	0.394083	0.25239	1.56141	0.118428	0.738354
AK025148	0	NC_000002	chr2	-	140984312	140985995	1684	0	NA	NA	NA	NA	NA
AK025152	0	NC_000002	chr2	+	45678281	45681318	3038	1.0735	0.299912	0.207637	1.4444	0.148625	0.738354
AK025156	0	NC_000022	chr22	-	40595889	40599364	3476	0.184515	0.00500801	0.121388	0.0412563	0.967092	NA
AK025161	0	NC_000006	chr6	-	16429427	16431276	1850	0.395139	0.0704692	0.114593	0.614954	0.538585	NA
AK025167	0	NC_000007	chr7	-	16133939	16136078	2140	0.0628502	-0.0501944	0.0878938	-0.57108	0.567946	NA
AK025173	0	NC_000001	chr1	+	22725457	22727795	2339	0	NA	NA	NA	NA	NA
AK025180	0	NC_000009	chr9	+	12798081	12799891	1811	0.463968	-0.00252819	0.18879	-0.0133915	0.989315	NA
AK025182	0	NC_000001	chr1	-	26745979	26747701	1723	0.379308	-0.0978579	0.157964	-0.619496	0.535589	NA
AK025184	0	NC_000002	chr2	-	200824673	200827331	2659	49.0127	0.338916	0.25293	1.33996	0.180258	0.74737
AK025190	0	NC_000002	chr2	-	223936080	223938391	2312	0.093496	0.0419793	0.0878199	0.478016	0.632639	NA
AK025191	0	NC_000002	chr2	+	61966400	61968808	2069	0.0676822	0.0420037	0.0877839	0.478489	0.632302	NA
AK025193	0	NC_000004	chr4	+	37525203	37527146	1944	0.093496	0.0419793	0.0878199	0.478016	0.632639	NA
AK025194	0	NC_000018	chr18	-	2517250	2519260	1948	0.446042	0.0437427	0.178609	0.244907	0.806529	NA
AK025196	0	NC_000006	chr6	-	128430941	128432768	1828	0.10929	-0.0815695	0.090591	-0.900415	0.3679	NA
AK025196	0	NT_187556	chrALTS_NT_187556	-	780275	782102	1828	0	NA	NA	NA	NA	NA
AK025200	0	NC_000017	chr17	+	38850669	38853728	2181	3912.2	-0.0106088	0.119659	-0.0886587	0.929353	0.988828
AK025202	0	NC_000022	chr22	-	33459444	33461308	1865	0	NA	NA	NA	NA	NA
AK025206	0	NC_000007	chr7	+	107609651	107611458	1808	3.38861	0.200614	0.274325	0.731302	0.464595	0.851493
AK025210	0	NC_000019	chr19	+	34387269	34389103	1835	6.58491	-0.333987	0.283509	-1.17805	0.238777	0.769852
AK025214	0	NC_000011	chr11	+	111782314	111783939	1626	80.6484	-0.115466	0.16552	-0.697594	0.485431	0.857812
AK025217	0	NC_000012	chr12	+	11769122	11770912	1791	0.218457	0.0138784	0.105192	0.131934	0.895037	NA
AK025218	0	NC_000001	chr1	+	64792148	64794417	2270	0.272974	-0.115258	0.129773	-0.88815	0.37446	NA
AK025234	0	NC_000014	chr14	+	77547178	77549240	2063	0.0676822	0.0420037	0.0877839	0.478489	0.632302	NA
AK025238	0	NC_000001	chr1	+	89858243	89860786	2544	0	NA	NA	NA	NA	NA
AK025243	0	NC_000014	chr14	-	89364371	89365306	936	0	NA	NA	NA	NA	NA
AK025246	0	NC_000003	chr3	-	44937558	44939799	2242	0.440293	-0.00279493	0.156917	-0.0178116	0.985789	NA
AK025252	0	NC_000005	chr5	-	157565963	157569098	1847	0.307308	0.0163503	0.108328	0.150933	0.880029	NA
AK025271	0	NC_000007	chr7	-	132809126	132812487	3362	0.735897	0.154915	0.195534	0.792267	0.428205	NA
AK025276	0	NC_000007	chr7	-	44118680	44120698	2019	9.69504	-0.206945	0.250028	-0.827687	0.407848	0.831788
AK025278	0	NC_000010	chr10	-	90695802	90697656	1855	0.0628502	-0.0501944	0.0878938	-0.57108	0.567946	NA
AK025286	0	NC_000020	chr20	+	19289379	19291829	2451	0	NA	NA	NA	NA	NA
AK025288	0	NC_000008	chr8	-	118085480	118088259	2780	1.79559	0.286141	0.254487	1.12439	0.260849	0.779971
AK025291	0	NC_000001	chr1	+	202519674	202521767	2094	0.296888	-0.0214917	0.103725	-0.207198	0.835856	NA
AK025295	0	NC_000001	chr1	-	208128696	208131462	1982	0	NA	NA	NA	NA	NA
AK025297	0	NC_000004	chr4	-	47175191	47177543	2353	0	NA	NA	NA	NA	NA
AK025317	0	NC_000011	chr11	-	96077220	96078842	1623	0.343132	0.115538	0.161658	0.714706	0.474791	NA
AK025323	0	NC_000007	chr7	-	123720651	123722460	1810	0.574177	0.120697	0.203649	0.592671	0.553401	NA
AK025324	0	NC_000013	chr13	+	97189822	97192208	2387	0	NA	NA	NA	NA	NA
AK025325	0	NC_000014	chr14	+	61288497	61290298	1802	0.446483	-0.188332	0.155366	-1.21219	0.225441	NA
AK025326	0	NC_000009	chr9	+	128300099	128301952	1854	1.36742	0.129455	0.260629	0.496702	0.619399	0.90483
AK025332	0	NC_000001	chr1	-	208221391	208223244	1854	0.11454	0.0179092	0.0893955	0.200337	0.841217	NA
AK025341	0	NC_000013	chr13	+	98415643	98417482	1840	1.20421	-0.150031	0.248136	-0.604631	0.545424	0.882811
AK025352	0	NC_000001	chr1	-	46028887	46032755	3869	544.12	0.0721607	0.132309	0.545395	0.585482	0.896676
AK025359	0	NC_000011	chr11	-	34279789	34282054	2266	0.0667452	0.0419689	0.0878428	0.477773	0.632812	NA
AK025360	0	NC_000007	chr7	-	43899285	43901099	1815	0.461544	-0.050102	0.179148	-0.279668	0.779732	NA
AK025363	0	NC_000011	chr11	+	12421241	12423561	2321	0.108048	0.0419671	0.087853	0.477697	0.632866	NA
AK025378	0	NC_000011	chr11	-	103920407	103921180	774	0.218246	0.0192621	0.0971001	0.198374	0.842753	NA
AK025384	0	NC_000016	chr16	-	17227026	17228000	975	26.1932	0.119012	0.228371	0.521134	0.602273	0.90108
AK025386	0	NC_000001	chr1	+	200128975	200130784	1810	0	NA	NA	NA	NA	NA
AK025387	0	NC_000009	chr9	+	12928678	12930523	1846	0.433424	-0.00648604	0.173949	-0.037287	0.970256	NA
AK025430	0	NC_000016	chr16	+	11741910	11744506	2597	45.2128	-0.18645	0.217599	-0.856853	0.391526	0.826533
AK025451	0	NC_000016	chr16	+	20690187	20693186	3000	0	NA	NA	NA	NA	NA
AK025503	0	NC_000011	chr11	+	62574174	62578081	3908	365.202	-0.0144663	0.118045	-0.122549	0.902464	0.981986
AK025525	0	NC_000023	chrX	-	151406396	151408604	2209	483.587	0.0436662	0.113322	0.385328	0.699994	0.928939
AK025534	0	NC_000006	chr6	+	36111277	36113368	2092	4.7065	-0.0279254	0.282878	-0.0987189	0.921361	0.987602
AK025552	0	NC_000015	chr15	-	73581849	73584334	2486	1.10407	0.27683	0.240745	1.14989	0.25019	0.772926
AK025573	0	NC_000019	chr19	-	1372238	1374364	2127	46.7358	-0.0724412	0.166621	-0.434768	0.663731	0.919921
AK025597	0	NC_000023	chrX	-	133802915	133805017	2103	0	NA	NA	NA	NA	NA
AK025659	0	NC_000023	chrX	-	132485021	132487158	2138	0.518158	-0.0708275	0.181898	-0.389381	0.696994	NA
AK025669	0	NC_000011	chr11	-	74830576	74832510	1935	2.36522	-0.442456	0.276303	-1.60135	0.109301	0.738354
AK025670	0	NC_000012	chr12	-	95719240	95721402	2163	0.0210439	-0.0284713	0.0875534	-0.325188	0.745039	NA
AK025763	0	NC_000008	chr8	-	76965974	76968146	2173	11.4632	0.368459	0.261506	1.40899	0.158838	0.738354
AK025765	0	NC_000006	chr6	-	1698806	1700934	2129	0.0796029	-0.0491189	0.087976	-0.558322	0.576625	NA
AK025797	0	NC_000002	chr2	+	69768910	69771108	2199	2.50281	0.39645	0.278161	1.42525	0.154084	0.738354
AK025799	0	NC_000002	chr2	-	99427772	99429801	2030	1.31858	-0.287331	0.262357	-1.09519	0.273432	0.784762
AK025851	0	NC_000003	chr3	-	129847050	129847957	908	81.4994	-0.165065	0.209111	-0.789365	0.429899	0.839361
AK025887	0	NC_000004	chr4	-	9868777	9872863	2045	5.05659	-0.285395	0.283339	-1.00726	0.313811	0.795426
AK025893	0	NC_000008	chr8	+	30552345	30553761	1417	19.7264	-0.203462	0.261857	-0.776995	0.437162	0.841734
AK025919	0	NC_000002	chr2	+	26194219	26197679	3461	392.508	-0.0227814	0.104098	-0.218846	0.82677	0.961758
AK025975	0	NC_000001	chr1	+	22916171	22921500	5036	8.38754	-0.00896469	0.280763	-0.0319297	0.974528	0.995906
AK026020	0	NC_000007	chr7	+	74532291	74534908	2618	0.116833	-0.027502	0.0936613	-0.293632	0.769039	NA
AK026026	0	NC_000022	chr22	+	17732195	17735221	3027	261.349	0.12372	0.142732	0.866798	0.386053	0.824222
AK026032	0	NC_000006	chr6	+	154888996	154890781	1786	0.358549	-0.00239734	0.102727	-0.023337	0.981381	NA
AK026036	0	NC_000010	chr10	+	5705876	5707015	1084	0.4904	0.0122807	0.184007	0.0667403	0.946788	NA
AK026099	0	NC_000020	chr20	-	6037374	6038927	1554	160.8	-0.0570909	0.131065	-0.435591	0.663134	0.919921
AK026119	0	NC_000007	chr7	+	36319881	36320479	599	0.243472	-0.155829	0.118417	-1.31594	0.188195	NA
AK026198	0	NC_000011	chr11	+	65422804	65423803	1000	10284.6	-0.146805	0.20691	-0.709512	0.478007	0.855859
AK026199	0	NC_000018	chr18	+	35716370	35717978	1609	3.86647	0.0793605	0.278494	0.284963	0.775672	0.948002
AK026218	0	NC_000013	chr13	+	44390936	44392213	1278	5.38008	-0.45964	0.282038	-1.62971	0.103163	0.738354
AK026221	0	NC_000006	chr6	+	122643388	122644777	1390	0	NA	NA	NA	NA	NA
AK026238	0	NC_000012	chr12	-	24251587	24253605	2019	0	NA	NA	NA	NA	NA
AK026249	0	NC_000011	chr11	-	74698231	74699658	1409	0.362924	-0.023984	0.131038	-0.183031	0.854773	NA
AK026259	0	NC_000001	chr1	+	167290997	167292497	1501	0	NA	NA	NA	NA	NA
AK026261	0	NC_000005	chr5	+	142818580	142820445	1866	0.0493493	0.04155	0.0878326	0.473059	0.636171	NA
AK026269	0	NC_000001	chr1	-	197580093	197581378	1286	0.176665	0.0674828	0.0934417	0.722191	0.470177	NA
AK026273	0	NC_000002	chr2	+	24058993	24061994	1693	0.439501	0.118356	0.174416	0.678586	0.4974	NA
AK026280	0	NC_000011	chr11	-	8675733	8677311	1579	0.49486	-0.146113	0.166269	-0.878777	0.379522	NA
AK026284	0	NC_000001	chr1	+	14400342	14402251	1910	0.147285	-0.0155811	0.0923689	-0.168684	0.866045	NA
AK026286	0	NC_000006	chr6	+	108626145	108627468	1324	0.397773	-0.0120344	0.182172	-0.0660607	0.947329	NA
AK026293	0	NC_000015	chr15	-	25345633	25347235	1603	0.262595	0.0319671	0.107953	0.296119	0.767139	NA
AK026294	0	NC_000001	chr1	-	27541629	27543680	2052	1.66292	-0.224145	0.263271	-0.851385	0.394555	0.828166
AK026340	0	NC_000015	chr15	-	72473836	72475168	1333	101.245	-0.329395	0.200258	-1.64485	0.100001	0.738354
AK026368	0	NT_187513	chrUN_NT_187513	-	22067	23232	1166	0	NA	NA	NA	NA	NA
AK026378	0	NC_000009	chr9	-	131796853	131924049	1195	0.116949	0.0613755	0.0907934	0.675991	0.499046	NA
AK026385	0	NC_000001	chr1	-	195645520	195646657	1138	0	NA	NA	NA	NA	NA
AK026401	0	NC_000007	chr7	-	38236562	38239523	2962	0	NA	NA	NA	NA	NA
AK026402	0	NC_000009	chr9	+	42897137	42899700	2564	0	NA	NA	NA	NA	NA
AK026403	0	NC_000015	chr15	+	62827675	62831056	3382	1.22399	0.169654	0.255605	0.663736	0.506859	0.865465
AK026405	0	NC_000018	chr18	+	8198328	8200726	2399	0.0796029	-0.0491189	0.087976	-0.558322	0.576625	NA
AK026407	0	NC_000004	chr4	-	15777564	15779052	1489	0	NA	NA	NA	NA	NA
AK026418	0	NC_000001	chr1	-	148449492	148451447	1956	0	NA	NA	NA	NA	NA
AK026419	0	NC_000009	chr9	+	62907553	62910081	2529	0	NA	NA	NA	NA	NA
AK026429	0	NC_000002	chr2	-	235746388	235749392	3005	0.769318	-0.213149	0.224344	-0.9501	0.342061	NA
AK026434	0	NC_000018	chr18	-	35403996	35406528	2533	0	NA	NA	NA	NA	NA
AK026452	0	NC_000003	chr3	+	20388249	20390562	2314	0	NA	NA	NA	NA	NA
AK026456	0	NC_000005	chr5	-	54204934	54207616	2683	0.0493493	0.04155	0.0878326	0.473059	0.636171	NA
AK026459	0	NC_000018	chr18	+	58752148	58754477	2330	109.234	0.0281302	0.193177	0.145619	0.884222	0.977743
AK026465	0	NC_000015	chr15	+	84961735	84964310	2576	0	NA	NA	NA	NA	NA
AK026485	0	NC_000004	chr4	-	118725629	118727811	2183	58.4276	-0.484347	0.179802	-2.69378	0.00706477	0.738354
AK026490	0	NC_000006	chr6	+	146549759	146552372	2614	4.40804	-0.449477	0.283385	-1.5861	0.112717	0.738354
AK026493	0	NC_000019	chr19	-	36681739	36682801	1063	4.29739	-0.474265	0.283353	-1.67376	0.0941775	0.738354
AK026500	0	NC_000002	chr2	-	10420220	10422766	2547	1.03103	0.195346	0.218593	0.893653	0.371507	0.818364
AK026510	0	NC_012920	chrMT	-	231	407	177	460.675	0.395797	0.21869	1.80986	0.0703182	0.738354
AK026523	0	NC_000017	chr17	-	81701324	81703300	1977	907.589	0.221401	0.150466	1.47143	0.141174	0.738354
AK026561	0	NC_000004	chr4	+	153491599	153492185	587	0	NA	NA	NA	NA	NA
AK026601	0	NC_000008	chr8	+	41828272	41829958	1687	20.3345	-0.0213808	0.267051	-0.0800628	0.936187	0.99048
AK026659	0	NC_000003	chr3	+	152839390	152841439	2050	31.4222	0.396323	0.283603	1.39745	0.162277	0.738354
AK026675	0	NC_000017	chr17	-	17544285	17546411	2127	1.78766	-0.304582	0.266987	-1.14081	0.253948	0.774761
AK026679	0	NC_000021	chr21	+	38273476	38275534	2059	0.17573	0.0671865	0.0932417	0.720563	0.471178	NA
AK026682	0	NC_000011	chr11	-	111719359	111722386	3028	138.7	-0.260583	0.238517	-1.09251	0.274609	0.785558
AK026694	0	NC_000019	chr19	-	16610395	16612203	1809	0.0957891	-0.00860738	0.0900007	-0.0956369	0.923809	NA
AK026699	0	NC_000006	chr6	-	82916051	82917955	1905	0.74109	0.15081	0.226313	0.666376	0.505171	NA
AK026701	0	NC_000001	chr1	+	167379108	167381000	1893	0.282475	0.0118659	0.127515	0.0930552	0.92586	NA
AK026703	0	NC_000005	chr5	+	119537905	119539943	2039	0.669155	-0.171386	0.219287	-0.78156	0.434473	NA
AK026713	0	NC_000003	chr3	-	134347288	134349233	1946	3.36001	-0.263269	0.278674	-0.944721	0.344801	0.807637
AK026716	0	NC_000023	chrX	+	47923719	47925624	1906	69.8801	0.140448	0.155251	0.904651	0.36565	0.815272
AK026722	0	NC_000011	chr11	-	126100505	126102413	1909	2.45322	-0.0743007	0.26402	-0.281421	0.778388	0.948751
AK026725	0	NC_000011	chr11	-	88165579	88167691	2113	0	NA	NA	NA	NA	NA
AK026731	0	NC_000018	chr18	+	69212277	69214350	2074	0.939534	-0.0312233	0.206799	-0.150984	0.879988	0.976405
AK026734	0	NC_000002	chr2	-	186354570	186356773	2204	1.81292	0.193994	0.271481	0.714579	0.474869	0.855046
AK026738	0	NC_000018	chr18	+	35616488	35618596	2109	0	NA	NA	NA	NA	NA
AK026743	0	NC_000021	chr21	-	34941831	34945040	3210	0.782963	-0.330996	0.225367	-1.4687	0.141914	NA
AK026750	0	NC_000008	chr8	-	141353401	141355365	1965	1.56564	-0.0460163	0.264638	-0.173884	0.861957	0.97146
AK026750	0	NT_187574	chrALTS_NT_187574	-	19955	21919	1965	0	NA	NA	NA	NA	NA
AK026751	0	NC_000012	chr12	-	40140933	40142875	1943	0	NA	NA	NA	NA	NA
AK026761	0	NC_000002	chr2	-	212706806	212708802	1997	0.0796029	-0.0491189	0.087976	-0.558322	0.576625	NA
AK026763	0	NC_000016	chr16	-	61691756	61693750	1995	0	NA	NA	NA	NA	NA
AK026773	0	NC_000002	chr2	+	47572462	47574857	2396	0.0883327	0.0419865	0.0878093	0.478155	0.63254	NA
AK026778	0	NC_000002	chr2	-	144494265	144496877	2613	0.936348	0.125087	0.231173	0.541098	0.58844	0.897037
AK026788	0	NC_000017	chr17	-	1225893	1228082	2190	1.04643	0.109382	0.196378	0.556999	0.577528	0.894657
AK026789	0	NC_000006	chr6	+	5664939	5667209	2271	1.04193	0.0198403	0.246419	0.0805144	0.935828	0.990384
AK026792	0	NC_000007	chr7	-	152353504	152355465	1962	0.116949	0.0613755	0.0907934	0.675991	0.499046	NA
AK026794	0	NC_000006	chr6	+	2452411	2484030	3396	16.6165	-0.0709125	0.273573	-0.259209	0.795474	0.953519
AK026799	0	NC_000007	chr7	-	104829316	104831281	1966	0	NA	NA	NA	NA	NA
AK026802	0	NC_000002	chr2	+	111972146	111973989	1844	0	NA	NA	NA	NA	NA
AK026811	0	NC_000005	chr5	+	181255719	181257586	1868	177.077	0.0574033	0.163877	0.350283	0.726126	0.935838
AK026816	0	NC_000010	chr10	+	113137908	113139830	1923	0.476352	-0.025215	0.153691	-0.164064	0.869681	NA
AK026820	0	NC_000008	chr8	-	133495162	133497192	2031	0.607957	-0.10031	0.207704	-0.482947	0.629134	NA
AK026823	0	NC_000014	chr14	-	37384432	37386491	2060	0.0464399	-0.0477505	0.087863	-0.543466	0.586809	NA
AK026828	0	NC_000023	chrX	+	111745586	111747473	1888	0.477112	0.162791	0.179109	0.908892	0.363407	NA
AK026838	0	NC_000022	chr22	-	21927943	21930090	2148	8.1556	-0.436156	0.27754	-1.57151	0.116065	0.738354
AK026847	0	NC_000001	chr1	+	81995543	81996530	988	0.208393	0.0720623	0.113429	0.635309	0.525227	NA
AK026853	0	NC_000007	chr7	-	36709159	36710605	1447	0	NA	NA	NA	NA	NA
AK026859	0	NC_000022	chr22	+	46041179	46042524	1346	18.669	-0.117006	0.243239	-0.481033	0.630493	0.907682
AK026861	0	NC_000003	chr3	-	62968004	62969336	1333	0	NA	NA	NA	NA	NA
AK026867	0	NC_000019	chr19	+	36127767	36129128	1362	0.0676822	0.0420037	0.0877839	0.478489	0.632302	NA
AK026868	0	NC_000021	chr21	+	38438543	38440792	2250	0	NA	NA	NA	NA	NA
AK026872	0	NC_000008	chr8	-	140566619	140569936	3318	0.284205	0.0259034	0.100913	0.25669	0.797418	NA
AK026877	0	NC_000002	chr2	-	181026515	181028084	1570	0.362905	-0.196987	0.181446	-1.08565	0.277632	NA
AK026878	0	NC_000005	chr5	+	67128866	67129735	870	0.0464399	-0.0477505	0.087863	-0.543466	0.586809	NA
AK026879	0	NC_000001	chr1	+	113227776	113229886	2111	0	NA	NA	NA	NA	NA
AK026890	0	NC_000001	chr1	+	26533728	26536177	2450	0	NA	NA	NA	NA	NA
AK026893	0	NC_000003	chr3	+	108318188	108321112	2925	0	NA	NA	NA	NA	NA
AK026895	0	NC_000009	chr9	+	15469220	15470951	1732	68.0836	0.322947	0.225808	1.43018	0.152664	0.738354
AK026896	0	NC_000013	chr13	-	98503025	98506002	1811	0.113199	-0.00182554	0.0911299	-0.0200323	0.984018	NA
AK026901	0	NC_000005	chr5	-	59284589	59286491	1903	0	NA	NA	NA	NA	NA
AK026906	0	NC_000001	chr1	-	85658240	85660447	2039	6.97164	0.107671	0.275965	0.390162	0.696417	0.928223
AK026914	0	NC_000011	chr11	+	111644339	111647561	3223	0.562399	0.377975	0.195529	1.93309	0.0532251	NA
AK026915	0	NC_000003	chr3	-	129746346	129749437	2825	0.243728	0.0927653	0.108202	0.857333	0.391261	NA
AK026947	0	NC_000016	chr16	-	2597881	2599718	1838	228.724	-0.247258	0.22496	-1.09912	0.271714	0.784762
AK026967	0	NC_000020	chr20	+	36252560	36254714	2155	11.1533	-0.0283447	0.245983	-0.115231	0.908262	0.984586
AK027041	0	NC_000020	chr20	+	44303895	44305802	1908	151.206	-0.0717963	0.188295	-0.381297	0.702983	0.929454
AK027082	0	NC_000016	chr16	+	88929816	88932494	1646	0.0796029	-0.0491189	0.087976	-0.558322	0.576625	NA
AK027091	0	NC_000017	chr17	-	43281366	43283179	1814	0	NA	NA	NA	NA	NA
AK027107	0	NC_000003	chr3	+	12406847	12410425	3579	38.0763	0.464569	0.238022	1.95179	0.0509631	0.738354
AK027110	0	NC_000017	chr17	+	49171895	49173246	1352	0	NA	NA	NA	NA	NA
AK027139	0	NC_000011	chr11	+	33091202	33093098	1897	24.5138	-0.227639	0.21827	-1.04293	0.296983	0.78899
AK027150	0	NC_000016	chr16	+	29248229	29250144	1916	1.04875	0.018368	0.228515	0.0803799	0.935935	0.990384
AK027170	0	NC_000009	chr9	+	125901954	125904470	2517	5.81609	0.200755	0.282367	0.710971	0.477102	0.855831
AK027173	0	NC_000020	chr20	-	4009926	4011662	1547	0.205364	0.0893669	0.106448	0.839538	0.401168	NA
AK027178	0	NC_000003	chr3	-	16387594	16389560	1967	0.812405	-0.0646364	0.23632	-0.273512	0.784459	NA
AK027183	0	NC_000001	chr1	-	19684091	19690135	3084	4.53422	0.0630256	0.283078	0.222644	0.823813	0.961323
AK027193	0	NC_000006	chr6	-	89939824	89941740	1917	0.0502037	0.0418844	0.0877883	0.477107	0.633286	NA
AK027195	0	NC_000006	chr6	-	43667782	43669791	2010	1.0447	0.203073	0.245797	0.826184	0.4087	0.832193
AK027198	0	NC_000019	chr19	+	5154945	5157164	2220	0.231611	-0.075949	0.10435	-0.727833	0.466716	NA
AK027209	0	NC_000010	chr10	+	113071042	113073706	2665	1.73542	0.409265	0.260822	1.56913	0.116617	0.738354
AK027219	0	NC_000014	chr14	-	22757529	22759384	1856	0.377176	0.00526821	0.170802	0.0308439	0.975394	NA
AK027225	0	NC_000016	chr16	+	21840989	21842672	1512	0.0667452	0.0419689	0.0878428	0.477773	0.632812	NA
AK027226	0	NT_187524	chrALTS_NT_187524	-	34801	36761	1961	0	NA	NA	NA	NA	NA
AK027238	0	NC_000013	chr13	+	75629234	75630963	1240	8.55018	0.142956	0.28203	0.506882	0.612238	0.901801
AK027242	0	NC_000021	chr21	-	26165897	26167324	1428	0.758483	0.182442	0.224618	0.812233	0.416658	NA
AK027253	0	NC_000023	chrX	-	11661103	11662928	1826	0.093496	0.0419793	0.0878199	0.478016	0.632639	NA
AK027254	0	NC_000008	chr8	-	130403555	130405530	1976	0.374712	0.0268043	0.135316	0.198087	0.842977	NA
AK027270	0	NC_000002	chr2	-	135928688	135930277	1590	10.5764	-0.327814	0.272706	-1.20208	0.229333	0.76573
AK027272	0	NC_000002	chr2	-	23771657	23773547	1891	0.561301	0.0858985	0.1834	0.468366	0.639523	NA
AK027298	0	NC_000003	chr3	+	184197550	184199402	1853	33.2945	0.0209005	0.212576	0.09832	0.921678	0.987628
AK027336	0	NC_000007	chr7	-	140593921	140595119	1199	0.0883327	0.0419865	0.0878093	0.478155	0.63254	NA
AK027364	0	NC_000006	chr6	-	154458311	154460217	1907	0	NA	NA	NA	NA	NA
AK027368	0	NC_000008	chr8	-	118069747	118071926	2180	1.05499	0.192387	0.235732	0.816126	0.414428	0.835524
AK027380	0	NC_000007	chr7	+	128754953	128757083	2131	11.2765	0.0828315	0.249269	0.332298	0.739664	0.938981
AK027383	0	NC_000008	chr8	+	143758516	143760512	1997	0.0493493	0.04155	0.0878326	0.473059	0.636171	NA
AK027383	0	NT_187571	chrALTS_NT_187571	+	235563	237559	1997	0	NA	NA	NA	NA	NA
AK027388	0	NC_000009	chr9	-	99843771	99845761	1991	13.8378	-0.585521	0.259772	-2.25398	0.0241976	0.738354
AK027393	0	NC_000016	chr16	-	22380066	22381838	1773	0.971822	0.0060784	0.22626	0.0268646	0.978568	0.997009
AK027555	0	NC_000013	chr13	+	50966231	50969522	3292	8.17902	0.17465	0.273917	0.637602	0.523733	0.874305
AK027610	0	NC_000002	chr2	-	3541431	3543578	2148	744.271	0.0101859	0.0740649	0.137527	0.890615	0.979107
AK027667	0	NT_113901	chrUN_NT_113901	+	145270	149491	4222	0	NA	NA	NA	NA	NA
AK027691	0	NC_000022	chr22	+	23543863	23547797	3935	0	NA	NA	NA	NA	NA
AK027764	0	NC_000005	chr5	+	16672572	16674469	1898	94.3883	-0.29418	0.165381	-1.77881	0.0752715	0.738354
AK027771	0	NC_000015	chr15	+	21533717	21969231	1913	0	NA	NA	NA	NA	NA
AK027795	0	NC_000019	chr19	-	6224737	6226593	1857	6.98167	-0.42645	0.283535	-1.50405	0.132569	0.738354
AK027848	0	NC_000012	chr12	-	79601235	79603276	2042	14.6058	-0.159117	0.283285	-0.561685	0.574331	0.894407
AK054575	0	NC_000006	chr6	+	110896135	110898752	1831	29.23	-0.110835	0.233256	-0.475165	0.634669	0.908237
AK054578	0	NC_000010	chr10	+	113162762	113164597	1836	19.0157	0.0571758	0.25303	0.225965	0.821229	0.960896
AK054583	0	NC_000012	chr12	-	123248703	123250844	2142	169.261	0.0384597	0.180859	0.21265	0.8316	0.962972
AK054588	0	NC_000001	chr1	-	117839635	117841771	1826	19.6465	0.092769	0.238459	0.389035	0.69725	0.928265
AK054599	0	NC_000015	chr15	-	55171080	55173050	1971	2.59347	-0.232879	0.28191	-0.826074	0.408762	0.832202
AK054601	0	NC_000022	chr22	-	39518488	39520057	1570	3.03431	0.182051	0.281843	0.64593	0.518325	0.871818
AK054612	0	NC_000006	chr6	-	31999976	32003521	2096	0	NA	NA	NA	NA	NA
AK054612	0	NT_113891	chrALTS_NT_113891	-	3471035	3474580	2096	0	NA	NA	NA	NA	NA
AK054612	0	NT_167245	chrALTS_NT_167245	-	3247750	3251295	2096	0	NA	NA	NA	NA	NA
AK054612	0	NT_167247	chrALTS_NT_167247	-	3374750	3378295	2096	0	NA	NA	NA	NA	NA
AK054612	0	NT_167248	chrALTS_NT_167248	-	3255948	3259493	2096	0	NA	NA	NA	NA	NA
AK054612	0	NT_167249	chrALTS_NT_167249	-	3301165	3304710	2096	0	NA	NA	NA	NA	NA
AK054612	0	NT_167249	chrALTS_NT_167249	-	3333903	3337448	2096	0	NA	NA	NA	NA	NA
AK054618	0	NC_000004	chr4	+	180275965	180278687	2723	0.0493493	0.04155	0.0878326	0.473059	0.636171	NA
AK054619	0	NC_000004	chr4	+	2934899	2947673	1999	170.973	0.0088717	0.14029	0.0632381	0.949577	0.99302
AK054621	0	NC_000005	chr5	-	37110826	37112929	2104	0.377423	-0.00276488	0.152233	-0.0181621	0.98551	NA
AK054625	0	NC_000008	chr8	-	142868932	142871462	2531	0	NA	NA	NA	NA	NA
AK054630	0	NC_000017	chr17	-	43116200	43118378	2179	0.258447	0.0266892	0.148129	0.180175	0.857015	NA
AK054672	0	NC_000010	chr10	-	1051314	1053558	2245	49.5876	-0.108342	0.184972	-0.585723	0.558061	0.888737
AK054674	0	NC_000012	chr12	+	108307142	108314551	2482	0.217453	-0.0486406	0.09901	-0.49127	0.623236	NA
AK054683	0	NC_000010	chr10	+	14911609	14913419	1636	5.32381	0.465126	0.283366	1.64144	0.100707	0.738354
AK054685	0	NC_000015	chr15	-	82924380	82926637	2258	0	NA	NA	NA	NA	NA
AK054700	0	NC_000015	chr15	-	96112628	96116051	3424	0.185787	0.0240777	0.0957236	0.251534	0.801401	NA
AK054706	0	NC_000011	chr11	-	132411563	132414196	2543	0	NA	NA	NA	NA	NA
AK054708	0	NC_000001	chr1	-	2013213	2015530	1954	0	NA	NA	NA	NA	NA
AK054715	0	NC_000001	chr1	-	23004039	23006256	2218	0.176122	0.0433404	0.0946268	0.458014	0.646942	NA
AK054716	0	NC_000003	chr3	-	21895513	21897583	2071	0	NA	NA	NA	NA	NA
AK054718	0	NC_000011	chr11	-	76442878	76444680	1803	34.4929	0.172569	0.232686	0.741641	0.458305	0.849176
AK054719	0	NC_000005	chr5	+	14493074	14495658	2585	9.81608	0.247888	0.277964	0.8918	0.3725	0.818403
AK054726	0	NC_000001	chr1	-	234212606	234215088	1723	0	NA	NA	NA	NA	NA
AK054733	0	NC_000005	chr5	+	56927874	56929573	1700	9.68106	-0.348582	0.269835	-1.29184	0.196414	0.755593
AK054734	0	NC_000006	chr6	+	132891924	132893819	1896	0	NA	NA	NA	NA	NA
AK054741	0	NC_000008	chr8	-	14878212	14880170	1959	0.0628502	-0.0501944	0.0878938	-0.57108	0.567946	NA
AK054746	0	NC_000019	chr19	-	13266566	13268910	2345	0.275138	0.143528	0.148837	0.964328	0.334881	NA
AK054751	0	NC_000005	chr5	-	146938776	146940646	1871	0	NA	NA	NA	NA	NA
AK054752	0	NC_000014	chr14	-	24423889	24426039	2151	115.777	0.022485	0.280664	0.0801137	0.936147	0.99048
AK054756	0	NC_000004	chr4	-	21469079	21471122	2044	0	NA	NA	NA	NA	NA
AK054758	0	NC_000022	chr22	-	30275215	30276951	1737	1.30514	-0.0169025	0.262712	-0.0643384	0.948701	0.992855
AK054759	0	NC_000008	chr8	+	10360437	10362461	2025	0.093496	0.0419793	0.0878199	0.478016	0.632639	NA
AK054761	0	NC_000017	chr17	-	21456513	21460215	3703	0.120372	-0.0198613	0.0911053	-0.218004	0.827426	NA
AK054774	0	NC_000006	chr6	+	124518074	124520203	2130	0	NA	NA	NA	NA	NA
AK054776	0	NC_000007	chr7	+	87109539	87111282	1744	0.998277	-0.257764	0.2265	-1.13803	0.255107	0.7757
AK054778	0	NC_000019	chr19	+	58491126	58492813	1688	0.930102	0.105237	0.223675	0.470493	0.638003	0.910046
AK054782	0	NC_000008	chr8	+	10443150	10445408	2259	0.116949	0.0613755	0.0907934	0.675991	0.499046	NA
AK054783	0	NC_000008	chr8	+	10434029	10437985	3957	2.21126	-0.208758	0.256269	-0.814606	0.415298	0.836387
AK054784	0	NC_000001	chr1	-	44869619	44871537	1919	1.56942	0.0478872	0.262734	0.182265	0.855375	0.969055
AK054789	0	NC_000006	chr6	-	169552973	169554497	1431	0.441687	-0.0236174	0.176744	-0.133625	0.893699	NA
AK054790	0	NC_000017	chr17	-	75370947	75373736	2790	0.0796029	-0.0491189	0.087976	-0.558322	0.576625	NA
AK054798	0	NC_000009	chr9	+	93270838	93272738	1901	0	NA	NA	NA	NA	NA
AK054799	0	NC_000004	chr4	-	139098487	139100478	1992	0.734015	0.225925	0.212467	1.06334	0.287628	NA
AK054806	0	NC_000019	chr19	+	57449689	57453011	3323	4.65351	-0.0552566	0.281452	-0.196327	0.844354	0.966328
AK054810	0	NC_000003	chr3	-	192542045	192544331	2287	0	NA	NA	NA	NA	NA
AK054812	0	NC_000018	chr18	+	50936982	50939128	2147	6.88741	-0.181566	0.266211	-0.682041	0.495213	0.862178
AK054819	0	NC_000017	chr17	-	54956760	54958426	1667	50.052	-0.11666	0.158397	-0.7365	0.461426	0.850283
AK054827	0	NC_000015	chr15	-	66027244	66029386	2143	0	NA	NA	NA	NA	NA
AK054827	0	NW_003315944	chrALTS_NW_003315944	-	119062	121204	2143	0	NA	NA	NA	NA	NA
AK054828	0	NC_000003	chr3	+	61566273	61567965	1693	3.49368	0.314702	0.263417	1.19469	0.232207	0.766724
AK054829	0	NC_000007	chr7	+	130518588	130520321	1734	1.94562	0.396952	0.247173	1.60597	0.108281	0.738354
AK054833	0	NC_000013	chr13	+	51589371	51592586	3216	0.495416	0.327189	0.184979	1.76878	0.0769299	NA
AK054848	0	NC_000016	chr16	+	6902058	6904599	2542	0	NA	NA	NA	NA	NA
AK054849	0	NC_000015	chr15	+	53987616	53989332	1717	0	NA	NA	NA	NA	NA
AK054854	0	NC_000010	chr10	+	80490551	80492815	2265	0.778693	-0.024282	0.198448	-0.12236	0.902614	NA
AK054857	0	NC_000009	chr9	+	111547318	111550890	3573	27.1373	-0.168586	0.236853	-0.711772	0.476606	0.855512
AK054861	0	NC_000009	chr9	-	127118074	127120300	2227	30.4754	0.0166155	0.243168	0.0683295	0.945523	0.992581
AK054865	0	NC_000017	chr17	-	75974175	75976382	1530	0.137682	0.0634794	0.0915369	0.693485	0.488006	NA
AK054870	0	NT_187630	chrALTS_NT_187630	-	54456	57655	3200	0	NA	NA	NA	NA	NA
AK054892	0	NC_000008	chr8	-	11093069	11095038	1970	0	NA	NA	NA	NA	NA
AK054896	0	NC_000009	chr9	+	75167014	75169320	2307	0.873759	0.161604	0.233523	0.692027	0.488921	NA
AK054899	0	NC_000001	chr1	-	111793359	111795267	1909	0.250789	-0.22592	0.142108	-1.58977	0.111887	NA
AK054902	0	NC_000001	chr1	-	40256428	40257967	1540	87.5294	-0.0851539	0.167184	-0.509342	0.610513	0.901801
AK054905	0	NC_000020	chr20	+	46433641	46446284	2846	0.681036	0.120904	0.192976	0.626521	0.530973	NA
AK054906	0	NC_000020	chr20	+	34679396	34681180	1785	0	NA	NA	NA	NA	NA
AK054910	0	NC_000004	chr4	-	24370782	24372354	1573	0	NA	NA	NA	NA	NA
AK054912	0	NC_000009	chr9	+	100181187	100183794	2608	0.518104	0.230421	0.18534	1.24324	0.21378	NA
AK054922	0	NC_000016	chr16	+	6861346	6862977	1632	0.181829	0.0678674	0.0937066	0.724254	0.46891	NA
AK054926	0	NC_000023	chrX	+	10056960	10058709	1456	0	NA	NA	NA	NA	NA
AK054938	0	NC_000007	chr7	-	49760897	49762764	1868	0.0796029	-0.0491189	0.087976	-0.558322	0.576625	NA
AK054940	0	NC_000023	chrX	+	72150884	72153285	2402	359.101	0.485168	0.230835	2.1018	0.0355712	0.738354
AK054948	0	NC_000006	chr6	+	166388136	166389920	1785	0.586795	0.194659	0.209003	0.931369	0.351662	NA
AK054949	0	NC_000010	chr10	-	95325584	95327396	1813	0.0628502	-0.0501944	0.0878938	-0.57108	0.567946	NA
AK054951	0	NC_000022	chr22	+	46227989	46229558	1570	0.350677	-0.135464	0.140304	-0.965504	0.334293	NA
AK054959	0	NC_000005	chr5	-	81405057	81407149	1481	2.41863	0.0348033	0.269485	0.129147	0.897241	0.980926
AK054961	0	NC_000009	chr9	+	33296944	33298783	1840	0.116094	0.0610832	0.0907088	0.673399	0.500693	NA
AK054962	0	NC_000001	chr1	+	174817299	174819069	1637	0.206413	-0.0141761	0.120718	-0.117431	0.906518	NA
AK054971	0	NC_000001	chr1	+	62154665	62156054	1390	0.378114	0.0997259	0.15277	0.652785	0.513895	NA
AK054973	0	NC_000002	chr2	-	63552516	63554702	2187	7.44892	0.126433	0.277556	0.455522	0.648734	0.915201
AK054979	0	NC_000017	chr17	-	79268841	79271085	2245	0	NA	NA	NA	NA	NA
AK054980	0	NC_000008	chr8	+	8164501	8166799	2299	0	NA	NA	NA	NA	NA
AK054980	0	NC_000008	chr8	-	12498867	12501164	2298	0	NA	NA	NA	NA	NA
AK054986	0	NC_000001	chr1	-	143897846	143899989	2144	9.96495	0.415705	0.275523	1.50878	0.131354	0.738354
AK054987	0	NC_000019	chr19	-	58121009	58122745	1737	0	NA	NA	NA	NA	NA
AK054989	0	NC_000022	chr22	-	33418795	33420607	1813	0.547217	0.091587	0.200703	0.456332	0.648151	NA
AK054996	0	NC_000002	chr2	+	62877670	62880407	2738	4.23786	-0.129177	0.281727	-0.45852	0.646579	0.914117
AK055000	0	NC_000005	chr5	-	656775	658574	1800	0	NA	NA	NA	NA	NA
AK055002	0	NC_000001	chr1	+	144021671	144023706	2036	0	NA	NA	NA	NA	NA
AK055005	0	NC_000010	chr10	+	74158637	74160488	1852	0.738308	0.0284187	0.208915	0.13603	0.891798	NA
AK055008	0	NC_000014	chr14	+	61801713	61803634	1922	2.88491	0.296036	0.275148	1.07592	0.281965	0.786237
AK055009	0	NC_000011	chr11	+	17794784	17796650	1867	0.4339	0.108797	0.155624	0.699102	0.484488	NA
AK055010	0	NC_000004	chr4	+	129116946	129118925	1980	0.11454	0.0179092	0.0893955	0.200337	0.841217	NA
AK055014	0	NC_000001	chr1	+	32359722	32361319	1598	10.5274	-0.331064	0.261064	-1.26813	0.20475	0.760985
AK055021	0	NC_000001	chr1	+	186436873	186439190	2318	0.866211	-0.156537	0.22845	-0.685215	0.493209	NA
AK055022	0	NT_167244	chrALTS_NT_167244	-	2812547	2813979	1433	0	NA	NA	NA	NA	NA
AK055022	0	NT_167247	chrALTS_NT_167247	-	2821952	2823384	1433	0	NA	NA	NA	NA	NA
AK055024	0	NC_000006	chr6	+	127343429	127345606	2178	21.277	-0.144625	0.248214	-0.582661	0.560122	0.88971
AK055026	0	NC_000003	chr3	+	100179567	100181730	2164	8.95162	-0.192594	0.273877	-0.703215	0.481922	0.85678
AK055027	0	NC_000006	chr6	+	79573877	79575530	1654	3.13848	0.303164	0.28186	1.07558	0.282114	0.786237
[truncated: 42,887 more rows]

## Sheet: iPSC_mRNA
Symbol	GeneId	ContigAccn	Chromosome	Strand	Start	End	Length	baseMean	log2FoldChange	lfcSE	stat	pvalue	padj
47.11	0	NT_187636	chrALTS_NT_187636	+	115871	130199	1484	0	NA	NA	NA	NA	NA
47.11	0	NT_187637	chrALTS_NT_187637	+	71380	85883	1666	0	NA	NA	NA	NA	NA
47.11	0	NT_187639	chrALTS_NT_187639	+	71439	85942	1666	0	NA	NA	NA	NA	NA
47.11	0	NT_187640	chrALTS_NT_187640	+	115859	130358	1576	0	NA	NA	NA	NA	NA
47.11	0	NT_187641	chrALTS_NT_187641	+	70899	85414	1600	0	NA	NA	NA	NA	NA
47.11	0	NT_187643	chrALTS_NT_187643	+	71425	85926	1586	0	NA	NA	NA	NA	NA
47.11	0	NT_187645	chrALTS_NT_187645	+	71328	85584	1341	0	NA	NA	NA	NA	NA
47.11	0	NT_187668	chrALTS_NT_187668	+	116012	130516	1593	0	NA	NA	NA	NA	NA
47.11	0	NT_187669	chrALTS_NT_187669	+	71329	85585	1341	0	NA	NA	NA	NA	NA
47.11	0	NT_187673	chrALTS_NT_187673	+	71438	85759	1406	0	NA	NA	NA	NA	NA
47.11	0	NT_187685	chrALTS_NT_187685	+	71372	85693	1406	0	NA	NA	NA	NA	NA
47.11	0	NT_187686	chrALTS_NT_187686	+	116099	130393	1372	0	NA	NA	NA	NA	NA
47.11	0	NT_187687	chrALTS_NT_187687	+	71449	85961	1678	0	NA	NA	NA	NA	NA
SEPT1	1731	NC_000016	chr16	-	30378133	30395991	4217	48.3562	0.173927	0.112653	1.54392	0.122608	0.855716
SEPT2	4735	NC_000002	chr2	+	241315100	241354027	8332	9754.62	-0.0692578	0.0873935	-0.792483	0.428079	0.978218
SEPT3	55964	NC_000022	chr22	+	41976810	41998221	5115	1870.97	-0.126859	0.109062	-1.16319	0.244754	0.935137
SEPT4	5414	NC_000017	chr17	-	58520250	58540818	7957	188.041	0.154208	0.116219	1.32688	0.18455	0.896516
SEPT5	5413	NC_000022	chr22	+	19714464	19724772	5603	216.472	-0.00655469	0.148913	-0.044017	0.964891	0.998263
SEPT6	23157	NC_000023	chrX	-	119615724	119695622	6723	739.798	-0.119276	0.10298	-1.15825	0.246762	0.937582
SEPT7	989	NC_000007	chr7	+	35800932	35907105	10390	2222.63	-0.0322703	0.0826849	-0.39028	0.696329	0.978218
SEPT8	23176	NC_000005	chr5	-	132750817	132778012	6833	1194.71	0.0104522	0.0711486	0.146906	0.883206	0.995439
SEPT9	10801	NC_000017	chr17	+	77281410	77505792	11291	6742.09	-0.0153564	0.076084	-0.201835	0.840046	0.984648
SEPT9	10801	NW_003315955	chrALTS_NW_003315955	+	78784	79107	324	0	NA	NA	NA	NA	NA
SEPT10	151011	NC_000002	chr2	-	109542797	109614206	4908	1706.26	-0.101025	0.108475	-0.93132	0.351688	0.974332
SEPT11	55752	NC_000004	chr4	+	76949703	77040154	9795	4311.14	-0.0226183	0.106145	-0.213089	0.831257	0.983757
SEPT12	124404	NC_000016	chr16	-	4777614	4788521	2180	0.834764	-0.0609048	0.103514	-0.588373	0.556282	0.978218
SEPT14	346288	NC_000007	chr7	-	55793544	55862789	3905	0.116669	0.0153679	0.0345542	0.444748	0.656502	0.978218
SEPT15	9403	NC_000001	chr1	-	86862445	86914424	2103	2333.05	0.0166532	0.115289	0.144447	0.885148	0.995591
103AS	0	NT_187636	chrALTS_NT_187636	+	139108	160584	1895	0	NA	NA	NA	NA	NA
103AS	0	NT_187637	chrALTS_NT_187637	+	104920	116108	2169	0	NA	NA	NA	NA	NA
103AS	0	NT_187638	chrALTS_NT_187638	+	91648	102557	1581	0	NA	NA	NA	NA	NA
103AS	0	NT_187639	chrALTS_NT_187639	+	104978	116168	2102	0	NA	NA	NA	NA	NA
103AS	0	NT_187640	chrALTS_NT_187640	+	149657	160552	1567	0	NA	NA	NA	NA	NA
103AS	0	NT_187641	chrALTS_NT_187641	+	104537	115613	1742	0	NA	NA	NA	NA	NA
103AS	0	NT_187642	chrALTS_NT_187642	+	91446	102544	1730	0	NA	NA	NA	NA	NA
103AS	0	NT_187643	chrALTS_NT_187643	+	105240	116147	1539	0	NA	NA	NA	NA	NA
103AS	0	NT_187644	chrALTS_NT_187644	+	91486	102562	1742	0	NA	NA	NA	NA	NA
103AS	0	NT_187645	chrALTS_NT_187645	+	105189	115903	1346	0	NA	NA	NA	NA	NA
103AS	0	NT_187668	chrALTS_NT_187668	+	149718	160745	1728	0	NA	NA	NA	NA	NA
103AS	0	NT_187669	chrALTS_NT_187669	+	105195	116111	1548	0	NA	NA	NA	NA	NA
103AS	0	NT_187670	chrALTS_NT_187670	+	91430	102506	1742	0	NA	NA	NA	NA	NA
103AS	0	NT_187673	chrALTS_NT_187673	+	105159	116141	1657	0	NA	NA	NA	NA	NA
103AS	0	NT_187684	chrALTS_NT_187684	+	135423	146406	1656	0	NA	NA	NA	NA	NA
103AS	0	NT_187685	chrALTS_NT_187685	+	105157	116106	1581	0	NA	NA	NA	NA	NA
103AS	0	NT_187686	chrALTS_NT_187686	+	149817	160840	1657	0	NA	NA	NA	NA	NA
103AS	0	NT_187687	chrALTS_NT_187687	+	105003	116151	2169	0	NA	NA	NA	NA	NA
103AS	0	NT_113949	chrALTS_NT_113949	+	91439	102515	1742	0	NA	NA	NA	NA	NA
183ActI	0	NT_187636	chrALTS_NT_187636	+	40126	54421	1557	0	NA	NA	NA	NA	NA
183ActI	0	NT_187644	chrALTS_NT_187644	+	40171	54479	1569	0	NA	NA	NA	NA	NA
183ActI	0	NT_187670	chrALTS_NT_187670	+	40100	54125	1286	0	NA	NA	NA	NA	NA
27K	0	NC_000005	chr5	-	132987652	132988110	459	102.39	0.104105	0.0899493	1.15738	0.247119	0.937972
28H	0	NC_000007	chr7	+	84876554	84876956	403	0.109397	-0.0250559	0.040157	-0.623949	0.532661	0.978218
354J5	0	NC_000006	chr6	-	108782126	108787053	4928	329.162	0.0700948	0.0741731	0.945017	0.34465	0.973326
5-HT5B	0	NC_000002	chr2	+	117859427	117934944	2284	10.4534	0.00777575	0.148839	0.0522428	0.958335	0.998263
71-7A3	0	NC_000005	chr5	+	37209364	37212381	3018	177.447	0.0390755	0.121953	0.320414	0.748654	0.978218
A10	0	NC_000002	chr2	+	90021567	90022185	409	0	NA	NA	NA	NA	NA
A1BG	1	NC_000019	chr19	-	58345178	58362751	6170	128.923	0.146054	0.129068	1.1316	0.257802	0.94341
A1BG-AS1	503538	NC_000019	chr19	+	58351970	58355183	2130	78.8317	-0.031122	0.12044	-0.258404	0.796095	0.978218
A1CF	29974	NC_000010	chr10	-	50799409	50885675	9819	2.34639	0.00255708	0.140965	0.0181399	0.985527	0.998263
A20	0	NC_000002	chr2	-	89213417	89213928	388	0	NA	NA	NA	NA	NA
A26	0	NC_000002	chr2	-	89159751	89160366	406	0	NA	NA	NA	NA	NA
A2M	2	NC_000012	chr12	-	9067664	9116229	6384	26.3612	-0.204434	0.123867	-1.65044	0.0988534	0.836505
A2M-AS1	144571	NC_000012	chr12	+	9065177	9068055	2282	15.8043	-0.365077	0.15023	-2.43011	0.0150941	0.633548
A2ML1	144568	NC_000012	chr12	+	8822472	8887001	7150	99.3148	0.201683	0.148874	1.35473	0.175504	0.893685
A2MP1	3	NC_000012	chr12	-	9228533	9275817	4657	4.3825	-0.0307115	0.149457	-0.205487	0.837191	0.984485
A30	0	NC_000002	chr2	-	89117336	89117844	384	0	NA	NA	NA	NA	NA
A3GALT2	127550	NC_000001	chr1	-	33306766	33321098	1023	0.118616	0.00103988	0.0410771	0.0253154	0.979803	0.998263
A4GALT	53947	NC_000022	chr22	-	42692117	42721301	4554	179.906	0.120344	0.128333	0.937745	0.348376	0.973836
A4GNT	51146	NC_000003	chr3	-	138123718	138132387	1771	0.527334	0.11882	0.0905174	1.31268	0.189291	0.902549
A6ps1	0	NC_000017	chr17	-	29203426	29204474	1049	79.9986	-0.105035	0.108349	-0.969408	0.332342	0.968942
A-761H5.2	0	NC_000016	chr16	-	28700294	28701540	959	0.264108	-0.0423013	0.0627401	-0.674231	0.500165	0.978218
AA06	100506677	NC_000017	chr17	-	33529787	33533760	632	0.0237193	-0.00721182	0.0291071	-0.247769	0.804313	0.978218
AAAS	8086	NC_000012	chr12	-	53307456	53324864	4225	969.893	0.0202814	0.088711	0.228624	0.819162	0.980867
AACP	0	NC_000008	chr8	+	18370607	18371484	878	0.0444275	0.0082008	0.0291071	0.281746	0.778138	0.978218
AACS	65985	NC_000012	chr12	+	125065379	125143333	15693	1129.82	0.171718	0.111599	1.53871	0.123875	0.855716
AACSP1	729522	NC_000005	chr5	-	178764861	178818435	3380	42.1477	0.327397	0.131695	2.48602	0.012918	0.620341
AADAC	13	NC_000003	chr3	+	151813974	151828488	1703	0.0286707	0.00819779	0.0291071	0.281643	0.778218	0.978218
AADACL2	344752	NC_000003	chr3	+	151733916	151761339	5071	0	NA	NA	NA	NA	NA
AADACL2	344752	NW_003315913	chrALTS_NW_003315913	+	155089	180671	3230	0	NA	NA	NA	NA	NA
AADACL3	126767	NC_000001	chr1	+	12716115	12728759	4049	14.4167	0.468857	0.134267	3.49198	0.000479447	0.224071
AADACL4	343066	NC_000001	chr1	+	12644547	12667086	1634	0.726284	0.139293	0.10573	1.31744	0.187691	0.900533
AADACP1	201651	NC_000003	chr3	+	151770428	151784894	2012	0	NA	NA	NA	NA	NA
AADAT	51166	NC_000004	chr4	-	170060222	170091699	2912	263.665	-0.0489435	0.111309	-0.439706	0.66015	0.978218
AAED1	195827	NC_000009	chr9	-	96639577	96655317	3098	104.328	-0.0813637	0.0932134	-0.872875	0.382731	0.978218
AAGAB	79719	NC_000015	chr15	-	67200675	67255198	7808	1086.27	0.0117111	0.055589	0.210673	0.833142	0.984213
AAK1	22848	NC_000002	chr2	-	69457995	69643845	26492	868.452	-0.0110959	0.105106	-0.105569	0.915924	0.998263
AAMDC	28971	NC_000011	chr11	+	77821114	77900785	1195	131.77	0.106921	0.113497	0.942053	0.346165	0.973836
AAMP	14	NC_000002	chr2	-	218264123	218270257	2937	2385.45	0.110412	0.0756708	1.45911	0.144536	0.868675
AANAT	15	NC_000017	chr17	+	76453351	76470117	2149	7.10647	0.000159226	0.150672	0.00105677	0.999157	0.999971
AAR2	25980	NC_000020	chr20	+	36236417	36256941	2975	971.556	-0.00612673	0.0640088	-0.095717	0.923745	0.998263
AARD	441376	NC_000008	chr8	+	116938199	116944487	2412	63.9	0.113351	0.114336	0.991384	0.321498	0.964566
AARS	16	NC_000016	chr16	-	70252295	70289555	4676	5810.91	0.0687768	0.10713	0.641994	0.520877	0.978218
AARS2	57505	NC_000006	chr6	-	44298726	44313357	5257	1049.29	0.0929347	0.0791517	1.17413	0.240341	0.930657
AARSD1	80755	NC_000017	chr17	-	42950526	42964498	1972	582.705	0.163372	0.0806894	2.02471	0.0428973	0.740642
AASDH	132949	NC_000004	chr4	-	56338284	56387698	4908	316.376	-0.12572	0.10662	-1.17914	0.238343	0.928627
AASDHPPT	60496	NC_000011	chr11	+	106077489	106098710	6060	1032.68	-0.0518537	0.0938088	-0.552759	0.580428	0.978218
AASS	10157	NC_000007	chr7	-	122073544	122144290	6705	18539.9	0.261427	0.146849	1.78025	0.0750353	0.805687
AATF	26574	NC_000017	chr17	+	36948875	37056871	4218	1294.37	0.098985	0.0751566	1.31705	0.187822	0.90055
AATF	26574	NT_187614	chrALTS_NT_187614	+	1185240	1293236	3915	0	NA	NA	NA	NA	NA
AATK	9625	NC_000017	chr17	-	81117295	81166077	6111	83.1149	-0.174935	0.129678	-1.349	0.177338	0.895335
AATK-AS1	388428	NC_000017	chr17	+	81165507	81183164	1577	2.19598	-0.206082	0.133457	-1.54419	0.122542	0.855716
AB014085.4	0	NC_000006	chr6	-	30359278	30359911	634	0	NA	NA	NA	NA	NA
AB014085.4	0	NT_167244	chrALTS_NT_167244	-	1688775	1689408	634	0	NA	NA	NA	NA	NA
AB014085.4	0	NT_113891	chrALTS_NT_113891	-	1838958	1839591	634	0	NA	NA	NA	NA	NA
AB014085.4	0	NT_167245	chrALTS_NT_167245	-	1615125	1615758	634	0	NA	NA	NA	NA	NA
AB014085.4	0	NT_167246	chrALTS_NT_167246	-	1669513	1670146	634	0	NA	NA	NA	NA	NA
AB014085.4	0	NT_167248	chrALTS_NT_167248	-	1614360	1614993	634	0	NA	NA	NA	NA	NA
AB014085.4	0	NT_167249	chrALTS_NT_167249	-	1657735	1658368	634	0	NA	NA	NA	NA	NA
AB023060.6	0	NC_000006	chr6	+	31140727	31140913	187	0	NA	NA	NA	NA	NA
AB023060.6	0	NT_113891	chrALTS_NT_113891	+	2623117	2623303	187	0	NA	NA	NA	NA	NA
AB023060.6	0	NT_167245	chrALTS_NT_167245	+	2400054	2400240	187	0	NA	NA	NA	NA	NA
AB023060.6	0	NT_167246	chrALTS_NT_167246	+	2451244	2451430	187	0	NA	NA	NA	NA	NA
AB023060.6	0	NT_167247	chrALTS_NT_167247	+	2484856	2485042	187	0	NA	NA	NA	NA	NA
AB023060.6	0	NT_167248	chrALTS_NT_167248	+	2398759	2398945	187	0	NA	NA	NA	NA	NA
ABAT	18	NC_000016	chr16	+	8674565	8784575	9744	435.278	-0.0177757	0.142552	-0.124696	0.900764	0.997662
ABC35	0	NC_000007	chr7	+	117713753	117715901	657	16.6487	-0.136822	0.148365	-0.9222	0.356424	0.975015
ABCA1	19	NC_000009	chr9	-	104781002	104928246	14019	690.129	-0.0812907	0.144243	-0.56357	0.573047	0.978218
ABCA10	10349	NC_000017	chr17	-	69148007	69244846	8005	1.06382	0.0487274	0.119934	0.406284	0.684534	0.978218
ABCA11P	79963	NC_000004	chr4	-	425435	474209	3119	260.602	0.198248	0.0985535	2.01158	0.0442642	0.740642
ABCA12	26154	NC_000002	chr2	-	214931542	215138428	9498	1.42257	-0.264118	0.126213	-2.09264	0.0363817	0.723655
ABCA13	154664	NC_000007	chr7	+	48171458	48647496	19235	5.46766	-0.122191	0.144819	-0.843747	0.398811	0.978218
ABCA17P	650655	NC_000016	chr16	+	2339150	2426699	6574	4.35005	0.00733696	0.150078	0.0488877	0.961009	0.998263
ABCA2	20	NC_000009	chr9	-	137007227	137028922	11514	621.921	-0.0352222	0.131898	-0.267041	0.789438	0.978218
ABCA3	21	NC_000016	chr16	-	2275878	2340746	7623	463.555	-0.302435	0.135197	-2.237	0.0252865	0.682949
ABCA4	24	NC_000001	chr1	-	93992835	94121149	9448	3.59027	-0.240059	0.131183	-1.82995	0.0672572	0.789771
ABCA5	23461	NC_000017	chr17	-	69244311	69327244	12791	112.929	0.121495	0.143871	0.844471	0.398407	0.978218
ABCA6	23460	NC_000017	chr17	-	69078691	69143262	14282	0.0763099	0.000694226	0.0291143	0.0238449	0.980976	0.998263
ABCA7	10347	NC_000019	chr19	+	1040101	1065572	8415	540.896	0.0660195	0.117101	0.563784	0.572901	0.978218
ABCA8	10351	NC_000017	chr17	-	68867287	68955404	11429	1.98463	0.124286	0.10273	1.20983	0.226343	0.922675
ABCA9	10350	NC_000017	chr17	-	68974488	69062296	9838	2.4851	-0.0405489	0.130363	-0.311047	0.755765	0.978218
ABCB1	5243	NC_000007	chr7	-	87503633	87713323	5625	23.4763	-0.221696	0.139817	-1.58561	0.112827	0.849928
ABCB10	23456	NC_000001	chr1	-	229516582	229558695	4985	375.78	0.00480539	0.110465	0.0435016	0.965302	0.998263
ABCB10P	0	NC_000015	chr15	+	23179869	23182049	2181	8.77929	0.0216069	0.149684	0.14435	0.885224	0.995591
ABCB11	8647	NC_000002	chr2	-	168922826	169031323	5512	0.718206	0.0364135	0.104795	0.347473	0.728236	0.978218
ABCB11	8647	NW_003315909	chrALTS_NW_003315909	-	109565	123061	2041	0	NA	NA	NA	NA	NA
ABCB4	5244	NC_000007	chr7	-	87402045	87480435	7212	21.9849	-0.144949	0.148161	-0.978321	0.327916	0.967142
ABCB5	340273	NC_000007	chr7	+	20615622	20777038	9088	0.896948	0.0583288	0.100383	0.581064	0.561198	0.978218
ABCB6	10058	NC_000002	chr2	-	219209766	219222738	7615	1845.53	0.143378	0.100682	1.42407	0.154427	0.875591
ABCB7	22	NC_000023	chrX	-	75053172	75156340	2899	661.167	-0.0157935	0.0835444	-0.189043	0.850059	0.986849
ABCB8	11194	NC_000007	chr7	+	151028422	151052753	11451	675.901	-0.0693915	0.0872341	-0.795463	0.426344	0.978218
ABCB9	23457	NC_000012	chr12	-	122920178	122981649	9096	603.619	-0.00500529	0.0748249	-0.0668934	0.946667	0.998263
ABCC1	4363	NC_000016	chr16	+	15949577	16143074	7576	3068.94	-0.063694	0.0879646	-0.724087	0.469012	0.978218
ABCC1	4363	NT_187607	chrALTS_NT_187607	+	1607547	1800966	8518	0	NA	NA	NA	NA	NA
ABCC10	89845	NC_000006	chr6	+	43427544	43450430	8152	676.184	0.0988401	0.0922467	1.07148	0.283955	0.953864
ABCC11	85320	NC_000016	chr16	-	48166910	48247568	7246	29.756	-0.0841621	0.133002	-0.632787	0.526872	0.978218
ABCC12	94160	NC_000016	chr16	-	48082973	48156018	9431	1.26933	-0.031514	0.117586	-0.268008	0.788693	0.978218
ABCC13	150000	NC_000021	chr21	+	14236206	14362754	10722	0.647211	-0.000992804	0.0969202	-0.0102435	0.991827	0.999225
ABCC2	1244	NC_000010	chr10	+	99782694	99852192	6545	22.3295	0.337316	0.125372	2.69053	0.00713381	0.564404
ABCC3	8714	NC_000017	chr17	+	50634814	50692252	10588	6.11952	-0.173562	0.150523	-1.15305	0.248888	0.938356
ABCC4	10257	NC_000013	chr13	-	95019829	95301446	8282	477.066	-0.0926516	0.113232	-0.818242	0.413219	0.978218
ABCC5	10057	NC_000003	chr3	-	183919934	184018015	9943	1875.61	0.0213999	0.09418	0.227223	0.82025	0.981141
ABCC6	368	NC_000016	chr16	-	16148928	16223522	7559	27.4463	-0.0645403	0.144353	-0.447099	0.654803	0.978218
ABCC6	368	NT_187607	chrALTS_NT_187607	-	1807491	1881733	6105	0	NA	NA	NA	NA	NA
ABCC6P1	653190	NC_000016	chr16	+	18571162	18598328	3431	2.862	-0.0557981	0.139017	-0.401375	0.688144	0.978218
ABCC6P2	730013	NC_000016	chr16	-	14820792	14824702	1077	1.15692	0.0276233	0.108356	0.25493	0.798777	0.978218
ABCC6P2	730013	NT_187607	chrALTS_NT_187607	+	962170	964453	719	0	NA	NA	NA	NA	NA
ABCC8	6833	NC_000011	chr11	-	17392885	17476845	6705	69.0093	-0.136874	0.147157	-0.930125	0.352307	0.974456
ABCC9	10060	NC_000012	chr12	-	21797389	21941863	12091	3.85676	0.0893583	0.0973297	0.918099	0.358567	0.975749
ABCD1	215	NC_000023	chrX	+	153724868	153744762	3748	145.743	0.0239629	0.121587	0.197084	0.843762	0.985495
ABCD2	225	NC_000012	chr12	-	39550033	39620041	6528	1.75863	0.1316	0.126711	1.03858	0.299	0.958182
ABCD3	5825	NC_000001	chr1	+	94418377	94518666	7756	593.213	-0.0413677	0.0868435	-0.476348	0.633827	0.978218
ABCD4	5826	NC_000014	chr14	-	74285277	74303064	8923	1626.62	0.0743977	0.0920367	0.808348	0.41889	0.978218
ABCE1	6059	NC_000004	chr4	+	145097932	145129524	6610	2674.04	0.0700468	0.0751145	0.932533	0.351061	0.974331
ABCF1	23	NC_000006	chr6	+	30571376	30597179	4523	3166.11	0.0985942	0.0619341	1.59192	0.111402	0.847165
ABCF1	23	NT_113891	chrALTS_NT_113891	+	2051098	2076903	4443	0	NA	NA	NA	NA	NA
ABCF1	23	NT_167245	chrALTS_NT_167245	+	1827203	1853009	4443	0	NA	NA	NA	NA	NA
ABCF1	23	NT_167246	chrALTS_NT_167246	+	1881605	1907409	4439	0	NA	NA	NA	NA	NA
ABCF1	23	NT_167247	chrALTS_NT_167247	+	1915422	1941226	4439	0	NA	NA	NA	NA	NA
ABCF1	23	NT_167248	chrALTS_NT_167248	+	1826463	1852267	4443	0	NA	NA	NA	NA	NA
ABCF1	23	NT_167249	chrALTS_NT_167249	+	1872133	1897937	4442	0	NA	NA	NA	NA	NA
ABCF2	10061	NC_000007	chr7	-	151207830	151227374	5486	1676.76	0.0718792	0.0667554	1.07676	0.281589	0.952116
ABCF3	55324	NC_000003	chr3	+	184186023	184194012	5214	864.207	0.125943	0.0694176	1.81429	0.0696336	0.795474
ABCG1	9619	NC_000021	chr21	+	42199689	42297244	6121	144.584	-0.0250707	0.13341	-0.187922	0.850938	0.987086
ABCG2	9429	NC_000004	chr4	-	88090264	88231417	4908	96.1856	0.244236	0.150532	1.62248	0.1047	0.839122
ABCG4	64137	NC_000011	chr11	+	119149012	119162666	6284	50.5622	-0.0732496	0.136295	-0.537435	0.590967	0.978218
ABCG5	64240	NC_000002	chr2	-	43806130	43838900	4274	2.20486	-0.175533	0.140832	-1.2464	0.212618	0.915903
ABCG8	64241	NC_000002	chr2	+	43838964	43878808	3022	0.652928	-0.0370235	0.090397	-0.409566	0.682124	0.978218
ABHD1	84696	NC_000002	chr2	+	27123764	27130991	4834	114.381	0.321862	0.122112	2.6358	0.0083939	0.592551
ABHD10	55347	NC_000003	chr3	+	111978876	111993368	5268	524.28	0.0477781	0.0842526	0.567081	0.570659	0.978218
ABHD11	83451	NC_000007	chr7	-	73736094	73738867	2412	347.25	-0.0305521	0.100972	-0.302581	0.762209	0.978218
ABHD12	26090	NC_000020	chr20	-	25294743	25390983	3214	1392.08	0.126829	0.109767	1.15544	0.247912	0.938356
ABHD12B	145447	NC_000014	chr14	+	50872160	50904970	6300	52.3337	0.359932	0.135695	2.65251	0.00798966	0.58156
ABHD13	84945	NC_000013	chr13	+	108218379	108234255	5985	554.101	-0.129557	0.09687	-1.33743	0.181083	0.895335
ABHD14A	25864	NC_000003	chr3	+	51975026	51981200	1765	73.5417	0.0791465	0.127878	0.618922	0.535968	0.978218
ABHD14A-ACY1	100526760	NC_000003	chr3	+	51975050	51989183	2164	349.968	0.0736189	0.102752	0.716474	0.473699	0.978218
ABHD14B	84836	NC_000003	chr3	-	51968510	51983409	4059	161.115	-0.000343165	0.123712	-0.0027739	0.997787	0.999429
ABHD15	116236	NC_000017	chr17	-	29560547	29567137	3592	50.4593	0.120582	0.127165	0.948229	0.343013	0.972124
ABHD16A	7920	NC_000006	chr6	-	31686949	31703444	5588	572.32	0.0880112	0.0802113	1.09724	0.272536	0.94799
ABHD16A	7920	NT_113891	chrALTS_NT_113891	-	3164239	3191356	4662	0	NA	NA	NA	NA	NA
ABHD16A	7920	NT_167245	chrALTS_NT_167245	-	2934713	2961834	4662	0	NA	NA	NA	NA	NA
ABHD16A	7920	NT_167246	chrALTS_NT_167246	-	2991996	3008464	5560	0	NA	NA	NA	NA	NA
ABHD16A	7920	NT_167247	chrALTS_NT_167247	-	3028821	3055949	4662	0	NA	NA	NA	NA	NA
ABHD16A	7920	NT_167248	chrALTS_NT_167248	-	2942773	2959248	4125	0	NA	NA	NA	NA	NA
ABHD16A	7920	NT_167249	chrALTS_NT_167249	-	2986234	3002713	4129	0	NA	NA	NA	NA	NA
ABHD16B	140701	NC_000020	chr20	+	63861213	63863306	2094	96.1593	0.0206669	0.12379	0.166952	0.867408	0.991656
ABHD17A	81926	NC_000019	chr19	-	1876810	1885547	6139	357.686	0.0747758	0.111399	0.671243	0.502066	0.978218
ABHD17AP2	0	NC_000001	chr1	+	148146395	148149566	933	37.4617	-0.0504422	0.116955	-0.431296	0.666253	0.978218
ABHD17B	51104	NC_000009	chr9	-	71862452	71911245	3340	1227.73	-0.0498981	0.103267	-0.483196	0.628956	0.978218
ABHD17C	58489	NC_000015	chr15	+	80695303	80755621	4415	691.432	-0.142052	0.0846931	-1.67725	0.0934936	0.825935
ABHD2	11057	NC_000015	chr15	+	89087459	89202360	9670	1775.48	-0.0606407	0.119034	-0.509442	0.610442	0.978218
ABHD3	171586	NC_000018	chr18	-	21650897	21704805	3987	215.011	-0.0814583	0.108171	-0.753054	0.451418	0.978218
ABHD4	63874	NC_000014	chr14	+	22598237	22613215	3899	1487.61	0.175733	0.129269	1.35943	0.174009	0.893136
ABHD5	51099	NC_000003	chr3	+	43690870	43734371	7667	487.675	-0.122552	0.0868262	-1.41146	0.158108	0.877948
ABHD6	57406	NC_000003	chr3	+	58237506	58294738	4568	113.376	-0.0628553	0.128017	-0.490994	0.623431	0.978218
ABHD8	79575	NC_000019	chr19	-	17292131	17303473	2090	299.165	0.136858	0.0884157	1.5479	0.121647	0.855716
ABI1	10006	NC_000010	chr10	-	26746593	26861087	4218	752.833	-0.0152252	0.0647718	-0.235059	0.814163	0.980047
ABI2	10152	NC_000002	chr2	+	203327874	203447723	23928	4551.36	-0.0963146	0.0892654	-1.07897	0.280602	0.952058
ABI3	51225	NC_000017	chr17	+	49210227	49223225	2130	31.5228	0.140866	0.132507	1.06308	0.287744	0.956247
ABI3BP	25890	NC_000003	chr3	-	100749156	100993515	10264	14.554	0.352615	0.133861	2.63418	NA	NA
ABL1	25	NC_000009	chr9	+	130713881	130887675	8566	3805.71	-0.0448887	0.0467167	-0.960872	0.336617	0.9698
ABL2	27	NC_000001	chr1	-	179099327	179229684	13257	959.188	-0.151946	0.0926507	-1.63999	0.101007	0.838133
ABLIM1	3983	NC_000010	chr10	-	114424445	114427398	2954	0.0570268	0.000956462	0.029113	0.0328534	0.973792	0.998263
ABLIM1	3983	NC_000010	chr10	-	114431110	114768609	12041	2160.62	-0.163916	0.0971062	-1.68801	0.0914089	0.822725
ABLIM2	84448	NC_000004	chr4	-	7957489	8158832	10787	29.9653	0.0665081	0.125552	0.529726	0.596302	0.978218
ABLIM3	22885	NC_000005	chr5	+	149141483	149260542	7726	12.5436	0.0543384	0.142423	0.381527	0.702812	0.978218
ABO	28	NC_000009	chr9	-	133250401	133275214	6354	8.80887	-0.379349	0.150171	-2.5261	0.0115336	0.61612
ABR	29	NC_000017	chr17	-	1003518	1229630	11245	1464.46	-0.146292	0.109781	-1.33259	0.182668	0.895335
ABR	29	NT_187613	chrALTS_NT_187613	-	42765	231794	7962	0	NA	NA	NA	NA	NA
ABR	29	NT_187664	chrALTS_NT_187664	-	42765	153205	6370	0	NA	NA	NA	NA	NA
ABRA	137735	NC_000008	chr8	-	106759483	106770245	2755	0.266755	-0.0111936	0.0607704	-0.184195	0.85386	0.987965
ABRACL	58527	NC_000006	chr6	+	139028682	139043302	1800	1916.42	0.148758	0.103163	1.44197	0.149311	0.873932
ABT1	29777	NC_000006	chr6	+	26596943	26600744	2958	779.911	0.0887222	0.0711574	1.24684	0.212455	0.915903
ABTB1	80325	NC_000003	chr3	+	127672929	127680926	6654	142.235	0.243234	0.117171	2.0759	0.0379032	0.733859
ABTB2	25841	NC_000011	chr11	-	34150987	34358008	4974	423.297	0.0338414	0.114892	0.294549	0.768338	0.978218
AC012044.5	0	NC_000010	chr10	-	45815426	45817588	588	0.258484	-0.00771414	0.0728552	-0.105883	0.915675	0.998263
AC022026.3	0	NC_000010	chr10	+	74371535	74372416	882	1.32146	0.157803	0.127011	1.24244	0.214076	0.915903
AC022394.1	0	NC_000010	chr10	+	84081429	84081995	268	0.104029	0.012198	0.0350939	0.347582	0.728154	0.978218
ACAA1	30	NC_000003	chr3	-	38103129	38137242	7109	564.399	0.271894	0.105947	2.56632	0.0102785	0.61074
ACAA2	10449	NC_000018	chr18	-	49782167	49813960	4618	1770.7	0.0096506	0.0812084	0.118837	0.905404	0.998263
ACACA	31	NC_000017	chr17	-	37084988	37406822	12772	4739.93	0.0409391	0.0813919	0.502987	0.614973	0.978218
ACACA	31	NT_187614	chrALTS_NT_187614	-	1320992	1645967	11624	0	NA	NA	NA	NA	NA
ACACB	32	NC_000012	chr12	+	109116431	109268226	14783	362.152	-0.118073	0.105413	-1.1201	0.262673	0.945067
ACAD10	80724	NC_000012	chr12	+	111686053	111757107	7973	515.97	-0.152479	0.103646	-1.47115	0.14125	0.866553
ACAD11	84129	NC_000003	chr3	-	132558138	132660723	5292	610.774	0.0372107	0.0839579	0.443207	0.657616	0.978218
ACAD8	27034	NC_000011	chr11	+	134253495	134265855	8024	1823.79	0.0426307	0.0770602	0.553213	0.580117	0.978218
ACAD9	28976	NC_000003	chr3	+	128879490	128916082	6930	553.01	0.150173	0.0939697	1.5981	0.110021	0.844857
ACADL	33	NC_000002	chr2	-	210187908	210225491	4704	8.8154	0.161036	0.150275	1.07161	0.283894	0.953864
ACADM	34	NC_000001	chr1	+	75724347	75763679	4404	937.421	-0.135658	0.0932426	-1.45489	0.1457	0.86959
ACADM/RABGGTB	0	NC_000001	chr1	+	75749497	75787575	546	94.185	0.00509494	0.10136	0.0502658	0.959911	0.998263
ACADS	35	NC_000012	chr12	+	120725735	120740008	2648	96.7297	-0.256413	0.124803	-2.05454	0.0399236	0.736512
ACADSB	36	NC_000010	chr10	+	123008913	123058311	6263	622.386	-0.414294	0.124752	-3.32095	0.000897118	0.306459
ACADVL	37	NC_000017	chr17	+	7217125	7225273	5442	3290.16	0.0657687	0.108553	0.605866	0.544604	0.978218
ACAN	176	NC_000015	chr15	+	88803442	88875354	9491	64.8483	0.0223133	0.148986	0.149768	0.880948	0.995132
ACAP1	9744	NC_000017	chr17	+	7336529	7351478	7004	435.227	0.358931	0.148617	2.41514	0.0157291	0.639087
ACAP2	23527	NC_000003	chr3	-	195274736	195443088	11042	1114.63	-0.132595	0.116442	-1.13872	0.254821	0.942464
ACAP3	116983	NC_000001	chr1	-	1292376	1309609	10343	1332.3	0.0647093	0.129433	0.499943	0.617115	0.978218
ACAT1	38	NC_000011	chr11	+	108121516	108148168	4379	562.657	0.0728057	0.0910091	0.799983	0.423721	0.978218
ACAT2	39	NC_000006	chr6	+	159760328	159779112	4374	4207.23	0.183055	0.110424	1.65775	0.097368	0.832151
ACBD3	64746	NC_000001	chr1	-	226144679	226186730	5115	799.683	-0.0557575	0.104116	-0.53553	0.592283	0.978218
ACBD4	79777	NC_000017	chr17	+	45132600	45144181	3779	123.074	-0.0480917	0.135197	-0.355715	0.722054	0.978218
ACBD5	91452	NC_000010	chr10	-	27195214	27242275	4516	380.654	-0.0340896	0.100575	-0.338947	0.73465	0.978218
ACBD6	84320	NC_000001	chr1	-	180275380	180502954	2369	799.18	0.0822748	0.0915675	0.898515	0.368911	0.978218
ACBD7	414149	NC_000010	chr10	-	15015072	15088776	4365	503.228	-0.0394311	0.103138	-0.382314	0.702229	0.978218
ACCS	84680	NC_000011	chr11	+	44065925	44084240	5867	179.483	-0.0880652	0.137398	-0.64095	0.521555	0.978218
ACCSL	390110	NC_000011	chr11	+	44047981	44059977	1867	0.124343	0.00436243	0.0410561	0.106255	0.91538	0.998263
ACD	65057	NC_000016	chr16	-	67657512	67660815	3223	518.01	0.162358	0.0808552	2.00801	0.0446422	0.741723
ACE	1636	NC_000017	chr17	+	63477061	63521848	11381	88.676	0.030597	0.145331	0.210533	0.833252	0.984213
ACE2	59272	NC_000023	chrX	-	15561033	15602148	3927	4.12632	-0.0694469	0.148768	-0.466814	0.640633	0.978218
ACER1	125981	NC_000019	chr19	-	6306142	6333629	1445	0.121596	0.0248012	0.0419667	0.590973	0.554538	0.978218
ACER2	340485	NC_000009	chr9	+	19408927	19452620	3351	180.317	0.096594	0.121013	0.798211	0.424748	0.978218
ACER3	55331	NC_000011	chr11	+	76860873	77026797	10922	674.961	-0.0518247	0.0948987	-0.546106	0.584993	0.978218
ACHE	43	NC_000007	chr7	-	100889994	100896914	3670	95.6229	0.192552	0.148673	1.29514	0.195274	0.905904
ACIN1	22985	NC_000014	chr14	-	23058564	23095614	9110	8209.57	0.0439224	0.075565	0.581253	0.56107	0.978218
ACKR1	2532	NC_000001	chr1	+	159203307	159206500	2635	33.5946	0.0327718	0.144322	0.227075	0.820365	0.981149
ACKR2	1238	NC_000003	chr3	+	42804752	42887974	5469	1.83281	-0.182702	0.138061	-1.32334	0.185721	0.897695
ACKR3	57007	NC_000002	chr2	+	236560781	236582358	4070	112.643	-0.0874924	0.149482	-0.585306	0.558342	0.978218
ACKR4	51554	NC_000003	chr3	+	132597237	132618967	2954	15.961	-0.324991	0.132132	-2.45961	0.013909	0.624469
ACLY	47	NC_000017	chr17	-	41866908	41930542	5217	9773.79	0.0593536	0.0811032	0.731828	0.464274	0.978218
ACMSD	130013	NC_000002	chr2	+	134838430	134902076	3033	7.1923	-0.0540528	0.150683	-0.358719	0.719805	0.978218
ACN9	57001	NC_000007	chr7	+	97116590	97181763	2223	342.287	-0.0292554	0.0885263	-0.330471	0.741044	0.978218
ACNATP	0	NC_000009	chr9	-	101334084	101339347	1225	0.0200771	-0.00731311	0.0291071	-0.251248	0.801622	0.978218
ACO1	48	NC_000009	chr9	+	32384603	32454769	7901	1378	-0.0398733	0.0994198	-0.40106	0.688376	0.978218
ACO2	50	NC_000022	chr22	+	41469117	41528989	3569	1810.89	-0.0421956	0.0556568	-0.75814	0.448367	0.978218
ACOT1	641371	NC_000014	chr14	+	73537114	73543794	1713	23.9503	0.0273243	0.14383	0.189976	0.849328	0.986699
ACOT11	26027	NC_000001	chr1	+	54542257	54639192	9860	95.4763	-0.0884034	0.111057	-0.796019	0.426021	0.978218
ACOT12	134526	NC_000005	chr5	-	81329921	81394169	2467	5.2551	0.0860042	0.149389	0.575705	0.564814	0.978218
ACOT13	55856	NC_000006	chr6	+	24667035	24705069	4398	870.187	0.25802	0.110199	2.34141	0.0192113	0.658129
ACOT2	10965	NC_000014	chr14	+	73567620	73575658	2393	103.544	-0.213892	0.0879399	-2.43225	0.0150055	0.633548
ACOT4	122970	NC_000014	chr14	+	73591659	73596496	2409	35.7247	0.0216234	0.132806	0.162819	0.870661	0.992768
ACOT6	641372	NC_000014	chr14	+	73610945	73619888	1183	9.53827	0.157619	0.1472	1.07078	0.284269	0.953864
ACOT7	11332	NC_000001	chr1	-	6264269	6394391	4893	1686.63	0.20131	0.0823747	2.44384	0.014532	0.633548
ACOT8	10005	NC_000020	chr20	-	45841721	45857409	3713	527.862	0.177957	0.094177	1.8896	0.0588119	0.774181
ACOT9	23597	NC_000023	chrX	-	23702253	23766475	5055	548.683	0.152469	0.0910001	1.67548	0.0938407	0.826365
ACOX1	51	NC_000017	chr17	-	75941507	75979434	8227	563.692	0.112703	0.0845783	1.33253	0.182687	0.895335
ACOX2	8309	NC_000003	chr3	-	58505136	58537319	3859	29.9149	-0.0330309	0.124171	-0.266011	0.790231	0.978218
ACOX3	8310	NC_000004	chr4	-	8366282	8440725	3848	151.294	-0.0331174	0.104582	-0.316664	0.751498	0.978218
ACOXL	55289	NC_000002	chr2	+	110732573	111118222	5342	321.744	-0.206791	0.135308	-1.52829	0.12644	0.856853
ACP1	52	NC_000002	chr2	+	264140	278283	3486	2434.97	0.0543812	0.0552586	0.984122	0.325056	0.966067
ACP2	53	NC_000011	chr11	-	47239302	47248906	4342	746.833	-0.120948	0.0995082	-1.21546	0.22419	0.920454
ACP5	54	NC_000019	chr19	-	11574660	11579008	2827	143.573	0.285524	0.137874	2.0709	0.0383681	0.736364
ACP6	51205	NC_000001	chr1	-	147642235	147670512	10562	346.163	0.0272301	0.09228	0.295081	0.767932	0.978218
ACPP	55	NC_000003	chr3	+	132317367	132368302	4291	27.0608	-0.226655	0.147355	-1.53815	0.124011	0.855716
ACPT	93650	NC_000019	chr19	+	50790415	50795224	1347	2.70568	0.0956989	0.142269	0.67266	0.501164	0.978218
ACR	49	NC_000022	chr22	+	50738196	50745334	1922	0.931952	-0.125451	0.108686	-1.15425	0.248399	0.938356
ACRBP	84519	NC_000012	chr12	-	6619683	6647460	4541	26.387	-0.252575	0.144317	-1.75013	0.0800954	0.811825
ACRC	93953	NC_000023	chrX	+	71577990	71613590	4099	35.5322	0.103614	0.129134	0.802371	0.422338	0.978218
ACRV1	56	NC_000011	chr11	-	125671522	125681123	2212	21.3774	0.135792	0.138695	0.979076	0.327542	0.966961
ACSBG1	23205	NC_000015	chr15	-	78167468	78234707	7062	391.86	0.193639	0.101499	1.9078	0.0564165	0.767843
ACSBG2	81616	NC_000019	chr19	+	6135247	6193103	3458	3.24871	-0.197533	0.144716	-1.36496	0.172264	0.890806
ACSF2	80221	NC_000017	chr17	+	50426158	50474845	5744	201.242	-0.176935	0.0907449	-1.94981	0.0511987	0.758026
ACSF3	197322	NC_000016	chr16	+	89093809	89155846	11500	439.691	0.0257772	0.0901235	0.286021	0.774862	0.978218
ACSL1	2180	NC_000004	chr4	-	184755595	184826818	6177	230.267	0.29665	0.13178	2.25109	0.0243799	0.678917
ACSL3	2181	NC_000002	chr2	+	222860934	222944639	7005	3774.17	-0.0313961	0.110095	-0.285173	0.775511	0.978218
ACSL4	2182	NC_000023	chrX	-	109629350	109733403	8398	2114.5	0.0353844	0.125133	0.282774	0.77735	0.978218
ACSL5	51703	NC_000010	chr10	+	112374018	112428380	4397	2.07493	0.176726	0.141318	1.25055	0.211097	0.91441
ACSL6	23305	NC_000005	chr5	-	131806990	132012177	14937	52.3899	-0.00304002	0.141412	-0.0214976	0.982849	0.998263
ACSM1	116285	NC_000016	chr16	-	20623233	20698890	2875	4.71376	-0.221678	0.145274	-1.52593	0.127027	0.856999
ACSM2A	123876	NC_000016	chr16	+	20451515	20487669	8142	0.0555032	0.00070188	0.0291145	0.0241076	0.980767	0.998263
ACSM2A	123876	NC_000016	chr16	+	20487702	20489659	1958	0	NA	NA	NA	NA	NA
ACSM2B	348158	NC_000016	chr16	-	20536226	20576373	7827	0.0984336	-0.0198463	0.0398629	-0.497865	0.618579	0.978218
ACSM3	6296	NC_000016	chr16	+	20610243	20797581	8218	143.967	-0.125363	0.100942	-1.24192	0.214265	0.915903
ACSM4	341392	NC_000012	chr12	+	7304284	7328724	2477	0.690955	-0.118704	0.0887184	-1.33799	0.180899	0.895335
ACSM5	54988	NC_000016	chr16	+	20409529	20441336	3091	0.0684486	0.000703155	0.0291145	0.0241513	0.980732	0.998263
ACSM6	142827	NC_000010	chr10	+	95194200	95228929	2808	5.33054	0.214507	0.150647	1.42391	0.154473	0.875591
ACSS1	84532	NC_000020	chr20	-	25005147	25058980	15386	69.0561	-0.0810141	0.138876	-0.583357	0.559653	0.978218
ACSS2	55902	NC_000020	chr20	+	34872146	34927966	5305	794.223	0.118258	0.143708	0.822906	0.410561	0.978218
ACSS3	79611	NC_000012	chr12	+	81022383	81261205	10468	518.237	-0.0799848	0.0938953	-0.851851	0.394297	0.978218
ACT1GP1	0	NC_000003	chr3	+	139493809	139494937	1129	9.13268	0.0838104	0.148859	0.563018	0.573423	0.978218
ACTA1	58	NC_000001	chr1	-	229431245	229434098	1495	138.152	0.409972	0.127903	3.20534	0.00134901	0.362605
ACTA2	59	NC_000010	chr10	-	88935074	88991390	9228	133.587	-0.0412904	0.145555	-0.283676	0.776659	0.978218
ACTA2-AS1	100132116	NC_000010	chr10	+	88932684	88939974	2043	46.9312	-0.0370164	0.145317	-0.254729	0.798932	0.978218
ACTB	60	NC_000007	chr7	-	5527148	5563784	3259	86604.1	0.16493	0.0791998	2.08245	0.0373015	0.727927
ACTBL2	345651	NC_000005	chr5	-	57480016	57482809	2794	0.9868	0.0618418	0.105279	0.587407	0.556931	0.978218
ACTBP2	0	NC_000006	chr6	-	88275882	88276989	1108	2.59662	-0.0822673	0.13891	-0.592234	0.553694	0.978218
ACTC1	70	NC_000015	chr15	-	34788096	34796139	4640	849.397	0.432614	0.147791	2.92721	0.00342014	0.463291
ACTG1	71	NC_000017	chr17	-	81509971	81523847	2992	52742.5	0.120265	0.0779498	1.54285	0.122868	0.855716
ACTG1P4	648740	NC_000001	chr1	+	103569404	103571391	1988	62.9672	0.261185	0.135794	1.92339	0.0544313	0.764261
ACTG2	72	NC_000002	chr2	+	73892314	73919865	5010	96.6009	0.456003	0.146613	3.11025	0.00186927	0.396206
ACTGP10	0	NC_000023	chrX	-	53142832	53143913	1082	12.9185	-0.0728238	0.147821	-0.492648	0.622262	0.978218
ACTGP3	0	NC_000020	chr20	+	1160584	1161697	1114	4.59701	-0.14496	0.146631	-0.988607	0.322855	0.964906
ACTGP5	0	NC_000001	chr1	-	92228581	92229435	855	7.95189	0.142517	0.149051	0.956159	0.338992	0.969889
ACTGP9	0	NC_000006	chr6	+	46204729	46207386	2658	49.3086	-0.0272902	0.11693	-0.23339	0.815459	0.98057
ACTL10	170487	NC_000020	chr20	+	33666498	33668525	2028	10.8043	0.152142	0.147722	1.02992	0.303046	0.958271
ACTL6A	86	NC_000003	chr3	+	179562880	179588408	3675	1369.37	0.00419952	0.0702455	0.0597835	0.952328	0.998263
ACTL6B	51412	NC_000007	chr7	-	100643097	100656461	2558	16.3553	0.189179	0.143037	1.32259	0.185972	0.898246
ACTL7A	10881	NC_000009	chr9	+	108862228	108863759	1532	0	NA	NA	NA	NA	NA
ACTL7B	10880	NC_000009	chr9	-	108854588	108856967	2380	0.332106	0.0147258	0.0673908	0.218513	0.827029	0.982876
ACTL8	81569	NC_000001	chr1	+	17755313	17827063	2042	26.2652	-0.213343	0.150302	-1.41943	0.155775	0.875591
ACTL9	284382	NC_000019	chr19	-	8697397	8698830	1434	0	NA	NA	NA	NA	NA
ACTN1	87	NC_000014	chr14	-	68870498	68979440	12642	6401.84	0.135973	0.076199	1.78444	0.0743517	0.804734
ACTN2	88	NC_000001	chr1	+	236686454	236764631	5530	61.5485	0.209176	0.11811	1.77104	0.0765547	0.807734
ACTN3	89	NC_000011	chr11	+	66546274	66563329	3696	896.01	0.202993	0.145664	1.39357	0.163447	0.884309
ACTN4	81	NC_000019	chr19	+	38647616	38731583	5427	5798.76	0.26742	0.0887393	3.01355	0.00258213	0.437006
ACTR10	55860	NC_000014	chr14	+	58200080	58235636	4039	418.539	0.0174739	0.0816816	0.213927	0.830604	0.983741
ACTR1A	10121	NC_000010	chr10	-	102479229	102502755	4371	2431.47	0.0265418	0.0804567	0.32989	0.741483	0.978218
ACTR1B	10120	NC_000002	chr2	-	97655939	97664107	2916	932.62	0.0751167	0.0992147	0.757113	0.448982	0.978218
ACTR2	10097	NC_000002	chr2	+	65227695	65271253	6445	4247.79	-0.126105	0.0917041	-1.37513	0.169091	0.88611
ACTR3	10096	NC_000002	chr2	+	113889934	113962596	12037	3081.46	0.0234017	0.0797246	0.293532	0.769115	0.978218
ACTR3B	57180	NC_000007	chr7	+	152759749	152887714	6777	363.489	0.0583523	0.0801163	0.728345	0.466403	0.978218
ACTR3BP2	440888	NC_000002	chr2	+	91940668	91942470	1803	0	NA	NA	NA	NA	NA
ACTR3BP5	399746	NC_000010	chr10	+	38696424	38698241	1818	0	NA	NA	NA	NA	NA
ACTR3C	653857	NC_000007	chr7	-	150242261	150323714	8408	7.08847	0.0251162	0.126046	0.199262	0.842057	0.984941
ACTR5	79913	NC_000020	chr20	+	38748294	38772520	2665	385.406	0.167189	0.0796593	2.0988	0.0358345	0.72091
ACTR6	64431	NC_000012	chr12	+	100199865	100241865	4306	421.078	-0.0397843	0.0949337	-0.419075	0.675162	0.978218
ACTR8	93973	NC_000003	chr3	-	53865016	53882202	4037	524.541	-0.182797	0.0907144	-2.01508	0.0438965	0.740642
ACTRT1	139741	NC_000023	chrX	-	128050962	128052403	1442	0.300793	0.0612396	0.0574008	1.06688	0.286027	0.955485
ACTRT2	140625	NC_000001	chr1	+	3021482	3022903	1422	0.376106	0.0116588	0.0765991	0.152206	0.879025	0.994663
ACTRT3	84517	NC_000003	chr3	-	169766921	169769895	2005	132.88	0.411985	0.143615	2.86867	0.00412202	0.505894
ACVR1	90	NC_000002	chr2	-	157736444	157875862	4094	523.334	-0.0224135	0.11175	-0.200569	0.841036	0.984648
ACVR1B	91	NC_000012	chr12	+	51951667	51997079	5559	1153.24	-0.335765	0.096805	-3.46846	0.000523444	0.225748
ACVR1C	130399	NC_000002	chr2	-	157526767	157629005	9195	26.2581	-0.0441128	0.14099	-0.312879	0.754372	0.978218
ACVR2A	92	NC_000002	chr2	+	147844517	147930827	6771	565.93	-0.0326324	0.0887747	-0.367587	0.713181	0.978218
ACVR2B	93	NC_000003	chr3	+	38453851	38493142	15861	4474.4	-0.162053	0.0903996	-1.79263	0.0730321	0.803197
ACVR2B-AS1	100128640	NC_000003	chr3	-	38451033	38454820	2511	83.2025	0.0034807	0.110641	0.0314593	0.974903	0.998263
ACVRL1	94	NC_000012	chr12	+	51906908	51923361	5020	7.84135	-0.247272	0.139593	-1.77138	0.0764972	0.807621
ACY1	95	NC_000003	chr3	+	51983284	51989202	2554	365.908	0.0680723	0.101919	0.667903	0.504195	0.978218
ACY3	91703	NC_000011	chr11	-	67642555	67650659	2064	1.0521	0.0715962	0.119412	0.599572	0.548791	0.978218
ACYP1	97	NC_000014	chr14	-	75053221	75069478	1007	99.3785	0.152353	0.134927	1.12916	0.258832	0.943798
ACYP2	98	NC_000002	chr2	+	54115273	54305300	2743	32.9096	0.189613	0.128323	1.47763	0.139507	0.865744
ADA	100	NC_000020	chr20	-	44619519	44652233	4295	275.545	0.0688899	0.128738	0.535116	0.592569	0.978218
ADAD1	132612	NC_000004	chr4	+	122378966	122429802	2699	0.04563	-0.014429	0.0291131	-0.495618	0.620164	0.978218
ADAD2	161931	NC_000016	chr16	+	84191117	84197168	4132	18.4297	0.29149	0.150525	1.93649	0.0528078	0.760562
ADAL	161823	NC_000015	chr15	+	43330356	43354555	5333	296.695	0.0137021	0.1045	0.13112	0.89568	0.996925
ADAM10	102	NC_000015	chr15	-	58588807	58749978	14648	3834.5	-0.134473	0.103359	-1.30102	NA	NA
ADAM11	4185	NC_000017	chr17	+	44759031	44781846	5269	238.925	-0.302812	0.131387	-2.30474	0.0211811	0.659609
ADAM12	8038	NC_000010	chr10	-	126012381	126388558	11858	46.1041	0.188117	0.141446	1.32996	0.183532	0.896028
ADAM15	8751	NC_000001	chr1	+	155050566	155062776	6585	769.155	-0.0188209	0.0831674	-0.226301	0.820967	0.981157
ADAM17	6868	NC_000002	chr2	-	9488486	9555792	5511	1189.49	-0.0630654	0.0783579	-0.804838	0.420913	0.978218
ADAM18	8749	NC_000008	chr8	+	39584489	39730064	3825	0.076694	-0.0209354	0.0292156	-0.716584	0.473631	0.978218
ADAM18	8749	NT_187577	chrALTS_NT_187577	+	335202	480684	3269	0	NA	NA	NA	NA	NA
ADAM19	8728	NC_000005	chr5	-	157395534	157575823	7392	972.713	-0.111714	0.122451	-0.912312	0.361605	0.976683
ADAM1A	8759	NC_000012	chr12	+	111899063	111902238	3176	293.984	0.0833517	0.127731	0.652556	0.514042	0.978218
ADAM2	2515	NC_000008	chr8	-	39743735	39838289	2905	0.0287664	-0.00720731	0.0291071	-0.247614	0.804433	0.978218
ADAM2	2515	NT_187577	chrALTS_NT_187577	-	494374	588925	2672	0	NA	NA	NA	NA	NA
ADAM20	8748	NC_000014	chr14	-	70522358	70556039	3217	1.11791	0.039159	0.122241	0.320342	0.748709	0.978218
ADAM20P1	317760	NC_000014	chr14	-	70468876	70483756	3039	10.9545	0.271745	0.146444	1.85562	0.0635084	0.781532
ADAM21	8747	NC_000014	chr14	+	70452157	70459905	2664	2.76377	-0.129473	0.138442	-0.935212	0.349679	0.973836
ADAM21P1	145241	NC_000014	chr14	-	70245491	70247801	2311	0.441169	0.0102903	0.0809839	0.127066	0.898888	0.997329
ADAM22	53616	NC_000007	chr7	+	87934143	88202889	10830	665.008	-0.0587346	0.101496	-0.578692	0.562797	0.978218
ADAM23	8745	NC_000002	chr2	+	206443539	206621130	12019	1140.77	-0.327162	0.0978031	-3.34511	0.000822493	0.296189
ADAM28	10863	NC_000008	chr8	+	24294040	24359018	9209	20.101	0.309749	0.150595	2.05684	0.0397019	0.736512
ADAM29	11086	NC_000004	chr4	+	174829668	174978180	6033	0.690962	0.0783858	0.0887446	0.883274	0.377088	0.978218
ADAM30	11085	NC_000001	chr1	-	119893533	119896524	2992	0	NA	NA	NA	NA	NA
ADAM32	203102	NC_000008	chr8	+	39107531	39284917	9600	7.06856	0.00501854	0.147168	0.0341008	0.972797	0.998263
ADAM32	203102	NT_187577	chrALTS_NT_187577	+	13214	190632	3410	0	NA	NA	NA	NA	NA
ADAM33	80332	NC_000020	chr20	-	3667965	3682690	7383	249.584	0.0753205	0.146966	0.512502	0.6083	0.978218
ADAM3A	1587	NC_000008	chr8	-	39451045	39522989	3136	0	NA	NA	NA	NA	NA
ADAM5	255926	NC_000008	chr8	+	39314591	39417378	2852	0	NA	NA	NA	NA	NA
ADAM5	255926	NT_187577	chrALTS_NT_187577	+	220374	267549	898	0	NA	NA	NA	NA	NA
ADAM6	8755	NC_000014	chr14	-	105969729	105972269	2015	0	NA	NA	NA	NA	NA
ADAM6	8755	NT_187600	chrALTS_NT_187600	-	437498	440038	1843	0	NA	NA	NA	NA	NA
ADAM7	8756	NC_000008	chr8	+	24440930	24512760	4783	0.0733873	-0.0148273	0.0291153	-0.509261	0.610569	0.978218
ADAM8	101	NC_000010	chr10	-	133262403	133276903	5121	64.5791	0.0258626	0.128174	0.201777	0.840091	0.984648
ADAM9	8754	NC_000008	chr8	+	38996986	39105261	4937	660.903	-0.0323377	0.110031	-0.293895	0.768838	0.978218
ADAM9	8754	NT_187577	chrALTS_NT_187577	+	7546	10944	1723	0	NA	NA	NA	NA	NA
ADAMDEC1	27299	NC_000008	chr8	+	24384285	24406013	2440	0	NA	NA	NA	NA	NA
ADAMTS1	9510	NC_000021	chr21	-	26835747	26845409	6959	602.708	0.122878	0.134256	0.915252	0.360059	0.976137
ADAMTS10	81794	NC_000019	chr19	-	8580240	8610753	5832	313.905	0.0649634	0.141696	0.458471	0.646614	0.978218
ADAMTS12	81792	NC_000005	chr5	-	33523535	33892192	9778	599.736	-0.0438734	0.107493	-0.408152	0.683162	0.978218
ADAMTS12	81792	NT_187551	chrALTS_NT_187551	-	74965	93341	695	0	NA	NA	NA	NA	NA
ADAMTS13	11093	NC_000009	chr9	+	133414339	133459403	5728	256.654	0.0317848	0.132705	0.239515	0.810706	0.978993
ADAMTS14	140766	NC_000010	chr10	+	70672803	70762441	6778	130.345	0.184722	0.1363	1.35527	0.175333	0.89366
ADAMTS15	170689	NC_000011	chr11	+	130448974	130476644	6130	237.917	0.2144	0.0935053	2.29292	0.0218526	0.659609
ADAMTS16	170690	NC_000005	chr5	+	5140330	5320304	5781	434.251	0.151049	0.148781	1.01524	0.30999	0.961914
ADAMTS17	170691	NC_000015	chr15	-	99971438	100342005	7664	61.0073	0.0443452	0.126722	0.349942	0.726382	0.978218
ADAMTS18	170692	NC_000016	chr16	-	77282128	77435114	6403	9.45454	-0.07201	0.142962	-0.503702	0.614471	0.978218
ADAMTS19	171019	NC_000005	chr5	+	129460265	129738683	5450	1069.89	-0.163354	0.0997533	-1.63758	0.101509	0.838133
ADAMTS2	9509	NC_000005	chr5	-	179110851	179345430	7698	175.325	0.143111	0.117261	1.22045	0.222295	0.920021
ADAMTS20	80070	NC_000012	chr12	-	43353866	43551921	7242	209.632	0.00171403	0.0957272	0.0179054	0.985714	0.998301
ADAMTS3	9508	NC_000004	chr4	-	72280969	72568799	6585	198.875	-0.226363	0.120098	-1.88483	0.0594533	0.77782
ADAMTS4	9507	NC_000001	chr1	-	161184308	161199056	10334	291.89	0.0267728	0.142673	0.187652	0.85115	0.987086
ADAMTS5	11096	NC_000021	chr21	-	26917912	26967120	9663	53.95	0.207073	0.150545	1.37549	0.168979	0.88611
ADAMTS6	11174	NC_000005	chr5	-	65148736	65481920	8402	69.8154	0.134037	0.150511	0.890548	0.373172	0.978218
ADAMTS7	11173	NC_000015	chr15	-	78759203	78811463	7933	1858.04	-0.106611	0.108594	-0.98174	NA	NA
ADAMTS7P1	390660	NC_000015	chr15	+	82293283	82334609	5195	22.3574	0.00284093	0.146028	0.0194547	0.984478	0.998263
ADAMTS8	11095	NC_000011	chr11	-	130404923	130428993	4525	611.698	-0.017917	0.136705	-0.131063	0.895725	0.996925
ADAMTS9	56999	NC_000003	chr3	-	64515654	64688000	10863	75.1895	-0.0711052	0.126539	-0.561925	0.574167	0.978218
ADAMTS9-AS1	101929335	NC_000003	chr3	+	64561711	64589961	3203	0.564741	-0.086738	0.0733561	-1.18242	0.237037	0.92782
ADAMTS9-AS2	100507098	NC_000003	chr3	+	64685104	64975536	2388	0.734177	-0.0618166	0.0756877	-0.816732	0.414082	0.978218
ADAMTSL1	92949	NC_000009	chr9	+	18473894	18910950	12424	47.166	0.100208	0.143862	0.696551	0.486084	0.978218
ADAMTSL2	9719	NC_000009	chr9	+	133532164	133575519	6450	47.7719	0.0352446	0.136961	0.257334	0.796921	0.978218
ADAMTSL3	57188	NC_000015	chr15	+	83654086	84039842	10116	30.2568	-0.242347	0.134397	-1.80321	0.0713553	0.80005
ADAMTSL4	54507	NC_000001	chr1	+	150549369	150560937	6770	189.211	0.198405	0.136878	1.4495	0.147197	0.871562
ADAMTSL4-AS1	574406	NC_000001	chr1	-	150560202	150562115	1914	47.5002	0.252737	0.144962	1.74348	0.0812504	0.813034
ADAMTSL5	339366	NC_000019	chr19	-	1498611	1513556	3749	11.2216	0.20263	0.149594	1.35453	0.175567	0.893686
ADAP1	11033	NC_000007	chr7	-	897900	975549	5222	101.704	0.333147	0.126811	2.62712	0.00861121	0.596289
ADAP1/COX19	0	NC_000007	chr7	-	972701	975549	924	26.701	0.177347	0.121034	1.46526	0.142849	0.867709
ADAP2	55803	NC_000017	chr17	+	30921679	30959322	3450	8.49617	-0.0647523	0.150048	-0.431543	0.666074	0.978218
ADAR	103	NC_000001	chr1	-	154582057	154627999	8698	9720.47	-0.0561223	0.0895535	-0.626691	0.530862	0.978218
ADARB1	104	NC_000021	chr21	+	45073853	45226563	11144	412.567	-0.0445422	0.0813836	-0.547311	0.584165	0.978218
ADARB2	105	NC_000010	chr10	-	1177313	1737476	10596	66.9246	-0.00223652	0.144508	-0.0154768	0.987652	0.998768
ADAT1	23536	NC_000016	chr16	-	75598349	75623323	4652	380.826	-0.0616556	0.119289	-0.516857	0.605256	0.978218
ADAT2	134637	NC_000006	chr6	-	143422832	143450704	7906	433.153	0.0274533	0.101934	0.269325	0.787679	0.978218
ADAT3	113179	NC_000019	chr19	+	1905372	1913447	2243	147.372	0.221348	0.11156	1.98411	0.0472434	0.748487
ADCK1	57143	NC_000014	chr14	+	77800083	77935012	4953	280.699	-0.0043174	0.100635	-0.0429015	0.96578	0.998263
ADCK2	90956	NC_000007	chr7	+	140672930	140695121	2727	175.799	0.112465	0.130714	0.86039	0.389574	0.978218
ADCK3	56997	NC_000001	chr1	+	226896888	226987545	8601	804.937	0.183602	0.0998455	1.83886	0.0659359	0.787469
ADCK4	79934	NC_000019	chr19	-	40691529	40718207	5616	698.86	0.0344345	0.0668936	0.514766	0.606717	0.978218
ADCK5	203054	NC_000008	chr8	+	144373101	144393242	2769	87.5634	0.0662868	0.132688	0.499569	0.617378	0.978218
ADCY1	107	NC_000007	chr7	+	45574140	45723116	13530	1392.79	-0.0301414	0.117944	-0.255556	0.798294	0.978218
ADCY10	55811	NC_000001	chr1	-	167809120	167914369	6321	4.73775	0.0520187	0.146835	0.354266	0.72314	0.978218
ADCY10P1	221442	NC_000006	chr6	+	41101022	41140835	8157	109.752	-0.147154	0.143685	-1.02414	0.305769	0.960542
ADCY2	108	NC_000005	chr5	+	7396208	7830081	16337	1574.4	0.187079	0.139844	1.33777	0.180971	0.895335
ADCY3	109	NC_000002	chr2	-	24819169	24919839	5952	1505.15	-0.000851591	0.0652506	-0.0130511	0.989587	0.999114
ADCY4	196883	NC_000014	chr14	-	24318349	24335093	8067	10.2199	0.0536259	0.150203	0.357022	0.721075	0.978218
ADCY5	111	NC_000003	chr3	-	123282296	123449758	8932	647.329	0.186602	0.140005	1.33282	0.182591	0.895335
ADCY6	112	NC_000012	chr12	-	48766192	48789037	9354	1343.9	-0.13184	0.139747	-0.943422	0.345465	0.973635
ADCY7	113	NC_000016	chr16	+	50244919	50318135	8796	300.15	0.0101221	0.0801178	0.12634	0.899463	0.997469
ADCY8	114	NC_000008	chr8	-	130780300	131042426	5939	171.378	0.445852	0.14359	3.10502	0.00190264	0.397174
ADCY9	115	NC_000016	chr16	-	3962649	4116185	10230	467.564	0.0682223	0.120186	0.567641	0.570279	0.978218
ADCYAP1	116	NC_000018	chr18	+	904365	912172	4184	6.37097	0.126878	0.104359	1.21578	0.22407	0.920454
ADCYAP1R1	117	NC_000007	chr7	+	31052461	31111479	6832	830.647	-0.21946	0.13158	-1.66789	NA	NA
ADD1	118	NC_000004	chr4	+	2843727	2930076	13215	3177.82	0.0223464	0.0626188	0.356864	0.721194	0.978218
ADD2	119	NC_000002	chr2	-	70607618	70768243	12604	5227.77	0.00279718	0.0837272	0.0334082	0.973349	0.998263
ADD3	120	NC_000010	chr10	+	109996368	110135565	8002	2066.78	-0.0295376	0.0908985	-0.324951	0.745218	0.978218
ADGB	79747	NC_000006	chr6	+	146598965	146815462	7560	0.204303	-0.0685834	0.0576167	-1.19034	0.233913	0.925512
ADH1A	124	NC_000004	chr4	-	99276366	99291028	2074	1.80525	0.0947614	0.132042	0.717659	0.472968	0.978218
ADH1B	125	NC_000004	chr4	-	99304964	99321442	6145	0.996472	0.0482312	0.101217	0.476515	0.633708	0.978218
ADH1C	126	NC_000004	chr4	-	99336492	99353027	1740	0.0207487	0.00819855	0.0291071	0.281669	0.778198	0.978218
ADH4	127	NC_000004	chr4	-	99123657	99144298	2285	1.01765	0.0136122	0.109926	0.123831	0.901449	0.997958
ADH5	128	NC_000004	chr4	-	99070978	99088801	6777	4063.14	0.080014	0.0697695	1.14683	0.25145	0.940434
ADH5B	0	NC_000006	chr6	-	65836930	65838039	1110	902.235	0.0879376	0.0796597	1.10392	0.269629	0.947196
ADH6	130	NC_000004	chr4	-	99202638	99219537	3775	9.71412	-0.258986	0.14479	-1.7887	0.0736631	0.803197
ADH7	131	NC_000004	chr4	-	99412261	99435737	2882	0.0266487	0.0081993	0.0291071	0.281694	0.778178	0.978218
ADHFE1	137872	NC_000008	chr8	+	66432483	66471601	3527	84.3206	-0.178766	0.141567	-1.26277	0.206671	0.912887
ADHFE1/C8orf46	0	NC_000008	chr8	+	66471441	66474939	478	2.06204	-0.0615556	0.13555	-0.454116	0.649745	0.978218
ADI1	55256	NC_000002	chr2	-	3497361	3519736	5331	1069.32	0.0924426	0.0998162	0.926128	0.35438	0.974683
ADI1	55256	NT_187522	chrALTS_NT_187522	-	107389	110465	1346	0	NA	NA	NA	NA	NA
ADIG	149685	NC_000020	chr20	+	38581195	38588463	772	0.0707796	-0.0146863	0.0291146	-0.504431	0.613958	0.978218
ADIPOQ	9370	NC_000003	chr3	+	186842674	186858463	4629	0.303481	-0.0901042	0.076266	-1.18145	0.237425	0.92782
ADIPOR1	51094	NC_000001	chr1	-	202940823	202958572	3276	1553.99	0.120878	0.0874077	1.38292	0.16669	0.88611
ADIPOR2	79602	NC_000012	chr12	+	1688574	1788679	4631	1949.86	-0.0853152	0.0848571	-1.0054	0.314705	0.963839
ADIRF	10974	NC_000010	chr10	+	86968192	86983934	1901	29.3424	-0.0814135	0.136505	-0.596412	0.5509	0.978218
ADIRF-AS1	100133190	NC_000010	chr10	-	86965741	86971311	3822	68.4615	0.0261357	0.121355	0.215366	0.829482	0.983576
ADK	132	NC_000010	chr10	+	74151185	74709303	3379	483.375	-0.0026559	0.0911359	-0.0291422	0.976751	0.998263
ADM	133	NC_000011	chr11	+	10304680	10307397	2335	1225.53	0.0648626	0.132198	0.490649	0.623675	0.978218
ADM2	79924	NC_000022	chr22	+	50481556	50486440	4276	676.782	-0.0402378	0.126066	-0.31918	0.74959	0.978218
ADM5	199800	NC_000019	chr19	+	49688664	49690990	2133	257.472	-0.084743	0.144325	-0.587168	0.557091	0.978218
ADNP	23394	NC_000020	chr20	-	50888918	50931240	7203	5092.19	-0.121702	0.069868	-1.74189	0.081528	0.813034
ADNP2	22850	NC_000018	chr18	+	80109031	80140351	5689	2324.83	-0.0748478	0.0813973	-0.919537	0.357815	0.97538
ADO	84890	NC_000010	chr10	+	62804756	62808483	3728	1172.5	-0.0453793	0.0715489	-0.634242	0.525923	0.978218
ADORA1	134	NC_000001	chr1	+	203090654	203167405	4251	102.427	-0.0794817	0.108049	-0.73561	0.461968	0.978218
ADORA2A	135	NC_000022	chr22	+	24417879	24442360	4193	155.824	-0.0230311	0.122073	-0.188667	0.850354	0.986877
ADORA2A-AS1	646023	NC_000022	chr22	-	24429210	24432430	1991	7.96024	-0.305822	0.148853	-2.05452	0.0399254	0.736512
ADORA2B	136	NC_000017	chr17	+	15944917	15975896	2701	97.2198	-0.0249671	0.121979	-0.204683	0.837819	0.984485
ADORA2BP	0	NC_000001	chr1	+	209744373	209745214	842	0.0237193	-0.00721182	0.0291071	-0.247769	0.804313	0.978218
ADORA3	140	NC_000001	chr1	-	111483348	111563977	4274	1.0898	-0.0373527	0.115946	-0.322157	0.747334	0.978218
ADPGK	83440	NC_000015	chr15	-	72751367	72784326	8728	1563.53	0.118494	0.0898518	1.31878	0.187244	0.899937
ADPGK-AS1	100287559	NC_000015	chr15	+	72782835	72805542	5723	68.4947	0.00685176	0.126089	0.0543409	0.956664	0.998263
ADPRH	141	NC_000003	chr3	+	119579268	119589945	4615	141.694	-0.0672299	0.0911413	-0.737645	0.46073	0.978218
ADPRHL1	113622	NC_000013	chr13	-	113421940	113453631	2420	33.0299	0.0710111	0.134332	0.528625	0.597066	0.978218
ADPRHL2	54936	NC_000001	chr1	+	36088852	36093932	1691	564.583	0.0834161	0.0853382	0.977476	0.328333	0.967142
ADPRM	56985	NC_000017	chr17	+	10697594	10712947	3334	122.44	0.057288	0.0942471	0.607849	0.543288	0.978218
ADPRTP1	0	NC_000013	chr13	+	110936759	110939784	3026	1665.65	-0.0424481	0.108973	-0.38953	0.696884	0.978218
ADRA1A	148	NC_000008	chr8	-	26747938	26869486	10695	21.0973	0.0990612	0.150656	0.657531	0.510839	0.978218
ADRA1B	147	NC_000005	chr5	+	159916733	159985786	4355	1.27421	-0.0258326	0.121127	-0.213269	0.831117	0.983757
ADRA1D	146	NC_000020	chr20	-	4220631	4249074	2790	40.2363	-0.150932	0.149922	-1.00674	0.31406	0.963702
ADRA2A	150	NC_000010	chr10	+	111077032	111080907	3876	220.196	0.139609	0.14893	0.937412	0.348547	0.973836
ADRA2B	151	NC_000002	chr2	-	96112875	96116245	3371	231.523	-0.125647	0.103441	-1.21467	0.22449	0.920987
ADRA2C	152	NC_000004	chr4	+	3766348	3768526	2179	276.169	0.0520874	0.125968	0.413498	0.679241	0.978218
ADRB1	153	NC_000010	chr10	+	114044047	114046908	2862	3.42171	0.167925	0.149434	1.12374	0.261121	0.943966
ADRB2	154	NC_000005	chr5	+	148825245	148828687	3443	19.5967	-0.0527045	0.144474	-0.364803	0.715259	0.978218
ADRB3	155	NC_000008	chr8	-	37962991	37966965	3241	3.29627	0.364764	0.146084	2.49696	0.0125264	0.619178
ADRBK1	156	NC_000011	chr11	+	67266410	67286558	6667	1437.53	0.00509793	0.0713533	0.0714463	0.943043	0.998263
ADRBK2	157	NC_000022	chr22	+	25564849	25729294	9476	1204.04	-0.142029	0.0805668	-1.76288	0.0779213	0.809837
ADRM1	11047	NC_000020	chr20	+	62302056	62308862	3326	2460.65	0.12246	0.0880643	1.39058	0.164353	0.884508
ADSL	158	NC_000022	chr22	+	40346500	40369367	5632	2386.17	0.03908	0.0779293	0.50148	0.616033	0.978218
ADSS	159	NC_000001	chr1	-	244408492	244452134	3993	1859.3	0.0726216	0.0818259	0.887513	0.374803	0.978218
ADSSL1	122622	NC_000014	chr14	+	104724186	104747325	5742	133.005	-0.205892	0.142513	-1.44473	0.148534	0.873626
ADTB1L2	0	NC_000022	chr22	+	32134028	32134133	106	0	NA	NA	NA	NA	NA
ADTRP	84830	NC_000006	chr6	-	11712054	11807046	4058	3.82974	0.0162922	0.148815	0.10948	0.912822	0.998263
ADXP1	0	NC_000020	chr20	-	34475924	34476474	551	33.6001	-0.109496	0.113327	-0.966195	0.333947	0.9698
AEBP1	165	NC_000007	chr7	+	44104361	44114565	4882	1764.31	0.199594	0.0983975	2.02845	0.0425143	0.740642
AEBP2	121536	NC_000012	chr12	+	19439492	19522239	6819	1354.03	-0.16251	0.0858572	-1.8928	0.0583846	0.773094
AEN	64782	NC_000015	chr15	+	88620921	88632282	9472	3417.26	-0.0825715	0.0735005	-1.12341	0.261262	0.943966
AES	166	NC_000019	chr19	-	3052910	3063107	5151	2610.33	0.140212	0.105347	1.33095	0.183207	0.895335
AFAP1	60312	NC_000004	chr4	-	7758713	7939926	9999	575.921	0.0998618	0.0902142	1.10694	0.26832	0.947119
AFAP1L1	134265	NC_000005	chr5	+	149271838	149341805	4757	93.7288	0.000803362	0.135014	0.00595021	0.995252	0.999305
AFAP1L2	84632	NC_000010	chr10	-	114281494	114404778	6559	105.108	0.128886	0.131827	0.97769	0.328228	0.967142
AFF1	4299	NC_000004	chr4	+	86934606	87141054	11168	2398.46	-0.116692	0.104169	-1.12021	0.262625	0.945067
AFF2	2334	NC_000023	chrX	+	148500619	149000663	14015	343.699	-0.212035	0.121422	-1.74626	0.0807664	0.813034
AFF3	3899	NC_000002	chr2	-	99545419	100142739	13550	93.0453	0.098145	0.145577	0.674179	0.500197	0.978218
AFF4	27125	NC_000005	chr5	-	132875379	132963662	11020	2387.52	-0.15614	0.109504	-1.42588	0.153902	0.875591
AFG3L1P	172	NC_000016	chr16	+	89972580	90002161	10016	611.247	0.153285	0.130398	1.17552	0.239787	0.930597
AFG3L2	10939	NC_000018	chr18	-	12328944	12377314	6624	2481.41	0.106414	0.0769331	1.38321	0.166602	0.88611
AFG3L2P	0	NC_000008	chr8	-	43270198	43271962	1765	432.55	0.0262742	0.113833	0.230813	0.81746	0.980694
AFM	173	NC_000004	chr4	+	73481683	73504001	2244	0.478933	0.0351367	0.0872874	0.402541	0.687286	0.978218
AFMID	125061	NC_000017	chr17	+	78185159	78207701	4040	334.023	0.0179378	0.0933082	0.192243	0.847552	0.986014
AFP	174	NC_000004	chr4	+	73431138	73456174	3259	46.5961	0.307088	0.1502	2.04453	0.0409008	0.740642
AFTPH	54812	NC_000002	chr2	+	64524305	64593005	5770	466.292	-0.0939351	0.0903181	-1.04005	0.298318	0.958182
AGA	175	NC_000004	chr4	-	177430770	177442503	2675	217.404	-0.106374	0.119573	-0.889613	0.373674	0.978218
AGAP1	116987	NC_000002	chr2	+	235494089	236131800	16855	1255.42	-0.0916209	0.093016	-0.985002	0.324623	0.965665
AGAP11	119385	NC_000010	chr10	+	86970741	87010203	3340	18.991	-0.325822	0.138567	-2.35138	0.0187041	0.658129
AGAP2	116986	NC_000012	chr12	-	57723761	57742201	6750	89.8317	-0.0989595	0.15011	-0.659247	0.509737	0.978218
AGAP2-AS1	100130776	NC_000012	chr12	+	57726266	57728057	1206	25.7179	0.0884891	0.144641	0.611783	0.540681	0.978218
AGAP3	116988	NC_000007	chr7	+	151085831	151144436	12555	1384.37	0.0281804	0.102829	0.274051	0.784045	0.978218
AGAP4	119016	NC_000010	chr10	-	45825592	45854808	5842	61.513	0.388284	0.130643	2.9721	0.00295771	0.456039
AGAP5	729092	NC_000010	chr10	-	73674275	73697881	2845	22.9918	0.00267654	0.14231	0.0188078	0.984994	0.998263
AGAP6	414189	NC_000010	chr10	+	49973136	50010499	4404	176.929	0.0715758	0.127219	0.562621	0.573693	0.978218
AGAP7P	653268	NC_000010	chr10	+	46109495	46131671	2501	8.0474	-0.343527	0.112168	-3.06261	0.00219413	0.4129
AGAP9	642517	NC_000010	chr10	-	47499688	47501060	1373	0.668601	0.147216	0.0979599	1.50282	0.132885	0.862534
AGAP9	642517	NC_000010	chr10	-	47501854	47549750	2848	83.5309	0.223257	0.15048	1.48363	0.137906	0.865412
AGBL1	123624	NC_000015	chr15	+	86141996	87029052	4481	0.239508	0.097636	0.0706346	1.38227	0.166889	0.88611
AGBL2	79841	NC_000011	chr11	-	47659486	47715376	5420	52.2208	0.0777549	0.138433	0.561681	0.574333	0.978218
AGBL3	340351	NC_000007	chr7	+	134986508	135135778	9329	108.43	-0.156825	0.1092	-1.43613	0.150964	0.875434
AGBL4	84871	NC_000001	chr1	-	48532855	50023954	7664	5.53926	-0.0796922	0.149787	-0.532036	0.594701	0.978218
AGBL5	60509	NC_000002	chr2	+	27042364	27070622	5475	1196.81	-0.113536	0.0848359	-1.3383	0.180798	0.895335
AGER	177	NC_000006	chr6	-	32180968	32184324	2077	213.485	0.0363617	0.135792	0.267776	0.788872	0.978218
AGER	177	NT_167244	chrALTS_NT_167244	-	3513570	3516926	2077	0	NA	NA	NA	NA	NA
AGER	177	NT_113891	chrALTS_NT_113891	-	3619320	3622676	2077	0	NA	NA	NA	NA	NA
AGER	177	NT_167246	chrALTS_NT_167246	-	3485949	3489305	2077	0	NA	NA	NA	NA	NA
AGER	177	NT_167247	chrALTS_NT_167247	-	3522987	3526343	2077	0	NA	NA	NA	NA	NA
AGER	177	NT_167248	chrALTS_NT_167248	-	3404169	3407525	2077	0	NA	NA	NA	NA	NA
AGER	177	NT_167249	chrALTS_NT_167249	-	3497175	3500531	2077	0	NA	NA	NA	NA	NA
AGFG1	3267	NC_000002	chr2	+	227472137	227561222	9391	1967.85	-0.0476341	0.0761569	-0.625473	0.53166	0.978218
AGFG2	3268	NC_000007	chr7	+	100539211	100568220	5479	163.227	-0.0263642	0.122648	-0.214959	0.8298	0.983593
AGGF1	55109	NC_000005	chr5	+	77029251	77065234	6375	686.902	-0.0314048	0.0875259	-0.358806	0.71974	0.978218
AGK	55750	NC_000007	chr7	+	141551189	141655244	6825	684.595	0.028403	0.0718481	0.39532	0.692607	0.978218
AGK	55750	NW_003315922	chrALTS_NW_003315922	+	476	21836	3150	0	NA	NA	NA	NA	NA
AGL	178	NC_000001	chr1	+	99850077	99924023	8441	779.346	-0.0789841	0.0921076	-0.857519	0.391158	0.978218
AGMAT	79814	NC_000001	chr1	-	15571699	15585110	3154	170.162	0.0970318	0.113489	0.854989	0.392557	0.978218
AGMO	392636	NC_000007	chr7	-	15200318	15562015	2823	3.19568	-0.0616298	0.122264	-0.504073	0.61421	0.978218
AGO1	26523	NC_000001	chr1	+	35869808	35929610	12886	2477.05	-0.0457779	0.0846619	-0.540715	0.588704	0.978218
AGO2	27161	NC_000008	chr8	-	140531165	140635619	4282	517.813	-0.0774119	0.139398	-0.55533	0.578669	0.978218
AGO3	192669	NC_000001	chr1	+	35930718	36072500	21062	459.297	-0.0833343	0.104435	-0.797952	0.424898	0.978218
AGO4	192670	NC_000001	chr1	+	35807630	35857890	7366	520.008	-0.178008	0.112319	-1.58484	0.113004	0.849928
AGPAT1	10554	NC_000006	chr6	-	32168206	32178111	3678	2785.96	0.0749408	0.0643108	1.16529	0.243902	0.934595
AGPAT1	10554	NT_167244	chrALTS_NT_167244	-	3500808	3510713	3751	0	NA	NA	NA	NA	NA
AGPAT1	10554	NT_113891	chrALTS_NT_113891	-	3606558	3616463	3676	0	NA	NA	NA	NA	NA
AGPAT1	10554	NT_167246	chrALTS_NT_167246	-	3473187	3483092	3676	0	NA	NA	NA	NA	NA
AGPAT1	10554	NT_167247	chrALTS_NT_167247	-	3510227	3520132	3676	0	NA	NA	NA	NA	NA
AGPAT1	10554	NT_167248	chrALTS_NT_167248	-	3391407	3401312	3676	0	NA	NA	NA	NA	NA
AGPAT1	10554	NT_167249	chrALTS_NT_167249	-	3484413	3494318	3751	0	NA	NA	NA	NA	NA
AGPAT2	10555	NC_000009	chr9	-	136673143	136687459	1834	493.412	0.203655	0.12173	1.67301	0.0943261	0.826365
AGPAT3	56894	NC_000021	chr21	+	43865149	43987594	12621	227.727	-0.44692	0.146173	-3.05748	0.00223206	0.4129
AGPAT4	56895	NC_000006	chr6	-	161129979	161274075	9663	1464.75	-0.0743874	0.0996901	-0.746187	0.455554	0.978218
AGPAT4-IT1	79992	NC_000006	chr6	-	161160135	161161982	1848	34.6834	-0.032078	0.150098	-0.213713	0.830771	0.983741
AGPAT5	55326	NC_000008	chr8	+	6708357	6761503	6034	3857.47	-0.0307928	0.102382	-0.300765	0.763594	0.978218
AGPAT6	137964	NC_000008	chr8	+	41578188	41625001	7658	2247.54	0.144589	0.0725851	1.99199	0.0463718	0.746625
AGPAT9	84803	NC_000004	chr4	+	83535733	83605875	3455	41.6433	0.22723	0.149685	1.51805	0.129001	0.858496
AGPS	8540	NC_000002	chr2	+	177392644	177543836	8272	1558.86	-0.0751978	0.0823915	-0.912689	0.361406	0.976543
AGR2	10551	NC_000007	chr7	-	16791811	16833433	4672	0.196354	0.020565	0.0555843	0.369979	0.711398	0.978218
AGR3	155465	NC_000007	chr7	-	16859405	16881989	1128	0	NA	NA	NA	NA	NA
AGRN	375790	NC_000001	chr1	+	1020123	1056119	11364	7398.66	0.0959849	0.108155	0.887478	0.374821	0.978218
AGRP	181	NC_000016	chr16	-	67482571	67483813	764	0.0292554	-0.00731536	0.0291071	-0.251326	0.801562	0.978218
AGT	183	NC_000001	chr1	-	230702523	230714590	2584	2.36471	0.0415831	0.141345	0.294196	0.768608	0.978218
AGTPBP1	23287	NC_000009	chr9	-	85546539	85742029	5322	1203.46	-0.0514392	0.0725109	-0.7094	0.478076	0.978218
AGTR1	185	NC_000003	chr3	+	148697784	148743008	3478	3.76172	0.262937	0.133218	1.97373	0.0484124	0.748689
AGTR2	186	NC_000023	chrX	+	116170705	116174972	2899	0.0578044	0.0161066	0.0291149	0.553209	0.580121	0.978218
AGTRAP	57085	NC_000001	chr1	+	11736084	11754802	2444	984.305	0.062734	0.100353	0.625133	0.531884	0.978218
AGVR6190	643797	NC_000015	chr15	+	92714200	92715755	1556	1.96143	0.0859705	0.136904	0.62796	0.53003	0.978218
AGXT	189	NC_000002	chr2	+	240868479	240880502	4579	0.143672	-0.0134974	0.0486501	-0.277438	0.781444	0.978218
AGXT2	64902	NC_000005	chr5	-	34998101	35048188	4152	0.349944	0.134093	0.0814066	1.64719	0.0995183	0.837524
AHCTF1	25909	NC_000001	chr1	-	246839098	246931978	9609	1030.5	-0.020111	0.0554135	-0.362925	0.716661	0.978218
AHCTF1P1	285116	NC_000002	chr2	-	161499067	161507902	8836	444.347	-0.0341489	0.103399	-0.330263	0.741201	0.978218
AHCY	191	NC_000020	chr20	-	34280265	34311802	4327	8446.25	0.129679	0.086207	1.50427	0.132512	0.862534
AHCYL1	10768	NC_000001	chr1	+	109984686	110023742	6647	2630.44	-0.0858754	0.0753494	-1.1397	0.254413	0.942464
AHCYL2	23382	NC_000007	chr7	+	129225014	129430211	10864	764.496	-0.0748891	0.0775773	-0.965348	0.33437	0.9698
AHDC1	27245	NC_000001	chr1	-	27534035	27604431	7737	876.173	-0.0942669	0.122723	-0.768129	0.44241	0.978218
AHI1	54806	NC_000006	chr6	-	135283532	135497776	10225	332.695	0.171572	0.118209	1.45143	0.146661	0.871295
AHNAK	79026	NC_000011	chr11	-	62433542	62556235	19511	869.763	-0.190065	0.149821	-1.26861	0.204579	0.910998
AHNAK2	113146	NC_000014	chr14	-	104937244	104978357	18773	92.2555	-0.219108	0.137618	-1.59215	0.111351	0.847165
AHR	196	NC_000007	chr7	+	17298622	17346152	6278	158.532	-0.00435915	0.12663	-0.0344242	0.972539	0.998263
AHRR	57491	NC_000005	chr5	+	304176	438291	7229	41.8294	0.214816	0.123464	1.73991	0.081874	0.813034
AHSA1	10598	NC_000014	chr14	+	77458030	77469474	2258	1850.78	0.210812	0.103958	2.02785	0.0425758	0.740642
AHSA2	130872	NC_000002	chr2	+	61177418	61191203	11026	2258.36	0.0512291	0.0999053	0.512777	0.608108	0.978218
AHSG	197	NC_000003	chr3	+	186612923	186621318	2353	5.23502	0.0964583	0.148995	0.647392	0.517378	0.978218
AHSP	51327	NC_000016	chr16	+	31527864	31528804	563	20.9157	0.0941401	0.149619	0.629197	0.52922	0.978218
AICDA	57379	NC_000012	chr12	-	8602166	8612871	3111	0.9285	0.137528	0.0943089	1.45827	0.144767	0.868675
AIDA	64853	NC_000001	chr1	-	222668013	222713210	4517	290.78	0.00342344	0.086892	0.0393988	0.968572	0.998263
AIF1	199	NC_000006	chr6	+	31615184	31617021	1585	51.7137	0.148703	0.14471	1.02759	0.304143	0.958992
AIF1	199	NT_113891	chrALTS_NT_113891	+	3092473	3094310	1629	0	NA	NA	NA	NA	NA
AIF1	199	NT_167245	chrALTS_NT_167245	+	2862951	2864788	1629	0	NA	NA	NA	NA	NA
AIF1	199	NT_167247	chrALTS_NT_167247	+	2957070	2958907	1629	0	NA	NA	NA	NA	NA
AIF1	199	NT_167248	chrALTS_NT_167248	+	2871006	2872843	1629	0	NA	NA	NA	NA	NA
AIF1	199	NT_167249	chrALTS_NT_167249	+	2914470	2916307	1629	0	NA	NA	NA	NA	NA
AIF1L	83543	NC_000009	chr9	+	131096476	131123152	5183	5815.33	-0.0598474	0.0625161	-0.957313	0.338409	0.969848
AIFM1	9131	NC_000023	chrX	-	130129362	130165887	3306	1000.34	0.081208	0.0733529	1.10709	0.268257	0.947119
AIFM2	84883	NC_000010	chr10	-	70098223	70132934	7093	199.122	0.0238506	0.0980745	0.243188	0.80786	0.978699
AIFM3	150209	NC_000022	chr22	+	20965108	20981360	5193	23.5385	-0.186735	0.148303	-1.25915	0.207976	0.91361
AIG1	51390	NC_000006	chr6	+	143059363	143340343	5513	577.878	0.242122	0.121178	1.99806	0.0457099	0.745292
AIM1	202	NC_000006	chr6	+	106360808	106570460	8856	596.843	-0.112638	0.143635	-0.784199	0.432924	0.978218
AIM1L	55057	NC_000001	chr1	-	26321859	26354130	5871	310.924	0.114411	0.0935267	1.2233	0.221216	0.919789
AIM2	9447	NC_000001	chr1	-	159058999	159147096	2769	35.9579	-0.0954184	0.12466	-0.765429	0.444016	0.978218
AIMP1	9255	NC_000004	chr4	+	106315544	106349226	3328	1002.56	0.0577926	0.063655	0.907902	0.36393	0.977741
AIMP2	7965	NC_000007	chr7	+	6009245	6023834	1752	1197.82	0.0845904	0.074461	1.13604	0.255941	0.943045
AIP	9049	NC_000011	chr11	+	67483034	67491108	1456	310.222	0.180009	0.107963	1.66732	0.0954513	0.828764
AIPL1	23746	NC_000017	chr17	-	6423737	6435199	3606	10.436	-0.0148314	0.150166	-0.098767	0.921323	0.998263
AIRE	326	NC_000021	chr21	+	44285838	44298648	4902	5.79607	-0.290142	0.149998	-1.93431	0.0530747	0.760798
AIT	0	NW_003315942	chrALTS_NW_003315942	-	50071	104790	3983	0	NA	NA	NA	NA	NA
AJAP1	55966	NC_000001	chr1	+	4654732	4792534	12405	150.307	0.018152	0.13929	0.130318	0.896315	0.996938
AJUBA	84962	NC_000014	chr14	-	22971174	22982642	5979	1276.76	0.247398	0.106125	2.33121	0.0197424	0.658129
AK000013	0	NC_000016	chr16	+	66549280	66551212	1933	12.3847	-0.0255408	0.146908	-0.173856	0.861979	0.990825
AK000016	0	NC_000005	chr5	+	29955440	29956277	838	0	NA	NA	NA	NA	NA
AK000019	0	NC_000023	chrX	-	138908408	138909724	1317	0.10786	0.0264648	0.0296209	0.89345	0.371616	0.978218
AK000023	0	NC_000002	chr2	+	180908650	180909939	1290	0.0978811	-0.00854902	0.0328309	-0.260396	0.794558	0.978218
AK000024	0	NC_000006	chr6	+	139282743	139283289	547	0	NA	NA	NA	NA	NA
AK000030	0	NC_000010	chr10	-	132364640	132365165	526	0.161627	0.0102774	0.04173	0.246284	0.805462	0.978307
AK000041	0	NC_000014	chr14	-	95460372	95464213	3842	0.092745	0.0296899	0.0329139	0.902045	0.367033	0.978218
AK000085	0	NC_000022	chr22	-	18077186	18078884	1699	118.171	-0.178027	0.119194	-1.49359	0.135284	0.863228
AK000090	0	NC_000008	chr8	-	143851828	143853825	1998	8.10636	0.15797	0.149995	1.05317	0.292264	0.958182
AK000106	0	NC_000007	chr7	+	55025866	55027992	2127	0.340391	0.0927729	0.0790387	1.17377	0.240489	0.930657
AK000107	0	NC_000023	chrX	+	43709918	43711169	1252	0	NA	NA	NA	NA	NA
AK000115	0	NC_000003	chr3	+	32261742	32263895	2154	0.120316	-0.0249706	0.0297715	-0.838744	0.401613	0.978218
AK000119	0	NC_000005	chr5	+	61406951	61408135	1185	0.206529	-0.0441774	0.0596912	-0.740099	0.45924	0.978218
AK000130	0	NC_000003	chr3	-	126432796	126434569	1774	3.93756	0.0303146	0.149391	0.202922	0.839196	0.984496
AK000141	0	NC_000006	chr6	+	136077880	136079745	1866	0	NA	NA	NA	NA	NA
AK000146	0	NC_000001	chr1	+	100990205	100992111	1907	278.129	0.0937089	0.0977624	0.958537	0.337792	0.969848
AK000151	0	NC_000003	chr3	+	52557622	52559863	2242	25.5568	-0.154098	0.133106	-1.15771	0.246983	0.937758
AK000152	0	NC_000007	chr7	+	33884116	33885926	1811	0.0867848	0.00987002	0.0317707	0.310664	0.756056	0.978218
AK000165	0	NC_000002	chr2	+	167362261	167364186	1926	0.821788	0.0307669	0.104368	0.294791	0.768153	0.978218
AK000176	0	NC_000010	chr10	+	127164388	127166040	1653	0.524468	0.00187425	0.0848936	0.0220776	0.982386	0.998263
AK000185	0	NC_000002	chr2	+	241914486	241916268	1783	0.351637	0.0141718	0.0758625	0.186809	0.85181	0.987472
AK000185	0	NT_187527	chrALTS_NT_187527	+	126584	128366	1783	0	NA	NA	NA	NA	NA
AK000189	0	NC_000003	chr3	-	36823158	36825158	2001	4.97687	-0.266488	0.149481	-1.78276	0.0746257	0.805279
AK000203	0	NC_000004	chr4	+	55398392	55398888	497	4.40507	-0.115601	0.147234	-0.785157	0.432362	0.978218
AK000205	0	NC_000013	chr13	-	27960918	27961696	779	0.525542	-0.025762	0.0553723	-0.46525	0.641753	0.978218
AK000236	0	NC_000010	chr10	+	3377471	3377988	518	0	NA	NA	NA	NA	NA
AK000246	0	NC_000013	chr13	+	27953526	27955363	1838	0.168217	0.0239411	0.0490002	0.488593	0.62513	0.978218
AK000257	0	NC_000006	chr6	-	167349251	167351478	2228	19.4381	-0.0831425	0.1302	-0.638575	0.5231	0.978218
AK000313	0	NC_000007	chr7	+	6483291	6485240	1950	103.831	-0.0579882	0.129072	-0.449269	0.653238	0.978218
AK000417	0	NC_000002	chr2	+	11681460	11683323	1059	11.0756	-0.0566048	0.150055	-0.377227	0.706005	0.978218
AK000420	0	NC_000005	chr5	-	599996	602508	2513	0.370558	-0.113978	0.0713786	-1.5968	0.11031	0.845209
AK000420	0	NT_187550	chrALTS_NT_187550	+	24389	26901	2513	0	NA	NA	NA	NA	NA
AK000454	0	NC_000017	chr17	-	50627032	50631940	510	1.9302	0.0433444	0.12772	0.33937	0.734331	0.978218
AK000677	0	NC_000012	chr12	+	22634877	22638041	3165	5.40394	-0.0167546	0.144948	-0.115591	0.907977	0.998263
AK000707	0	NC_000019	chr19	+	4477050	4479594	1869	0.76158	-0.110143	0.0898253	-1.22619	0.220127	0.91926
AK000735	0	NC_000010	chr10	-	100968124	100970154	2031	14.0483	0.0259135	0.139798	0.185364	0.852943	0.987883
AK000769	0	NC_000006	chr6	+	160034819	160036746	1928	5.59799	-0.0356416	0.150087	-0.237473	0.81229	0.979646
AK000777	0	NC_000003	chr3	-	168062402	168064263	1862	0.125309	-0.0254685	0.0419673	-0.606864	0.543941	0.978218
AK000778	0	NC_000004	chr4	-	148292105	148294164	2060	0.0237193	-0.00721182	0.0291071	-0.247769	0.804313	0.978218
AK000786	0	NC_000011	chr11	-	108564904	108567848	2945	0.640205	0.0996094	0.0966602	1.03051	0.30277	0.958271
AK000787	0	NC_000005	chr5	-	116520256	116524524	4269	1.19625	-0.0590948	0.108465	-0.54483	0.58587	0.978218
AK000788	0	NC_000006	chr6	-	1695924	1698266	2343	0.690689	0.162407	0.0821345	1.97733	0.0480042	0.748487
AK000789	0	NC_000010	chr10	+	127406072	127408898	2827	19.9324	-0.178358	0.133188	-1.33915	0.180523	0.895335
AK000792	0	NC_000016	chr16	+	78890231	78892292	2062	0.0635006	0.000692953	0.0291142	0.0238012	0.981011	0.998263
AK000794	0	NC_000007	chr7	+	139975354	139978524	3171	0.283608	0.00260433	0.0722266	0.0360577	0.971236	0.998263
AK000795	0	NC_000012	chr12	+	20424429	20426376	1948	0.0790662	-0.0253809	0.0319693	-0.793916	0.427244	0.978218
AK000797	0	NC_000015	chr15	-	32848978	32851703	2726	0.131188	0.0275147	0.0429934	0.639974	0.52219	0.978218
AK000798	0	NC_000002	chr2	+	236007568	236010129	2562	5.20617	-0.0873366	0.150888	-0.578816	0.562714	0.978218
AK000802	0	NC_000004	chr4	-	151171211	151173369	2159	7.32799	0.0396773	0.148213	0.267705	0.788926	0.978218
AK000806	0	NC_000015	chr15	+	77949096	77950518	1423	0	NA	NA	NA	NA	NA
AK000809	0	NC_000020	chr20	-	1335567	1336908	1342	2.57898	-0.144383	0.130565	-1.10583	0.268799	0.947196
AK000811	0	NC_000012	chr12	-	92898732	92899654	923	0.0411732	-0.00721257	0.0291071	-0.247794	0.804293	0.978218
AK000815	0	NC_000009	chr9	-	71560989	71561785	797	0	NA	NA	NA	NA	NA
AK000819	0	NC_000003	chr3	-	195708100	195709429	1330	9.12942	-0.0340188	0.147917	-0.229986	0.818103	0.980694
AK000819	0	NT_187532	chrALTS_NT_187532	-	78597	79926	1330	0	NA	NA	NA	NA	NA
AK000819	0	NT_187678	chrALTS_NT_187678	+	86615	87944	1330	0	NA	NA	NA	NA	NA
AK000819	0	NT_187688	chrALTS_NT_187688	+	83533	84862	1330	0	NA	NA	NA	NA	NA
AK000819	0	NT_187689	chrALTS_NT_187689	-	78597	79926	1330	0	NA	NA	NA	NA	NA
AK000819	0	NT_187690	chrALTS_NT_187690	+	84245	85574	1330	0	NA	NA	NA	NA	NA
AK000819	0	NT_187691	chrALTS_NT_187691	+	85682	87011	1330	0	NA	NA	NA	NA	NA
AK000821	0	NC_000001	chr1	-	112693688	112694973	1286	179.205	0.194701	0.107646	1.80871	0.0704957	0.798882
AK000831	0	NC_000007	chr7	-	3103523	3105000	1478	0	NA	NA	NA	NA	NA
AK000832	0	NC_000020	chr20	+	63816332	63817416	1085	0.30315	0.130621	0.0698309	1.87053	0.0614098	0.779852
AK000834	0	NC_000009	chr9	+	129324936	129326320	1385	0.190914	0.00316817	0.0559301	0.0566452	0.954828	0.998263
AK000839	0	NC_000017	chr17	-	48580317	48582259	1943	0.0844532	0.023449	0.0292774	0.800927	0.423174	0.978218
AK000842	0	NC_000017	chr17	-	19090623	19091296	674	0	NA	NA	NA	NA	NA
AK000842	0	NC_000017	chr17	+	19160789	19161462	674	0	NA	NA	NA	NA	NA
AK000843	0	NC_000001	chr1	+	13774464	13774983	520	0.223418	-0.0454944	0.0614114	-0.740815	0.458806	0.978218
AK000844	0	NC_000012	chr12	+	64628472	64629977	759	0.249182	-0.0144425	0.0638345	-0.22625	0.821007	0.98117
AK000848	0	NC_000010	chr10	+	47165825	47167521	1697	0.0340168	-0.00720279	0.0291071	-0.247459	0.804553	0.978218
AK000850	0	NC_000006	chr6	-	11218346	11219852	1507	0.0720263	-0.00583327	0.0308025	-0.189377	0.849798	0.986849
AK000853	0	NC_000023	chrX	+	63922003	63923425	1423	0	NA	NA	NA	NA	NA
AK000864	0	NC_000007	chr7	+	154242337	154243881	1545	0	NA	NA	NA	NA	NA
AK000871	0	NC_000009	chr9	-	9097422	9104832	1481	0.0852533	0.0103047	0.0320592	0.321426	0.747887	0.978218
AK000881	0	NC_000017	chr17	+	35812198	35813654	1457	4.70362	0.0949094	0.145602	0.651843	0.514502	0.978218
AK000881	0	NT_187614	chrALTS_NT_187614	+	46730	48186	1457	0	NA	NA	NA	NA	NA
AK000893	0	NC_000002	chr2	-	160246700	160248250	1551	0	NA	NA	NA	NA	NA
AK000894	0	NC_000002	chr2	+	44751439	44753249	1745	11.7632	0.236663	0.148515	1.59353	0.11104	0.846533
AK000899	0	NC_000007	chr7	+	32521415	32523150	1736	0.741806	0.0897736	0.107477	0.83528	0.40356	0.978218
AK000903	0	NC_000013	chr13	-	110232768	110234177	1410	0.0649198	0.0161034	0.0291148	0.553101	0.580194	0.978218
AK000907	0	NC_000002	chr2	-	25319788	25321085	1298	0.40662	-0.0372135	0.0847302	-0.439199	0.660517	0.978218
AK000910	0	NC_000007	chr7	+	76276142	76279258	3117	20.4574	0.333439	0.141943	2.34911	0.0188183	0.658129
AK000924	0	NC_000001	chr1	+	14729444	14731175	1732	0.0959311	0.010423	0.0326945	0.3188	0.749878	0.978218
AK000932	0	NC_000015	chr15	+	35552011	35553537	1527	0.816372	-0.021908	0.107094	-0.204568	0.837909	0.98449
AK000935	0	NC_000020	chr20	-	23333650	23338154	1708	0.282213	-0.0846403	0.072035	-1.17499	0.239999	0.930597
AK000937	0	NC_000022	chr22	-	17829184	17830812	1629	2.51021	0.0014823	0.134077	0.0110556	0.991179	0.999225
AK000942	0	NC_000017	chr17	+	35824777	35825977	1026	73.9932	-0.12138	0.146865	-0.826471	0.408537	0.978218
AK000942	0	NT_187614	chrALTS_NT_187614	+	59309	60509	1026	0	NA	NA	NA	NA	NA
AK000944	0	NC_000003	chr3	-	197041486	197047520	2263	5.22216	-0.0943729	0.149891	-0.629612	0.528948	0.978218
AK000949	0	NC_000015	chr15	+	62572902	62574579	1678	0.101643	0.0260721	0.0295671	0.881795	0.377888	0.978218
AK000950	0	NC_000006	chr6	+	103792668	103794356	1689	0	NA	NA	NA	NA	NA
AK000951	0	NC_000004	chr4	+	92813838	92815914	2077	4.58785	0.442105	0.130695	3.38273	0.000717702	0.272112
AK000952	0	NC_000003	chr3	+	54163272	54165600	2329	0	NA	NA	NA	NA	NA
AK000957	0	NC_000003	chr3	+	97760030	97761530	1501	0.291916	-0.111488	0.0777086	-1.43469	0.151375	0.875591
AK000964	0	NC_000010	chr10	+	74516179	74517688	1510	0.060017	-0.0144621	0.0291129	-0.496758	0.619359	0.978218
AK000966	0	NC_000015	chr15	+	100631332	100632856	1525	1.14321	-0.129381	0.122032	-1.06022	0.289042	0.956641
AK000974	0	NC_000010	chr10	-	96060644	96063730	2443	44.3223	-0.0159342	0.127711	-0.124768	0.900707	0.997662
AK000992	0	NC_000001	chr1	-	149190527	149192118	1592	0.598876	0.0287802	0.0983629	0.292593	0.769834	0.978218
AK000995	0	NC_000011	chr11	+	57743938	57746805	2535	2.25194	-0.00172351	0.139363	-0.0123671	0.990133	0.999225
AK000998	0	NC_000003	chr3	+	32474520	32475869	1350	4.16949	0.0141517	0.144207	0.0981344	0.921826	0.998263
AK001007	0	NC_000005	chr5	+	126496888	126498604	1717	5.31186	0.214846	0.150113	1.43123	0.152365	0.875591
AK001008	0	NC_000004	chr4	-	82787327	82789611	2285	0.0687032	0.000582574	0.0291158	0.0200088	0.984036	0.998263
AK001010	0	NC_000019	chr19	-	46636810	46639156	2347	12.193	0.01764	0.150639	0.117101	0.90678	0.998263
AK001012	0	NC_000008	chr8	-	73546102	73547755	1654	8.68951	0.0851885	0.150015	0.567868	0.570125	0.978218
AK001033	0	NC_000001	chr1	+	62744330	62745919	1590	0.824167	0.0407225	0.102349	0.397879	0.690719	0.978218
AK001038	0	NC_000001	chr1	-	54379315	54381073	1759	0.4877	-0.0157919	0.0810876	-0.194751	0.845588	0.985758
AK001044	0	NC_000018	chr18	+	79085134	79086435	1302	0.101791	0.00357191	0.0395744	0.090258	0.928082	0.998263
AK001044	0	NW_003315961	chrALTS_NW_003315961	+	155684	156985	1302	0	NA	NA	NA	NA	NA
AK001044	0	NT_187666	chrALTS_NT_187666	+	153847	155148	1302	0	NA	NA	NA	NA	NA
AK001051	0	NC_000003	chr3	-	185679634	185680792	1159	3.26353	-0.0486604	0.145996	-0.333298	0.738909	0.978218
AK001056	0	NC_000001	chr1	+	78413137	78414466	1330	0.0486491	0.000585125	0.0291159	0.0200964	0.983966	0.998263
AK001060	0	NC_000012	chr12	-	91173132	91174563	1432	0.0322141	-0.00731837	0.0291071	-0.251429	0.801482	0.978218
AK001074	0	NC_000006	chr6	-	127463743	127465421	1679	5.04271	0.100728	0.150054	0.671274	0.502046	0.978218
AK001076	0	NC_000003	chr3	+	161183523	161185154	1632	0.0898156	0.0115031	0.0327191	0.351573	0.725159	0.978218
AK001078	0	NC_000004	chr4	+	183974809	183976321	1513	0.325585	-0.0139334	0.0811557	-0.171687	0.863684	0.991118
AK001082	0	NC_000004	chr4	+	183216447	183217587	1141	0.318049	-0.0225068	0.0736093	-0.30576	0.759788	0.978218
AK001083	0	NC_000012	chr12	-	31523076	31524831	1756	0.0825871	-0.021907	0.0292788	-0.748221	0.454327	0.978218
AK001085	0	NC_000007	chr7	-	140615549	140618191	1955	3.0986	-0.0502465	0.143725	-0.349601	0.726638	0.978218
AK001086	0	NC_000014	chr14	-	99222853	99225571	2719	0.742877	0.0286886	0.0844476	0.339721	0.734067	0.978218
AK001089	0	NC_000020	chr20	-	40399587	40401589	2003	0.0266485	0.00819403	0.0291071	0.281513	0.778317	0.978218
AK001092	0	NC_000001	chr1	-	56569220	56570833	1614	1.59072	0.17077	0.126329	1.35179	0.176441	0.895335
AK001094	0	NC_000009	chr9	-	127964859	127966459	1601	1.4213	-0.0185469	0.131762	-0.140761	0.888059	0.995616
AK001096	0	NC_000012	chr12	+	110744549	110746206	1658	0.251273	0.043431	0.0619481	0.701087	0.483249	0.978218
AK001097	0	NC_000010	chr10	-	29653015	29675418	2427	0.0266487	0.0081993	0.0291071	0.281694	0.778178	0.978218
AK001099	0	NC_000009	chr9	-	16540180	16542550	2371	0.742663	-0.116859	0.0996596	-1.17258	0.240965	0.930891
AK001101	0	NC_000003	chr3	+	175347586	175349207	1622	0.0237193	-0.00721182	0.0291071	-0.247769	0.804313	0.978218
AK001102	0	NC_000023	chrX	-	8691092	8692803	1712	0.867593	0.00410655	0.106512	0.038555	0.969245	0.998263
AK001107	0	NC_000003	chr3	-	52592165	52594528	2364	1.71522	0.153853	0.125437	1.22653	0.219998	0.919222
AK001108	0	NC_000005	chr5	+	43126181	43138651	2503	10.7119	0.31759	0.150669	2.10787	0.0350426	0.714025
AK001110	0	NC_000001	chr1	+	72346279	72347977	1699	0.122952	0.0561479	0.0424368	1.3231	0.185804	0.897842
AK001115	0	NC_000001	chr1	-	113793699	113795643	1945	0.4733	-0.118208	0.0951852	-1.24187	0.214283	0.915903
AK001116	0	NC_000010	chr10	+	32858663	32860320	1658	0	NA	NA	NA	NA	NA
AK001117	0	NC_000008	chr8	+	31977707	31981826	4120	0	NA	NA	NA	NA	NA
AK001118	0	NC_000006	chr6	+	42613101	42614177	1077	0.17788	0.0391973	0.0453914	0.86354	0.387841	0.978218
AK001120	0	NC_000003	chr3	-	49734419	49735909	1491	1.4107	-0.0723339	0.127523	-0.567223	0.570563	0.978218
AK001125	0	NC_000009	chr9	+	12816068	12818128	2061	0.0731222	0.0108873	0.0307873	0.353629	0.723617	0.978218
AK001127	0	NC_000011	chr11	+	35014251	35016853	2603	0.895976	-0.079005	0.111582	-0.708047	0.478916	0.978218
AK001128	0	NC_000001	chr1	-	85466855	85468097	1243	1.15374	0.0389542	0.121073	0.321741	0.747649	0.978218
AK001130	0	NC_000019	chr19	+	46880949	46883223	2275	0.629382	0.00379119	0.103762	0.0365375	0.970854	0.998263
AK001132	0	NC_000010	chr10	-	60051684	60055073	1407	2.28253	0.019181	0.1388	0.138191	0.890089	0.995903
AK001133	0	NC_000012	chr12	-	94751862	94754353	2492	0	NA	NA	NA	NA	NA
AK001136	0	NC_000002	chr2	-	44307582	44310722	3141	0.746476	0.0805763	0.102884	0.783174	0.433525	0.978218
AK001139	0	NC_000010	chr10	-	129889977	129893386	3410	0.100916	0.00364431	0.0392154	0.0929306	0.925959	0.998263
AK001147	0	NC_000005	chr5	+	66842323	66847820	1705	0	NA	NA	NA	NA	NA
AK001150	0	NC_000004	chr4	-	57105925	57108015	2091	0	NA	NA	NA	NA	NA
AK001151	0	NC_000019	chr19	-	2572615	2575072	1711	0.0833731	0.00979577	0.0319535	0.306563	0.759176	0.978218
AK001176	0	NC_000010	chr10	+	70434829	70436551	1723	113.323	-0.0612578	0.144413	-0.424186	0.67143	0.978218
AK001202	0	NC_000001	chr1	+	112980758	112981475	718	1.309	-0.0898027	0.127539	-0.70412	0.481358	0.978218
AK001225	0	NC_000009	chr9	-	37930144	37931298	1155	0.106008	0.022784	0.0409328	0.55662	0.577787	0.978218
AK001279	0	NC_000007	chr7	-	47955365	47957314	1950	196.67	0.102669	0.103941	0.987769	0.323266	0.964987
AK001308	0	NC_000004	chr4	+	756531	758165	1635	7.62474	0.120082	0.149079	0.805492	0.420536	0.978218
AK001375	0	NC_000019	chr19	-	32968909	32971655	2747	413.582	0.230884	0.0958125	2.40975	0.0159633	0.639087
AK001398	0	NC_000018	chr18	+	36374258	36375269	1012	0.14996	-0.0133741	0.0477177	-0.280275	0.779267	0.978218
AK001494	0	NC_000014	chr14	-	67679421	67684416	2673	47.098	0.0786573	0.144357	0.54488	0.585836	0.978218
AK001604	0	NC_000004	chr4	-	139839486	139842400	2915	0.233285	-0.0555453	0.0579678	-0.958209	0.337958	0.969848
AK001781	0	NC_000002	chr2	-	113274136	113275706	1571	1.69408	-0.0909386	0.0878084	-1.03565	0.300366	0.958207
AK001796	0	NC_000002	chr2	-	111208023	111212134	1638	3.06927	0.0149544	0.13115	0.114025	0.909218	0.998263
AK001802	0	NC_000004	chr4	-	57048070	57050230	2161	0	NA	NA	NA	NA	NA
AK001808	0	NC_000002	chr2	-	163703046	163704794	1749	0.145955	0.0114022	0.049227	0.231624	0.81683	0.980694
AK001819	0	NC_000003	chr3	-	136503753	136505709	1957	5.63908	-0.210363	0.150552	-1.39728	0.162331	0.883594
AK001864	0	NC_000002	chr2	-	191154118	191156070	1953	1.80339	-0.245237	0.122249	-2.00605	0.044851	0.742757
AK001871	0	NC_000017	chr17	-	55325757	55327791	1763	0.0397813	0.00819479	0.0291071	0.281539	0.778297	0.978218
AK001906	0	NC_000003	chr3	+	168814310	168817067	2758	16.1015	0.131831	0.150496	0.875976	0.381043	0.978218
AK001910	0	NC_000005	chr5	+	116029923	116031923	2001	0.906074	0.125865	0.0927205	1.35747	0.174632	0.893464
AK001918	0	NC_000015	chr15	+	74315324	74317372	2049	0.929124	0.0996015	0.111395	0.894128	0.371253	0.978218
AK001919	0	NC_000001	chr1	-	178232134	178275292	1813	0.315692	-0.0484961	0.0776433	-0.624601	0.532233	0.978218
AK001945	0	NC_000002	chr2	+	36361317	36363199	1883	1.9894	0.0494156	0.13651	0.361993	0.717357	0.978218
AK001945	0	NW_003315908	chrALTS_NW_003315908	-	117	1999	1883	0	NA	NA	NA	NA	NA
AK001948	0	NC_000005	chr5	+	71644166	71646064	1899	28.6083	0.0251901	0.149077	0.168974	0.865817	0.991589
AK001958	0	NC_000011	chr11	-	67693739	67695726	1988	0.0287664	-0.00720731	0.0291071	-0.247614	0.804433	0.978218
AK001959	0	NC_000011	chr11	-	80834643	80836585	1943	0.0279004	-0.00731311	0.0291071	-0.251248	0.801622	0.978218
AK001979	0	NC_000012	chr12	+	2557375	2558935	1561	1.64488	-0.0686308	0.126788	-0.541304	0.588298	0.978218
AK001995	0	NC_000004	chr4	-	13456451	13458546	2096	3.97003	0.0762828	0.147305	0.517856	0.604559	0.978218
AK001997	0	NC_000015	chr15	-	80014157	80015707	1551	0.0742512	0.0115246	0.0310832	0.370765	0.710813	0.978218
AK001998	0	NC_000011	chr11	-	62785553	62787319	1767	308.33	0.201438	0.117957	1.70773	0.0876863	0.81689
AK002012	0	NC_000005	chr5	-	87212073	87213848	1776	0.0437964	-0.0147642	0.029115	-0.5071	0.612085	0.978218
AK002023	0	NC_000018	chr18	-	79677287	79679358	2072	69.2813	-0.0820162	0.140831	-0.582374	0.560315	0.978218
AK002023	0	NT_187617	chrALTS_NT_187617	-	119920	121991	2072	0	NA	NA	NA	NA	NA
AK002028	0	NC_000001	chr1	+	42979738	42982255	2518	18.8903	-0.0660597	0.147337	-0.448359	0.653894	0.978218
AK002043	0	NC_000015	chr15	-	51295156	51296836	1681	2.51966	-0.157216	0.142036	-1.10688	0.268346	0.947119
AK002066	0	NC_000013	chr13	-	51982024	51983907	1884	0.157221	-0.0667525	0.0469509	-1.42175	0.155099	0.875591
AK002088	0	NC_000002	chr2	+	181054170	181056081	1912	28.5164	-0.0520023	0.150126	-0.34639	0.729049	0.978218
AK002090	0	NC_000002	chr2	+	174547374	174665689	1405	0.435449	0.0140201	0.0901856	0.155459	0.87646	0.993977
AK002095	0	NC_000017	chr17	-	31448412	31450198	1787	0.321946	0.0633448	0.0739222	0.856911	0.391494	0.978218
AK002105	0	NC_000001	chr1	-	247524680	247526872	2043	0.0539298	0.0163278	0.0291125	0.56085	0.5749	0.978218
AK002109	0	NC_000002	chr2	+	232257032	232258598	1567	0.102819	-0.0200808	0.0396881	-0.505966	0.61288	0.978218
AK002116	0	NC_000009	chr9	+	5540997	5542859	1863	0.0791342	-0.00717844	0.0317135	-0.226353	0.820927	0.981157
AK002118	0	NC_000002	chr2	-	160477583	160480059	2477	0.2371	0.0408158	0.0598538	0.681925	0.495286	0.978218
AK002123	0	NC_000008	chr8	+	131990608	131993706	3099	19.5454	0.144492	0.150117	0.96253	0.335784	0.9698
AK002134	0	NC_000003	chr3	+	42859926	42861558	1633	0	NA	NA	NA	NA	NA
AK002162	0	NC_000015	chr15	+	38253456	38254510	1055	0.799489	0.0188753	0.112388	0.167948	0.866624	0.991604
AK002181	0	NC_000002	chr2	+	200067718	200069456	1739	0	NA	NA	NA	NA	NA
AK002184	0	NC_000005	chr5	-	87244799	87246402	1604	0.0322141	-0.00731837	0.0291071	-0.251429	0.801482	0.978218
AK002187	0	NC_000017	chr17	-	35891737	35892669	933	0.140818	-0.0431555	0.0492275	-0.876655	0.380674	0.978218
AK002187	0	NT_187614	chrALTS_NT_187614	-	126269	127201	933	0	NA	NA	NA	NA	NA
AK002199	0	NC_000005	chr5	-	128534185	128536057	1873	1.11341	0.0495267	0.113183	0.437581	0.66169	0.978218
AK002210	0	NC_000008	chr8	+	133525409	133528009	2601	0	NA	NA	NA	NA	NA
AK021415	0	NC_000010	chr10	+	74912786	74918743	2309	0.0542968	0.000578749	0.0291157	0.0198776	0.984141	0.998263
AK021423	0	NC_000014	chr14	-	60100310	60101705	1261	3.72898	-0.0176586	0.1473	-0.119882	0.904577	0.998263
AK021426	0	NC_000002	chr2	+	26213065	26215013	1949	119.509	-0.145758	0.119311	-1.22166	0.221835	0.920021
AK021427	0	NC_000018	chr18	-	3072998	3074527	1530	0.0991059	0.0281289	0.039586	0.710576	0.477347	0.978218
AK021428	0	NC_000006	chr6	-	107266402	107268478	2077	4.73761	0.072849	0.149237	0.488142	0.625449	0.978218
AK021431	0	NC_000020	chr20	-	35201747	35203288	1542	0.178298	-0.0199473	0.0501551	-0.397713	0.690842	0.978218
AK021432	0	NC_000010	chr10	+	129787383	129789291	1909	1.56461	-0.0225205	0.131314	-0.171501	0.86383	0.991182
AK021434	0	NC_000012	chr12	+	100341884	100343416	1533	0.0464713	-0.0144255	0.0291131	-0.4955	0.620247	0.978218
AK021435	0	NC_000019	chr19	-	56276556	56277735	1180	0.906159	-0.0489661	0.111519	-0.439082	0.660602	0.978218
AK021436	0	NC_000010	chr10	+	133447627	133449757	2131	0.520815	0.0399143	0.0733818	0.543926	0.586492	0.978218
AK021438	0	NC_000021	chr21	+	16613602	16615524	1923	0.252998	0.025842	0.0568841	0.454293	0.649618	0.978218
AK021439	0	NC_000015	chr15	-	61084847	61086376	1530	0.134079	0.0835891	0.0508458	1.64397	0.100182	0.837524
AK021441	0	NC_000004	chr4	-	168994585	168996256	1672	66.0691	-0.146419	0.135917	-1.07726	0.281363	0.952116
AK021442	0	NC_000017	chr17	+	78572043	78574502	2460	0.0764974	0.000816325	0.0291131	0.0280398	0.97763	0.998263
AK021443	0	NC_000010	chr10	+	94612287	94613904	1618	769.094	0.0578367	0.138356	0.418028	0.675926	0.978218
AK021450	0	NC_000001	chr1	+	220646767	220648057	1291	12.166	-0.139079	0.150195	-0.925988	0.354452	0.974683
AK021451	0	NC_000003	chr3	-	126020915	126022297	1383	7.27588	0.00440892	0.149952	0.0294021	0.976544	0.998263
AK021458	0	NC_000009	chr9	+	136119949	136121407	1459	6.55076	-0.126987	0.149266	-0.850742	0.394913	0.978218
AK021459	0	NC_000002	chr2	+	186631630	186633141	1512	4.37424	-0.107503	0.142375	-0.755074	0.450205	0.978218
AK021461	0	NC_000002	chr2	-	18547995	18550204	2210	6.19159	-0.195287	0.150734	-1.29558	0.195121	0.905904
AK021463	0	NC_000002	chr2	+	126676191	126678264	1834	1.09799	0.0306143	0.111169	0.275385	0.783021	0.978218
AK021467	0	NC_000001	chr1	+	164685298	164687561	2264	1.47375	0.252039	0.118255	2.13132	0.0330625	0.710724
AK021468	0	NC_000007	chr7	+	103093313	103095082	1770	17.3252	-0.0871791	0.145239	-0.600244	0.548344	0.978218
AK021468	0	NT_187559	chrALTS_NT_187559	-	149647	151416	1770	0	NA	NA	NA	NA	NA
AK021469	0	NC_000002	chr2	-	100399120	100400562	1443	2.19893	0.0309187	0.131448	0.235216	0.814041	0.980047
AK021471	0	NC_000020	chr20	+	41145572	41147850	2279	3.58879	0.0350046	0.146388	0.239121	0.811012	0.979025
AK021477	0	NC_000007	chr7	+	72860562	73019495	2338	0	NA	NA	NA	NA	NA
AK021480	0	NC_000001	chr1	-	169930937	169932409	1473	0.368324	0.0914967	0.074618	1.2262	0.220123	0.91926
AK021481	0	NC_000013	chr13	+	93335053	93337503	2451	0.154736	0.0873985	0.0517236	1.68972	0.0910809	0.822725
AK021485	0	NC_000002	chr2	-	20744243	20745839	1597	0.246841	0.0277107	0.056717	0.48858	0.625139	0.978218
AK021486	0	NC_000006	chr6	-	55851121	55852834	1714	0	NA	NA	NA	NA	NA
AK021495	0	NC_000021	chr21	+	21179932	21182028	2097	0	NA	NA	NA	NA	NA
AK021497	0	NC_000002	chr2	+	105768309	105770124	1816	0.201245	0.0240199	0.057368	0.418698	0.675437	0.978218
AK021499	0	NC_000014	chr14	-	58269443	58271306	1864	454.903	0.0165042	0.0703869	0.234479	0.814613	0.98013
AK021505	0	NC_000013	chr13	+	93551072	93553972	2456	0.738612	0.179727	0.0744059	2.4155	0.0157136	0.639087
AK021509	0	NC_000003	chr3	-	55879100	55881141	2042	1.93899	0.244691	0.107066	2.28543	0.0222878	0.659609
AK021513	0	NC_000006	chr6	+	78895368	78897256	1889	6.4467	0.0288215	0.150643	0.191324	0.848272	0.986224
AK021516	0	NC_000011	chr11	-	79423559	79425298	1740	0.438694	0.113067	0.0905661	1.24844	0.211869	0.915817
AK021518	0	NC_000004	chr4	+	119484362	119486309	1948	5.61188	0.00999681	0.146982	0.0680141	0.945774	0.998263
AK021521	0	NC_000002	chr2	-	56990478	56992756	2279	0	NA	NA	NA	NA	NA
AK021523	0	NC_000007	chr7	-	44442714	44444032	1319	1.30001	0.17251	0.115167	1.49791	0.134156	0.862578
AK021524	0	NC_000010	chr10	-	13647749	13649669	1921	41.7504	0.0406311	0.142135	0.285862	0.774984	0.978218
AK021525	0	NC_000004	chr4	+	140544707	140546604	1898	13.6063	-0.0678475	0.149696	-0.453236	0.650379	0.978218
AK021531	0	NC_000002	chr2	+	188977085	188978756	1672	0.0710762	0.016106	0.0291149	0.553187	0.580135	0.978218
AK021535	0	NC_000015	chr15	-	96210523	96212623	2101	0.0188437	-0.00731311	0.0291071	-0.251248	0.801622	0.978218
AK021538	0	NC_000011	chr11	-	11971048	11973653	2606	2.06914	-0.202837	0.138422	-1.46535	0.142824	0.867709
AK021540	0	NC_000004	chr4	-	8355310	8357376	2067	25.8291	-0.131056	0.136835	-0.957766	0.338181	0.969848
AK021541	0	NC_000017	chr17	-	73459715	73461750	2036	0.306388	0.00847626	0.0588183	0.144109	0.885414	0.995591
AK021548	0	NC_000004	chr4	-	105365078	105366639	1562	0.946814	-0.197775	0.117774	-1.67927	0.0930991	0.825572
AK021551	0	NC_000001	chr1	+	101082454	101087261	1531	51.3224	-0.116635	0.149007	-0.782743	0.433778	0.978218
AK021554	0	NC_000012	chr12	-	116160772	116162620	1849	0.303387	-0.0123438	0.0632828	-0.195058	0.845347	0.985744
AK021555	0	NC_000002	chr2	-	89573926	89575473	1548	0.0411732	-0.00721257	0.0291071	-0.247794	0.804293	0.978218
AK021556	0	NC_000009	chr9	-	98787389	98789049	1661	28.6621	-0.0443058	0.145616	-0.304266	0.760926	0.978218
AK021558	0	NC_000006	chr6	+	151391810	151394146	2337	61.4402	-0.11398	0.148333	-0.76841	0.442244	0.978218
AK021561	0	NC_000001	chr1	-	204143241	204145197	1957	1.84942	-0.139425	0.134719	-1.03493	0.300701	0.958207
AK021565	0	NC_000017	chr17	+	75603535	75605436	1902	10.8113	-0.34623	0.150383	-2.30232	0.0213172	0.659609
AK021566	0	NC_000011	chr11	-	71903664	71906506	2843	4.13813	0.0726807	0.147344	0.493271	0.621821	0.978218
AK021569	0	NC_000012	chr12	+	14467616	14469362	1747	1.62416	0.181063	0.1123	1.61232	0.106892	0.840003
AK021571	0	NC_000003	chr3	-	197952512	197955055	2544	3059.42	0.115418	0.0841523	1.37154	0.170208	0.887354
AK021572	0	NC_000002	chr2	-	37320450	37321995	1546	4.26439	-0.121229	0.144534	-0.838757	0.401606	0.978218
AK021573	0	NC_000014	chr14	-	91501895	91504176	1611	0.515067	0.0107792	0.088815	0.121367	0.9034	0.998263
AK021574	0	NC_000003	chr3	+	72927269	72928800	1532	0.0825175	-0.0081392	0.0324125	-0.251112	0.801727	0.978218
AK021579	0	NC_000012	chr12	-	99203322	99204756	1435	0.0266485	0.00819403	0.0291071	0.281513	0.778317	0.978218
AK021581	0	NC_000006	chr6	+	154841026	154842205	1180	24.324	-0.0255722	0.148646	-0.172034	0.863411	0.991118
AK021584	0	NC_000002	chr2	+	36764294	36765873	1580	0.242809	0.0370523	0.0628404	0.589625	0.555442	0.978218
AK021589	0	NC_000001	chr1	-	19297226	19300199	2392	50.0215	-0.186946	0.13881	-1.34677	0.178053	0.895335
AK021590	0	NC_000008	chr8	+	58101412	58103002	1591	0.322163	0.0298004	0.0789112	0.377645	0.705695	0.978218
AK021592	0	NC_000019	chr19	-	32949404	32951024	1621	0.889348	-0.0454898	0.107159	-0.424508	0.671196	0.978218
AK021593	0	NC_000004	chr4	-	100433554	100435864	2311	0	NA	NA	NA	NA	NA
AK021594	0	NC_000017	chr17	+	17181504	17183257	1754	46.9369	-0.122941	0.149702	-0.821237	0.411511	0.978218
AK021598	0	NC_000009	chr9	+	134798900	134800749	1850	5.76604	-0.0391278	0.138739	-0.282024	0.777925	0.978218
AK021603	0	NC_000004	chr4	-	53087678	53089375	1698	0.165395	-0.0260748	0.0570547	-0.457014	0.647661	0.978218
AK021606	0	NC_000003	chr3	+	30697661	30699345	1685	2.16676	0.137875	0.122273	1.1276	0.259491	0.943798
AK021610	0	NC_000012	chr12	-	11006391	11007964	1574	3.98954	0.0202089	0.149872	0.134841	0.892737	0.995952
AK021610	0	NW_003571050	chrALTS_NW_003571050	-	205097	206670	1574	0	NA	NA	NA	NA	NA
AK021611	0	NC_000018	chr18	-	46785901	46789297	3397	6.00401	0.0479336	0.150501	0.318493	0.750111	0.978218
AK021614	0	NC_000019	chr19	-	48198107	48199720	1614	3.26237	-0.100318	0.133359	-0.752236	0.451909	0.978218
AK021617	0	NC_000006	chr6	+	107612204	107614238	2035	0.0755106	-0.0238512	0.0312828	-0.762438	0.445798	0.978218
AK021618	0	NC_000023	chrX	-	23091918	23094185	2268	0.0276275	-0.0071885	0.0291071	-0.246968	0.804933	0.978218
AK021625	0	NC_000006	chr6	+	49485767	49487153	1387	20.2782	0.024494	0.145467	0.168381	0.866283	0.991589
AK021630	0	NC_000013	chr13	-	98841639	98844354	2716	0.885391	0.0481603	0.0967812	0.49762	0.618752	0.978218
AK021633	0	NC_000003	chr3	-	73397143	73398814	1474	0.893477	0.0344498	0.0967269	0.356155	0.721724	0.978218
AK021634	0	NC_000004	chr4	-	57100089	57103482	3394	0.283392	0.0684636	0.0616221	1.11102	0.266558	0.946879
AK021635	0	NC_000019	chr19	+	8308666	8310853	2188	19.723	0.0956984	0.137087	0.698087	0.485123	0.978218
AK021637	0	NC_000019	chr19	-	49307067	49308645	1579	10.6962	-0.130259	0.14941	-0.871824	0.383304	0.978218
AK021638	0	NC_000013	chr13	-	37574736	37577585	2850	3.21922	0.132257	0.0947204	1.39629	0.162628	0.883594
AK021640	0	NC_000001	chr1	+	243287417	243289006	1590	1.10868	-0.28932	0.112062	-2.58178	0.00982909	0.61074
AK021640	0	NT_187519	chrALTS_NT_187519	+	299525	301114	1590	0	NA	NA	NA	NA	NA
AK021642	0	NC_000012	chr12	+	82704039	82706323	2285	0.549469	-0.0149436	0.0869061	-0.171951	0.863476	0.991118
AK021644	0	NC_000009	chr9	-	14247951	14250608	2658	0.324795	0.108417	0.0635508	1.70599	0.0880092	0.817581
AK021648	0	NC_000001	chr1	+	173767471	173769780	2310	5.8267	0.0522948	0.150839	0.346694	0.728822	0.978218
AK021651	0	NC_000019	chr19	+	43971220	43972941	1722	56.9838	0.117783	0.12645	0.931461	0.351615	0.974332
AK021652	0	NC_000004	chr4	+	168885574	168887127	1554	2.35388	0.0782082	0.13534	0.577866	0.563355	0.978218
AK021654	0	NC_000004	chr4	-	141014943	141016678	1736	0	NA	NA	NA	NA	NA
AK021662	0	NC_000021	chr21	+	31992705	31995158	2454	2.59453	0.404533	0.142748	2.83389	0.00459848	0.525354
AK021665	0	NC_000003	chr3	+	172224729	172226305	1577	0.187677	0.00774102	0.0543183	0.142512	0.886675	0.995591
AK021666	0	NC_000001	chr1	-	751807	753509	1703	0.292674	0.0416079	0.0691842	0.601407	0.547569	0.978218
AK021668	0	NC_000001	chr1	-	93338026	93339939	1914	95.8927	-0.147862	0.149845	-0.986768	0.323757	0.965366
AK021669	0	NC_000008	chr8	-	130100347	130102301	1955	3.66398	0.10104	0.14259	0.708605	0.478569	0.978218
AK021674	0	NC_000001	chr1	+	61253202	61255153	1952	0	NA	NA	NA	NA	NA
AK021675	0	NT_187663	chrALTS_NT_187663	+	1045895	1048411	2517	0	NA	NA	NA	NA	NA
AK021677	0	NC_000003	chr3	+	136887564	136961862	1194	0.0838753	0.0161047	0.0291149	0.553144	0.580165	0.978218
AK021679	0	NC_000002	chr2	+	73469525	73471493	1969	0.425526	-0.0521753	0.0883753	-0.590384	0.554934	0.978218
AK021682	0	NC_000001	chr1	-	40298549	40300029	1481	1.6759	-0.115777	0.100236	-1.15504	0.248076	0.938356
AK021686	0	NC_000002	chr2	-	20345104	20347345	2242	3.24292	-0.283026	0.148139	-1.91054	0.0560632	0.767413
AK021687	0	NC_000005	chr5	-	54286884	54289005	2122	0.182655	-0.0247604	0.0546423	-0.453136	0.650451	0.978218
AK021698	0	NC_000020	chr20	+	2975774	2977291	1518	0.436353	-0.02741	0.0765974	-0.357845	0.720459	0.978218
AK021700	0	NC_000013	chr13	+	45384131	45386993	2094	22.6089	-0.215615	0.146418	-1.4726	0.140858	0.866521
AK021706	0	NC_000002	chr2	+	205559404	205563651	4248	2.53496	0.291093	0.14206	2.04909	0.0404532	0.74004
AK021708	0	NC_000003	chr3	-	73493003	73494763	1761	0.155455	0.0207978	0.0512106	0.406123	0.684652	0.978218
AK021709	0	NC_000010	chr10	+	51325451	51327416	1966	0.0858693	-0.0270513	0.032313	-0.837163	0.402501	0.978218
AK021711	0	NC_000014	chr14	+	63296297	63297416	1120	0.0999044	0.00459039	0.0323416	0.141934	0.887132	0.995616
AK021712	0	NC_000014	chr14	-	49811442	49813602	2161	2.08702	-0.179418	0.133807	-1.34087	0.179963	0.895335
AK021714	0	NC_000005	chr5	+	6728857	6730755	1899	12.1477	-0.136326	0.150512	-0.905749	0.365069	0.978218
AK021720	0	NC_000011	chr11	+	120217481	120218523	1012	1.56124	0.0181804	0.115614	0.15725	0.875048	0.993763
AK021723	0	NC_000003	chr3	-	105780681	105784171	2358	0.317197	0.0485177	0.0605831	0.800846	0.423221	0.978218
AK021724	0	NC_000014	chr14	+	66974279	66975716	1438	0.17526	-0.0206134	0.051111	-0.403307	0.686722	0.978218
AK021726	0	NC_000015	chr15	+	62494120	62495634	1515	0.0604112	0.000585762	0.0291159	0.0201183	0.983949	0.998263
AK021730	0	NC_000001	chr1	+	76929591	76931891	2301	0.357275	0.0127086	0.068908	0.184428	0.853678	0.987965
AK021731	0	NC_000017	chr17	+	30711663	30713439	1777	2.84286	-0.0967841	0.1387	-0.697795	0.485306	0.978218
AK021733	0	NC_000007	chr7	-	47338527	47340130	1604	0.724969	-0.047751	0.106088	-0.450107	0.652633	0.978218
AK021740	0	NC_000013	chr13	+	30631825	30633784	788	0.372458	-0.00399937	0.070638	-0.0566178	0.95485	0.998263
AK021743	0	NC_000006	chr6	-	16689536	16691446	1911	0.171132	0.014931	0.0399741	0.373516	0.708764	0.978218
AK021744	0	NC_000012	chr12	+	105015893	105017624	1732	199.983	-0.00978484	0.123156	-0.0794505	0.936674	0.998263
AK021745	0	NC_000008	chr8	+	47676336	47678038	1703	0.0394478	0.00819779	0.0291071	0.281643	0.778218	0.978218
AK021748	0	NC_000007	chr7	+	66363084	66365146	1906	1.60426	-0.206516	0.13657	-1.51216	0.130493	0.860031
AK021749	0	NC_000010	chr10	+	113087344	113088939	1596	0.568202	0.0987458	0.0899315	1.09801	0.2722	0.947577
AK021753	0	NC_000011	chr11	+	43457672	43461390	3719	8.95394	-0.20195	0.150177	-1.34474	0.178708	0.895335
AK021754	0	NC_000003	chr3	+	175807787	175809510	1724	0.994394	-0.106237	0.108702	-0.977324	0.328409	0.967142
AK021760	0	NC_000010	chr10	+	58526098	58539532	2167	0	NA	NA	NA	NA	NA
AK021763	0	NC_000018	chr18	+	8628932	8632282	2090	110.915	-0.162693	0.135613	-1.19968	0.230262	0.924305
AK021764	0	NC_000004	chr4	-	36743271	36745102	1832	0.0431521	-0.0072058	0.0291071	-0.247562	0.804473	0.978218
AK021766	0	NC_000016	chr16	-	79675685	79677715	2031	0.178819	-0.0614417	0.0558251	-1.10061	0.271066	0.947196
AK021771	0	NC_000010	chr10	+	46792242	46793924	1683	1.15537	-0.0401867	0.108661	-0.369836	0.711505	0.978218
AK021773	0	NC_000015	chr15	-	64953879	64956157	1833	81.7889	0.068424	0.146718	0.466364	0.640955	0.978218
AK021777	0	NC_000005	chr5	+	154390835	154394318	3484	7.83997	-0.00571432	0.148181	-0.0385631	0.969239	0.998263
AK021781	0	NC_000010	chr10	+	27506622	27508018	1397	0.244781	0.035351	0.0601277	0.587931	0.556579	0.978218
AK021797	0	NC_000001	chr1	+	121229634	121231189	1556	0.0287664	-0.00720731	0.0291071	-0.247614	0.804433	0.978218
AK021798	0	NC_000008	chr8	+	58097542	58099354	1813	0.260098	0.0391616	0.0645272	0.606901	0.543917	0.978218
AK021801	0	NC_000010	chr10	+	58712506	58714871	2366	0	NA	NA	NA	NA	NA
AK021804	0	NC_000011	chr11	-	122095900	122098353	2454	5.24693	0.0875214	0.120118	0.72863	0.466228	0.978218
AK021812	0	NC_000005	chr5	+	87380804	87383102	2299	49.3282	-0.044593	0.142746	-0.312394	0.754741	0.978218
AK021817	0	NC_000017	chr17	-	61386814	61388483	1670	4.45459	0.022926	0.145848	0.157191	0.875094	0.993763
AK021819	0	NC_000015	chr15	-	77063397	77064910	1514	7.84494	0.0457513	0.149854	0.305306	0.760133	0.978218
AK021821	0	NC_000009	chr9	-	71707353	71708851	1499	5.95755	0.0695415	0.149894	0.463938	0.642692	0.978218
AK021822	0	NC_000003	chr3	-	9172112	9174088	1977	0.0704635	-0.0227934	0.0308882	-0.737931	0.460556	0.978218
AK021824	0	NC_000016	chr16	+	22043469	22045184	1716	0.410049	-0.0612571	0.0850727	-0.720055	0.471491	0.978218
AK021831	0	NC_000006	chr6	-	99458964	99460164	1201	60.1624	0.242596	0.140453	1.72723	0.0841258	0.813062
AK021834	0	NC_000006	chr6	+	163464218	163466127	1910	0.460449	0.0459954	0.0811847	0.566553	0.571018	0.978218
AK021836	0	NC_000003	chr3	+	111097468	111098928	1461	0.160105	-0.0214328	0.0484794	-0.442102	0.658416	0.978218
AK021839	0	NC_000007	chr7	+	94659308	94660769	1462	5.85768	-0.0465698	0.149269	-0.311987	0.755051	0.978218
AK021840	0	NC_000006	chr6	+	37271764	37273183	1420	0.359403	-0.11363	0.0758217	-1.49865	0.133964	0.862534
AK021843	0	NC_000007	chr7	+	130554155	130555136	982	190.319	-0.111733	0.116184	-0.961694	0.336203	0.9698
AK021848	0	NC_000006	chr6	+	89832425	89834080	1656	5.73669	-0.0215879	0.15051	-0.143431	0.88595	0.995591
AK021851	0	NC_000022	chr22	-	18361819	18363376	1558	0	NA	NA	NA	NA	NA
AK021853	0	NC_000004	chr4	+	153326003	153326979	977	2.41616	-0.151618	0.139777	-1.08471	0.278049	0.951049
AK021856	0	NC_000019	chr19	-	16636715	16638091	1377	80.5761	-0.0207244	0.138604	-0.149522	0.881142	0.995132
AK021859	0	NC_000006	chr6	-	131045965	131047356	1392	0.507643	0.129268	0.0793116	1.62988	0.103128	0.838585
AK021866	0	NC_000003	chr3	+	101694131	101695715	1585	18.2737	0.126572	0.149538	0.846422	0.397317	0.978218
AK021875	0	NC_000012	chr12	+	82710157	82713315	3159	1.01655	0.0553302	0.105254	0.525681	0.59911	0.978218
AK021877	0	NC_000004	chr4	+	153817651	153819735	2085	0.492035	0.0216158	0.0900944	0.239924	0.81039	0.978954
AK021880	0	NC_000006	chr6	+	163510522	163511978	1457	0.132803	-0.0212207	0.0376169	-0.564126	0.572668	0.978218
AK021885	0	NC_000009	chr9	-	39454444	39455675	1232	0.053523	0.000715908	0.0291149	0.0245891	0.980383	0.998263
AK021887	0	NC_000015	chr15	+	38332806	38334145	1340	8.95763	-0.0938488	0.150113	-0.625189	0.531847	0.978218
AK021889	0	NC_000003	chr3	-	139608564	139610533	1970	3.9608	-0.0273337	0.144646	-0.18897	0.850116	0.986849
AK021891	0	NC_000017	chr17	-	47384786	47386442	1657	13.1163	-0.0148531	0.147658	-0.100591	0.919875	0.998263
AK021893	0	NT_167218	chrUN_NT_167218	+	102520	104425	1906	0	NA	NA	NA	NA	NA
AK021895	0	NC_000009	chr9	+	124658412	124660648	2237	2.35305	0.0280621	0.111588	0.251481	0.801443	0.978218
AK021897	0	NC_000014	chr14	-	50175451	50177470	2020	1.20119	-0.0267155	0.121583	-0.21973	0.826081	0.982403
AK021903	0	NC_000008	chr8	-	67128	70701	3574	0	NA	NA	NA	NA	NA
AK021906	0	NC_000015	chr15	+	75927301	75929309	2009	9.37651	-0.0969313	0.149089	-0.650159	0.51559	0.978218
AK021907	0	NC_000020	chr20	-	2650935	2652978	2044	123.159	0.160873	0.120111	1.33937	0.180449	0.895335
AK021909	0	NC_000020	chr20	+	47135277	47136741	1465	0	NA	NA	NA	NA	NA
AK021911	0	NC_000002	chr2	+	85926956	85929567	2612	0.150847	-0.0459447	0.051202	-0.897322	0.369547	0.978218
AK021913	0	NC_000009	chr9	-	2680489	2681854	1366	3.57989	-0.0527872	0.147292	-0.358384	0.720056	0.978218
AK021914	0	NC_000009	chr9	-	117198066	117199642	1577	0.0554075	0.0161047	0.0291149	0.553144	0.580165	0.978218
AK021917	0	NC_000001	chr1	+	61099807	61101395	1589	0.276445	0.0469973	0.0669783	0.70168	0.482879	0.978218
AK021921	0	NC_000009	chr9	-	98331422	98333626	2205	0	NA	NA	NA	NA	NA
AK021924	0	NC_000001	chr1	+	155869774	155872096	2323	0.850391	-0.0156848	0.100295	-0.156388	0.875728	0.993795
AK021930	0	NC_000003	chr3	+	193671141	193672868	1728	2.15876	0.0566888	0.140067	0.404726	0.685679	0.978218
AK021932	0	NC_000005	chr5	+	15675884	15677491	1608	0.192992	-0.0395127	0.0555458	-0.711354	0.476865	0.978218
AK021933	0	NT_113901	chrUN_NT_113901	-	29246	31787	2542	0	NA	NA	NA	NA	NA
AK021935	0	NC_000001	chr1	-	19359233	19361664	2432	3.59025	-0.0261742	0.14453	-0.181099	0.85629	0.98885
AK021940	0	NC_000015	chr15	-	61013803	61015452	1650	0.375145	-0.0567579	0.0781632	-0.726146	0.467749	0.978218
AK021942	0	NC_000011	chr11	+	125406155	125407747	1593	2.71276	-0.0270631	0.123944	-0.21835	0.827157	0.982876
AK021948	0	NC_000001	chr1	-	57000062	57001444	1383	0.706232	0.00675553	0.0922521	0.0732291	0.941624	0.998263
AK021952	0	NC_000001	chr1	+	120932232	120933744	1513	0.439579	0.0631715	0.0782085	0.807731	0.419246	0.978218
AK021954	0	NC_000007	chr7	-	108300190	108302063	1874	0.0821277	0.0101483	0.0325894	0.311399	0.755497	0.978218
AK021959	0	NC_000005	chr5	+	73924541	73927195	2655	0	NA	NA	NA	NA	NA
AK021960	0	NC_000001	chr1	+	110676901	110678521	1621	0.199091	-0.0386747	0.0560781	-0.689658	0.490409	0.978218
AK021962	0	NC_000002	chr2	+	169703088	169704786	1699	68.3101	-0.0154182	0.129573	-0.118993	0.905281	0.998263
AK021963	0	NC_000013	chr13	-	98457486	98459067	1582	8.57269	-0.0198781	0.148747	-0.133637	0.89369	0.996255
AK021964	0	NC_000002	chr2	-	40309523	40311727	2205	0.0617863	-0.0148152	0.0291156	-0.508839	0.610865	0.978218
AK021967	0	NC_000002	chr2	+	32563328	32566411	3084	0.670404	-0.0364044	0.0882157	-0.412675	0.679844	0.978218
AK021968	0	NC_000003	chr3	+	152369230	152373341	4112	0.182556	0.0227126	0.0436305	0.520567	0.602668	0.978218
AK021969	0	NC_000007	chr7	-	6407162	6408707	1546	14.2181	0.0672603	0.14702	0.457492	0.647317	0.978218
AK021971	0	NC_000009	chr9	-	36359752	36362003	2252	2.20605	0.10931	0.136008	0.803706	0.421567	0.978218
AK021972	0	NC_000014	chr14	+	41835138	41837194	2057	0.0539298	0.0163278	0.0291125	0.56085	0.5749	0.978218
AK021975	0	NC_000012	chr12	-	111618304	111714671	2843	35.6194	-0.221034	0.137749	-1.60461	0.108579	0.84325
AK021977	0	NC_000013	chr13	-	39525884	39527704	1821	0	NA	NA	NA	NA	NA
AK021981	0	NC_000013	chr13	-	41057170	41058651	1482	1.22551	-0.00946309	0.124347	-0.0761023	0.939338	0.998263
AK021982	0	NC_000018	chr18	-	49192123	49194210	2088	0.0945586	0.0101166	0.0326031	0.310297	0.756335	0.978218
AK021983	0	NC_000008	chr8	+	130143412	130145553	2142	0.185485	-0.0526599	0.0503371	-1.04614	0.295494	0.958182
AK021985	0	NC_000005	chr5	+	15642861	15644304	1444	0.136915	-0.00241315	0.043318	-0.0557077	0.955575	0.998263
AK021986	0	NC_000004	chr4	+	119042024	119043937	1914	0.645711	0.0203946	0.101301	0.201328	0.840442	0.984648
AK021987	0	NC_000015	chr15	-	64588273	64594631	1354	0.230898	0.00711943	0.0661582	0.107612	0.914303	0.998263
AK021988	0	NC_000001	chr1	-	173614800	173616378	1579	0.0835295	-0.00814104	0.031471	-0.258684	0.795879	0.978218
AK021989	0	NC_000001	chr1	-	41136796	41138667	1872	0.485226	0.10476	0.0946463	1.10686	0.268356	0.947119
AK021990	0	NC_000001	chr1	+	10738928	10740960	2033	0.0805783	0.0234671	0.0292614	0.80198	0.422565	0.978218
AK021991	0	NC_000003	chr3	+	29376574	29378487	1914	1.01285	-0.024779	0.116293	-0.213074	0.831269	0.983757
AK021992	0	NC_000009	chr9	+	116919643	116921586	1944	0.266991	-0.0165172	0.0658869	-0.250689	0.802054	0.978218
AK021998	0	NC_000001	chr1	-	88488641	88490917	2277	0	NA	NA	NA	NA	NA
AK022000	0	NC_000003	chr3	-	117992497	117994310	1814	0.0269649	0.0083036	0.0291071	0.285278	0.775431	0.978218
AK022003	0	NC_000017	chr17	-	35824256	35825964	1709	135.089	-0.102691	0.145723	-0.704697	0.480999	0.978218
AK022003	0	NT_187614	chrALTS_NT_187614	-	58788	60496	1709	0	NA	NA	NA	NA	NA
AK022004	0	NC_000008	chr8	+	130108775	130111210	2436	2.46131	0.0811342	0.129852	0.624823	0.532087	0.978218
AK022006	0	NC_000005	chr5	-	179844606	179846228	1623	7.14828	0.0171905	0.148777	0.115545	0.908013	0.998263
AK022009	0	NC_000003	chr3	-	142462487	142464141	1655	1.13428	-0.158981	0.119001	-1.33597	0.181561	0.895335
AK022010	0	NC_000009	chr9	+	100157697	100160954	3258	0.78081	0.0221092	0.10412	0.212344	0.831838	0.984037
AK022012	0	NC_000002	chr2	+	202471737	202473759	1665	7.91202	0.08725	0.150128	0.581173	0.561124	0.978218
AK022013	0	NC_000002	chr2	+	100876065	100877445	1381	0.0616443	-0.0146837	0.0291146	-0.504342	0.614021	0.978218
AK022015	0	NC_000014	chr14	-	81500512	81501781	1270	0.183204	0.0583271	0.062037	0.940199	0.347116	0.973836
AK022016	0	NC_000015	chr15	-	59243116	59245718	2603	0.0966764	-0.00908144	0.0334124	-0.271798	0.785777	0.978218
AK022017	0	NC_000003	chr3	-	114631411	114632730	1320	0	NA	NA	NA	NA	NA
AK022020	0	NC_000007	chr7	+	101094047	101096302	2256	210.208	0.0126673	0.121762	0.104034	0.917143	0.998263
AK022022	0	NC_000005	chr5	+	171069663	171071653	1991	2.1006	0.160885	0.14082	1.14249	0.253251	0.94155
AK022024	0	NC_000004	chr4	+	182531024	182533538	2515	0.452996	-0.167434	0.0829609	-2.01823	0.0435672	0.740642
AK022026	0	NC_000005	chr5	+	155881333	155883793	2461	0.0293334	-0.00731687	0.0291071	-0.251378	0.801522	0.978218
AK022028	0	NC_000001	chr1	-	154216968	154219451	2484	34.3882	-0.128337	0.1467	-0.874826	0.381669	0.978218
AK022031	0	NC_000011	chr11	+	22763591	22765776	2186	0.123151	-0.00453931	0.041405	-0.109632	0.912701	0.998263
AK022033	0	NC_000009	chr9	-	111028633	111030987	2355	0.321903	-0.00985678	0.0673286	-0.146398	0.883607	0.995544
AK022034	0	NC_000002	chr2	+	26075715	26077977	2263	1.7111	0.0011289	0.13633	0.00828068	0.993393	0.999305
AK022035	0	NC_000001	chr1	-	103071495	103073524	2030	1.2582	0.105768	0.121082	0.873525	0.382377	0.978218
AK022037	0	NC_000015	chr15	-	36998262	37000035	1774	0.0559821	0.000582575	0.0291158	0.0200089	0.984036	0.998263
AK022038	0	NC_000003	chr3	-	130086862	130089486	2625	14.7784	0.0216027	0.147433	0.146526	0.883507	0.995544
AK022039	0	NC_000002	chr2	-	38997688	39001246	3559	0.666414	0.0623105	0.1017	0.612692	0.54008	0.978218
AK022040	0	NC_000002	chr2	+	110664573	110670256	2401	99.113	-0.181784	0.128804	-1.41133	0.158149	0.877948
AK022043	0	NC_000003	chr3	-	69343599	69346368	2770	0.0767409	0.00794375	0.0311367	0.255125	0.798627	0.978218
AK022044	0	NC_000003	chr3	+	61803793	61805530	1738	0.871718	0.137786	0.0814753	1.69114	0.0908096	0.822725
AK022046	0	NC_000008	chr8	-	98669009	98672168	3160	0.220687	-0.0118934	0.06128	-0.194083	0.846111	0.985863
AK022048	0	NC_000018	chr18	+	44891643	44894956	3314	0.0963347	-0.00837319	0.0327468	-0.255695	0.798186	0.978218
AK022049	0	NC_000010	chr10	+	28601709	28603933	2225	13.9087	-0.083331	0.15066	-0.553106	0.58019	0.978218
AK022050	0	NC_000019	chr19	-	8470581	8472191	1611	340.936	0.0113854	0.102974	0.110566	0.911961	0.998263
AK022051	0	NC_000015	chr15	+	25255579	25257027	1449	0.380909	0.0288454	0.0817353	0.352913	0.724154	0.978218
AK022052	0	NC_000003	chr3	+	97453636	97455852	2217	0	NA	NA	NA	NA	NA
AK022053	0	NC_000011	chr11	-	95877364	95879856	2493	1.96995	0.192331	0.130295	1.47612	0.13991	0.866211
AK022054	0	NC_000011	chr11	-	34277822	34279428	1607	0.0860417	0.00991192	0.0321913	0.307907	0.758153	0.978218
AK022056	0	NC_000005	chr5	+	177889931	177892555	2625	0.994807	0.0286442	0.106762	0.268301	0.788468	0.978218
AK022056	0	NT_187546	chrALTS_NT_187546	+	24467	27091	2625	0	NA	NA	NA	NA	NA
AK022056	0	NT_187652	chrALTS_NT_187652	+	24467	27091	2625	0	NA	NA	NA	NA	NA
AK022058	0	NC_000018	chr18	+	8014417	8017582	3166	0.225571	0.0357895	0.0594524	0.601987	0.547183	0.978218
AK022061	0	NC_000009	chr9	-	19228904	19230328	1425	1.55064	0.129773	0.123065	1.0545	0.291653	0.957838
AK022063	0	NC_000005	chr5	+	3609745	3611939	2195	4.75338	0.0470272	0.119024	0.395108	NA	NA
AK022064	0	NC_000003	chr3	-	65910876	65912972	2097	0.163048	-0.0305045	0.0503305	-0.606085	0.544458	0.978218
AK022065	0	NC_000003	chr3	+	19963774	19965419	1646	0.783378	-0.0286508	0.0996816	-0.287423	0.773789	0.978218
AK022067	0	NC_000010	chr10	-	24258802	24261514	2713	0.652275	-0.0550078	0.0868345	-0.633478	0.526421	0.978218
AK022068	0	NC_000020	chr20	+	15027718	15030080	2363	0.0755832	0.0161079	0.029115	0.553252	0.580091	0.978218
AK022069	0	NC_000010	chr10	-	79792162	79794562	2401	6.67499	0.439097	0.150024	2.92685	0.00342413	0.463291
AK022072	0	NC_000001	chr1	+	164828436	164829952	1517	0.433492	-0.00930782	0.0853265	-0.109085	0.913135	0.998263
AK022073	0	NC_000005	chr5	-	77997974	77999845	1872	2.06901	-0.173302	0.139766	-1.23994	0.214996	0.916128
AK022076	0	NC_000001	chr1	-	175976297	175979329	3033	1.90686	0.0934992	0.131343	0.711871	0.476545	0.978218
AK022078	0	NC_000007	chr7	-	1822459	1824597	2139	0.746338	-0.0753597	0.103748	-0.726375	0.467609	0.978218
AK022079	0	NC_000006	chr6	+	87382899	87385869	2971	2.21185	-0.179042	0.135788	-1.31854	0.187324	0.90008
AK022080	0	NC_000007	chr7	-	145938	147592	1655	191.838	-0.06437	0.0905638	-0.71077	0.477227	0.978218
AK022080	0	NT_187558	chrALTS_NT_187558	-	101738	103392	1655	0	NA	NA	NA	NA	NA
AK022080	0	NT_187653	chrALTS_NT_187653	-	138259	139913	1655	0	NA	NA	NA	NA	NA
AK022082	0	NC_000008	chr8	+	10417248	10418815	1568	0.545626	0.0387561	0.082277	0.471044	0.637609	0.978218
AK022083	0	NC_000012	chr12	-	122886588	122888720	2133	1.449	0.0865456	0.129223	0.669736	0.503026	0.978218
AK022084	0	NC_000002	chr2	-	51017352	51020045	2694	1.56958	0.336968	0.101308	3.32618	0.000880442	0.306459
AK022085	0	NC_000008	chr8	+	15776023	15778099	2077	10.1355	0.0509769	0.149446	0.341107	0.733023	0.978218
AK022086	0	NC_000004	chr4	-	73251537	73253208	1672	1.63694	-0.0978174	0.126583	-0.772754	0.439668	0.978218
AK022088	0	NC_000004	chr4	-	139413805	139415759	1955	5.73999	-0.181948	0.150686	-1.20746	0.227253	0.922675
AK022092	0	NC_000010	chr10	+	129793765	129795917	2153	1.91718	-0.0554169	0.133922	-0.4138	0.679021	0.978218
AK022093	0	NC_000001	chr1	+	164734789	164736547	1759	1.39974	0.0560458	0.129013	0.434418	0.663985	0.978218
AK022094	0	NC_000008	chr8	+	125254267	125256281	2015	0.700412	0.107899	0.0964538	1.11866	0.263284	0.945096
AK022095	0	NC_000009	chr9	-	14097894	14099638	1745	1.42832	0.028289	0.127706	0.221517	0.82469	0.98215
AK022098	0	NC_000013	chr13	-	73927762	73929316	1555	0.235794	0.0297126	0.056633	0.524651	0.599826	0.978218
AK022099	0	NC_000002	chr2	-	39040030	39042026	1997	0.626159	-0.0247701	0.100371	-0.246787	0.805073	0.978218
AK022101	0	NC_000008	chr8	+	17975857	17979133	3277	2.84931	0.0302071	0.139646	0.216312	0.828745	0.983333
AK022102	0	NC_000009	chr9	-	119353856	119355746	1891	0.18161	-0.00109298	0.0557731	-0.0195969	0.984365	0.998263
AK022109	0	NC_000007	chr7	+	129751623	129754464	2842	16.6594	-0.0318642	0.149965	-0.212478	0.831734	0.983984
AK022111	0	NC_000018	chr18	-	63277593	63279692	2100	0.140721	0.0378628	0.043857	0.863323	0.38796	0.978218
AK022112	0	NC_000010	chr10	+	65311772	65656075	2229	4.37888	0.25986	0.142953	1.8178	0.0690945	0.793839
AK022113	0	NC_000001	chr1	+	62732157	62734861	2705	1.40874	-0.063881	0.126599	-0.504592	0.613845	0.978218
AK022116	0	NC_000015	chr15	-	76206980	76210273	3294	1.05476	0.043287	0.120797	0.358345	0.720085	0.978218
AK022117	0	NC_000014	chr14	+	54704271	54706280	2010	0.504848	0.101999	0.0798259	1.27777	0.20133	0.908859
AK022120	0	NC_000014	chr14	+	60097044	60098944	1901	6.4556	0.155106	0.148513	1.04439	0.296305	0.958182
AK022121	0	NC_000011	chr11	-	96255891	96257730	1840	0.149214	0.0391852	0.044237	0.885802	0.375724	0.978218
AK022123	0	NC_000011	chr11	-	16448788	16450875	2088	0	NA	NA	NA	NA	NA
AK022125	0	NC_000003	chr3	+	64740531	64742579	2049	0.0270748	0.00819855	0.0291071	0.281669	0.778198	0.978218
AK022126	0	NC_000019	chr19	+	46946570	46949156	2587	6.14135	0.0877954	0.150036	0.585164	0.558438	0.978218
AK022129	0	NC_000005	chr5	-	20105926	20107372	1447	0.0437964	-0.0147642	0.029115	-0.5071	0.612085	0.978218
AK022132	0	NC_000002	chr2	+	241678462	241679971	1510	304.315	-0.0140796	0.0628385	-0.224061	0.82271	0.981709
AK022135	0	NC_000001	chr1	-	166073552	166076118	2567	1.36845	-0.00417899	0.123525	-0.0338311	0.973012	0.998263
AK022136	0	NC_000006	chr6	-	106323287	106324781	1495	0.565308	0.0710644	0.0886368	0.801748	0.422698	0.978218
AK022137	0	NC_000007	chr7	-	76036665	76038148	1484	1.39576	0.0914663	0.117059	0.781368	0.434586	0.978218
AK022139	0	NC_000006	chr6	-	128447644	128449301	1658	0.10784	-0.0216194	0.0399961	-0.540538	0.588826	0.978218
AK022139	0	NT_187556	chrALTS_NT_187556	-	796978	798635	1658	0	NA	NA	NA	NA	NA
AK022140	0	NC_000005	chr5	-	93860669	93863825	3157	5.04491	-0.0394869	0.149807	-0.263584	0.7921	0.978218
AK022141	0	NC_000007	chr7	+	146148197	146149879	1683	0.654755	-0.0278094	0.0914153	-0.30421	0.760968	0.978218
AK022148	0	NC_000001	chr1	+	51779141	51780960	1820	10.7547	0.242142	0.146266	1.65549	0.0978245	0.83378
AK022149	0	NC_000007	chr7	+	143840098	143841949	1852	0	NA	NA	NA	NA	NA
AK022150	0	NC_000018	chr18	-	61886014	61887678	1665	0.286149	0.0795876	0.0711571	1.11848	0.263363	0.945096
AK022153	0	NC_000003	chr3	+	179175660	179178080	2421	0.509884	-0.0716347	0.0955338	-0.749837	0.453353	0.978218
AK022154	0	NC_000001	chr1	+	86933487	86934928	1442	0.504258	0.00329778	0.0860974	0.0383029	0.969446	0.998263
AK022155	0	NC_000003	chr3	-	98582511	98584330	1820	12.2377	0.0546893	0.150525	0.363325	0.716362	0.978218
AK022157	0	NC_000001	chr1	+	61229818	61231872	2055	0.0415859	-0.00720279	0.0291071	-0.247459	0.804553	0.978218
AK022158	0	NC_000009	chr9	+	109894592	109896191	1600	0.0263963	0.00819102	0.0291071	0.28141	0.778396	0.978218
AK022159	0	NC_000003	chr3	+	23438674	23440786	2113	0.166144	0.0229785	0.0440465	0.521687	0.601888	0.978218
AK022162	0	NC_000002	chr2	+	216176430	216178087	1658	0.846012	0.0601653	0.11258	0.534424	0.593048	0.978218
AK022163	0	NC_000003	chr3	+	662234	664429	2196	0.0269649	0.0083036	0.0291071	0.285278	0.775431	0.978218
AK022164	0	NC_000009	chr9	-	109042864	109044748	1885	18.1177	0.0989185	0.150543	0.657079	0.51113	0.978218
AK022165	0	NC_000018	chr18	-	4161046	4162646	1601	0.10792	-0.0218647	0.0402542	-0.543166	0.587015	0.978218
AK022167	0	NC_000014	chr14	+	65009671	65011431	1761	0.427056	0.0370846	0.0821709	0.451311	0.651766	0.978218
AK022168	0	NC_000010	chr10	+	51633019	51635285	2267	0.443807	0.0171682	0.0806004	0.213005	0.831323	0.983783
AK022170	0	NC_000011	chr11	-	77748243	77750127	1885	0.519814	0.0978129	0.0920437	1.06268	0.287928	0.95629
AK022171	0	NC_000012	chr12	+	57537916	57540049	2134	82.5435	-0.0457362	0.14248	-0.321	0.74821	0.978218
AK022173	0	NC_000002	chr2	-	99643078	99645006	1929	0.443915	0.116352	0.087316	1.33254	0.182682	0.895335
AK022174	0	NC_000003	chr3	-	48396742	48398769	2028	20.2366	0.113171	0.150075	0.754093	0.450793	0.978218
AK022175	0	NC_000005	chr5	+	42817704	42819390	1687	1.53307	0.0432461	0.130585	0.331172	0.740515	0.978218
AK022177	0	NC_000017	chr17	+	67955314	67957291	1978	1.65173	0.0742915	0.123075	0.603626	0.546092	0.978218
AK022181	0	NC_000001	chr1	+	214299571	214301769	2199	0.617477	0.109282	0.099472	1.09862	0.271932	0.947196
AK022183	0	NC_000005	chr5	+	179777512	179779191	1680	13.2745	-0.067505	0.149067	-0.452849	0.650658	0.978218
AK022185	0	NC_000014	chr14	+	61516765	61518435	1671	0.0269649	0.0083036	0.0291071	0.285278	0.775431	0.978218
AK022186	0	NC_000004	chr4	+	4598928	4600756	1829	1.13611	0.109274	0.10591	1.03177	0.302182	0.958271
AK022190	0	NC_000004	chr4	-	16637325	16639210	1886	0.419491	0.118129	0.0736306	1.60434	0.108639	0.84325
AK022191	0	NC_000006	chr6	-	1914158	1915891	1734	0.271697	0.0383329	0.0640035	0.598918	0.549228	0.978218
AK022192	0	NC_000004	chr4	-	7997888	8000035	2148	0.718926	-0.131375	0.108784	-1.20767	0.227174	0.922675
AK022193	0	NC_000003	chr3	-	114681178	114683090	1913	0.0665226	0.0161028	0.0291148	0.553079	0.580209	0.978218
AK022197	0	NC_000002	chr2	-	99896653	99899008	2356	0.124709	0.00890706	0.0411277	0.216571	0.828543	0.983317
AK022199	0	NC_000013	chr13	+	50713618	50715340	1723	15.6324	-0.215163	0.150264	-1.4319	0.152172	0.875591
AK022202	0	NC_000003	chr3	+	9969973	9972462	2490	41.5223	0.0979241	0.133451	0.733783	0.463081	0.978218
AK022204	0	NC_000008	chr8	-	102379051	102381033	1983	0.533753	0.0634627	0.0961835	0.659808	0.509377	0.978218
AK022205	0	NC_000005	chr5	-	58376517	58378198	1682	0.038183	0.00819629	0.0291071	0.281591	0.778257	0.978218
AK022206	0	NC_000006	chr6	+	31819964	31821608	1645	1.23883	-0.0245325	0.128756	-0.190535	0.84889	0.986607
AK022206	0	NT_167245	chrALTS_NT_167245	+	3067743	3069387	1645	0	NA	NA	NA	NA	NA
AK022208	0	NC_000001	chr1	-	49547789	49549507	1719	0.0574371	0.00069933	0.0291144	0.02402	0.980837	0.998263
AK022210	0	NC_000001	chr1	-	111431046	111433068	2023	24.4943	-0.140544	0.145746	-0.964307	0.334892	0.9698
AK022211	0	NC_000003	chr3	-	185788738	185790505	1768	0.764969	0.13185	0.0819624	1.60867	0.107689	0.842148
AK022213	0	NC_000012	chr12	-	123401590	123403673	2084	3.22657	-0.0328442	0.141403	-0.232274	0.816325	0.980694
AK022219	0	NC_000010	chr10	-	101629303	101631391	2089	0.265229	0.0320698	0.0670911	0.478004	0.632647	0.978218
AK022221	0	NC_000005	chr5	-	78617046	78618780	1735	0.882337	-0.0296634	0.102585	-0.289158	0.77246	0.978218
AK022223	0	NC_000017	chr17	-	45025030	45027137	2108	18.2523	0.137651	0.146397	0.940254	0.347087	0.973836
AK022225	0	NC_000007	chr7	+	55973466	55993923	1862	7.45285	-0.132733	0.150552	-0.881641	0.377971	0.978218
AK022229	0	NC_000016	chr16	+	86595189	86597639	2451	0	NA	NA	NA	NA	NA
AK022231	0	NC_000002	chr2	-	190972747	190974638	1892	12.2138	0.0673722	0.150655	0.447194	0.654735	0.978218
AK022232	0	NC_000001	chr1	+	66208121	66210595	2475	0	NA	NA	NA	NA	NA
AK022236	0	NC_000002	chr2	+	171545819	171548645	2827	3.34414	0.200324	0.134215	1.49256	0.135552	0.863244
AK022239	0	NC_000019	chr19	+	45295310	45297048	1739	6.17378	-0.0870243	0.15055	-0.578042	0.563236	0.978218
AK022243	0	NC_000004	chr4	+	123713230	123715365	2136	0	NA	NA	NA	NA	NA
AK022244	0	NC_000011	chr11	+	66538348	66540427	2080	132.734	0.137809	0.124743	1.10474	0.269273	0.947196
AK022245	0	NC_000015	chr15	-	101349916	101351630	1715	0.124235	0.0150356	0.0403137	0.372966	0.709174	0.978218
AK022246	0	NC_000015	chr15	-	76632955	76634467	1513	0.209928	0.0208868	0.059723	0.349728	0.726543	0.978218
AK022247	0	NC_000017	chr17	+	77979638	77982503	2866	1.53857	0.0872015	0.124732	0.699109	0.484484	0.978218
AK022249	0	NC_000002	chr2	-	99976814	99978641	1828	0.0322141	-0.00731837	0.0291071	-0.251429	0.801482	0.978218
AK022250	0	NC_000017	chr17	-	15523626	15524870	1245	5.26762	0.077889	0.149227	0.521949	0.601706	0.978218
AK022252	0	NC_000017	chr17	+	77428815	77430990	2176	0.554467	-0.10597	0.0887369	-1.19421	0.232397	0.924305
AK022256	0	NC_000002	chr2	-	131066179	131068004	1826	3.85277	-0.0307657	0.148112	-0.20772	0.835448	0.984228
AK022258	0	NC_000003	chr3	-	73537805	73539841	2037	0.16857	-0.00274002	0.0489638	-0.0559601	0.955374	0.998263
AK022262	0	NC_000002	chr2	+	23654714	23656932	2219	0.698255	0.0836316	0.095896	0.872107	0.38315	0.978218
AK022263	0	NC_000017	chr17	-	32654703	32658161	1955	1.67041	-0.00654943	0.130094	-0.0503439	0.959848	0.998263
AK022264	0	NC_000003	chr3	-	24455136	24459434	1754	0.129418	-0.019926	0.0355645	-0.560278	0.57529	0.978218
AK022265	0	NC_000010	chr10	-	34233040	34235196	2157	0.630821	0.0744945	0.0671389	1.10956	0.26719	0.946943
AK022266	0	NC_000001	chr1	-	149385450	149387574	2125	0	NA	NA	NA	NA	NA
AK022268	0	NC_000003	chr3	-	177184701	177186230	1530	0.335316	-0.000937251	0.0799489	-0.0117231	0.990647	0.999225
AK022271	0	NC_000007	chr7	+	66660060	66661298	1239	19.2232	0.441564	0.149933	2.94507	0.00322882	0.462243
AK022272	0	NC_000002	chr2	+	45935677	45937718	2042	0	NA	NA	NA	NA	NA
AK022274	0	NC_000020	chr20	+	3039244	3041459	1919	5.33813	-0.0857555	0.147868	-0.579947	0.56195	0.978218
AK022275	0	NC_000015	chr15	-	35327357	35329238	1882	0.0293334	-0.00731687	0.0291071	-0.251378	0.801522	0.978218
AK022276	0	NC_000015	chr15	+	66452436	66454883	1915	3.70915	0.206323	0.139282	1.48133	0.138519	0.865744
AK022281	0	NC_000011	chr11	+	129659522	129661358	1837	0	NA	NA	NA	NA	NA
AK022282	0	NC_000006	chr6	-	24261220	24263554	2335	0.0293334	-0.00731687	0.0291071	-0.251378	0.801522	0.978218
AK022286	0	NC_000009	chr9	+	4491767	4492795	1029	0.683209	-0.0224862	0.09564	-0.235113	0.814121	0.980047
AK022288	0	NC_000015	chr15	+	64905338	64908031	2694	1.32292	0.123585	0.12418	0.99521	0.319634	0.963839
AK022294	0	NC_000017	chr17	+	77969725	77971867	2143	3.45289	0.147391	0.147875	0.996728	0.318897	0.963839
AK022295	0	NC_000019	chr19	-	39821201	39823058	1858	10.3497	0.0793289	0.150079	0.528581	0.597096	0.978218
AK022296	0	NC_000011	chr11	-	96099797	96102667	2871	0.0269649	0.0083036	0.0291071	0.285278	0.775431	0.978218
AK022298	0	NC_000005	chr5	+	80754732	80756240	1509	0.0580219	-0.0148203	0.0291155	-0.509017	0.610741	0.978218
AK022299	0	NC_000019	chr19	-	27775757	27777635	1879	5.93107	0.40979	0.145618	2.81414	0.00489072	0.530552
AK022301	0	NC_000001	chr1	+	113459230	113460812	1583	0.26279	-0.026029	0.0601136	-0.432997	0.665017	0.978218
AK022310	0	NC_000013	chr13	-	29579379	29582975	3597	0.941261	-0.232839	0.114599	-2.03177	0.0421774	0.740642
AK022315	0	NC_000003	chr3	+	29653308	29655945	2638	0.0269649	0.0083036	0.0291071	0.285278	0.775431	0.978218
AK022320	0	NC_000003	chr3	+	64693430	64695205	1776	0.387857	0.00589139	0.0659986	0.0892655	0.928871	0.998263
AK022321	0	NC_000001	chr1	-	214398785	214400639	1855	0.585931	0.056117	0.0878898	0.638493	0.523153	0.978218
AK022327	0	NC_000020	chr20	+	19549884	19551923	2040	0.605804	0.0108527	0.102011	0.106388	0.915275	0.998263
AK022329	0	NC_000019	chr19	+	36562238	36563422	1185	0.246121	-0.0290592	0.055228	-0.526169	0.598771	0.978218
AK022331	0	NC_000001	chr1	+	244697510	244699578	2069	14.8117	-0.239401	0.145871	-1.64118	0.10076	0.838133
AK022335	0	NC_000019	chr19	-	40064539	40066363	1825	16.6786	0.136016	0.145168	0.936953	0.348783	0.973836
AK022337	0	NC_000010	chr10	-	20912902	20918159	3134	0.193144	0.0461184	0.0476347	0.96817	0.33296	0.969187
AK022338	0	NC_000006	chr6	+	158459732	158461411	1680	0.192703	0.0332179	0.0566288	0.58659	0.557479	0.978218
AK022343	0	NC_000008	chr8	-	90422345	90424140	1796	0.0188437	-0.00731311	0.0291071	-0.251248	0.801622	0.978218
AK022346	0	NC_000011	chr11	-	96277934	96280553	2620	0.314827	-0.0277449	0.0719353	-0.385692	0.699724	0.978218
AK022347	0	NC_000010	chr10	+	51233090	51234799	1710	0.213864	0.0588207	0.0516023	1.13989	0.254334	0.942438
AK022350	0	NC_000015	chr15	-	63334274	63335856	1583	3.08293	-0.115368	0.147779	-0.780676	0.434993	0.978218
AK022352	0	NC_000015	chr15	-	63879601	63881941	2341	0	NA	NA	NA	NA	NA
AK022353	0	NC_000005	chr5	+	37513281	37515019	1739	0.0897482	-0.00896007	0.033072	-0.270926	0.786448	0.978218
AK022355	0	NC_000002	chr2	+	69230422	69232498	2077	1.28544	-0.0310811	0.118323	-0.26268	0.792797	0.978218
AK022356	0	NC_000014	chr14	-	104988351	104990959	2609	28.709	-0.0451846	0.1437	-0.314438	0.753189	0.978218
AK022357	0	NC_000008	chr8	+	51900190	51902398	2209	3.45375	-0.0330029	0.142793	-0.231125	0.817218	0.980694
AK022359	0	NC_000017	chr17	-	2431958	2433662	1705	0.463892	-0.188785	0.0888128	-2.12565	0.0335326	0.710724
AK022361	0	NC_000008	chr8	+	122811423	122813196	1774	0.485274	0.0566366	0.0877818	0.645198	0.518799	0.978218
AK022362	0	NC_000002	chr2	+	58501809	58503280	1391	0.048751	0.0162157	0.0291133	0.556987	0.577536	0.978218
AK022363	0	NC_000003	chr3	+	13639221	13641089	1869	0.10091	-0.0308082	0.0345878	-0.890724	0.373077	0.978218
AK022364	0	NC_000012	chr12	-	118175462	118176751	1290	0	NA	NA	NA	NA	NA
AK022367	0	NC_000005	chr5	+	112894933	112896531	1599	9.41673	-0.043304	0.15044	-0.28785	0.773462	0.978218
AK022368	0	NC_000013	chr13	+	52603298	52605588	2291	0.177252	-0.00864994	0.0432755	-0.199881	0.841574	0.984793
AK022370	0	NC_000007	chr7	+	55085402	55087273	1872	0.042563	-0.0144609	0.0291129	-0.496719	0.619387	0.978218
AK022371	0	NC_000009	chr9	-	92691909	92693716	1808	0.242219	0.0299835	0.0587396	0.510448	0.609738	0.978218
AK022372	0	NC_000022	chr22	+	30052178	30053338	1161	0.0996367	0.0106006	0.0329607	0.321614	0.747745	0.978218
AK022374	0	NC_000010	chr10	+	102348551	102350350	1800	1.98666	-0.118922	0.136261	-0.872754	0.382797	0.978218
AK022375	0	NC_000002	chr2	-	86499593	86502651	3059	110.309	0.0440352	0.111011	0.396675	0.691607	0.978218
AK022376	0	NC_000006	chr6	-	41965088	41966771	1684	0.150078	0.0715896	0.0468958	1.52657	0.126869	0.856974
AK022378	0	NC_000001	chr1	+	212807892	212809684	1793	11.063	0.170134	0.147356	1.15458	0.248263	0.938356
AK022379	0	NC_000015	chr15	+	44712777	44715179	2403	1.90272	-0.020633	0.137464	-0.150098	0.880688	0.995132
AK022381	0	NC_000018	chr18	+	62551203	62552505	1303	0.877673	-0.015241	0.107629	-0.141607	0.887391	0.995616
AK022383	0	NC_000004	chr4	-	185701790	185704004	2215	0.333605	0.0377243	0.0722391	0.522215	0.601521	0.978218
AK022384	0	NC_000002	chr2	-	133006637	133008798	2162	0	NA	NA	NA	NA	NA
AK022385	0	NC_000015	chr15	-	59104637	59106350	1714	108.24	-0.125701	0.103635	-1.21293	0.225157	0.922143
AK022386	0	NC_000015	chr15	+	33356709	33358655	1947	0	NA	NA	NA	NA	NA
AK022388	0	NC_000015	chr15	+	41782418	41784891	2474	10.8749	0.146699	0.149441	0.981652	0.326271	0.966765
AK022390	0	NC_000020	chr20	+	52984061	52986237	2177	0.424737	-0.00811702	0.0816413	-0.099423	0.920802	0.998263
AK022391	0	NC_000007	chr7	-	122637209	122639105	1897	0.3155	0.169353	0.0773657	2.18899	0.0285976	0.692702
AK022392	0	NC_000015	chr15	-	59304001	59307491	3491	0.540415	0.0506529	0.0916985	0.552386	0.580684	0.978218
AK022398	0	NC_000009	chr9	+	602707	605300	2594	0.68612	0.0125973	0.0977	0.128938	0.897406	0.997032
AK022404	0	NC_000001	chr1	-	8805869	8808313	2445	0.983586	0.0212453	0.112373	0.189062	0.850045	0.986849
AK022410	0	NC_000002	chr2	-	20688854	20694623	5770	35.3717	-0.211145	0.149124	-1.4159	0.156805	0.875591
AK022411	0	NC_000003	chr3	-	17195771	17199660	3890	0.0588628	0.000581299	0.0291158	0.0199651	0.984071	0.998263
AK022413	0	NC_000006	chr6	-	107169194	107170820	1627	0.220053	-0.0881973	0.0626536	-1.4077	0.159221	0.87853
AK022415	0	NC_000009	chr9	+	113480099	113482046	1948	0.741452	0.0831132	0.0972737	0.854426	0.392869	0.978218
AK022420	0	NC_000002	chr2	+	9262016	9264190	2134	0	NA	NA	NA	NA	NA
AK022421	0	NC_000007	chr7	-	99167651	99170096	1671	0.0200771	-0.00731311	0.0291071	-0.251248	0.801622	0.978218
AK022422	0	NC_000001	chr1	+	235331188	235333067	1880	31.4047	-0.115377	0.12815	-0.90033	0.367945	0.978218
AK022423	0	NC_000014	chr14	-	95242277	95244527	2251	0.0687812	0.000581299	0.0291158	0.0199651	0.984071	0.998263
AK022424	0	NC_000002	chr2	-	196849456	196852163	2708	2.58409	0.0750461	0.133787	0.560939	0.574839	0.978218
AK022427	0	NC_000005	chr5	-	83027962	83031105	2554	1.23378	-0.00261457	0.106093	-0.024644	0.980339	0.998263
AK022428	0	NC_000015	chr15	-	20360177	20361796	1620	0.775503	-0.000831832	0.0370566	-0.0224476	0.982091	0.998263
AK022429	0	NC_000002	chr2	+	148058063	148060132	2070	1.70814	0.00339588	0.135284	0.0251018	0.979974	0.998263
AK022430	0	NC_000008	chr8	+	76785805	76787638	1834	0.346531	0.0312327	0.079959	0.390609	0.696086	0.978218
AK022434	0	NC_000008	chr8	-	124606190	124608280	2091	0.0586104	0.000574286	0.0291156	0.0197244	0.984263	0.998263
AK022438	0	NC_000003	chr3	-	185483732	185485644	1913	7.81217	0.193012	0.150302	1.28416	0.199085	0.908179
AK022441	0	NC_000015	chr15	+	71302771	71306307	3537	0.224334	-0.0278567	0.0571773	-0.487199	0.626117	0.978218
AK022443	0	NC_000003	chr3	-	71151678	71153419	1742	0.0617863	-0.0148152	0.0291156	-0.508839	0.610865	0.978218
AK022455	0	NC_000003	chr3	-	170140612	170142170	1559	0.875179	0.0297418	0.0919438	0.323478	0.746333	0.978218
AK022461	0	NC_000003	chr3	+	172172015	172173645	1631	0.518051	0.119887	0.0850895	1.40896	0.158848	0.878103
AK022462	0	NC_000002	chr2	-	175056834	175058617	1784	0.234959	0.0046066	0.0632131	0.0728742	0.941906	0.998263
AK022464	0	NC_000016	chr16	+	78803138	78804311	1174	0	NA	NA	NA	NA	NA
AK022467	0	NC_000016	chr16	+	69189380	69191221	1842	6.66681	0.110406	0.14827	0.74463	0.456496	0.978218
AK022473	0	NC_000016	chr16	+	53985752	53987582	1831	0.359946	0.136272	0.0841496	1.6194	0.105362	0.839122
AK022474	0	NC_000019	chr19	+	53551749	53553292	1544	1.29708	-0.0282429	0.13135	-0.215019	0.829752	0.983593
AK022479	0	NC_000023	chrX	-	7062911	7064528	1618	1.18714	-0.00631349	0.118459	-0.0532966	0.957496	0.998263
AK022482	0	NC_000001	chr1	-	10717401	10718868	1468	0	NA	NA	NA	NA	NA
AK022556	0	NC_000011	chr11	+	7667696	7670187	2492	233.917	-0.0576732	0.0822841	-0.700904	0.483363	0.978218
AK022645	0	NC_000003	chr3	+	14678179	14680235	2057	27.6526	-0.15019	0.148521	-1.01123	0.311904	0.961914
AK022686	0	NC_000006	chr6	+	131901965	131920565	2303	1225.74	0.270212	0.13142	2.05609	0.0397739	0.736512
AK022707	0	NC_000003	chr3	-	3842414	3844455	2042	156.118	-0.129845	0.130902	-0.991927	0.321233	0.964545
AK022738	0	NC_000020	chr20	+	5996557	5998960	2404	222.598	-0.0349789	0.118136	-0.29609	0.767161	0.978218
AK022789	0	NC_000008	chr8	-	80039432	80041782	2351	38.6375	0.0116716	0.136562	0.0854673	0.93189	0.998263
AK022793	0	NC_000019	chr19	-	23399470	23416042	2121	749.428	0.0250968	0.0687501	0.365043	0.715079	0.978218
AK022801	0	NC_000002	chr2	+	42307363	42309242	1880	1.68894	0.0279435	0.132041	0.211628	0.832397	0.984126
AK022803	0	NC_000011	chr11	-	113670537	113673208	2672	0.528873	-0.132571	0.0928239	-1.4282	0.153234	0.875591
AK022838	0	NC_000002	chr2	-	108504897	108507525	2629	18.9129	0.248513	0.133422	1.86261	0.0625171	0.779852
AK022839	0	NC_000007	chr7	+	27096429	27098957	2529	32.1357	0.064731	0.0891925	0.725745	0.467995	0.978218
AK022848	0	NC_000011	chr11	-	90194506	90198120	3615	138.152	0.00938726	0.138247	0.0679021	0.945864	0.998263
AK022856	0	NC_000012	chr12	+	5315961	5319347	3387	0.223294	-0.00720181	0.0558074	-0.129048	0.89732	0.997016
AK022892	0	NC_000022	chr22	-	49888443	49891419	2977	133.77	-0.111231	0.109008	-1.02039	0.307542	0.961547
AK022893	0	NC_000001	chr1	+	201023949	201027790	2497	200.489	0.0502338	0.131642	0.381593	0.702763	0.978218
AK022947	0	NC_000020	chr20	+	411908	413917	2010	19.1339	-0.166556	0.147041	-1.13272	0.257331	0.94341
AK022963	0	NC_000019	chr19	+	24043216	24045667	2452	1.81437	0.0564956	0.133698	0.422562	0.672615	0.978218
AK022980	0	NC_000010	chr10	-	1053748	1056123	2376	100.237	-0.0711423	0.13894	-0.512035	0.608626	0.978218
AK023038	0	NC_000023	chrX	+	49273054	49275766	2713	91.9047	0.0256637	0.130445	0.19674	0.844031	0.985495
AK023050	0	NC_000015	chr15	+	75678331	75680752	2422	32.6603	-0.0170516	0.146396	-0.116476	0.907275	0.998263
AK023058	0	NC_000001	chr1	-	208085100	208087436	2337	0.0796235	-0.0072268	0.0313368	-0.230617	0.817612	0.980694
AK023059	0	NC_000006	chr6	+	158611019	158613296	2278	119.12	-0.0216321	0.144575	-0.149625	0.88106	0.995132
AK023061	0	NC_000012	chr12	-	34022281	34118065	2247	23.8466	-0.0542824	0.142692	-0.380418	0.703635	0.978218
AK023073	0	NC_000007	chr7	+	69641675	69644499	2825	0.0340168	-0.00720279	0.0291071	-0.247459	0.804553	0.978218
AK023121	0	NC_000014	chr14	-	23005503	23008236	2734	19.6956	0.0495892	0.135985	0.364667	0.71536	0.978218
AK023122	0	NC_000005	chr5	-	6019176	6022283	3108	0.107934	0.0250166	0.0404925	0.617809	0.536702	0.978218
AK023163	0	NC_000003	chr3	-	14666914	14672655	2181	272.918	0.10601	0.0759544	1.39571	0.162802	0.883594
AK023174	0	NC_000001	chr1	+	182612387	182614505	2119	0.274576	-0.00886752	0.067119	-0.132116	0.894892	0.996925
AK023178	0	NC_000005	chr5	-	470510	473063	2554	269.953	-0.0953566	0.106221	-0.897717	0.369336	0.978218
AK023270	0	NC_000001	chr1	-	120157291	120159384	2094	4.94488	0.0524293	0.151035	0.347133	0.728492	0.978218
AK023294	0	NC_000004	chr4	+	6869284	6870803	1520	10.9317	-0.233338	0.149167	-1.56427	0.117754	0.85354
AK023296	0	NC_000002	chr2	+	216195737	216197448	1712	12.0266	0.0433232	0.149816	0.289177	0.772446	0.978218
AK023299	0	NC_000012	chr12	+	32343391	32345276	1886	17.7502	-0.0729891	0.148649	-0.491018	0.623414	0.978218
AK023305	0	NC_000007	chr7	-	140337909	140340216	2182	19.8548	-0.0317033	0.14146	-0.224115	0.822668	0.9817
AK023309	0	NC_000008	chr8	-	143854851	143857249	1722	10.0282	0.0978887	0.148589	0.658788	0.510032	0.978218
AK023316	0	NC_000022	chr22	-	30951824	30953774	1951	0.494877	-0.132329	0.0883201	-1.49829	0.134058	0.862534
AK023326	0	NC_000017	chr17	-	43160290	43162389	2100	65.2349	0.0860915	0.141825	0.607027	0.543833	0.978218
AK023328	0	NC_000015	chr15	+	50367952	50369779	1828	201.056	-0.223832	0.144161	-1.55265	0.120507	0.855716
AK023336	0	NC_000018	chr18	-	57710013	57728701	1649	0.968195	0.0330126	0.10439	0.316243	0.751818	0.978218
AK023337	0	NC_000017	chr17	+	22285582	22288217	2636	0.110383	0.00874785	0.0293388	0.298167	0.765576	0.978218
AK023338	0	NC_000008	chr8	-	42531315	42534417	3103	211.95	-0.0389707	0.0996811	-0.390953	0.695832	0.978218
AK023343	0	NC_000014	chr14	-	21042082	21045938	2861	0.4737	-0.211731	0.0907277	-2.3337	0.0196115	0.658129
AK023352	0	NC_000003	chr3	+	188729405	188732716	3312	0.463151	0.120797	0.0940254	1.28473	0.198887	0.908107
AK023357	0	NC_000011	chr11	-	115200513	115202405	1893	1.79412	0.058342	0.119628	0.487697	0.625764	0.978218
AK023363	0	NC_000001	chr1	-	185292384	185294372	1989	12.9118	0.130726	0.149283	0.875692	0.381197	0.978218
AK023372	0	NC_000001	chr1	-	207420600	207422376	1777	2.91759	-0.148899	0.141514	-1.05219	0.292714	0.958182
AK023375	0	NC_000002	chr2	+	66694876	66696819	1944	0.525645	0.0376417	0.0855434	0.44003	0.659915	0.978218
AK023380	0	NC_000012	chr12	+	25200405	25202063	1659	3.99894	-0.110235	0.150365	-0.733118	0.463486	0.978218
AK023382	0	NC_000001	chr1	+	56991350	57014516	1755	0.602954	0.00834989	0.0977812	0.0853937	0.931948	0.998263
AK023395	0	NC_000004	chr4	+	53412608	53414535	1928	2.13374	0.0336889	0.136942	0.246008	0.805676	0.978307
AK023404	0	NC_000015	chr15	-	59122549	59124406	1858	144.99	0.0350268	0.0932535	0.375609	0.707208	0.978218
AK023407	0	NC_000007	chr7	-	5316297	5319287	2144	0.285589	0.0480547	0.0578515	0.830655	0.406168	0.978218
AK023427	0	NC_000007	chr7	+	131483418	131486258	2841	15.1411	-0.0247447	0.149544	-0.165467	0.868576	0.991816
AK023437	0	NC_000007	chr7	+	95737514	95739861	2348	0	NA	NA	NA	NA	NA
AK023440	0	NC_000005	chr5	-	87231042	87232828	1787	0	NA	NA	NA	NA	NA
AK023447	0	NC_000009	chr9	-	106858756	106860647	1892	41.452	-0.124745	0.129709	-0.961732	0.336184	0.9698
AK023464	0	NC_000012	chr12	+	46388856	46392126	3271	30.1361	-0.183493	0.139675	-1.31371	0.188942	0.901768
AK023473	0	NC_000005	chr5	+	124053036	124054307	1272	0	NA	NA	NA	NA	NA
AK023477	0	NC_000013	chr13	+	46577408	46579633	2226	0.301027	-0.0365723	0.0744468	-0.491254	0.623247	0.978218
AK023482	0	NC_000023	chrX	-	65917626	65919990	2365	0.0285607	-0.00720731	0.0291071	-0.247614	0.804433	0.978218
AK023484	0	NC_000021	chr21	-	36793314	36795541	2228	0.219819	0.0418238	0.0661252	0.632495	0.527064	0.978218
AK023485	0	NC_000012	chr12	-	124779134	124781896	2763	144.522	0.0167373	0.107252	0.156056	0.875989	0.993811
AK023486	0	NC_000011	chr11	-	103391214	103392851	1638	0.0267368	0.0082008	0.0291071	0.281746	0.778138	0.978218
AK023489	0	NC_000002	chr2	-	173900779	173902555	1777	73.0551	0.0296318	0.128222	0.231098	0.817239	0.980694
AK023492	0	NC_000002	chr2	+	233201526	233203735	2210	3.93847	0.114869	0.147516	0.77869	0.436162	0.978218
AK023494	0	NC_000010	chr10	-	14524483	14527860	3378	9.54816	0.00266635	0.147151	0.0181199	0.985543	0.998263
AK023502	0	NC_000016	chr16	+	82049709	82051736	2028	1.40697	0.0451631	0.119463	0.378051	0.705393	0.978218
AK023516	0	NC_000003	chr3	+	14464605	14466265	1661	0.837218	0.149305	0.105096	1.42066	0.155417	0.875591
AK023517	0	NC_000001	chr1	+	243482828	243485043	2216	0.303328	0.0343193	0.068881	0.498241	0.618314	0.978218
AK023517	0	NT_187519	chrALTS_NT_187519	+	494936	497151	2216	0	NA	NA	NA	NA	NA
AK023519	0	NC_000004	chr4	+	89681505	89683937	2433	72.0139	-0.282622	0.150526	-1.87756	0.0604417	0.779852
AK023522	0	NC_000009	chr9	+	111796473	111798768	2296	0.655044	-0.0975632	0.0998171	-0.97742	0.328361	0.967142
AK023526	0	NC_000004	chr4	-	88771166	88773832	2667	8.94737	-0.0306045	0.145982	-0.209645	0.833945	0.984228
AK023528	0	NT_187498	chrUN_NT_187498	+	113052	114771	1720	0	NA	NA	NA	NA	NA
AK023531	0	NC_000003	chr3	-	17463969	17466368	2400	42.0258	0.36972	0.145031	2.54924	0.0107958	0.615124
AK023538	0	NC_000007	chr7	-	96629344	96632321	2978	1.66947	0.232082	0.131445	1.76563	0.0774578	0.808694
AK023542	0	NC_000002	chr2	-	39421392	39423325	1934	0.387304	-0.0652452	0.0717129	-0.909811	0.362922	0.977492
AK023551	0	NC_000005	chr5	+	14231034	14233316	2283	0.158544	0.0260983	0.0342032	0.763037	0.445441	0.978218
AK023556	0	NC_000006	chr6	+	129056531	129058730	2200	0.0266485	0.00819403	0.0291071	0.281513	0.778317	0.978218
AK023559	0	NC_000010	chr10	-	49518945	49521554	2610	13.1709	0.178308	0.14262	1.25023	0.211217	0.914583
AK023563	0	NC_000007	chr7	-	35664605	35666345	1741	0.123591	-0.0390018	0.0481002	-0.810845	0.417454	0.978218
AK023565	0	NC_000007	chr7	+	55096246	55097992	1747	0	NA	NA	NA	NA	NA
AK023567	0	NC_000021	chr21	-	28544508	28546448	1941	0.0237193	-0.00721182	0.0291071	-0.247769	0.804313	0.978218
AK023571	0	NC_000015	chr15	-	51280140	51281951	1812	3.63876	-0.0162256	0.145732	-0.111339	0.911348	0.998263
AK023572	0	NC_000002	chr2	+	46373436	46375178	1743	0.170068	0.013764	0.0486351	0.283006	0.777172	0.978218
AK023582	0	NC_000017	chr17	-	44019118	44021199	2082	40.5964	-0.0176741	0.126834	-0.139348	0.889175	0.995903
AK023590	0	NC_000020	chr20	+	13112490	13114689	2200	0.184654	0.0343291	0.0511825	0.670719	0.5024	0.978218
AK023595	0	NC_000016	chr16	+	3299661	3301405	1745	156.349	0.18483	0.120899	1.52879	0.126316	0.856853
AK023600	0	NC_000001	chr1	+	88815130	88817093	1964	5.30139	-0.194457	0.148207	-1.31207	0.189498	0.902549
AK023601	0	NC_000008	chr8	+	131997877	131999700	1824	23.3522	0.0912695	0.146594	0.622599	0.533548	0.978218
AK023610	0	NC_000017	chr17	-	14295512	14297600	1885	1.30087	0.042377	0.122278	0.346564	0.728919	0.978218
AK023616	0	NC_000013	chr13	+	46724976	46726862	1887	0.674843	0.0215705	0.0918459	0.234855	0.814321	0.980078
AK023619	0	NC_000002	chr2	+	36436404	36438130	1727	0.239458	0.0499056	0.0528653	0.944016	0.345162	0.973627
AK023629	0	NC_000006	chr6	+	2271814	2283774	1880	5.20124	0.0751103	0.150635	0.498624	0.618044	0.978218
AK023632	0	NC_000002	chr2	-	63953151	63955525	2375	0.982574	-0.0733845	0.111516	-0.658065	0.510496	0.978218
AK023640	0	NC_000008	chr8	+	78728373	78729810	1438	5.14659	0.36393	0.149295	2.43766	0.0147826	0.633548
AK023687	0	NC_000009	chr9	+	95071826	95073451	1626	0.263748	0.0300879	0.0685145	0.439147	0.660555	0.978218
AK023690	0	NC_000009	chr9	+	88177695	88179713	1168	0.0188437	-0.00731311	0.0291071	-0.251248	0.801622	0.978218
AK023697	0	NC_000002	chr2	-	38121935	38123881	1947	0.484139	-0.0529483	0.091417	-0.579195	0.562457	0.978218
AK023713	0	NC_000021	chr21	+	17932240	17934037	1798	0.921522	0.10166	0.117893	0.862306	0.388519	0.978218
AK023733	0	NC_000011	chr11	-	96360372	96362475	2104	19.5504	-0.192398	0.150042	-1.2823	0.199739	0.908369
AK023736	0	NC_000023	chrX	+	91884957	91886970	2014	47.4257	-0.20941	0.131571	-1.59162	0.11147	0.847165
AK023748	0	NC_000004	chr4	-	56662473	56665694	3222	0.0266485	0.00819403	0.0291071	0.281513	0.778317	0.978218
AK023753	0	NC_000005	chr5	+	168341690	168343816	2127	0.201648	-0.00834175	0.0614108	-0.135835	0.891952	0.995903
AK023756	0	NC_000019	chr19	+	38664570	38667706	3137	1.41164	-0.337874	0.1317	-2.56548	0.0103034	0.61074
AK023757	0	NC_000005	chr5	-	178065361	178068159	2799	0.712857	-0.108121	0.106621	-1.01406	0.310553	0.961914
AK023763	0	NC_000015	chr15	-	81752511	81756079	3569	0.891517	-0.0215583	0.107442	-0.20065	0.840972	0.984648
AK023764	0	NC_000002	chr2	-	201108716	201111369	2654	1.82007	0.126264	0.134285	0.940269	0.347079	0.973836
AK023769	0	NC_000019	chr19	+	57812978	57816208	3231	23.6077	0.155111	0.13665	1.1351	0.256335	0.943376
AK023770	0	NC_000010	chr10	-	13695163	13700668	5506	4.65952	-0.0228615	0.137189	-0.166642	0.867652	0.991656
AK023771	0	NT_187571	chrALTS_NT_187571	+	117266	120607	3342	0	NA	NA	NA	NA	NA
AK023773	0	NC_000015	chr15	-	44679746	44684155	4410	0.299801	0.102839	0.0716835	1.43462	0.151394	0.875591
AK023773	0	NT_187605	chrALTS_NT_187605	-	3083	7492	4410	0	NA	NA	NA	NA	NA
AK023774	0	NC_000001	chr1	-	25332059	25335106	3048	42.7797	0.0321476	0.137333	0.234085	0.814919	0.980312
AK023781	0	NC_000001	chr1	-	201904224	201907339	3116	0.421894	-0.0543001	0.0814841	-0.666389	0.505162	0.978218
AK023783	0	NC_000005	chr5	+	139563983	139566867	2885	1.42642	0.0689574	0.129113	0.534085	0.593283	0.978218
AK023800	0	NC_000019	chr19	+	16357660	16361258	3599	57.1483	-0.206898	0.132225	-1.56474	0.117643	0.85354
AK023811	0	NC_000010	chr10	-	70311247	70315719	4473	5.76923	-0.221968	0.146164	-1.51862	0.128858	0.858409
AK023812	0	NC_000002	chr2	-	217985085	217988836	3752	2.07743	-0.116278	0.137266	-0.847099	0.39694	0.978218
AK023816	0	NC_000007	chr7	-	148873568	148878492	4925	1.87844	0.0941975	0.136818	0.688487	0.491146	0.978218
AK023818	0	NC_000010	chr10	-	103825782	103829860	4079	0.112034	-0.0161965	0.0331315	-0.488854	0.624945	0.978218
AK023819	0	NC_000002	chr2	-	43004206	43008389	4184	0.0474855	0.0161053	0.0291149	0.553166	0.58015	0.978218
AK023831	0	NC_000012	chr12	-	123087256	123092500	5245	0.156291	-0.0222636	0.0502364	-0.443175	0.657639	0.978218
AK023838	0	NC_000002	chr2	+	134433682	134439724	6043	4.57395	-0.00505509	0.148201	-0.0341097	0.97279	0.998263
AK023839	0	NC_000002	chr2	+	198014644	198019685	5042	0	NA	NA	NA	NA	NA
AK023852	0	NC_000008	chr8	+	133067618	133070001	2384	0	NA	NA	NA	NA	NA
AK023858	0	NC_000004	chr4	+	86988270	86990321	2052	76.372	0.104945	0.149237	0.703212	0.481924	0.978218
AK023862	0	NC_000011	chr11	-	70770945	70773640	2696	0.485445	0.07044	0.0814004	0.865352	0.386845	0.978218
AK023864	0	NC_000001	chr1	-	41849713	41852068	2356	0.225815	0.0362056	0.0666293	0.543388	0.586863	0.978218
AK023865	0	NC_000002	chr2	+	46013055	46016909	2275	0.295942	-0.0198093	0.0668158	-0.296476	0.766867	0.978218
AK023870	0	NC_000023	chrX	+	19094384	19096410	2027	0.136785	-0.00758287	0.0418071	-0.181378	0.856071	0.988725
AK023872	0	NC_000020	chr20	+	17457628	17460263	2636	20.2031	-0.0423544	0.149664	-0.282996	0.77718	0.978218
AK023878	0	NC_000007	chr7	+	154026944	154029845	2902	0.0743795	0.0162164	0.0291133	0.557009	0.577522	0.978218
AK023882	0	NC_000007	chr7	-	55516964	55520190	3227	2.36061	-0.0371249	0.140546	-0.264147	0.791667	0.978218
AK023883	0	NC_000001	chr1	-	54236134	54238885	2752	39.3238	0.090094	0.142657	0.631543	0.527685	0.978218
AK023887	0	NC_000016	chr16	-	89397037	89399788	2752	0.980581	-0.0203075	0.107692	-0.18857	0.85043	0.986877
AK023891	0	NC_000019	chr19	+	13130556	13132408	1853	16.9308	-0.00164721	0.15028	-0.0109609	0.991255	0.999225
AK023895	0	NC_000002	chr2	-	96202666	96204391	1726	1.28369	0.0619322	0.118478	0.522733	0.60116	0.978218
AK023898	0	NC_000006	chr6	-	37236674	37238724	2051	0.784931	0.223427	0.106658	2.0948	0.0361888	0.723108
AK023905	0	NC_000018	chr18	+	44736762	44738773	2012	0.332258	-0.0666442	0.0713196	-0.934445	0.350074	0.973836
AK023906	0	NC_000011	chr11	-	85027203	85029197	1995	0.504894	0.1462	0.0817596	1.78817	0.0737481	0.803257
AK023907	0	NC_000001	chr1	+	28480648	28483798	1944	1.61563	0.115168	0.13208	0.871957	0.383232	0.978218
AK023908	0	NC_000002	chr2	-	111234728	111236890	2163	0.222198	-0.0750683	0.0583726	-1.28602	0.198436	0.907895
AK023918	0	NC_000006	chr6	+	10531660	10533800	2141	0.0932549	0.0234764	0.0292792	0.801813	0.422661	0.978218
AK023928	0	NC_000017	chr17	-	78757007	78759220	2214	0.223264	-0.0523745	0.0627577	-0.834552	0.40397	0.978218
AK023938	0	NC_000002	chr2	+	237739580	237741843	2264	1.26755	0.174589	0.0987522	1.76795	0.0770691	0.808103
AK023939	0	NC_000017	chr17	-	43357520	43361361	3842	22.3146	0.0270218	0.147039	0.183773	0.854192	0.988004
AK023940	0	NC_000002	chr2	+	46777785	46780245	2461	2.7695	-0.0790085	0.144067	-0.548415	0.583407	0.978218
AK023942	0	NC_000002	chr2	+	205703165	205705183	2019	5.60206	0.104714	0.147092	0.711892	0.476531	0.978218
AK023944	0	NC_000007	chr7	+	66657479	66659922	2444	46.2304	0.304089	0.147151	2.06652	0.0387796	0.736364
AK023947	0	NC_000004	chr4	-	16742048	16743967	1920	1.63606	0.153111	0.112393	1.36228	0.173109	0.891597
AK023952	0	NC_000005	chr5	-	123017444	123019789	2346	1.47809	-0.0694649	0.133111	-0.521856	0.601771	0.978218
AK023959	0	NC_000009	chr9	+	112472790	112475501	2712	27.3208	-0.0216362	0.136028	-0.159057	0.873624	0.993401
AK023967	0	NC_000007	chr7	-	47334626	47337099	2474	0.90117	0.0166873	0.104253	0.160065	0.87283	0.993209
AK024013	0	NC_000007	chr7	-	65703896	65705288	1393	2.62051	-0.0432403	0.140824	-0.307052	0.758804	0.978218
AK024081	0	NC_000016	chr16	+	71925054	71926980	1494	33.9295	0.121469	0.133501	0.909874	0.362889	0.977492
AK024082	0	NC_000017	chr17	+	62549726	62550916	1191	0.121195	0.0168322	0.0464397	0.362454	0.717013	0.978218
AK024090	0	NC_000017	chr17	+	76557769	76565347	4980	1541.44	0.161908	0.0991605	1.63279	0.102513	0.838133
AK024091	0	NC_000005	chr5	-	126772637	126773539	903	2.36252	0.0428712	0.131973	0.324847	0.745297	0.978218
AK024092	0	NC_000015	chr15	+	92896107	92898084	1978	659.61	-0.0118159	0.0941928	-0.125444	0.900172	0.997662
AK024098	0	NC_000007	chr7	+	129193612	129196120	2065	10.0637	-0.120963	0.150413	-0.804209	0.421276	0.978218
AK024099	0	NC_000013	chr13	-	39559914	39561453	1540	0.0758258	0.0269035	0.0316982	0.848738	0.396027	0.978218
AK024101	0	NC_000014	chr14	-	67327503	67330021	2231	2.3312	-0.18383	0.140501	-1.30839	0.190742	0.904227
AK024106	0	NC_000008	chr8	-	115533463	115534860	1398	1.42651	0.278978	0.0984039	2.83503	0.00458216	0.525228
AK024107	0	NC_000018	chr18	+	23805719	23807298	1580	0	NA	NA	NA	NA	NA
AK024108	0	NC_000002	chr2	-	70219759	70221569	1811	58.1275	-0.0432652	0.146052	-0.296232	0.767053	0.978218
AK024118	0	NC_000018	chr18	-	63306858	63309668	2811	0.846439	0.0796256	0.11352	0.701421	0.483041	0.978218
AK024119	0	NC_000019	chr19	+	42152569	42157523	1955	10.5032	0.216331	0.144848	1.4935	0.135306	0.863228
AK024120	0	NC_000006	chr6	+	68856712	68858653	1942	0.24097	0.0509069	0.06703	0.759464	0.447575	0.978218
AK024122	0	NC_000017	chr17	+	38444809	38447314	2368	3.11072	-0.0735008	0.140472	-0.523241	0.600806	0.978218
AK024123	0	NC_000009	chr9	-	96607439	96609213	1775	0.612648	0.0472253	0.0922946	0.51168	0.608875	0.978218
AK024125	0	NC_000014	chr14	-	65022515	65024118	1604	3.10239	-0.0344982	0.137217	-0.251415	0.801494	0.978218
AK024127	0	NC_000019	chr19	+	49095537	49096848	1312	2.31495	0.0469609	0.139927	0.335609	0.737166	0.978218
AK024133	0	NC_000006	chr6	-	114294464	114298540	4077	1.97336	0.0726213	0.12815	0.56669	0.570925	0.978218
AK024139	0	NC_000001	chr1	+	64787837	64788939	1103	0.0573271	-0.0147035	0.029114	-0.505031	0.613537	0.978218
AK024142	0	NC_000002	chr2	+	171773482	171775844	2101	1.99543	0.0949221	0.137191	0.691899	0.489001	0.978218
AK024143	0	NC_000007	chr7	+	30384230	30387952	3723	2.98732	-0.126618	0.143289	-0.883649	0.376886	0.978218
AK024147	0	NC_000011	chr11	+	67193024	67195369	2346	1.46052	0.177529	0.131354	1.35154	0.176523	0.895335
AK024150	0	NC_000010	chr10	-	103813334	103815085	1752	0	NA	NA	NA	NA	NA
AK024152	0	NC_000006	chr6	+	75650215	75652683	2370	1.03919	0.173815	0.118161	1.47099	0.141293	0.866553
AK024154	0	NC_000016	chr16	-	15076997	15079148	2152	3.11193	-0.0811849	0.14144	-0.57399	0.565974	0.978218
AK024156	0	NC_000010	chr10	-	47548319	47549112	794	1.1181	-0.0664215	0.11724	-0.566544	0.571024	0.978218
AK024157	0	NC_000015	chr15	+	44565406	44567349	1944	74.5998	-0.0716521	0.0865072	-0.828279	0.407513	0.978218
AK024158	0	NC_000001	chr1	-	112566316	112568310	1995	2.00489	0.259062	0.14108	1.83628	0.0663164	0.78786
AK024159	0	NC_000018	chr18	+	57689521	57691175	1655	1.04969	-0.0777344	0.1167	-0.666106	0.505343	0.978218
AK024164	0	NC_000003	chr3	-	16473416	16475292	1877	0.0279004	-0.00731311	0.0291071	-0.251248	0.801622	0.978218
AK024170	0	NC_000003	chr3	-	65956763	65958275	1513	0.122882	0.0245277	0.0415968	0.589653	0.555423	0.978218
AK024171	0	NC_000005	chr5	-	81400786	81403288	2503	0.0286707	0.00819779	0.0291071	0.281643	0.778218	0.978218
AK024173	0	NC_000010	chr10	-	73480670	73481890	1221	1.05646	0.035994	0.118813	0.302947	0.76193	0.978218
AK024178	0	NC_000017	chr17	+	46496181	46501299	1641	2.19093	-0.158326	0.136573	-1.15928	0.246344	0.937043
AK024180	0	NC_000011	chr11	-	5669875	5671435	1561	13.7746	0.127704	0.14558	0.877211	0.380372	0.978218
AK024183	0	NC_000002	chr2	+	24717300	24719028	1729	0.215629	-0.00875655	0.0611547	-0.143187	0.886143	0.995591
AK024184	0	NC_000018	chr18	-	738058	739662	1605	5.5347	0.190174	0.15059	1.26286	0.20664	0.912887
AK024185	0	NC_000002	chr2	-	127267447	127269420	1974	20.5339	0.197789	0.150148	1.31729	0.187741	0.90055
AK024187	0	NC_000001	chr1	+	36259871	36260821	951	0.346963	0.0233731	0.0703683	0.332154	0.739773	0.978218
AK024188	0	NC_000002	chr2	+	23636354	23638085	1732	0.0292554	-0.00731536	0.0291071	-0.251326	0.801562	0.978218
AK024194	0	NC_000009	chr9	-	41354587	41356775	2189	0.757211	0.226818	0.10452	2.17009	0.0299998	0.69877
AK024195	0	NC_000004	chr4	-	56996300	56998477	2178	0.591731	0.0423843	0.0981068	0.432022	0.665726	0.978218
AK024196	0	NC_000006	chr6	+	42789260	42791319	1731	80.7896	0.0645931	0.141239	0.457331	0.647433	0.978218
AK024198	0	NC_000015	chr15	+	63544792	63546052	1261	0.860466	-0.0157601	0.101792	-0.154826	0.876959	0.994302
AK024203	0	NC_000002	chr2	-	135146223	135148148	1926	0.403454	0.0302502	0.0816418	0.370523	0.710993	0.978218
AK024205	0	NC_000012	chr12	-	10981392	10983204	1813	1.6436	0.0524434	0.130527	0.401782	0.687845	0.978218
AK024205	0	NW_003571050	chrALTS_NW_003571050	-	180098	181910	1813	0	NA	NA	NA	NA	NA
AK024206	0	NC_000001	chr1	-	156719767	156721041	1275	7.55251	0.172495	0.148152	1.16431	0.244298	0.934811
AK024207	0	NC_000005	chr5	+	116165461	116168158	2698	0.700782	0.125878	0.102617	1.22669	0.219941	0.919222
AK024209	0	NC_000023	chrX	+	72212117	72214672	2556	4.37838	0.251327	0.144083	1.74432	0.0811039	0.813034
AK024210	0	NT_187660	chrALTS_NT_187660	+	4751294	4795467	1196	0	NA	NA	NA	NA	NA
AK024211	0	NC_000011	chr11	+	662129	664216	2088	1.98186	0.00995845	0.134076	0.0742748	0.940792	0.998263
AK024213	0	NC_000005	chr5	+	140544270	140546675	2406	13.5088	0.119545	0.145351	0.822461	0.410815	0.978218
AK024214	0	NC_000001	chr1	-	8505555	8508449	2895	0.698391	-0.114532	0.0979594	-1.16918	0.242332	0.932379
AK024225	0	NC_000009	chr9	-	40885562	40887731	2170	0.522424	0.105775	0.0776202	1.36273	0.172969	0.891597
AK024231	0	NC_000017	chr17	+	43946141	43947910	1770	0.0263963	0.00819102	0.0291071	0.28141	0.778396	0.978218
AK024234	0	NC_000002	chr2	+	42828683	42831042	2360	1.20472	0.0016282	0.124532	0.0130746	0.989568	0.999114
AK024235	0	NC_000004	chr4	-	152775322	152778203	2882	50.9577	0.0326848	0.13892	0.235278	0.813993	0.980047
AK024236	0	NC_000003	chr3	-	58908701	58911509	2809	13.6053	-0.149704	0.142426	-1.0511	0.293213	0.958182
AK024241	0	NC_000016	chr16	-	81310731	81313423	2693	24.1176	0.0871898	0.149178	0.584468	0.558906	0.978218
AK024242	0	NC_000008	chr8	-	74816051	74866636	2737	4.19007	-0.107543	0.148233	-0.725498	0.468146	0.978218
AK024250	0	NC_000019	chr19	-	9523224	9526626	2288	244.287	0.0964098	0.0902809	1.06789	0.285571	0.955282
AK024255	0	NC_000007	chr7	-	43628315	43630620	2306	271.327	-0.0382674	0.126184	-0.303267	0.761687	0.978218
AK024262	0	NC_000012	chr12	+	62613824	62616912	3089	240.452	-0.242812	0.132664	-1.83027	0.0672092	0.789771
AK024272	0	NC_000008	chr8	+	33044850	33048463	3614	570.088	-0.144602	0.12964	-1.11541	0.264674	0.9462
AK024306	0	NC_000006	chr6	+	34998358	35000246	1889	3.92681	0.0474856	0.143873	0.330053	0.74136	0.978218
AK024309	0	NC_000001	chr1	-	1107319	1110831	1689	8.47006	-0.328886	0.149429	-2.20095	0.0277394	0.69085
AK024315	0	NC_000023	chrX	-	49093548	49096760	2099	3.62137	0.0380784	0.148498	0.256425	0.797623	0.978218
AK024321	0	NC_000007	chr7	+	55098056	55099825	1770	0	NA	NA	NA	NA	NA
AK024333	0	NC_000010	chr10	-	114165979	114167822	1844	0.727552	0.0048393	0.0965823	0.0501054	0.960038	0.998263
AK024334	0	NC_000005	chr5	+	71576122	71578287	2166	19.7799	0.0450633	0.138379	0.32565	0.744689	0.978218
AK024334	0	NW_003315917	chrALTS_NW_003315917	+	1574607	1576772	2166	0	NA	NA	NA	NA	NA
AK024334	0	NT_187651	chrALTS_NT_187651	+	1106097	1108262	2166	0	NA	NA	NA	NA	NA
AK024351	0	NC_000021	chr21	-	38485479	38487304	1826	0.0524857	-0.0147073	0.0291139	-0.505165	0.613443	0.978218
AK024355	0	NC_000001	chr1	+	119531894	119536238	4319	1.66955	0.0635451	0.125995	0.504347	0.614018	0.978218
AK024366	0	NC_000008	chr8	-	133042710	133044975	2266	0.096248	-0.0436822	0.0397726	-1.0983	0.272075	0.947429
AK024367	0	NC_000022	chr22	+	23863114	23866169	3056	1.17459	0.261565	0.115386	2.26687	0.023398	0.667723
AK024367	0	NT_187633	chrALTS_NT_187633	+	99476	102531	3056	0	NA	NA	NA	NA	NA
AK024375	0	NC_000003	chr3	+	43729068	43733440	4373	12.5283	0.0537322	0.147196	0.365039	0.715082	0.978218
AK024380	0	NC_000005	chr5	+	134395740	134399728	3989	27.8354	-0.10208	0.13217	-0.772342	0.439912	0.978218
AK024382	0	NC_000001	chr1	-	25289838	25293540	3703	1.3015	-0.0900243	0.105366	-0.854399	0.392884	0.978218
AK024385	0	NC_000010	chr10	-	126368377	126373503	5127	0	NA	NA	NA	NA	NA
AK024389	0	NC_000016	chr16	+	81567810	81573343	5534	1.86082	0.212996	0.100624	2.11676	0.0342802	0.710724
AK024405	0	NC_000007	chr7	-	5325754	5328915	3162	1.95524	0.0961169	0.116134	0.827638	0.407876	0.978218
AK024406	0	NC_000010	chr10	-	13717637	13721808	4172	1.02405	-0.0331688	0.111174	-0.298351	0.765435	0.978218
AK024410	0	NC_000020	chr20	-	38410292	38412422	2131	9.32074	-0.298836	0.150274	-1.9886	0.046745	0.748397
AK024411	0	NC_000018	chr18	-	48147634	48150864	2873	0.0268627	0.00819779	0.0291071	0.281643	0.778218	0.978218
AK024511	0	NC_000011	chr11	+	3745344	3746293	950	0.681662	-0.0497715	0.104364	-0.476905	0.63343	0.978218
AK024516	0	NC_000009	chr9	+	15466902	15468140	1218	59.6324	-0.0262448	0.124455	-0.210877	0.832983	0.98414
AK024517	0	NC_000001	chr1	-	97129070	97129779	710	0.0266487	0.0081993	0.0291071	0.281694	0.778178	0.978218
AK024518	0	NC_000008	chr8	-	67189322	67191168	1847	32.2816	-0.0132949	0.13391	-0.0992817	0.920915	0.998263
AK024520	0	NC_000002	chr2	-	4100046	4102036	1991	0	NA	NA	NA	NA	NA
AK024522	0	NC_000012	chr12	+	12899745	12901782	2038	0.0539298	0.0163278	0.0291125	0.56085	0.5749	0.978218
AK024523	0	NC_000013	chr13	+	47208749	47210168	1420	0.0269649	0.0083036	0.0291071	0.285278	0.775431	0.978218
AK024525	0	NC_000012	chr12	+	101687614	101688968	1355	0	NA	NA	NA	NA	NA
AK024527	0	NC_000012	chr12	+	94654701	94656336	1636	0	NA	NA	NA	NA	NA
AK024528	0	NC_000011	chr11	-	57772097	57772694	598	0.470891	-0.0470746	0.0871766	-0.539991	0.589203	0.978218
AK024532	0	NC_000011	chr11	-	39188711	39190460	1750	0	NA	NA	NA	NA	NA
AK024534	0	NC_000017	chr17	-	31562310	31564399	2090	0.186083	0.0291819	0.049535	0.589117	0.555783	0.978218
AK024536	0	NC_000003	chr3	+	62650847	62652402	1556	9.52313	0.120766	0.147285	0.819946	0.412247	0.978218
AK024541	0	NC_000001	chr1	+	167668999	167670373	1375	0	NA	NA	NA	NA	NA
AK024542	0	NC_000017	chr17	+	48832503	48834116	1614	0.0774216	0.0272237	0.0318768	0.854026	0.39309	0.978218
AK024543	0	NC_000001	chr1	+	201675683	201677268	1586	0.12096	0.00254469	0.0407523	0.062443	0.95021	0.998263
AK024544	0	NC_000007	chr7	+	22242204	22242964	761	3.94309	0.254885	0.143772	1.77284	0.0762547	0.807504
AK024553	0	NC_000003	chr3	+	11255850	11257269	1420	0.0867675	-0.0312196	0.0341584	-0.913967	0.360734	0.976396
AK024554	0	NC_000017	chr17	-	9822694	9824460	1767	0.0542968	0.000578749	0.0291157	0.0198776	0.984141	0.998263
AK024558	0	NC_000001	chr1	-	61225554	61226792	1239	0	NA	NA	NA	NA	NA
AK024559	0	NC_000007	chr7	-	48838899	48840345	1447	0	NA	NA	NA	NA	NA
AK024560	0	NC_000012	chr12	+	79687718	79688485	768	1.03081	-0.0950053	0.113907	-0.834062	0.404246	0.978218
AK024561	0	NC_000009	chr9	-	16914559	16915821	1263	0	NA	NA	NA	NA	NA
AK024563	0	NC_000019	chr19	-	8575079	8576170	1092	0.84967	0.0828036	0.0920754	0.899302	0.368492	0.978218
AK024564	0	NC_000001	chr1	-	94426851	94428536	1686	0.219377	-0.0353896	0.0614885	-0.575547	0.564921	0.978218
AK024565	0	NC_000008	chr8	+	120426684	120428146	1463	0.280369	0.0310764	0.06325	0.491326	0.623196	0.978218
AK024566	0	NC_000008	chr8	-	451917	453183	1267	329.774	0.284267	0.140991	2.01621	0.0437784	0.740642
AK024567	0	NC_000003	chr3	+	15864038	15865655	1618	3.74585	0.126445	0.138998	0.909686	0.362988	0.977492
AK024568	0	NC_000001	chr1	+	53595719	53597380	1662	0.0506842	0.000809365	0.029113	0.0278008	0.977821	0.998263
AK024576	0	NC_000008	chr8	-	103000001	103000901	901	17.4372	0.395773	0.150112	2.63652	0.00837615	0.592551
AK024577	0	NC_000012	chr12	+	13220635	13221892	1258	0.0270748	0.00819855	0.0291071	0.281669	0.778198	0.978218
AK024579	0	NC_000010	chr10	+	43361525	43363236	1712	1.15627	-0.19758	0.122339	-1.61501	0.106308	0.840003
AK024580	0	NC_000010	chr10	-	33224549	33226014	1466	0.0706591	-0.00550023	0.0304217	-0.1808	0.856525	0.98891
AK024581	0	NC_000013	chr13	-	67357704	67358728	1025	0	NA	NA	NA	NA	NA
AK024582	0	NC_000019	chr19	+	58214751	58215566	816	1.29311	-0.227727	0.125466	-1.81504	0.0695174	0.795474
AK024583	0	NC_000012	chr12	-	116558163	116559499	1337	0.798494	-0.132555	0.109124	-1.21472	0.224472	0.920987
AK024585	0	NC_000014	chr14	+	73756268	73757294	1027	0	NA	NA	NA	NA	NA
AK024592	0	NC_000010	chr10	+	122094492	122096686	2195	0.156708	-0.0184807	0.0489896	-0.377238	0.705997	0.978218
AK024595	0	NC_000019	chr19	+	15259394	15260787	1394	3.23918	0.207184	0.147167	1.40781	0.159187	0.878483
AK024599	0	NC_000007	chr7	+	66698383	66699862	1480	1.60182	0.0147033	0.129724	0.113342	0.909759	0.998263
AK024600	0	NC_000007	chr7	+	96778315	96780430	2116	0	NA	NA	NA	NA	NA
AK024604	0	NC_000005	chr5	-	167455456	167456268	813	0	NA	NA	NA	NA	NA
AK024606	0	NC_000013	chr13	-	46588602	46590596	1995	0.0563303	0.000583212	0.0291159	0.0200307	0.984019	0.998263
AK024607	0	NC_000010	chr10	+	126643369	126645601	2233	0.0268627	0.00819779	0.0291071	0.281643	0.778218	0.978218
AK024612	0	NC_000010	chr10	-	128192762	128193615	854	0.0597164	0.000702518	0.0291145	0.0241295	0.980749	0.998263
AK024613	0	NC_000001	chr1	+	243477572	243478977	1406	0.231955	0.034121	0.062099	0.549461	0.582689	0.978218
AK024613	0	NT_187519	chrALTS_NT_187519	+	489680	491085	1406	0	NA	NA	NA	NA	NA
AK024615	0	NC_000011	chr11	+	24519284	24521366	2083	0.112018	0.00486613	0.0352499	0.138047	0.890204	0.995903
AK024616	0	NC_000002	chr2	-	216068807	216069422	616	0.0552095	0.000700605	0.0291145	0.0240638	0.980802	0.998263
AK024617	0	NC_000017	chr17	+	39554187	39556051	1865	1.50724	-0.243703	0.127471	-1.91183	0.0558985	0.767413
AK024621	0	NC_000001	chr1	-	89045082	89045918	837	0.108995	-0.00709325	0.0292957	-0.242126	0.808682	0.978699
AK024623	0	NC_000004	chr4	-	189045674	189046994	1321	0	NA	NA	NA	NA	NA
AK024624	0	NC_000002	chr2	-	23125771	23126716	946	0	NA	NA	NA	NA	NA
AK024629	0	NC_000010	chr10	+	11177740	11179293	1554	0.0487478	0.000654754	0.0291153	0.0224883	0.982058	0.998263
AK024634	0	NC_000012	chr12	+	114299525	114303429	3905	0.0285607	-0.00720731	0.0291071	-0.247614	0.804433	0.978218
AK024662	0	NC_000006	chr6	-	158055727	158057565	1839	2.36071	0.0767704	0.141433	0.542805	0.587264	0.978218
AK024681	0	NC_000006	chr6	-	13288131	13290482	2352	132.158	0.0646415	0.117607	0.549638	0.582568	0.978218
AK024684	0	NC_000001	chr1	-	54169651	54172324	2674	198.343	-0.209506	0.103245	-2.02921	0.042437	0.740642
AK024689	0	NC_000004	chr4	+	144686751	144688616	1866	1.05841	0.0442511	0.116998	0.37822	0.705267	0.978218
AK024712	0	NC_000005	chr5	+	130007285	130008910	1626	0.106265	-0.0107888	0.0362164	-0.297897	0.765782	0.978218
AK024800	0	NC_000020	chr20	+	51421467	51423315	1849	1.83189	-0.064165	0.117186	-0.547546	0.584004	0.978218
AK024805	0	NC_000006	chr6	+	159729489	159731148	1660	4.6759	0.262647	0.144369	1.81927	0.0688697	0.793636
AK024819	0	NC_000005	chr5	+	65658904	65659985	1082	4.94351	0.103342	0.148785	0.694569	0.487325	0.978218
AK024838	0	NC_000014	chr14	+	60128063	60128718	656	21.836	0.142592	0.141385	1.00854	0.313196	0.962835
AK024851	0	NC_000006	chr6	-	42233287	42235137	1851	18.4625	0.213406	0.140403	1.51995	0.128523	0.857532
AK024852	0	NC_000019	chr19	-	31337018	31338924	1907	3.37427	0.316027	0.107084	2.9512	0.00316546	0.458885
AK024860	0	NC_000005	chr5	+	14309285	14311119	1835	0.243073	0.0219729	0.0708928	0.309946	0.756602	0.978218
AK024861	0	NC_000007	chr7	+	43639335	43641333	1999	729.969	0.159629	0.115498	1.3821	0.166942	0.88611
AK024862	0	NC_000023	chrX	+	150585156	150586929	1774	0.158577	-0.0182692	0.0446037	-0.40959	0.682107	0.978218
AK024864	0	NC_000004	chr4	+	164777227	164778992	1766	0.0217861	0.00819629	0.0291071	0.281591	0.778257	0.978218
AK024868	0	NC_000012	chr12	+	1311592	1313604	2013	0.276981	-0.0636203	0.072041	-0.883113	0.377175	0.978218
AK024876	0	NC_000010	chr10	+	6463539	6464256	718	0.604555	-0.0304244	0.0750706	-0.405277	0.685274	0.978218
AK024877	0	NC_000003	chr3	+	28281686	28283550	1865	0.496639	-0.0513063	0.0877966	-0.584377	0.558967	0.978218
AK024879	0	NC_000017	chr17	-	15477492	15479592	1919	1.52343	-0.173266	0.126753	-1.36696	0.171638	0.889815
AK024881	0	NC_000007	chr7	-	77089254	77091096	1843	3.13905	0.0797958	0.147261	0.541868	0.58791	0.978218
AK024882	0	NC_000018	chr18	-	74786798	74788629	1832	0.0267368	0.0082008	0.0291071	0.281746	0.778138	0.978218
AK024898	0	NC_000009	chr9	+	19453377	19455173	1797	195.483	0.178229	0.118229	1.50749	0.131684	0.861466
AK024900	0	NC_000017	chr17	+	35679392	35684890	3318	1.41056	-0.0273875	0.114592	-0.239001	0.811105	0.979046
AK024901	0	NC_000016	chr16	-	48596205	48598336	2132	0.444004	-0.144897	0.0875064	-1.65584	0.0977536	0.833588
AK024907	0	NC_000011	chr11	-	27418833	27421834	2979	0.442094	-0.0988246	0.0781819	-1.26403	0.206218	0.912819
AK024909	0	NC_000004	chr4	+	40214398	40216480	2083	0.218877	-0.0978405	0.0647346	-1.51141	0.130684	0.860089
AK024910	0	NC_000002	chr2	-	198748485	198751307	2823	0.0431521	-0.0072058	0.0291071	-0.247562	0.804473	0.978218
AK024914	0	NC_000001	chr1	+	59567329	59568977	1649	0.53724	-0.0345897	0.0936036	-0.369534	0.71173	0.978218
AK024915	0	NC_000012	chr12	+	48764169	48784255	1666	11.2823	-0.0553208	0.140202	-0.394579	0.693154	0.978218
AK024918	0	NC_000021	chr21	+	42953783	42956397	2228	11.077	0.238693	0.148525	1.60709	0.108035	0.842244
AK024924	0	NC_000008	chr8	+	72008671	72011607	2937	0.13411	0.0254259	0.0482323	0.527154	0.598087	0.978218
AK024925	0	NC_000001	chr1	-	120281227	120283298	2072	0	NA	NA	NA	NA	NA
AK024925	0	NC_000001	chr1	+	120615094	120617165	2072	0	NA	NA	NA	NA	NA
AK024926	0	NC_000001	chr1	+	85318485	85321084	2600	833.411	0.117282	0.117178	1.00089	0.316881	0.963839
AK024928	0	NC_000002	chr2	-	43417172	43419938	2767	0.184124	-0.0430708	0.050477	-0.853276	0.393506	0.978218
AK024930	0	NC_000019	chr19	-	4356637	4358448	1812	86.9132	-0.0167656	0.104869	-0.159871	0.872983	0.993219
AK024935	0	NC_000006	chr6	-	1726931	1728872	1942	0.0431521	-0.0072058	0.0291071	-0.247562	0.804473	0.978218
AK024937	0	NC_000007	chr7	-	99088483	99090975	2493	0.299718	0.120495	0.0747078	1.61288	0.106771	0.840003
AK024938	0	NC_000007	chr7	-	132957773	132959571	1799	1.20947	-0.110584	0.122228	-0.904734	0.365606	0.978218
AK024940	0	NC_000005	chr5	+	119370250	119372338	2089	0.280744	0.0367143	0.0711263	0.516185	0.605725	0.978218
AK024947	0	NC_000010	chr10	-	125130058	125132275	2218	2.81074	-0.0254373	0.145135	-0.175266	0.860871	0.990653
AK024949	0	NC_000010	chr10	-	32320606	32322339	1734	0.218667	-0.0322607	0.0659525	-0.48915	0.624735	0.978218
AK024950	0	NC_000022	chr22	+	21430874	21432696	1823	0.0468139	0.000659207	0.0291154	0.0226412	0.981936	0.998263
AK024952	0	NC_000007	chr7	-	96154295	96157074	2084	1.6017	0.052408	0.131692	0.397959	0.69066	0.978218
AK024956	0	NC_000004	chr4	-	140101851	140104981	2583	0.100744	0.0509776	0.0411966	1.23742	0.21593	0.916174
AK024962	0	NC_000003	chr3	-	71445690	71448636	2947	0.203951	0.0198708	0.0612612	0.324363	0.745664	0.978218
AK024968	0	NC_000020	chr20	-	53981540	53983545	2006	0	NA	NA	NA	NA	NA
AK024973	0	NC_000010	chr10	+	112723046	112724799	1754	0.283191	0.0396357	0.0727626	0.544726	0.585942	0.978218
AK024979	0	NC_000004	chr4	-	16874481	16877607	3127	5.21412	0.17518	0.149334	1.17308	0.240766	0.930803
AK024988	0	NC_000017	chr17	+	30738182	30740275	2094	7.06379	-0.0987305	0.150265	-0.657041	0.511155	0.978218
AK024994	0	NC_000017	chr17	+	36080337	36110462	1727	0.0485723	0.000712083	0.0291148	0.0244578	0.980487	0.998263
AK024994	0	NT_187614	chrALTS_NT_187614	+	315223	345383	1727	0	NA	NA	NA	NA	NA
AK024994	0	NT_187661	chrALTS_NT_187661	+	34434	64559	1727	0	NA	NA	NA	NA	NA
AK024998	0	NC_000006	chr6	-	85387219	85390186	2513	0.154113	0.0450134	0.0377528	1.19232	0.233136	0.924607
AK024999	0	NC_000015	chr15	+	71328195	71330101	1907	0.0503468	0.000698054	0.0291144	0.0239763	0.980872	0.998263
AK025004	0	NC_000003	chr3	+	172041046	172042972	1927	1.37995	-0.0778793	0.124887	-0.623601	0.53289	0.978218
AK025009	0	NC_000006	chr6	-	38466311	38468493	2183	0.617497	0.0448757	0.0720896	0.6225	0.533613	0.978218
AK025010	0	NC_000011	chr11	-	61143380	61145464	2085	2.60412	0.016479	0.141832	0.116187	0.907504	0.998263
AK025011	0	NC_000010	chr10	+	61951578	61954355	2778	0.0473972	0.0160996	0.0291147	0.552972	0.580283	0.978218
AK025017	0	NC_000001	chr1	-	94734032	94736329	2298	0.459019	0.0208253	0.0897017	0.232162	0.816412	0.980694
AK025030	0	NC_000012	chr12	+	94620595	94622836	2242	0	NA	NA	NA	NA	NA
AK025035	0	NC_000008	chr8	-	118244547	118246595	2049	0.567788	0.0682511	0.0977601	0.698148	0.485084	0.978218
AK025037	0	NC_000015	chr15	+	77237431	77240460	3030	3.86589	-0.137228	0.145985	-0.940018	0.347209	0.973836
AK025038	0	NC_000023	chrX	-	130161930	130164015	2086	1.64279	0.0151072	0.132552	0.113972	0.90926	0.998263
AK025042	0	NC_000003	chr3	-	165150006	165158062	1948	0	NA	NA	NA	NA	NA
AK025045	0	NC_000008	chr8	-	70218200	70220303	2104	0.279621	0.0485831	0.0675465	0.719254	0.471984	0.978218
AK025047	0	NC_000003	chr3	+	113589549	113591494	1946	0.184154	0.0198934	0.0553089	0.359679	0.719087	0.978218
AK025048	0	NC_000003	chr3	-	42044193	42046335	2143	0.109764	-0.0492771	0.0416219	-1.18392	0.236444	0.927105
AK025052	0	NC_000012	chr12	+	1293992	1296025	2034	0.956209	0.0556846	0.109011	0.510815	0.609481	0.978218
AK025053	0	NC_000004	chr4	-	148324306	148326251	1946	0.0293334	-0.00731687	0.0291071	-0.251378	0.801522	0.978218
AK025054	0	NC_000002	chr2	-	197229004	197230576	1573	0.0293334	-0.00731687	0.0291071	-0.251378	0.801522	0.978218
AK025055	0	NC_000001	chr1	+	34505442	34507329	1888	0	NA	NA	NA	NA	NA
AK025063	0	NC_000002	chr2	-	14636585	14638230	1646	9.22918	-0.196717	0.14997	-1.31171	0.189618	0.902747
AK025064	0	NC_000003	chr3	+	71472442	71475804	3363	0.0897482	-0.00896007	0.033072	-0.270926	0.786448	0.978218
AK025072	0	NC_000015	chr15	-	59350909	59353210	2165	0.250094	0.0343825	0.0578704	0.594129	0.552426	0.978218
AK025077	0	NC_000004	chr4	-	142293057	142294850	1794	0.125371	0.0240735	0.034582	0.696126	0.48635	0.978218
AK025081	0	NC_000003	chr3	+	188161926	188163967	2042	0.237153	0.00278274	0.0634776	0.0438381	0.965033	0.998263
AK025082	0	NC_000007	chr7	+	128023202	128026029	2828	1.37249	0.0831964	0.131154	0.634339	0.525859	0.978218
AK025086	0	NC_000009	chr9	+	86282199	86284026	1828	51.5961	-0.0164886	0.104393	-0.157948	0.874498	0.993478
AK025089	0	NC_000008	chr8	-	140820583	140822414	1832	1.04874	0.168039	0.117045	1.43568	0.151094	0.875434
AK025093	0	NC_000002	chr2	-	190196523	190198330	1808	10.8684	0.044905	0.149076	0.301223	0.763245	0.978218
AK025096	0	NC_000017	chr17	+	73626727	73627961	1235	0.164634	-0.0522229	0.0516688	-1.01072	0.312149	0.962188
AK025097	0	NC_000009	chr9	+	537885	539165	1281	0.579574	-0.0301775	0.0923159	-0.326894	0.743748	0.978218
AK025101	0	NC_000008	chr8	-	117965140	117967003	1864	0.137463	0.0106396	0.0417349	0.254932	0.798775	0.978218
AK025105	0	NC_000002	chr2	-	9254612	9256181	1570	0.0769865	0.000699965	0.0291144	0.0240419	0.980819	0.998263
AK025114	0	NC_000009	chr9	-	130697799	130699855	2057	130.383	-0.0649045	0.113416	-0.572269	0.56714	0.978218
AK025117	0	NC_000014	chr14	+	76197905	76199543	1639	256.801	-0.173445	0.0997927	-1.73805	0.0822013	0.813034
AK025118	0	NC_000005	chr5	-	179605872	179607602	1731	51.5642	0.0359839	0.142496	0.252525	0.800636	0.978218
AK025126	0	NC_000002	chr2	+	45777113	45779619	2507	0	NA	NA	NA	NA	NA
AK025129	0	NC_000022	chr22	-	30972901	30976081	1599	2100.33	-0.0337197	0.0872657	-0.386402	0.699199	0.978218
AK025132	0	NC_000012	chr12	-	45954734	45956651	1918	28.5101	-0.125862	0.143579	-0.876601	0.380703	0.978218
AK025137	0	NC_000010	chr10	+	113081326	113086776	5048	3.40789	-0.0194824	0.126519	-0.153988	0.877619	0.99433
AK025143	0	NC_000008	chr8	-	118076913	118079195	2283	1.23613	0.122648	0.118472	1.03525	0.300551	0.958207
AK025148	0	NC_000002	chr2	-	140984312	140985995	1684	0	NA	NA	NA	NA	NA
AK025152	0	NC_000002	chr2	+	45678281	45681318	3038	0	NA	NA	NA	NA	NA
AK025156	0	NC_000022	chr22	-	40595889	40599364	3476	0.371975	0.0776749	0.0705167	1.10151	0.270675	0.947196
AK025161	0	NC_000006	chr6	-	16429427	16431276	1850	0	NA	NA	NA	NA	NA
AK025167	0	NC_000007	chr7	-	16133939	16136078	2140	0	NA	NA	NA	NA	NA
AK025173	0	NC_000001	chr1	+	22725457	22727795	2339	0.180371	0.0442048	0.0551397	0.801687	0.422734	0.978218
AK025180	0	NC_000009	chr9	+	12798081	12799891	1811	0.0269649	0.0083036	0.0291071	0.285278	0.775431	0.978218
AK025182	0	NC_000001	chr1	-	26745979	26747701	1723	0.893574	-0.160861	0.114398	-1.40615	0.159679	0.87923
AK025184	0	NC_000002	chr2	-	200824673	200827331	2659	40.3151	0.104398	0.146709	0.711594	0.476716	0.978218
AK025190	0	NC_000002	chr2	-	223936080	223938391	2312	0.841894	-0.139141	0.102232	-1.36103	0.173504	0.892537
AK025191	0	NC_000002	chr2	+	61966400	61968808	2069	0	NA	NA	NA	NA	NA
AK025193	0	NC_000004	chr4	+	37525203	37527146	1944	0.322167	-0.0625058	0.0732729	-0.853055	0.393629	0.978218
AK025194	0	NC_000018	chr18	-	2517250	2519260	1948	0.294188	0.00836522	0.0759915	0.110081	0.912345	0.998263
AK025196	0	NC_000006	chr6	-	128430941	128432768	1828	0.186656	0.0690479	0.0539723	1.27932	0.200784	0.908529
AK025196	0	NT_187556	chrALTS_NT_187556	-	780275	782102	1828	0	NA	NA	NA	NA	NA
AK025200	0	NC_000017	chr17	+	38850669	38853728	2181	3888.48	0.115857	0.0944562	1.22657	0.219986	0.919222
AK025202	0	NC_000022	chr22	-	33459444	33461308	1865	0.276941	-0.0178948	0.0567133	-0.315531	0.752359	0.978218
AK025206	0	NC_000007	chr7	+	107609651	107611458	1808	1.50321	0.036147	0.123222	0.293348	0.769256	0.978218
AK025210	0	NC_000019	chr19	+	34387269	34389103	1835	5.51656	-0.0243074	0.150561	-0.161445	0.871743	0.993009
AK025214	0	NC_000011	chr11	+	111782314	111783939	1626	78.8749	-0.0512887	0.113545	-0.451704	0.651482	0.978218
AK025217	0	NC_000012	chr12	+	11769122	11770912	1791	0.134419	0.0257387	0.042004	0.612769	0.540029	0.978218
AK025218	0	NC_000001	chr1	+	64792148	64794417	2270	1.02325	-0.149851	0.119518	-1.2538	0.209915	0.913974
AK025234	0	NC_000014	chr14	+	77547178	77549240	2063	1.21432	0.0227489	0.100985	0.22527	0.821769	0.981265
AK025238	0	NC_000001	chr1	+	89858243	89860786	2544	1.04673	0.04627	0.116345	0.397697	0.690854	0.978218
AK025243	0	NC_000014	chr14	-	89364371	89365306	936	0.972379	-0.181006	0.103848	-1.74299	0.0813362	0.813034
AK025246	0	NC_000003	chr3	-	44937558	44939799	2242	1.61572	-0.165068	0.131417	-1.25606	0.209095	0.9137
AK025252	0	NC_000005	chr5	-	157565963	157569098	1847	0.121504	-0.0234189	0.0408735	-0.572961	0.566671	0.978218
AK025271	0	NC_000007	chr7	-	132809126	132812487	3362	3.09441	0.226687	0.113482	1.99755	0.0457651	0.745292
AK025276	0	NC_000007	chr7	-	44118680	44120698	2019	44.5144	-0.103944	0.145642	-0.713695	0.475416	0.978218
AK025278	0	NC_000010	chr10	-	90695802	90697656	1855	0.149236	-0.0136001	0.0473288	-0.287354	0.773842	0.978218
AK025286	0	NC_000020	chr20	+	19289379	19291829	2451	0.588029	0.0789546	0.0902092	0.875238	0.381444	0.978218
AK025288	0	NC_000008	chr8	-	118085480	118088259	2780	0.778393	-0.0981219	0.1114	-0.880807	0.378423	0.978218
AK025291	0	NC_000001	chr1	+	202519674	202521767	2094	0	NA	NA	NA	NA	NA
AK025295	0	NC_000001	chr1	-	208128696	208131462	1982	0.113783	-0.00892555	0.0338183	-0.263927	0.791836	0.978218
AK025297	0	NC_000004	chr4	-	47175191	47177543	2353	0	NA	NA	NA	NA	NA
AK025317	0	NC_000011	chr11	-	96077220	96078842	1623	0.577941	-0.00241229	0.0911426	-0.0264672	0.978885	0.998263
AK025323	0	NC_000007	chr7	-	123720651	123722460	1810	0.900175	0.198555	0.114239	1.73808	0.0821976	0.813034
AK025324	0	NC_000013	chr13	+	97189822	97192208	2387	0	NA	NA	NA	NA	NA
AK025325	0	NC_000014	chr14	+	61288497	61290298	1802	0.054094	-0.0147508	0.0291151	-0.506638	0.612409	0.978218
AK025326	0	NC_000009	chr9	+	128300099	128301952	1854	1.44928	-0.128322	0.130658	-0.982117	0.326042	0.966626
AK025332	0	NC_000001	chr1	-	208221391	208223244	1854	0.410767	0.020682	0.0688021	0.300601	0.763719	0.978218
AK025341	0	NC_000013	chr13	+	98415643	98417482	1840	1.99052	0.119762	0.127596	0.938604	0.347934	0.973836
AK025352	0	NC_000001	chr1	-	46028887	46032755	3869	335.8	0.018738	0.0725608	0.258239	0.796223	0.978218
AK025359	0	NC_000011	chr11	-	34279789	34282054	2266	0.11802	0.00431028	0.0404402	0.106584	0.915119	0.998263
AK025360	0	NC_000007	chr7	-	43899285	43901099	1815	1.30878	0.0871086	0.125488	0.694158	0.487583	0.978218
AK025363	0	NC_000011	chr11	+	12421241	12423561	2321	0.157208	-0.0215591	0.03982	-0.541414	0.588222	0.978218
AK025378	0	NC_000011	chr11	-	103920407	103921180	774	0.0900154	-0.0258994	0.0325468	-0.795759	0.426172	0.978218
AK025384	0	NC_000016	chr16	-	17227026	17228000	975	8.18661	-0.0123333	0.150062	-0.0821884	0.934497	0.998263
AK025386	0	NC_000001	chr1	+	200128975	200130784	1810	0.185975	-0.035573	0.0580456	-0.612845	0.539979	0.978218
AK025387	0	NC_000009	chr9	+	12928678	12930523	1846	0.0711643	0.0161073	0.0291149	0.55323	0.580106	0.978218
AK025430	0	NC_000016	chr16	+	11741910	11744506	2597	18.8541	0.0462154	0.126003	0.366779	0.713784	0.978218
AK025451	0	NC_000016	chr16	+	20690187	20693186	3000	0.0200771	-0.00731311	0.0291071	-0.251248	0.801622	0.978218
AK025503	0	NC_000011	chr11	+	62574174	62578081	3908	540.868	0.109372	0.0865578	1.26357	0.206385	0.912887
AK025525	0	NC_000023	chrX	-	151406396	151408604	2209	811.006	-0.138693	0.0915614	-1.51475	0.129835	0.859168
AK025534	0	NC_000006	chr6	+	36111277	36113368	2092	3.24181	0.0482782	0.145784	0.331163	0.740522	0.978218
AK025552	0	NC_000015	chr15	-	73581849	73584334	2486	2.08499	-0.126248	0.141042	-0.895112	0.370727	0.978218
AK025573	0	NC_000019	chr19	-	1372238	1374364	2127	160.305	-0.104965	0.130164	-0.806408	0.420007	0.978218
AK025597	0	NC_000023	chrX	-	133802915	133805017	2103	0.116843	0.00193908	0.0404925	0.0478875	0.961806	0.998263
AK025659	0	NC_000023	chrX	-	132485021	132487158	2138	0.378457	0.0135717	0.0736571	0.184255	0.853814	0.987965
AK025669	0	NC_000011	chr11	-	74830576	74832510	1935	2.17216	-0.0655252	0.134474	-0.487272	0.626066	0.978218
AK025670	0	NC_000012	chr12	-	95719240	95721402	2163	0.291005	-0.171139	0.0726467	-2.35576	0.0184846	0.656804
AK025763	0	NC_000008	chr8	-	76965974	76968146	2173	4.90538	0.113143	0.147858	0.765216	0.444143	0.978218
AK025765	0	NC_000006	chr6	-	1698806	1700934	2129	0.216875	-0.0527601	0.0593244	-0.889348	0.373816	0.978218
AK025797	0	NC_000002	chr2	+	69768910	69771108	2199	1.39319	4.73433e-05	0.12651	0.000374227	0.999701	0.999971
AK025799	0	NC_000002	chr2	-	99427772	99429801	2030	4.55567	-0.257274	0.150312	-1.7116	0.0869698	0.816276
AK025851	0	NC_000003	chr3	-	129847050	129847957	908	79.5933	0.136833	0.124907	1.09548	0.273305	0.948225
AK025887	0	NC_000004	chr4	-	9868777	9872863	2045	1.28334	0.165815	0.109244	1.51784	0.129054	0.85858
AK025893	0	NC_000008	chr8	+	30552345	30553761	1417	150.389	-0.13853	0.146487	-0.945678	0.344313	0.97301
AK025919	0	NC_000002	chr2	+	26194219	26197679	3461	388.713	-0.0948147	0.0723405	-1.31067	0.189968	0.903045
AK025975	0	NC_000001	chr1	+	22916171	22921500	5036	48.6801	-0.147424	0.148472	-0.992944	0.320737	0.964213
AK026020	0	NC_000007	chr7	+	74532291	74534908	2618	2.00908	-0.179212	0.135547	-1.32214	0.186122	0.898392
AK026026	0	NC_000022	chr22	+	17732195	17735221	3027	208.668	0.178475	0.0853765	2.09045	0.0365777	0.723818
AK026032	0	NC_000006	chr6	+	154888996	154890781	1786	0.544231	-0.0344574	0.0971016	-0.354859	0.722695	0.978218
AK026036	0	NC_000010	chr10	+	5705876	5707015	1084	1.51345	-0.130884	0.128064	-1.02202	0.306772	0.960807
AK026099	0	NC_000020	chr20	-	6037374	6038927	1554	164.094	0.0360596	0.101449	0.355446	0.722255	0.978218
AK026119	0	NC_000007	chr7	+	36319881	36320479	599	0.897163	-0.0391111	0.116337	-0.336188	0.736729	0.978218
AK026198	0	NC_000011	chr11	+	65422804	65423803	1000	84.3456	-0.0758818	0.138329	-0.548561	0.583307	0.978218
AK026199	0	NC_000018	chr18	+	35716370	35717978	1609	5.20066	-0.141181	0.148275	-0.952159	0.341016	0.971171
AK026218	0	NC_000013	chr13	+	44390936	44392213	1278	2.8083	0.0289937	0.142483	0.203489	0.838753	0.984496
AK026221	0	NC_000006	chr6	+	122643388	122644777	1390	7.79182	-0.143182	0.141854	-1.00936	0.312803	0.962571
AK026238	0	NC_000012	chr12	-	24251587	24253605	2019	0	NA	NA	NA	NA	NA
AK026249	0	NC_000011	chr11	-	74698231	74699658	1409	1.08165	-0.0281291	0.119604	-0.235185	0.814065	0.980047
AK026259	0	NC_000001	chr1	+	167290997	167292497	1501	0.876774	0.099707	0.102557	0.972215	0.330944	0.967932
AK026261	0	NC_000005	chr5	+	142818580	142820445	1866	0.0581206	0.0162202	0.0291134	0.557138	0.577433	0.978218
AK026269	0	NC_000001	chr1	-	197580093	197581378	1286	0.302814	-0.00130256	0.0765185	-0.0170229	0.986418	0.998633
AK026273	0	NC_000002	chr2	+	24058993	24061994	1693	9.56678	-0.116878	0.146121	-0.799871	0.423785	0.978218
AK026280	0	NC_000011	chr11	-	8675733	8677311	1579	1.18293	0.0562043	0.114539	0.4907	0.623639	0.978218
AK026284	0	NC_000001	chr1	+	14400342	14402251	1910	0.0322141	-0.00731837	0.0291071	-0.251429	0.801482	0.978218
AK026286	0	NC_000006	chr6	+	108626145	108627468	1324	0.137421	-0.00159717	0.0447031	-0.0357284	0.971499	0.998263
AK026293	0	NC_000015	chr15	-	25345633	25347235	1603	0.673056	0.0325703	0.106993	0.304414	0.760812	0.978218
AK026294	0	NC_000001	chr1	-	27541629	27543680	2052	5.77822	0.207192	0.148121	1.3988	0.161874	0.882859
AK026340	0	NC_000015	chr15	-	72473836	72475168	1333	114.456	-0.187175	0.125777	-1.48815	0.13671	0.864917
AK026368	0	NT_187513	chrUN_NT_187513	-	22067	23232	1166	0	NA	NA	NA	NA	NA
AK026378	0	NC_000009	chr9	-	131796853	131924049	1195	0.0539298	0.0163278	0.0291125	0.56085	0.5749	0.978218
AK026385	0	NC_000001	chr1	-	195645520	195646657	1138	0	NA	NA	NA	NA	NA
AK026401	0	NC_000007	chr7	-	38236562	38239523	2962	0	NA	NA	NA	NA	NA
AK026402	0	NC_000009	chr9	+	42897137	42899700	2564	0	NA	NA	NA	NA	NA
AK026403	0	NC_000015	chr15	+	62827675	62831056	3382	3.56597	0.0706355	0.148162	0.476744	0.633544	0.978218
AK026405	0	NC_000018	chr18	+	8198328	8200726	2399	0.0495556	0.000582575	0.0291158	0.0200089	0.984036	0.998263
AK026407	0	NC_000004	chr4	-	15777564	15779052	1489	0.124335	0.0556915	0.042552	1.30879	0.190606	0.904082
AK026418	0	NC_000001	chr1	-	148449492	148451447	1956	0.228368	0.0247398	0.0674045	0.367035	0.713593	0.978218
AK026419	0	NC_000009	chr9	+	62907553	62910081	2529	0.0743795	0.0162164	0.0291133	0.557009	0.577522	0.978218
AK026429	0	NC_000002	chr2	-	235746388	235749392	3005	2.71462	-0.150709	0.141004	-1.06883	0.285145	0.954999
AK026434	0	NC_000018	chr18	-	35403996	35406528	2533	0.437992	0.00806564	0.0829244	0.097265	0.922516	0.998263
AK026452	0	NC_000003	chr3	+	20388249	20390562	2314	0.0286707	0.00819779	0.0291071	0.281643	0.778218	0.978218
AK026456	0	NC_000005	chr5	-	54204934	54207616	2683	0.0503678	0.000692315	0.0291142	0.0237793	0.981029	0.998263
AK026459	0	NC_000018	chr18	+	58752148	58754477	2330	35.3189	0.0444864	0.136228	0.326558	0.744002	0.978218
AK026465	0	NC_000015	chr15	+	84961735	84964310	2576	0.0279004	-0.00731311	0.0291071	-0.251248	0.801622	0.978218
AK026485	0	NC_000004	chr4	-	118725629	118727811	2183	59.7725	-0.0228324	0.13569	-0.168269	0.866372	0.991589
AK026490	0	NC_000006	chr6	+	146549759	146552372	2614	3.6416	0.0812592	0.14916	0.544779	0.585905	0.978218
AK026493	0	NC_000019	chr19	-	36681739	36682801	1063	3.64806	-0.15228	0.147484	-1.03252	0.30183	0.958271
AK026500	0	NC_000002	chr2	-	10420220	10422766	2547	1.25393	0.074728	0.103816	0.719814	0.47164	0.978218
AK026510	0	NC_012920	chrMT	-	231	407	177	2573.85	0.0865037	0.149672	0.577956	0.563294	0.978218
AK026523	0	NC_000017	chr17	-	81701324	81703300	1977	687.704	0.236227	0.106487	2.21837	0.0265293	0.687621
AK026561	0	NC_000004	chr4	+	153491599	153492185	587	0.17714	-0.0677588	0.0580491	-1.16727	0.243103	0.932777
AK026601	0	NC_000008	chr8	+	41828272	41829958	1687	25.5988	-0.102114	0.122186	-0.835721	0.403312	0.978218
AK026659	0	NC_000003	chr3	+	152839390	152841439	2050	375.629	-0.120205	0.128932	-0.932319	0.351172	0.974331
AK026675	0	NC_000017	chr17	-	17544285	17546411	2127	1.27459	0.0964675	0.120406	0.801186	0.423024	0.978218
AK026679	0	NC_000021	chr21	+	38273476	38275534	2059	0.0279004	-0.00731311	0.0291071	-0.251248	0.801622	0.978218
AK026682	0	NC_000011	chr11	-	111719359	111722386	3028	114.204	-0.234376	0.121596	-1.9275	0.0539176	0.764261
AK026694	0	NC_000019	chr19	-	16610395	16612203	1809	0.121557	0.0485913	0.0487001	0.997766	0.318393	0.963839
AK026699	0	NC_000006	chr6	-	82916051	82917955	1905	3.47957	-0.030619	0.143208	-0.213808	0.830696	0.983741
AK026701	0	NC_000001	chr1	+	167379108	167381000	1893	5.93012	-0.0204166	0.147237	-0.138665	0.889715	0.995903
AK026703	0	NC_000005	chr5	+	119537905	119539943	2039	8.23773	-0.0434764	0.148003	-0.293754	0.768946	0.978218
AK026713	0	NC_000003	chr3	-	134347288	134349233	1946	13.0109	0.327969	0.146425	2.23985	0.0251008	0.682949
AK026716	0	NC_000023	chrX	+	47923719	47925624	1906	54.3534	-0.0820186	0.112829	-0.726929	0.467269	0.978218
AK026722	0	NC_000011	chr11	-	126100505	126102413	1909	0.107471	0.0239751	0.0416484	0.575655	0.564848	0.978218
AK026725	0	NC_000011	chr11	-	88165579	88167691	2113	0.185599	-0.0326481	0.055921	-0.583824	0.559339	0.978218
AK026731	0	NC_000018	chr18	+	69212277	69214350	2074	0	NA	NA	NA	NA	NA
AK026734	0	NC_000002	chr2	-	186354570	186356773	2204	2.43358	0.0471309	0.144646	0.325835	0.744549	0.978218
AK026738	0	NC_000018	chr18	+	35616488	35618596	2109	0.0577361	-0.0147035	0.029114	-0.505031	0.613537	0.978218
AK026743	0	NC_000021	chr21	-	34941831	34945040	3210	0	NA	NA	NA	NA	NA
AK026750	0	NC_000008	chr8	-	141353401	141355365	1965	43.8541	-0.0681098	0.136921	-0.49744	0.618879	0.978218
AK026750	0	NT_187574	chrALTS_NT_187574	-	19955	21919	1965	0	NA	NA	NA	NA	NA
AK026751	0	NC_000012	chr12	-	40140933	40142875	1943	0	NA	NA	NA	NA	NA
AK026761	0	NC_000002	chr2	-	212706806	212708802	1997	0	NA	NA	NA	NA	NA
AK026763	0	NC_000016	chr16	-	61691756	61693750	1995	0.382822	0.0493708	0.0804499	0.613684	0.539424	0.978218
AK026773	0	NC_000002	chr2	+	47572462	47574857	2396	0.34523	0.003643	0.0755922	0.0481928	0.961563	0.998263
AK026778	0	NC_000002	chr2	-	144494265	144496877	2613	0.082115	-0.00402	0.029187	-0.137733	0.890452	0.995903
AK026788	0	NC_000017	chr17	-	1225893	1228082	2190	0.205388	-0.00767842	0.0583483	-0.131596	0.895304	0.996925
AK026789	0	NC_000006	chr6	+	5664939	5667209	2271	0.153624	-0.0153787	0.0481407	-0.319453	0.749383	0.978218
AK026792	0	NC_000007	chr7	-	152353504	152355465	1962	0.0894402	-0.00835029	0.0320899	-0.260215	0.794698	0.978218
AK026794	0	NC_000006	chr6	+	2452411	2484030	3396	11.0921	-0.0783212	0.140169	-0.558761	0.576325	0.978218
AK026799	0	NC_000007	chr7	-	104829316	104831281	1966	0.0444275	0.0082008	0.0291071	0.281746	0.778138	0.978218
AK026802	0	NC_000002	chr2	+	111972146	111973989	1844	0.241251	0.0375936	0.0563434	0.667222	0.50463	0.978218
AK026811	0	NC_000005	chr5	+	181255719	181257586	1868	323.414	0.105823	0.118203	0.895268	0.370644	0.978218
AK026816	0	NC_000010	chr10	+	113137908	113139830	1923	1.77411	-0.0506727	0.132407	-0.382705	0.701938	0.978218
AK026820	0	NC_000008	chr8	-	133495162	133497192	2031	0.0340168	-0.00720279	0.0291071	-0.247459	0.804553	0.978218
AK026823	0	NC_000014	chr14	-	37384432	37386491	2060	0.567131	-0.0778026	0.0967382	-0.804259	0.421247	0.978218
AK026828	0	NC_000023	chrX	+	111745586	111747473	1888	2.83931	-0.187922	0.140692	-1.33569	0.18165	0.895335
AK026838	0	NC_000022	chr22	-	21927943	21930090	2148	10.1035	0.000995268	0.150496	0.00661324	0.994723	0.999305
AK026847	0	NC_000001	chr1	+	81995543	81996530	988	2.13383	0.0405567	0.138304	0.293244	0.769336	0.978218
AK026853	0	NC_000007	chr7	-	36709159	36710605	1447	0	NA	NA	NA	NA	NA
AK026859	0	NC_000022	chr22	+	46041179	46042524	1346	2.54493	-0.278207	0.134367	-2.0705	0.0384052	0.736364
AK026861	0	NC_000003	chr3	-	62968004	62969336	1333	0.546756	-0.00216782	0.0907666	-0.0238834	0.980946	0.998263
AK026867	0	NC_000019	chr19	+	36127767	36129128	1362	0.192196	0.0202982	0.0603147	0.336538	0.736465	0.978218
AK026868	0	NC_000021	chr21	+	38438543	38440792	2250	0.057025	-0.0149357	0.0291169	-0.512958	0.607981	0.978218
AK026872	0	NC_000008	chr8	-	140566619	140569936	3318	0.618966	0.0053665	0.10031	0.0534993	0.957334	0.998263
AK026877	0	NC_000002	chr2	-	181026515	181028084	1570	0.169291	0.00101196	0.0550995	0.0183661	0.985347	0.998263
AK026878	0	NC_000005	chr5	+	67128866	67129735	870	0.0731939	0.000701879	0.0291145	0.0241075	0.980767	0.998263
AK026879	0	NC_000001	chr1	+	113227776	113229886	2111	0	NA	NA	NA	NA	NA
AK026890	0	NC_000001	chr1	+	26533728	26536177	2450	0.861915	0.0171199	0.108316	0.158056	0.874413	0.993447
AK026893	0	NC_000003	chr3	+	108318188	108321112	2925	0	NA	NA	NA	NA	NA
AK026895	0	NC_000009	chr9	+	15469220	15470951	1732	500.034	-0.0796409	0.0831351	-0.95797	0.338078	0.969848
AK026896	0	NC_000013	chr13	-	98503025	98506002	1811	0.188319	0.0209353	0.0448982	0.466284	0.641012	0.978218
AK026901	0	NC_000005	chr5	-	59284589	59286491	1903	0	NA	NA	NA	NA	NA
AK026906	0	NC_000001	chr1	-	85658240	85660447	2039	17.4562	0.015589	0.147585	0.105627	0.915878	0.998263
AK026914	0	NC_000011	chr11	+	111644339	111647561	3223	0.244051	0.086604	0.067571	1.28167	0.199957	0.908468
AK026915	0	NC_000003	chr3	-	129746346	129749437	2825	0.223052	0.00120362	0.0633917	0.018987	0.984851	0.998263
AK026947	0	NC_000016	chr16	-	2597881	2599718	1838	223.563	-0.112012	0.114612	-0.977308	0.328417	0.967142
AK026967	0	NC_000020	chr20	+	36252560	36254714	2155	23.3474	0.242572	0.137723	1.76131	0.0781866	0.809993
AK027041	0	NC_000020	chr20	+	44303895	44305802	1908	45.1292	-0.200902	0.128448	-1.56407	0.117801	0.85354
AK027082	0	NC_000016	chr16	+	88929816	88932494	1646	0.101699	-0.00860839	0.0331883	-0.25938	0.795342	0.978218
AK027091	0	NC_000017	chr17	-	43281366	43283179	1814	0	NA	NA	NA	NA	NA
AK027107	0	NC_000003	chr3	+	12406847	12410425	3579	0.881812	0.00993312	0.103276	0.0961806	0.923377	0.998263
AK027110	0	NC_000017	chr17	+	49171895	49173246	1352	0.0267862	-0.00719076	0.0291071	-0.247045	0.804873	0.978218
AK027139	0	NC_000011	chr11	+	33091202	33093098	1897	52.4779	-0.0379333	0.136807	-0.277276	0.781568	0.978218
AK027150	0	NC_000016	chr16	+	29248229	29250144	1916	0.346408	0.0471207	0.0820763	0.574109	0.565894	0.978218
AK027170	0	NC_000009	chr9	+	125901954	125904470	2517	5.90016	-0.0604176	0.148032	-0.408138	0.683172	0.978218
AK027173	0	NC_000020	chr20	-	4009926	4011662	1547	0.183679	-0.000380066	0.0552306	-0.00688144	0.994509	0.999305
AK027178	0	NC_000003	chr3	-	16387594	16389560	1967	17.7013	-0.0433697	0.147168	-0.294695	0.768227	0.978218
AK027183	0	NC_000001	chr1	-	19684091	19690135	3084	1.91706	-0.133079	0.136301	-0.976362	0.328885	0.967695
AK027193	0	NC_000006	chr6	-	89939824	89941740	1917	2.53602	0.0667252	0.143251	0.465793	0.641364	0.978218
AK027195	0	NC_000006	chr6	-	43667782	43669791	2010	2.19165	-0.0128785	0.137618	-0.0935816	0.925442	0.998263
AK027198	0	NC_000019	chr19	+	5154945	5157164	2220	1.57288	-0.0701468	0.130581	-0.537188	0.591138	0.978218
AK027209	0	NC_000010	chr10	+	113071042	113073706	2665	8.74141	0.437985	0.13593	3.22214	0.00127239	0.35691
AK027219	0	NC_000014	chr14	-	22757529	22759384	1856	0.836996	-0.0961857	0.107938	-0.891116	0.372867	0.978218
AK027225	0	NC_000016	chr16	+	21840989	21842672	1512	0.240416	-0.0106389	0.0608849	-0.174737	0.861286	0.990801
AK027226	0	NT_187524	chrALTS_NT_187524	-	34801	36761	1961	0	NA	NA	NA	NA	NA
AK027238	0	NC_000013	chr13	+	75629234	75630963	1240	6.28463	-0.0975816	0.150736	-0.647366	0.517395	0.978218
AK027242	0	NC_000021	chr21	-	26165897	26167324	1428	1.90141	0.0465939	0.133679	0.348551	0.727427	0.978218
AK027253	0	NC_000023	chrX	-	11661103	11662928	1826	0.139274	-0.00968727	0.0475879	-0.203566	0.838693	0.984496
AK027254	0	NC_000008	chr8	-	130403555	130405530	1976	0.391177	0.0630769	0.0788026	0.800441	0.423455	0.978218
AK027270	0	NC_000002	chr2	-	135928688	135930277	1590	30.4813	-0.0995382	0.142167	-0.70015	0.483834	0.978218
AK027272	0	NC_000002	chr2	-	23771657	23773547	1891	1.00934	0.112778	0.112716	1.00055	0.317044	0.963839
AK027298	0	NC_000003	chr3	+	184197550	184199402	1853	17.7296	0.0277894	0.136094	0.204192	0.838203	0.984496
AK027336	0	NC_000007	chr7	-	140593921	140595119	1199	0.0538276	0.016217	0.0291133	0.55703	0.577507	0.978218
AK027364	0	NC_000006	chr6	-	154458311	154460217	1907	0	NA	NA	NA	NA	NA
AK027368	0	NC_000008	chr8	-	118069747	118071926	2180	1.97085	0.272864	0.131854	2.06945	0.0385042	0.736364
AK027380	0	NC_000007	chr7	+	128754953	128757083	2131	11.7738	0.159986	0.149738	1.06844	0.285322	0.954999
AK027383	0	NC_000008	chr8	+	143758516	143760512	1997	2.12189	0.141819	0.139428	1.01715	0.309083	0.961814
AK027383	0	NT_187571	chrALTS_NT_187571	+	235563	237559	1997	0	NA	NA	NA	NA	NA
AK027388	0	NC_000009	chr9	-	99843771	99845761	1991	0.0909978	0.00346595	0.0386562	0.0896608	0.928557	0.998263
AK027393	0	NC_000016	chr16	-	22380066	22381838	1773	2.85778	0.154202	0.144232	1.06913	0.285013	0.954895
AK027555	0	NC_000013	chr13	+	50966231	50969522	3292	8.8046	0.0551477	0.148512	0.371334	0.710389	0.978218
AK027610	0	NC_000002	chr2	-	3541431	3543578	2148	775.099	0.0663343	0.0753745	0.880064	0.378825	0.978218
AK027667	0	NT_113901	chrUN_NT_113901	+	145270	149491	4222	0	NA	NA	NA	NA	NA
AK027691	0	NC_000022	chr22	+	23543863	23547797	3935	45.113	-0.339564	0.129679	-2.61851	0.00883158	0.604578
AK027764	0	NC_000005	chr5	+	16672572	16674469	1898	303.663	-0.10918	0.10106	-1.08034	0.279989	0.951768
AK027771	0	NC_000015	chr15	+	21533717	21969231	1913	0.0293334	-0.00731687	0.0291071	-0.251378	0.801522	0.978218
AK027795	0	NC_000019	chr19	-	6224737	6226593	1857	14.7477	0.0109354	0.15057	0.0726267	0.942103	0.998263
AK027848	0	NC_000012	chr12	-	79601235	79603276	2042	223.533	-0.0440957	0.130028	-0.339125	0.734516	0.978218
AK054575	0	NC_000006	chr6	+	110896135	110898752	1831	182.84	-0.0898265	0.0860481	-1.04391	0.296526	0.958182
AK054578	0	NC_000010	chr10	+	113162762	113164597	1836	65.6171	0.126864	0.145554	0.871593	0.38343	0.978218
AK054583	0	NC_000012	chr12	-	123248703	123250844	2142	96.264	-0.133449	0.122867	-1.08613	0.277422	0.951049
AK054588	0	NC_000001	chr1	-	117839635	117841771	1826	14.4066	0.0489819	0.149141	0.328427	0.742589	0.978218
AK054599	0	NC_000015	chr15	-	55171080	55173050	1971	10.9152	-0.0818639	0.150259	-0.544818	0.585879	0.978218
AK054601	0	NC_000022	chr22	-	39518488	39520057	1570	4.10478	-0.0105656	0.14892	-0.070948	0.943439	0.998263
AK054612	0	NC_000006	chr6	-	31999976	32003521	2096	0	NA	NA	NA	NA	NA
AK054612	0	NT_113891	chrALTS_NT_113891	-	3471035	3474580	2096	0	NA	NA	NA	NA	NA
AK054612	0	NT_167245	chrALTS_NT_167245	-	3247750	3251295	2096	0	NA	NA	NA	NA	NA
AK054612	0	NT_167247	chrALTS_NT_167247	-	3374750	3378295	2096	0	NA	NA	NA	NA	NA
AK054612	0	NT_167248	chrALTS_NT_167248	-	3255948	3259493	2096	0	NA	NA	NA	NA	NA
AK054612	0	NT_167249	chrALTS_NT_167249	-	3301165	3304710	2096	0	NA	NA	NA	NA	NA
AK054612	0	NT_167249	chrALTS_NT_167249	-	3333903	3337448	2096	0	NA	NA	NA	NA	NA
AK054618	0	NC_000004	chr4	+	180275965	180278687	2723	0.0411732	-0.00721257	0.0291071	-0.247794	0.804293	0.978218
AK054619	0	NC_000004	chr4	+	2934899	2947673	1999	187.432	0.138139	0.0665384	2.07608	0.0378866	0.733859
AK054621	0	NC_000005	chr5	-	37110826	37112929	2104	0.3466	-0.0646859	0.0834028	-0.775584	0.437994	0.978218
AK054625	0	NC_000008	chr8	-	142868932	142871462	2531	0	NA	NA	NA	NA	NA
AK054630	0	NC_000017	chr17	-	43116200	43118378	2179	2.58091	-0.0434552	0.140163	-0.310034	0.756535	0.978218
AK054672	0	NC_000010	chr10	-	1051314	1053558	2245	195.336	-0.129487	0.121898	-1.06226	0.288118	0.95629
AK054674	0	NC_000012	chr12	+	108307142	108314551	2482	0.259826	0.0365416	0.056413	0.647752	0.517145	0.978218
AK054683	0	NC_000010	chr10	+	14911609	14913419	1636	130.552	0.152651	0.128608	1.18694	0.23525	0.926725
AK054685	0	NC_000015	chr15	-	82924380	82926637	2258	0.252514	-0.00835585	0.0507874	-0.164526	0.869317	0.992133
AK054700	0	NC_000015	chr15	-	96112628	96116051	3424	0.0311557	0.00820155	0.0291071	0.281772	0.778118	0.978218
AK054706	0	NC_000011	chr11	-	132411563	132414196	2543	0	NA	NA	NA	NA	NA
AK054708	0	NC_000001	chr1	-	2013213	2015530	1954	5.84355	0.163104	0.14965	1.08991	0.275755	0.950583
AK054715	0	NC_000001	chr1	-	23004039	23006256	2218	0.550936	0.130925	0.10162	1.28837	0.197617	0.90697
AK054716	0	NC_000003	chr3	-	21895513	21897583	2071	0.0287664	-0.00720731	0.0291071	-0.247614	0.804433	0.978218
AK054718	0	NC_000011	chr11	-	76442878	76444680	1803	173.441	0.0116556	0.100148	0.116384	0.907348	0.998263
AK054719	0	NC_000005	chr5	+	14493074	14495658	2585	6.91056	-0.245157	0.149477	-1.64011	0.100983	0.838133
AK054726	0	NC_000001	chr1	-	234212606	234215088	1723	3.6093	-0.165469	0.14628	-1.13118	0.25798	0.94341
AK054733	0	NC_000005	chr5	+	56927874	56929573	1700	27.2313	0.034164	0.1381	0.247386	0.804609	0.978218
AK054734	0	NC_000006	chr6	+	132891924	132893819	1896	0.0266487	0.0081993	0.0291071	0.281694	0.778178	0.978218
AK054741	0	NC_000008	chr8	-	14878212	14880170	1959	0	NA	NA	NA	NA	NA
AK054746	0	NC_000019	chr19	-	13266566	13268910	2345	1.43248	0.0969505	0.127979	0.757552	0.448719	0.978218
AK054751	0	NC_000005	chr5	-	146938776	146940646	1871	0	NA	NA	NA	NA	NA
AK054752	0	NC_000014	chr14	-	24423889	24426039	2151	1.29424	-0.00134241	0.120139	-0.0111738	0.991085	0.999225
AK054756	0	NC_000004	chr4	-	21469079	21471122	2044	0.055255	-0.0146716	0.029115	-0.50392	0.614318	0.978218
AK054758	0	NC_000022	chr22	-	30275215	30276951	1737	0.606018	0.115495	0.0974973	1.18459	0.236179	0.926936
AK054759	0	NC_000008	chr8	+	10360437	10362461	2025	0.110933	0.0265754	0.0410269	0.647755	0.517143	0.978218
AK054761	0	NC_000017	chr17	-	21456513	21460215	3703	0.536163	-0.0862892	0.0961872	-0.897097	0.369667	0.978218
AK054774	0	NC_000006	chr6	+	124518074	124520203	2130	0	NA	NA	NA	NA	NA
AK054776	0	NC_000007	chr7	+	87109539	87111282	1744	1.33544	0.158644	0.12836	1.23593	0.216486	0.916174
AK054778	0	NC_000019	chr19	+	58491126	58492813	1688	2.24555	0.0517664	0.133368	0.388146	0.697908	0.978218
AK054782	0	NC_000008	chr8	+	10443150	10445408	2259	0.135261	0.000391578	0.0412975	0.00948187	0.992435	0.999305
AK054783	0	NC_000008	chr8	+	10434029	10437985	3957	1.20076	-0.138083	0.121307	-1.13829	0.255	0.942464
AK054784	0	NC_000001	chr1	-	44869619	44871537	1919	2.41779	-0.0215095	0.139074	-0.154662	0.877088	0.994302
AK054789	0	NC_000006	chr6	-	169552973	169554497	1431	1.07216	-0.154874	0.124558	-1.24339	0.213725	0.915903
AK054790	0	NC_000017	chr17	-	75370947	75373736	2790	0.341856	0.0473634	0.0771944	0.61356	0.539506	0.978218
AK054798	0	NC_000009	chr9	+	93270838	93272738	1901	1.63471	-0.189807	0.132607	-1.43135	0.152329	0.875591
AK054799	0	NC_000004	chr4	-	139098487	139100478	1992	1.13689	-0.00670557	0.115183	-0.0582169	0.953576	0.998263
AK054806	0	NC_000019	chr19	+	57449689	57453011	3323	49.4474	0.0566765	0.135432	0.418486	0.675591	0.978218
AK054810	0	NC_000003	chr3	-	192542045	192544331	2287	0.0322141	-0.00731837	0.0291071	-0.251429	0.801482	0.978218
AK054812	0	NC_000018	chr18	+	50936982	50939128	2147	47.1443	0.234948	0.137026	1.71462	0.086415	0.816276
AK054819	0	NC_000017	chr17	-	54956760	54958426	1667	122.645	-0.0312572	0.113041	-0.276511	0.782155	0.978218
AK054827	0	NC_000015	chr15	-	66027244	66029386	2143	0.116869	0.0545738	0.0420604	1.29751	0.194456	0.905626
AK054827	0	NW_003315944	chrALTS_NW_003315944	-	119062	121204	2143	0	NA	NA	NA	NA	NA
AK054828	0	NC_000003	chr3	+	61566273	61567965	1693	24.1619	0.397143	0.150548	2.63799	0.00833985	0.592061
AK054829	0	NC_000007	chr7	+	130518588	130520321	1734	4.53139	-0.04082	0.148974	-0.274008	0.784078	0.978218
AK054833	0	NC_000013	chr13	+	51589371	51592586	3216	1.44228	-0.00632007	0.126747	-0.0498637	0.960231	0.998263
AK054848	0	NC_000016	chr16	+	6902058	6904599	2542	0.389599	0.0906747	0.0801782	1.13091	0.258091	0.94341
AK054849	0	NC_000015	chr15	+	53987616	53989332	1717	0	NA	NA	NA	NA	NA
AK054854	0	NC_000010	chr10	+	80490551	80492815	2265	0.846868	0.00589602	0.108229	0.0544772	0.956555	0.998263
AK054857	0	NC_000009	chr9	+	111547318	111550890	3573	505.161	-0.131971	0.138272	-0.954427	0.339868	0.970814
AK054861	0	NC_000009	chr9	-	127118074	127120300	2227	23.7444	-0.059047	0.130876	-0.451167	0.651869	0.978218
AK054865	0	NC_000017	chr17	-	75974175	75976382	1530	0.33012	0.0119828	0.0833568	0.143754	0.885695	0.995591
AK054870	0	NT_187630	chrALTS_NT_187630	-	54456	57655	3200	0	NA	NA	NA	NA	NA
AK054892	0	NC_000008	chr8	-	11093069	11095038	1970	0.747695	0.054411	0.0952868	0.571024	0.567984	0.978218
AK054896	0	NC_000009	chr9	+	75167014	75169320	2307	0.530106	0.000431991	0.0893869	0.00483282	0.996144	0.999333
AK054899	0	NC_000001	chr1	-	111793359	111795267	1909	0.298052	-0.0653875	0.075654	-0.864297	0.387425	0.978218
AK054902	0	NC_000001	chr1	-	40256428	40257967	1540	134.62	-0.0758777	0.127334	-0.595895	0.551245	0.978218
AK054905	0	NC_000020	chr20	+	46433641	46446284	2846	5.93994	0.0244686	0.149855	0.163282	0.870296	0.992496
AK054906	0	NC_000020	chr20	+	34679396	34681180	1785	0.545817	-0.0611354	0.0936992	-0.652465	0.514101	0.978218
AK054910	0	NC_000004	chr4	-	24370782	24372354	1573	0.767142	0.0736244	0.106739	0.689759	0.490346	0.978218
AK054912	0	NC_000009	chr9	+	100181187	100183794	2608	0.19511	-0.00646336	0.0601284	-0.107493	0.914398	0.998263
AK054922	0	NC_000016	chr16	+	6861346	6862977	1632	0.300457	0.175624	0.0712969	2.46328	0.0137673	0.624469
AK054926	0	NC_000023	chrX	+	10056960	10058709	1456	0.525317	0.0621753	0.0834628	0.744947	0.456304	0.978218
AK054938	0	NC_000007	chr7	-	49760897	49762764	1868	0.529451	-0.00142548	0.0805933	-0.0176873	0.985888	0.998411
AK054940	0	NC_000023	chrX	+	72150884	72153285	2402	150.513	0.197394	0.137715	1.43335	0.151757	0.875591
AK054948	0	NC_000006	chr6	+	166388136	166389920	1785	11.8336	-0.016321	0.142018	-0.114922	0.908507	0.998263
AK054949	0	NC_000010	chr10	-	95325584	95327396	1813	10.8354	-0.0229199	0.150649	-0.152141	0.879076	0.994663
AK054951	0	NC_000022	chr22	+	46227989	46229558	1570	0.664004	-0.133796	0.0910253	-1.46988	0.141594	0.866553
AK054959	0	NC_000005	chr5	-	81405057	81407149	1481	0.641636	0.065689	0.0999079	0.657496	0.510862	0.978218
AK054961	0	NC_000009	chr9	+	33296944	33298783	1840	0.165629	0.0365998	0.0556624	0.657531	0.51084	0.978218
AK054962	0	NC_000001	chr1	+	174817299	174819069	1637	0.334205	-0.0027877	0.0624931	-0.0446082	0.96442	0.998263
AK054971	0	NC_000001	chr1	+	62154665	62156054	1390	8.16094	0.141645	0.149471	0.947637	0.343314	0.972886
AK054973	0	NC_000002	chr2	-	63552516	63554702	2187	46.4452	-0.10233	0.146731	-0.697402	0.485551	0.978218
AK054979	0	NC_000017	chr17	-	79268841	79271085	2245	0.15289	0.0269736	0.0379012	0.711683	0.476661	0.978218
[truncated: 42,906 more rows]

[truncated: 1 more sheets: neuron_mRNA]
