# Supplementary material for: Sporadic Parkinson’s disease derived neuronal cells show disease-specific mRNA and small RNA signatures with abundant deregulation of piRNAs
Source: Acta Neuropathol Commun. 2018 Jul 10;6:58. doi: 10.1186/s40478-018-0561-x (PMC6038190; doi:10.1186/s40478-018-0561-x)
Supplement: Supplementary file 5 — Table S3. Gene set enrichment analysis in neurons for the comparison PD vs. CTRL (based on mRNA-RPKM data) for Biocarta and KEGG pathways. (XLSX 1121 kb) [file 40478_2018_561_MOESM5_ESM.xlsx]

## Sheet: Biocarta
LC_PROC	SORT_MODE	ORDER	METRIC	NUM_PERMS	USE_MEDIAN	FIX_LOW	USE_BIASED	RANKED_LIST	TEMPLATE	GENESET	ES	NES	NP	FDR	FWER	RND_ES	HIT_INDICES	ES_PROFILE	RANK_AT_ES	RANK_SCORE_AT_ES
none	real	descending	Signal2Noise	1000	FALSE	TRUE	FALSE	DA_neurons_rpkm_plusone.DA_neurons_rpkm_plusone.rnk	targets_neuronalcells_analysis.cls	gene_sets.gmt#BIOCARTA_NOS1_PATHWAY	0.735	1.5975	0.0101	0.1038	0.269	0.6188 -0.2465 0.6897 -0.4304 0.6153 0.3042 -0.4147 -0.6646 0.6801 0.4729 -0.3887 0.4642 0.2872 -0.6831 -0.4192 0.4865 0.4367 -0.4311 -0.4286 0.4163 0.4372 -0.5517 0.6387 0.7161 -0.3467 -0.4768 -0.2673 -0.3829 0.5192 0.3119 -0.4912 0.5437 0.6424 -0.3818 -0.4819 -0.4309 0.4094 0.3579 0.3890 0.5183 0.4229 0.5071 0.4867 -0.3540 0.7946 -0.6217 0.5896 0.5638 0.4420 -0.4323 0.2709 0.6526 -0.3285 -0.360…	10 134 516 542 583 873 1029 2551 3080 3406 5605 5921 8121 11898 25233 26701 29885 30050 30123 32362 33305	0.1618 0.2740 0.3512 0.4363 0.5195 0.5874 0.6540 0.6672 0.6998 0.7350 0.7117 0.7325 0.6976 0.6114 0.2903 0.2604 0.1974 0.2081 0.2212 0.1893 0.1923	3406	0.2905
none	real	descending	Signal2Noise	1000	FALSE	TRUE	FALSE	DA_neurons_rpkm_plusone.DA_neurons_rpkm_plusone.rnk	targets_neuronalcells_analysis.cls	gene_sets.gmt#BIOCARTA_CREB_PATHWAY	0.6535	1.6136	0.0081	0.1218	0.223	0.4141 0.4718 0.5599 -0.3425 0.3813 -0.2281 -0.4620 -0.6690 0.5368 0.4445 0.3331 0.3839 0.3432 -0.5471 -0.4873 0.5543 0.2745 -0.2752 -0.5219 -0.3896 -0.3187 -0.3091 0.2954 0.5069 -0.4074 -0.5889 -0.4807 -0.2412 0.4627 0.2828 -0.4441 0.4086 0.5742 0.3299 -0.5716 0.3408 0.5224 0.4359 -0.3146 0.3991 -0.3323 0.5743 0.4160 0.5335 0.5213 -0.5712 0.6161 0.3643 0.2784 -0.3237 -0.4791 0.4184 0.3267 0.3794…	10 114 134 310 516 583 1728 2274 5605 6847 7082 7366 7784 8882 9614 9684 10155 10555 11898 21080 27311 27490 28708 29885 30050 36187 36756	0.1480 0.2534 0.3583 0.4429 0.5171 0.5924 0.6186 0.6535 0.6002 0.5919 0.6071 0.6199 0.6280 0.6157 0.6096 0.6193 0.6180 0.6170 0.5894 0.3666 0.2219 0.2245 0.2049 0.1894 0.1988 0.0846 0.1086	2274	0.355
none	real	descending	Signal2Noise	1000	FALSE	TRUE	FALSE	DA_neurons_rpkm_plusone.DA_neurons_rpkm_plusone.rnk	targets_neuronalcells_analysis.cls	gene_sets.gmt#BIOCARTA_VIP_PATHWAY	0.5605	1.5347	0.0079	0.1414	0.433	0.3669 0.2471 0.3602 0.3675 0.4005 0.2949 -0.4494 -0.5218 0.4365 0.3909 0.4320 0.3477 -0.3165 0.2964 -0.2571 0.4791 -0.3290 0.3625 -0.3692 -0.4829 0.5252 -0.3061 0.3330 0.4493 -0.3329 -0.4428 -0.3712 0.3087 -0.2517 -0.5200 -0.4269 0.3130 -0.3174 0.3153 -0.3440 0.4169 0.4374 -0.3476 -0.3835 -0.2720 0.3176 -0.3798 0.4483 0.3498 0.4515 -0.4392 0.3879 0.2490 -0.3091 0.2703 0.2622 0.3066 0.4761 0.2883…	10 516 542 583 873 1029 1325 2551 3150 4252 5605 5921 6624 8121 13688 27818 29885 30050 30158 32202 32881 33130 33179 36406 38418 39784	0.1382 0.1998 0.2724 0.3434 0.4003 0.4567 0.5047 0.5178 0.5416 0.5469 0.5397 0.5563 0.5605 0.5401 0.4060 0.0702 0.0323 0.0408 0.0511 0.0202 0.0244 0.0399 0.0603 0.0154 0.0112 0.0351	6624	0.1677
none	real	descending	Signal2Noise	1000	FALSE	TRUE	FALSE	DA_neurons_rpkm_plusone.DA_neurons_rpkm_plusone.rnk	targets_neuronalcells_analysis.cls	gene_sets.gmt#BIOCARTA_HDAC_PATHWAY	0.5582	1.5432	0.0122	0.1564	0.408	0.3575 0.3252 0.5157 0.2721 0.3994 0.3929 -0.3471 -0.6882 0.4526 0.3936 -0.2863 0.3189 -0.2634 -0.3160 -0.3822 0.5534 -0.3509 0.2352 -0.3190 -0.3546 0.4141 0.3305 0.4868 0.4712 -0.3053 -0.4791 -0.3205 -0.2362 0.3491 -0.4321 -0.4670 -0.3178 0.3535 0.3365 -0.4462 0.2733 0.5373 -0.3764 -0.2903 0.2685 0.3414 0.3174 0.3181 0.3979 0.5408 -0.4080 0.4108 -0.2728 -0.2962 -0.3464 -0.3146 0.4246 -0.2986 0.2…	310 542 873 1029 1292 1436 2551 3000 5921 6541 7226 8121 9023 9614 9684 10560 13453 13688 21170 24056 26014 26360 27311 27628 31574 33130 34222 35894 36830	0.1034 0.1956 0.2731 0.3497 0.4179 0.4862 0.5164 0.5582 0.5197 0.5336 0.5423 0.5418 0.5371 0.5373 0.5499 0.5395 0.4712 0.4669 0.2853 0.2153 0.1724 0.1695 0.1546 0.1559 0.0826 0.0736 0.0806 0.0820 0.1068	3000	0.3113
none	real	descending	Signal2Noise	1000	FALSE	TRUE	FALSE	DA_neurons_rpkm_plusone.DA_neurons_rpkm_plusone.rnk	targets_neuronalcells_analysis.cls	gene_sets.gmt#BIOCARTA_PGC1A_PATHWAY	0.6043	1.4895	0.0441	0.1588	0.545	0.5923 0.2952 0.6013 0.3506 0.4572 0.3059 -0.4066 -0.6745 0.4475 0.3973 -0.2639 0.3702 0.2773 -0.6355 -0.3273 0.5484 0.3071 -0.3211 -0.3312 -0.3193 0.3445 0.3493 0.4521 0.6368 -0.3042 -0.3826 0.3523 -0.4257 0.5271 -0.4107 -0.6437 0.3414 0.4495 -0.3654 -0.4242 -0.2301 0.6299 -0.3539 -0.2785 -0.2720 0.3315 0.4897 0.3269 0.4404 0.5316 -0.5628 0.5004 0.2855 0.3788 -0.5912 -0.3407 0.5944 0.2914 0.2832…	114 542 873 1029 1292 1436 1728 2274 2551 3000 5921 8121 9023 9122 10560 12950 26360 27628 31897 35894 36756 39218 39789	0.1138 0.1881 0.2541 0.3199 0.3781 0.4368 0.4879 0.5267 0.5695 0.6043 0.5615 0.5264 0.5194 0.5316 0.5062 0.4508 0.1302 0.1072 0.0243 -0.0364 -0.0166 -0.0172 0.0349	3000	0.3113
none	real	descending	Signal2Noise	1000	FALSE	TRUE	FALSE	DA_neurons_rpkm_plusone.DA_neurons_rpkm_plusone.rnk	targets_neuronalcells_analysis.cls	gene_sets.gmt#BIOCARTA_NDKDYNAMIN_PATHWAY	0.6082	1.4954	0.0162	0.1757	0.533	0.3372 -0.4556 0.3334 -0.4559 0.4680 -0.4059 -0.4738 -0.3907 0.5153 -0.2384 0.4453 0.4913 0.4556 -0.4952 0.3004 0.2379 0.5265 -0.3014 -0.4240 -0.3956 0.5430 -0.5675 0.3212 0.5605 0.4557 -0.2539 -0.3757 -0.3745 -0.3063 0.3757 -0.3762 0.5315 0.5427 0.3944 0.3971 -0.3204 0.3516 0.4894 -0.4212 0.3842 0.4072 0.4636 0.5335 -0.4981 0.5643 -0.5482 0.5667 0.3362 0.4357 -0.3288 0.2951 0.4118 0.3888 0.2146 …	542 873 1029 2551 2601 5045 5921 6259 8121 9510 9698 10003 11902 13368 25481 32144 32914 33628	0.1407 0.2670 0.3896 0.4425 0.5304 0.5301 0.5598 0.5993 0.5874 0.5773 0.5951 0.6082 0.5719 0.5396 0.2509 0.1282 0.1532 0.1844	10003	0.077
none	real	descending	Signal2Noise	1000	FALSE	TRUE	FALSE	DA_neurons_rpkm_plusone.DA_neurons_rpkm_plusone.rnk	targets_neuronalcells_analysis.cls	gene_sets.gmt#BIOCARTA_STATHMIN_PATHWAY	0.6076	1.6274	0.0082	0.2073	0.198	0.4668 -0.2880 0.3566 0.2971 0.4882 0.2676 -0.3882 -0.4930 0.3750 0.4688 0.3039 0.3286 0.3339 -0.5526 0.3289 0.4724 -0.3377 -0.3425 -0.4930 -0.2584 -0.2952 0.3402 0.3707 0.4229 -0.3916 -0.5123 -0.3038 -0.3031 -0.3174 -0.4944 -0.4577 0.3675 0.3824 0.3520 -0.5109 0.3377 0.3526 -0.2953 0.3290 0.2882 -0.3451 -0.3844 0.3862 0.3148 0.4515 -0.5222 0.4661 0.3395 0.3709 -0.4375 0.3064 0.3868 0.2605 0.3554…	10 114 516 583 1728 2274 5605 8933 11668 11972 12950 29885 30050 32357 33033 33204 36418 36756 37393	0.1908 0.3273 0.4195 0.5171 0.5587 0.6076 0.5622 0.4996 0.4405 0.4393 0.4188 0.0246 0.0380 0.0084 0.0212 0.0470 0.0152 0.0556 0.0931	2274	0.355
none	real	descending	Signal2Noise	1000	FALSE	TRUE	FALSE	DA_neurons_rpkm_plusone.DA_neurons_rpkm_plusone.rnk	targets_neuronalcells_analysis.cls	gene_sets.gmt#BIOCARTA_CK1_PATHWAY	0.6115	1.4314	0.0675	0.2461	0.703	0.5793 0.5325 0.5607 0.3579 0.3788 0.4694 -0.4826 -0.6997 0.4686 -0.4452 0.4085 0.4379 -0.4574 -0.5624 0.3257 0.4680 0.3355 0.5008 0.3145 -0.4875 0.4956 0.3696 0.4565 0.6814 -0.4037 -0.4020 0.3026 -0.4224 0.5912 -0.4099 -0.6315 -0.2949 -0.3243 -0.3071 -0.4146 0.4861 0.6383 0.4129 -0.3822 -0.4174 0.3136 -0.3515 0.4411 0.5715 0.4932 -0.6036 0.3185 0.3685 -0.3070 -0.4218 0.2246 0.5599 0.4714 0.2607 …	10 516 583 732 4657 5605 5921 8210 9880 11718 24440 25026 26074 29885 30050 34896 39258	0.2421 0.3591 0.4834 0.5979 0.5547 0.5767 0.6115 0.5832 0.5605 0.5248 0.2166 0.2054 0.1862 0.1151 0.1331 0.0635 0.0478	5921	0.1915
none	real	descending	Signal2Noise	1000	FALSE	TRUE	FALSE	DA_neurons_rpkm_plusone.DA_neurons_rpkm_plusone.rnk	targets_neuronalcells_analysis.cls	gene_sets.gmt#BIOCARTA_CHREBP2_PATHWAY	0.5744	1.4039	0.0749	0.2806	0.768	0.2667 0.4522 0.4509 0.2491 -0.3054 -0.3976 -0.5237 -0.5175 0.2492 0.2682 0.3855 0.5586 0.2981 -0.3899 -0.3448 0.2797 0.3828 0.3952 -0.3991 -0.3856 0.2691 0.2512 -0.2131 0.5938 0.4111 -0.3040 -0.3752 -0.4797 0.2613 0.3829 -0.3955 0.3622 0.5499 0.3316 -0.2983 0.3717 0.5088 0.5308 -0.5476 -0.2983 -0.2818 0.6577 0.4916 0.3589 0.4093 -0.6446 0.5364 -0.2117 0.3735 -0.2794 -0.4186 0.3106 0.3717 0.3126 …	10 14 263 516 583 1115 1436 1706 3015 3240 4686 4713 4881 5036 5066 5149 5605 5993 6967 7998 8210 10661 12211 14136 18479 18597 20264 24179 25652 25861 27456 29061 29283 29885 30050 31123 31649 33226 33425 35842 40110 40981	0.1030 0.2029 0.2609 0.3099 0.3619 0.3925 0.4248 0.4559 0.4535 0.4762 0.4632 0.4845 0.5019 0.5191 0.5392 0.5579 0.5659 0.5744 0.5656 0.5527 0.5592 0.5055 0.4708 0.4241 0.3187 0.3158 0.2754 0.1804 0.1467 0.1440 0.1101 0.0786 0.0812 0.0757 0.0810 0.0665 0.0664 0.0444 0.0563 0.0208 -0.0369 0.0060	5993	0.189
none	real	descending	Signal2Noise	1000	FALSE	TRUE	FALSE	DA_neurons_rpkm_plusone.DA_neurons_rpkm_plusone.rnk	targets_neuronalcells_analysis.cls	gene_sets.gmt#BIOCARTA_MEF2D_PATHWAY	0.5584	1.3906	0.0755	0.2816	0.798	0.5416 -0.2988 0.4994 0.4419 0.3553 -0.4056 -0.4533 -0.4364 0.3099 0.5243 0.4817 0.3380 0.3250 -0.3751 0.3841 0.5694 0.3150 -0.2958 -0.3790 -0.3494 0.4368 -0.3418 0.4315 0.4959 0.3113 -0.2700 0.3092 0.2476 -0.3391 -0.4447 -0.5893 0.3253 0.4608 0.3603 0.2682 -0.4882 0.5134 -0.4455 -0.3449 0.2533 0.3086 0.4838 0.3819 0.2581 0.4385 -0.5119 0.5087 0.2067 0.4668 -0.3358 -0.3148 0.4297 0.4553 0.3087 -0…	134 542 873 1029 2551 5921 7747 8121 11898 13688 21170 25062 28147 31958 33130 33362 35894 37955	0.1770 0.3013 0.4105 0.5169 0.5584 0.5211 0.5083 0.5282 0.4451 0.4036 0.2220 0.1309 0.0706 0.0112 0.0221 0.0572 0.0533 0.0794	2551	0.3376
none	real	descending	Signal2Noise	1000	FALSE	TRUE	FALSE	DA_neurons_rpkm_plusone.DA_neurons_rpkm_plusone.rnk	targets_neuronalcells_analysis.cls	gene_sets.gmt#BIOCARTA_GPCR_PATHWAY	0.491	1.3442	0.0876	0.3076	0.889	0.3974 0.3507 0.5197 0.4214 0.2920 0.3003 -0.4262 -0.5578 -0.2852 0.4737 0.4084 0.3052 0.2385 -0.5413 0.2895 0.5652 -0.3164 -0.2330 -0.4299 -0.3761 0.3333 0.4176 0.3683 0.4972 -0.4225 -0.4117 -0.2570 0.3303 0.3619 -0.4353 -0.5022 0.3040 0.4419 0.2847 -0.3859 0.2600 0.4050 -0.3524 0.2772 0.2782 -0.3607 0.4535 0.3685 0.4578 0.3919 -0.4796 0.4299 -0.2574 0.3185 -0.2646 -0.3766 0.3442 0.3574 0.2909 -…	10 134 516 542 583 873 1029 2551 5605 5921 6624 7764 7784 7920 8121 8882 10155 10565 10792 11898 12168 13688 21080 27262 28708 29885 30050 32202 32371 33130 36938 37293 40516 40780	0.1227 0.2070 0.2633 0.3277 0.3906 0.4403 0.4900 0.4910 0.4397 0.4536 0.4554 0.4430 0.4576 0.4690 0.4782 0.4716 0.4490 0.4463 0.4475 0.4248 0.4217 0.3858 0.2064 0.0616 0.0347 0.0170 0.0241 -0.0115 0.0014 0.0021 -0.0583 -0.0333 -0.0503 0.0109	2551	0.3376
none	real	descending	Signal2Noise	1000	FALSE	TRUE	FALSE	DA_neurons_rpkm_plusone.DA_neurons_rpkm_plusone.rnk	targets_neuronalcells_analysis.cls	gene_sets.gmt#BIOCARTA_G1_PATHWAY	-0.6701	-1.5681	0.0234	0.3118	0.355	-0.5813 0.2729 -0.6369 0.4685 -0.4743 0.2524 0.3311 0.5904 -0.6675 0.2847 0.3735 -0.4631 0.4473 0.6388 0.3921 0.3820 -0.1708 0.2813 -0.3806 -0.2787 -0.3561 0.4696 -0.6300 -0.5691 0.3383 0.3514 -0.3963 0.5521 -0.3833 -0.3349 0.5014 0.2144 -0.5900 0.4117 0.4177 0.2353 -0.4601 -0.2707 -0.2582 -0.3522 -0.6259 -0.4697 -0.3221 0.3914 -0.7264 0.4845 -0.3549 -0.6441 -0.3941 0.5861 -0.4136 -0.6379 0.2494 …	3625 6477 7042 7747 11779 32040 32398 32409 32415 32729 32878 33471 33533 33675 33864 35054 35564 35828 36418 36935 37070 37509 39422 39759 39953 39955 40781 40795	-0.0495 -0.0950 -0.0874 -0.0859 -0.1784 -0.6503 -0.6382 -0.6176 -0.5969 -0.5826 -0.5639 -0.5538 -0.5306 -0.5089 -0.4876 -0.4862 -0.4662 -0.4390 -0.4170 -0.3906 -0.3541 -0.3225 -0.3114 -0.2580 -0.1987 -0.1348 -0.0724 0.0105	32039	-0.1442
none	real	descending	Signal2Noise	1000	FALSE	TRUE	FALSE	DA_neurons_rpkm_plusone.DA_neurons_rpkm_plusone.rnk	targets_neuronalcells_analysis.cls	gene_sets.gmt#BIOCARTA_RARRXR_PATHWAY	0.545	1.3488	0.0821	0.3223	0.882	-0.4957 -0.5122 0.2768 -0.5288 0.3715 0.4676 0.3777 -0.4009 0.5294 -0.3287 -0.3799 0.3569 0.4728 -0.2952 -0.5060 -0.3706 -0.2404 -0.3583 -0.3260 0.4547 0.3861 -0.4815 0.3126 0.3866 0.3521 -0.3358 -0.5186 0.2678 -0.2991 0.3101 0.4822 0.3924 0.4734 -0.3776 -0.3329 0.2999 -0.3654 0.3186 0.3349 0.4484 0.4037 0.3103 0.3652 -0.5137 0.5548 -0.3001 0.3147 0.4449 -0.5268 0.5532 0.3226 -0.4355 -0.4354 -0.3…	1096 4076 5261 7188 7444 7561 8699 9157 9977 13918 25734 27390 28810 29365 34758	0.1943 0.2449 0.3179 0.3427 0.4043 0.4681 0.4924 0.5281 0.5450 0.4513 0.1755 0.1588 0.1597 0.1869 0.1570	9977	0.0775
none	real	descending	Signal2Noise	1000	FALSE	TRUE	FALSE	DA_neurons_rpkm_plusone.DA_neurons_rpkm_plusone.rnk	targets_neuronalcells_analysis.cls	gene_sets.gmt#BIOCARTA_BAD_PATHWAY	0.552	1.3279	0.1102	0.3239	0.913	-0.3068 0.5439 0.3585 0.3138 -0.2476 -0.4004 -0.5065 -0.5198 0.3537 0.3791 0.3769 0.5092 -0.2588 0.3768 -0.5579 0.3500 0.3864 0.3771 -0.4620 -0.4189 -0.4098 0.2995 -0.3299 0.4588 0.3090 -0.5442 -0.3841 -0.3156 0.4710 0.3568 -0.3237 0.3986 0.5235 0.4408 -0.2448 0.3785 0.5386 0.4073 -0.4542 0.2799 -0.2349 0.5709 0.4109 0.5743 0.3531 -0.5871 0.6498 -0.2535 -0.3675 0.2583 -0.4189 0.4028 0.3066 0.3285…	10 310 516 583 836 1436 2797 4704 5605 6847 8806 8882 9614 10555 13453 14514 20818 24056 27311 28708 29885 30050 33541 34222 39019 40208	0.1627 0.2531 0.3351 0.4181 0.4881 0.5368 0.5520 0.5405 0.5488 0.5427 0.5111 0.5250 0.5200 0.5068 0.4381 0.4124 0.2595 0.1809 0.1091 0.0860 0.0718 0.0826 0.0247 0.0377 -0.0205 0.0248	2797	0.3234
none	real	descending	Signal2Noise	1000	FALSE	TRUE	FALSE	DA_neurons_rpkm_plusone.DA_neurons_rpkm_plusone.rnk	targets_neuronalcells_analysis.cls	gene_sets.gmt#BIOCARTA_GATA3_PATHWAY	0.6035	1.355	0.1071	0.3371	0.874	0.6577 0.4580 0.6163 0.4597 0.5886 0.5423 -0.3548 -0.6191 0.4873 0.5430 0.3530 -0.4676 -0.5493 -0.5757 0.2820 0.6612 -0.4075 -0.2477 0.4001 -0.3990 -0.2897 0.4508 0.5049 0.5254 -0.6391 -0.6215 0.4399 0.4785 0.5801 -0.5402 -0.7409 -0.4467 -0.4038 -0.4027 -0.5672 -0.2855 0.6233 -0.4894 0.3938 -0.3987 0.3391 -0.3528 -0.3146 0.6221 0.4753 -0.5074 -0.3887 0.4644 -0.2871 -0.5249 0.3690 0.6191 0.3497 0.…	10 264 516 583 2362 5605 9684 13688 29019 29885 30049 30050 31556 33130 38137 38778	0.2205 0.3514 0.4631 0.5761 0.6035 0.5657 0.4838 0.3883 0.0322 0.0306 0.0467 0.0666 0.0568 0.0529 -0.0005 0.0595	2362	0.3488
none	real	descending	Signal2Noise	1000	FALSE	TRUE	FALSE	DA_neurons_rpkm_plusone.DA_neurons_rpkm_plusone.rnk	targets_neuronalcells_analysis.cls	gene_sets.gmt#BIOCARTA_CASPASE_PATHWAY	-0.638	-1.5136	0.0247	0.3443	0.515	0.3751 -0.3814 -0.6007 0.4678 0.4123 0.3062 0.3484 0.6734 -0.5655 0.3595 0.3498 -0.6287 0.3534 0.3780 0.5300 0.3324 -0.3773 -0.2584 0.4691 0.3245 -0.3916 0.4116 -0.4807 -0.4897 -0.4024 0.3259 0.4121 0.4404 -0.4883 -0.4419 -0.3415 -0.3996 -0.5693 -0.3011 0.3751 -0.2801 -0.3107 -0.4235 0.3578 -0.5518 -0.3483 -0.6157 -0.4420 0.3325 -0.5022 0.4443 -0.6186 -0.3370 0.2983 -0.4099 0.4789 -0.4492 0.3271 …	3117 6952 8378 11164 24781 26901 26911 32266 32422 33280 33525 33593 33968 34139 34626 35249 35434 36666 36808 37842 40124 40193 40393	-0.0147 -0.0762 -0.0872 -0.1445 -0.4730 -0.5162 -0.5081 -0.6082 -0.5815 -0.5676 -0.5376 -0.5029 -0.4737 -0.4388 -0.4088 -0.3786 -0.3366 -0.3117 -0.2591 -0.2196 -0.1774 -0.0798 0.0203	32265	-0.1487
none	real	descending	Signal2Noise	1000	FALSE	TRUE	FALSE	DA_neurons_rpkm_plusone.DA_neurons_rpkm_plusone.rnk	targets_neuronalcells_analysis.cls	gene_sets.gmt#BIOCARTA_P53HYPOXIA_PATHWAY	-0.6954	-1.5297	0.0151	0.3582	0.457	-0.6019 -0.3527 -0.6545 0.5387 -0.5508 -0.4258 0.2943 0.6999 -0.6815 0.3608 0.3546 -0.4335 0.4300 0.7404 0.3580 0.3093 0.5578 -0.4981 -0.3201 -0.3149 -0.2980 0.3268 -0.6184 -0.5053 0.5726 0.5830 -0.3698 0.5069 -0.3735 0.3002 0.6178 0.4697 -0.5655 0.3983 0.6115 -0.6342 -0.5944 0.3743 -0.3337 0.4286 -0.5037 -0.4797 -0.2986 -0.4036 -0.6420 0.6265 0.3770 -0.5205 0.4159 0.6556 -0.3888 -0.6236 0.2975 -…	2662 5990 8597 11718 18948 27311 27496 31958 33314 33732 36911 37058 37070 37190 38027 38353 38392 39955 40208 40659 40781 41095	-0.0126 -0.0636 -0.1092 -0.1786 -0.3540 -0.5494 -0.5458 -0.6317 -0.6372 -0.6183 -0.6509 -0.6090 -0.5638 -0.5204 -0.4886 -0.4418 -0.3878 -0.3524 -0.2803 -0.2015 -0.1100 0.0033	36910	-0.2831
none	real	descending	Signal2Noise	1000	FALSE	TRUE	FALSE	DA_neurons_rpkm_plusone.DA_neurons_rpkm_plusone.rnk	targets_neuronalcells_analysis.cls	gene_sets.gmt#BIOCARTA_IGF1R_PATHWAY	0.5143	1.2961	0.1376	0.3738	0.942	0.2936 0.5696 0.4255 0.3595 0.3535 0.2855 -0.4668 -0.6118 0.2873 0.3857 0.3988 0.3803 -0.2478 -0.3952 -0.4069 0.5376 0.2244 0.3651 -0.4603 -0.4438 -0.3897 0.3932 -0.3029 0.5049 -0.3623 -0.6096 -0.3619 0.3120 0.5459 -0.2726 -0.5720 0.2677 0.4371 0.3892 -0.4369 0.3968 0.5763 0.3760 -0.3763 -0.3790 -0.3430 0.5591 0.3968 0.7379 0.2983 -0.5984 0.4799 -0.3071 -0.3924 -0.3370 -0.3832 0.4407 0.3361 0.505…	10 310 516 583 1436 2797 5605 6847 7082 7764 8882 9614 10555 13269 21080 27311 28708 29885 30050 34222 36187 37293 40860	0.1742 0.2716 0.3597 0.4486 0.4957 0.5143 0.4785 0.4740 0.4929 0.4980 0.4876 0.4836 0.4711 0.4074 0.2179 0.0744 0.0521 0.0389 0.0507 -0.0189 -0.0256 -0.0048 0.0090	2797	0.3234
none	real	descending	Signal2Noise	1000	FALSE	TRUE	FALSE	DA_neurons_rpkm_plusone.DA_neurons_rpkm_plusone.rnk	targets_neuronalcells_analysis.cls	gene_sets.gmt#BIOCARTA_P53_PATHWAY	-0.6824	-1.4144	0.1195	0.4047	0.761	-0.6956 -0.3753 -0.7250 0.6085 -0.4679 -0.3655 0.3002 0.7033 -0.7401 -0.3076 0.4813 -0.3269 0.6138 0.7127 0.3156 -0.2976 0.6805 -0.4315 -0.4047 0.2785 -0.5844 0.5018 -0.7241 -0.6300 0.6443 0.5194 -0.4239 0.4861 -0.4090 0.6225 0.6947 0.6513 -0.3080 0.5210 0.7626 -0.4950 -0.6543 0.4348 -0.4059 0.4100 -0.6916 0.2840 -0.2832 -0.3888 -0.5919 0.6154 0.4839 -0.6509 -0.3707 0.6989 -0.2818 -0.8149 -0.2674…	4423 4704 11779 32040 32398 32409 35054 35820 36911 37070 39955 40193 40208 40781 40795 41095	-0.0624 -0.0263 -0.1908 -0.6559 -0.6367 -0.6090 -0.6326 -0.6061 -0.5805 -0.5311 -0.5153 -0.4299 -0.3388 -0.2422 -0.1310 0.0033	32039	-0.1442
none	real	descending	Signal2Noise	1000	FALSE	TRUE	FALSE	DA_neurons_rpkm_plusone.DA_neurons_rpkm_plusone.rnk	targets_neuronalcells_analysis.cls	gene_sets.gmt#BIOCARTA_RHO_PATHWAY	-0.5914	-1.4783	0.0146	0.413	0.606	-0.5040 -0.3758 -0.5382 0.5079 -0.4377 -0.2905 0.3504 0.4719 -0.5879 0.3816 0.3966 -0.5173 0.4082 0.5682 0.3715 0.5211 -0.3297 -0.4408 0.3311 -0.2954 0.3077 0.4459 -0.4697 -0.4051 0.4586 0.5845 0.2755 0.4063 -0.4072 -0.4912 0.3213 -0.3783 -0.5507 0.3224 0.4587 -0.3809 -0.2570 -0.3344 -0.3783 -0.3109 -0.4587 -0.3610 -0.3807 0.2853 -0.5343 0.4708 -0.3142 -0.5694 0.4186 0.2612 -0.3601 -0.4253 -0.320…	3115 6020 8274 8960 10236 11313 11667 13843 17902 24604 25232 26060 26354 28152 29915 31082 32087 32546 32861 32966 34517 35966 37214 37278 37410 39198 39612 39656 40338 40364 40507 40682	-0.0299 -0.0721 -0.1086 -0.1098 -0.1299 -0.1488 -0.1511 -0.2031 -0.3016 -0.4635 -0.4762 -0.4921 -0.4944 -0.5286 -0.5569 -0.5670 -0.5696 -0.5574 -0.5406 -0.5182 -0.5249 -0.5226 -0.5085 -0.4653 -0.4229 -0.4059 -0.3505 -0.2856 -0.2246 -0.1472 -0.0691 0.0133	32086	-0.145
none	real	descending	Signal2Noise	1000	FALSE	TRUE	FALSE	DA_neurons_rpkm_plusone.DA_neurons_rpkm_plusone.rnk	targets_neuronalcells_analysis.cls	gene_sets.gmt#BIOCARTA_FAS_PATHWAY	-0.5321	-1.4145	0.0736	0.4448	0.761	-0.3415 0.2107 -0.4339 0.5352 -0.3878 0.5453 0.2437 0.3626 -0.5692 -0.2819 0.3194 -0.4411 0.2664 -0.3635 0.5430 0.4446 -0.3590 0.3081 -0.2826 -0.3106 -0.2765 0.5273 -0.3796 -0.2752 -0.3766 0.2958 0.2822 0.4272 0.3639 -0.3627 -0.3086 -0.2720 -0.5315 0.2936 -0.2743 0.3362 -0.3892 -0.3308 0.3132 -0.3570 -0.5809 -0.5331 -0.3579 0.3701 -0.5633 0.3730 -0.5004 -0.4829 0.2410 0.3211 -0.3682 -0.4825 0.383…	2155 2662 4000 7034 8378 8482 12168 12758 16146 26901 26911 28245 28917 31956 32040 32266 32422 33593 34139 34518 35249 35434 36808 37753 37833 37842 39784 40124 40382 41041	0.0022 0.0396 0.0465 -0.0038 -0.0187 -0.0040 -0.0887 -0.0999 -0.1821 -0.4369 -0.4309 -0.4536 -0.4584 -0.5108 -0.4912 -0.4744 -0.4553 -0.4565 -0.4404 -0.4188 -0.4026 -0.3723 -0.3637 -0.3388 -0.2924 -0.2442 -0.2239 -0.1590 -0.0869 0.0046	31955	-0.1421
none	real	descending	Signal2Noise	1000	FALSE	TRUE	FALSE	DA_neurons_rpkm_plusone.DA_neurons_rpkm_plusone.rnk	targets_neuronalcells_analysis.cls	gene_sets.gmt#BIOCARTA_PML_PATHWAY	-0.6428	-1.5711	0.0147	0.451	0.349	-0.3246 -0.2700 -0.4451 0.5402 -0.4042 0.3081 0.5369 0.5878 -0.4890 0.3047 -0.3913 -0.3853 -0.3806 0.5809 0.3171 0.3381 0.5359 -0.4633 0.4452 0.4390 0.3223 0.3732 0.3086 -0.5263 0.3266 0.4689 0.4384 0.3021 -0.3901 0.3307 0.4678 0.3732 -0.4256 -0.4416 0.6765 -0.5536 -0.5101 -0.4318 0.4040 0.3736 0.3499 -0.4900 -0.4263 -0.4572 -0.3701 0.6473 0.2848 -0.3589 0.4072 0.5992 0.4316 -0.5823 -0.3672 -0.57…	5966 9485 13824 16146 17745 21080 26390 28245 28810 32040 35325 36045 36337 36670 37753 39227 39955	-0.0771 -0.1306 -0.2339 -0.2902 -0.3290 -0.4099 -0.5269 -0.5490 -0.5361 -0.5631 -0.5613 -0.4890 -0.4030 -0.3133 -0.2258 -0.1178 0.0309	35324	-0.2285
none	real	descending	Signal2Noise	1000	FALSE	TRUE	FALSE	DA_neurons_rpkm_plusone.DA_neurons_rpkm_plusone.rnk	targets_neuronalcells_analysis.cls	gene_sets.gmt#BIOCARTA_TALL1_PATHWAY	-0.6356	-1.4229	0.0591	0.4623	0.744	0.3408 -0.3631 -0.5981 0.3552 0.3190 0.3873 0.5319 0.5103 -0.3288 0.3193 -0.3932 -0.4756 -0.6074 0.5331 0.4442 -0.2359 -0.4106 -0.4027 0.4156 0.4148 -0.3945 0.3584 0.4047 -0.6591 -0.5458 -0.4502 0.4526 0.4557 -0.2816 -0.4865 0.5032 -0.3213 -0.5713 -0.2673 0.1992 0.2826 -0.5258 -0.5690 0.5591 0.3171 0.4241 -0.6529 -0.5160 -0.3439 -0.4322 0.6253 -0.4351 0.3156 -0.4568 0.4202 0.5527 -0.4533 -0.3814 …	2662 3253 7439 7587 9684 11886 21709 27818 30158 38418 38526 39353 40561 40580 40768	0.0179 0.0776 0.0116 0.0428 0.0129 -0.0313 -0.2696 -0.4037 -0.4352 -0.5481 -0.4618 -0.3789 -0.2709 -0.1328 0.0112	38417	-0.3514
none	real	descending	Signal2Noise	1000	FALSE	TRUE	FALSE	DA_neurons_rpkm_plusone.DA_neurons_rpkm_plusone.rnk	targets_neuronalcells_analysis.cls	gene_sets.gmt#BIOCARTA_TNFR1_PATHWAY	-0.4968	-1.3806	0.0832	0.4818	0.825	-0.3547 -0.2262 -0.4416 0.4989 -0.2741 0.4975 -0.3153 0.3659 -0.5378 -0.3053 0.3136 -0.4781 0.2781 -0.3067 0.5456 0.4095 -0.3683 0.2845 -0.2771 -0.3604 0.3002 0.4734 -0.4362 0.3306 -0.3234 0.3061 0.2651 0.4325 0.3730 -0.4309 -0.2809 -0.2785 -0.5730 0.3154 -0.3361 0.3384 -0.3561 0.2780 -0.2727 -0.3308 -0.5356 -0.5595 -0.2884 0.3948 -0.5231 0.3241 -0.5198 -0.4131 -0.3484 0.2969 -0.3198 -0.4518 0.38…	1717 2178 2662 4000 7034 8378 10682 12168 12758 17745 26901 28917 31844 31956 32040 32266 32422 34139 34518 35249 35434 36666 36808 37896 39227 39784 40124 40382 40561	0.0173 0.0598 0.0973 0.1038 0.0533 0.0382 -0.0085 -0.0400 -0.0511 -0.1721 -0.3882 -0.4258 -0.4761 -0.4577 -0.4383 -0.4216 -0.4028 -0.4155 -0.3941 -0.3783 -0.3483 -0.3375 -0.2994 -0.2776 -0.2500 -0.1967 -0.1326 -0.0613 0.0162	31843	-0.1395
none	real	descending	Signal2Noise	1000	FALSE	TRUE	FALSE	DA_neurons_rpkm_plusone.DA_neurons_rpkm_plusone.rnk	targets_neuronalcells_analysis.cls	gene_sets.gmt#BIOCARTA_TID_PATHWAY	-0.5604	-1.3096	0.1301	0.4948	0.932	0.3333 0.2946 -0.4656 0.7575 -0.5301 0.3094 0.3105 0.5188 -0.7065 0.4305 0.3675 -0.3164 -0.4776 0.4986 0.5201 0.4652 -0.4077 -0.2766 0.3278 -0.4421 0.3263 0.6396 0.4627 -0.4996 0.2950 0.4613 0.3789 -0.3136 -0.6214 -0.5364 0.2626 -0.3291 -0.4887 -0.3240 0.5165 0.2897 -0.5145 -0.5100 0.2884 -0.3726 -0.4583 -0.4471 -0.3831 -0.3651 -0.4851 0.5241 -0.4240 -0.4964 0.4249 0.4101 0.3626 -0.5326 0.4482 -0…	3150 6008 9963 10180 10818 14469 17745 18948 19187 27818 32040 32741 35325 36833 38225 38418 38602 39227 39955	0.0102 -0.0051 -0.0788 -0.0631 -0.0617 -0.1503 -0.2298 -0.2589 -0.2647 -0.4580 -0.5191 -0.4905 -0.4877 -0.4440 -0.3801 -0.2841 -0.1853 -0.0850 0.0309	32039	-0.1442
none	real	descending	Signal2Noise	1000	FALSE	TRUE	FALSE	DA_neurons_rpkm_plusone.DA_neurons_rpkm_plusone.rnk	targets_neuronalcells_analysis.cls	gene_sets.gmt#BIOCARTA_HIVNEF_PATHWAY	-0.4617	-1.3631	0.0598	0.5077	0.861	-0.3182 -0.2415 -0.4207 0.4034 -0.2989 0.2987 0.2680 0.3992 -0.4301 0.2775 -0.2863 -0.4509 0.3128 0.3153 0.3899 0.3998 -0.3175 -0.3040 -0.2417 -0.2460 -0.2676 0.3109 -0.3806 -0.3934 -0.3145 0.3217 -0.3576 0.4384 -0.2607 -0.4278 0.3120 -0.2291 -0.4930 -0.2687 -0.2818 -0.2598 -0.3630 -0.3257 0.3242 0.2590 -0.4213 -0.4833 -0.2874 0.2901 -0.4093 0.4315 -0.3967 -0.3376 0.3037 0.3452 -0.3011 -0.4739 0.…	1717 2155 2662 2925 3058 3150 4000 4704 6170 6344 6952 7034 8378 10682 11164 11886 16146 17745 24781 26901 26911 27577 27818 28245 28328 28649 30158 30853 31844 32040 32266 32422 32562 32763 33280 33593 33667 34139 34518 34817 35249 35325 35434 35445 36666 36808 37278 37753 37896 38418 39227 39784 40124 40193 40382 40393 40561 41095	-0.0114 0.0058 0.0188 0.0366 0.0568 0.0777 0.0772 0.0779 0.0562 0.0655 0.0628 0.0727 0.0491 -0.0021 -0.0099 -0.0246 -0.1280 -0.1669 -0.3370 -0.3853 -0.3824 -0.3945 -0.3960 -0.4015 -0.3984 -0.4008 -0.4297 -0.4377 -0.4510 -0.4448 -0.4389 -0.4310 -0.4225 -0.4152 -0.4145 -0.4082 -0.3960 -0.3925 -0.3859 -0.3768 -0.3700 -0.3544 -0.3393 -0.3218 -0.3305 -0.3126 -0.3013 -0.2884 -0.2671 -0.2529 -0.2417 -0.…	31843	-0.1395
none	real	descending	Signal2Noise	1000	FALSE	TRUE	FALSE	DA_neurons_rpkm_plusone.DA_neurons_rpkm_plusone.rnk	targets_neuronalcells_analysis.cls	gene_sets.gmt#BIOCARTA_HSP27_PATHWAY	-0.5987	-1.3128	0.1161	0.5113	0.928	0.2923 0.4906 -0.4083 0.6524 -0.4809 -0.5343 -0.5762 0.4870 -0.6923 0.4518 0.3383 -0.6465 0.4680 0.3363 0.5200 0.5837 0.2895 -0.3659 -0.3999 -0.3887 -0.3492 -0.3281 -0.6306 -0.4235 -0.3164 0.4974 -0.5431 0.4985 -0.4705 -0.5313 -0.3664 0.3866 -0.5957 -0.3807 -0.3479 -0.3520 -0.3267 0.3238 -0.2620 0.3858 -0.7151 -0.3783 0.4328 0.4986 -0.6176 0.5163 -0.3488 -0.5078 0.6678 -0.3650 -0.6178 -0.4831 0.3…	4704 11164 16146 17745 24776 26901 27268 28245 30972 32516 34053 37753 40193 40393 40863	-0.0332 -0.1721 -0.2930 -0.3318 -0.4991 -0.5363 -0.5287 -0.5300 -0.5550 -0.5388 -0.5090 -0.4880 -0.3751 -0.1980 0.0089	37752	-0.3188
none	real	descending	Signal2Noise	1000	FALSE	TRUE	FALSE	DA_neurons_rpkm_plusone.DA_neurons_rpkm_plusone.rnk	targets_neuronalcells_analysis.cls	gene_sets.gmt#BIOCARTA_ATRBRCA_PATHWAY	-0.724	-1.4396	0.0918	0.5157	0.707	-0.6566 0.4757 -0.8226 -0.3060 -0.4065 0.3028 0.3227 0.7458 -0.7390 -0.6339 0.3842 -0.5278 0.5966 0.5618 -0.2414 -0.4721 -0.3160 0.4586 -0.3952 0.3135 -0.6215 0.6036 -0.8055 -0.5247 0.3301 0.2674 -0.4932 0.5539 -0.3513 0.5979 0.4789 -0.2918 -0.4274 0.3983 0.3904 0.4935 -0.4409 0.4043 -0.3031 -0.5170 -0.7712 -0.3358 -0.3527 0.6421 -0.7190 0.5096 -0.7261 -0.6400 -0.4828 0.3676 -0.4962 -0.7409 -0.27…	9056 11003 16588 25333 31215 31435 32061 33943 34006 34803 35064 36934 37070 37488 38283 38412 38754 39565 39759 39955 40256	-0.2003 -0.2370 -0.3725 -0.5813 -0.7001 -0.6805 -0.6678 -0.6768 -0.6413 -0.6193 -0.5830 -0.5736 -0.5210 -0.4719 -0.4247 -0.3601 -0.2967 -0.2335 -0.1517 -0.0665 0.0236	31214	-0.1239
none	real	descending	Signal2Noise	1000	FALSE	TRUE	FALSE	DA_neurons_rpkm_plusone.DA_neurons_rpkm_plusone.rnk	targets_neuronalcells_analysis.cls	gene_sets.gmt#BIOCARTA_INTRINSIC_PATHWAY	-0.6546	-1.4234	0.0579	0.5177	0.744	0.3710 0.4065 0.4969 0.6139 -0.6017 0.3995 0.5379 0.3221 -0.6954 0.3792 -0.4711 -0.5918 -0.4507 0.3916 0.5309 0.5728 -0.5691 -0.4025 0.5940 0.2898 0.3315 0.5816 0.4085 -0.4111 -0.3751 0.7555 0.4773 -0.3221 -0.3014 -0.6351 -0.4632 -0.5621 -0.6366 -0.5486 -0.3926 -0.4138 0.3110 -0.5765 0.4825 -0.3743 -0.4175 -0.4649 -0.5496 0.4078 -0.5335 0.6085 -0.4722 -0.5258 0.5784 -0.3830 -0.4302 -0.3268 -0.283…	3655 4136 6540 9873 11915 13759 14490 15548 16662 31275 31982 32998 34467 36039 37513 38120 38769 39751 40138 40547 40884 41179 41193	-0.0470 -0.0202 -0.0530 -0.1218 -0.1659 -0.2096 -0.2274 -0.2530 -0.2800 -0.6159 -0.6117 -0.6114 -0.6165 -0.6170 -0.6066 -0.5711 -0.5311 -0.4879 -0.4242 -0.3519 -0.2653 -0.1394 0.0009	36038	-0.2514
none	real	descending	Signal2Noise	1000	FALSE	TRUE	FALSE	DA_neurons_rpkm_plusone.DA_neurons_rpkm_plusone.rnk	targets_neuronalcells_analysis.cls	gene_sets.gmt#BIOCARTA_TNFR2_PATHWAY	-0.5329	-1.253	0.1502	0.5317	0.968	-0.4805 -0.2771 -0.5722 0.4058 -0.3604 -0.3043 0.2908 0.5356 -0.5018 0.4457 0.2976 -0.5327 0.3147 0.5629 0.3469 0.3257 -0.4954 -0.4453 -0.3916 -0.2835 -0.4026 0.4778 -0.4483 -0.6399 -0.2932 0.2758 -0.5349 0.4835 -0.4802 -0.4856 0.5260 0.4124 -0.4927 0.2371 -0.4551 0.3042 -0.5016 -0.3259 0.3685 0.3804 -0.4926 -0.5345 -0.3102 0.2763 -0.4408 0.5855 -0.4440 -0.3572 0.4019 0.5040 -0.3654 -0.7106 0.331…	3150 7587 10832 11886 16718 26062 27818 28649 30158 31449 31844 33152 35325 36841 38418 38602 39784 40561	0.0112 -0.0561 -0.1179 -0.1328 -0.2500 -0.4686 -0.4949 -0.4944 -0.5016 -0.4956 -0.4648 -0.4473 -0.4339 -0.3893 -0.3258 -0.2259 -0.1244 0.0162	31448	-0.1291
none	real	descending	Signal2Noise	1000	FALSE	TRUE	FALSE	DA_neurons_rpkm_plusone.DA_neurons_rpkm_plusone.rnk	targets_neuronalcells_analysis.cls	gene_sets.gmt#BIOCARTA_DEATH_PATHWAY	-0.5284	-1.3154	0.1325	0.5331	0.925	0.4270 -0.2754 -0.4044 0.5618 -0.3017 0.2762 0.3006 0.3994 -0.5087 0.4196 0.2865 -0.5318 -0.4196 -0.3513 0.6051 0.5254 -0.4303 -0.3263 -0.2509 -0.3453 -0.3616 0.3552 -0.2942 -0.4744 -0.4959 0.2762 0.4260 0.4583 -0.2860 -0.5997 -0.3468 -0.3587 -0.6597 0.3005 -0.3282 -0.2322 -0.3253 -0.4648 0.4135 -0.3168 -0.4343 -0.6100 -0.4089 0.3614 -0.5465 0.4432 -0.4036 -0.4320 0.4280 -0.3509 -0.2553 -0.2513 0…	2155 3150 4000 4704 6952 7034 11164 11886 13324 24781 26901 26911 27818 28328 30158 31844 32422 33280 33593 34054 34139 35249 35374 37842 37896 38418 38854 39541 40124 40193 40216 40393 40561	-0.0054 0.0096 0.0229 0.0359 0.0017 0.0198 -0.0738 -0.0866 -0.1198 -0.3966 -0.4427 -0.4376 -0.4523 -0.4561 -0.4875 -0.5103 -0.5047 -0.5031 -0.4873 -0.4735 -0.4503 -0.4480 -0.4213 -0.4396 -0.3989 -0.3662 -0.3278 -0.2892 -0.2404 -0.1781 -0.1143 -0.0509 0.0162	31843	-0.1395
none	real	descending	Signal2Noise	1000	FALSE	TRUE	FALSE	DA_neurons_rpkm_plusone.DA_neurons_rpkm_plusone.rnk	targets_neuronalcells_analysis.cls	gene_sets.gmt#BIOCARTA_IL3_PATHWAY	-0.5328	-1.2577	0.1707	0.5391	0.965	-0.3884 0.3502 0.2723 0.5955 -0.6926 -0.5174 0.3159 0.5314 -0.7418 0.6115 -0.3771 -0.4112 -0.4436 0.4849 0.4431 0.3455 -0.3469 -0.4955 -0.4184 -0.3121 -0.4508 0.3331 0.4543 -0.6411 0.2818 0.5530 0.3091 0.2936 -0.4647 -0.5933 0.5690 0.3961 -0.3694 0.4297 -0.3085 -0.3646 -0.5330 -0.4384 -0.2946 0.5827 0.2654 0.4683 -0.3761 -0.5150 -0.4455 0.3818 0.5818 -0.4134 0.5111 0.5545 -0.3676 -0.4524 -0.3902 …	6581 7082 7764 9963 13989 14514 20818 21080 26325 28708 33541 36187 36938 37293 40860	-0.0858 -0.0307 0.0117 -0.0076 -0.1041 -0.1169 -0.2698 -0.2761 -0.3895 -0.4156 -0.4543 -0.4065 -0.3005 -0.1788 0.0090	33540	-0.1798
none	real	descending	Signal2Noise	1000	FALSE	TRUE	FALSE	DA_neurons_rpkm_plusone.DA_neurons_rpkm_plusone.rnk	targets_neuronalcells_analysis.cls	gene_sets.gmt#BIOCARTA_ALK_PATHWAY	-0.5026	-1.2634	0.1837	0.5426	0.963	-0.2936 0.3781 0.2941 0.6710 -0.4843 0.3294 -0.2761 0.3056 -0.5979 0.4542 0.3442 -0.5468 0.2791 0.4335 0.4045 0.6594 -0.3602 -0.3642 -0.2906 -0.3854 0.3860 0.5330 -0.2988 -0.3534 -0.2584 0.4524 -0.3672 0.4048 -0.3925 -0.5477 -0.3304 0.2951 -0.6025 -0.2857 -0.2649 -0.3448 -0.2398 -0.3795 0.3009 -0.3417 -0.5480 -0.4784 -0.3297 0.4459 -0.5185 0.5486 -0.3430 -0.5357 0.4663 0.4240 -0.4414 -0.5481 0.39…	2337 3162 3323 4010 4291 6477 9171 9412 10560 13823 13833 17902 20387 24400 28067 28917 29498 29667 30774 30846 31936 32360 32415 32921 33471 33675 35738 35828 36577 36654 38304 38583 40285 40944 41091 41117 41217	-0.0177 -0.0041 0.0248 0.0373 0.0584 0.0246 -0.0299 -0.0255 -0.0462 -0.1248 -0.1244 -0.2232 -0.2835 -0.3808 -0.4630 -0.4751 -0.4794 -0.4732 -0.4873 -0.4761 -0.4868 -0.4803 -0.4647 -0.4586 -0.4521 -0.4366 -0.4597 -0.4346 -0.4227 -0.3941 -0.3956 -0.3623 -0.3470 -0.2896 -0.2081 -0.1202 0.0003	31935	-0.1416
none	real	descending	Signal2Noise	1000	FALSE	TRUE	FALSE	DA_neurons_rpkm_plusone.DA_neurons_rpkm_plusone.rnk	targets_neuronalcells_analysis.cls	gene_sets.gmt#BIOCARTA_CD40_PATHWAY	-0.5302	-1.231	0.183	0.5567	0.976	-0.4590 -0.3112 -0.6645 0.3357 -0.3124 -0.3340 0.3377 0.5512 -0.5441 0.3932 0.2922 -0.5492 0.4224 0.4224 0.3570 0.2545 -0.4972 -0.4660 -0.3511 0.3312 -0.4341 0.5072 -0.5032 -0.5687 -0.3392 0.3702 -0.4903 0.4344 -0.5250 -0.4310 0.4671 0.4018 -0.4594 -0.2734 -0.4286 0.3197 -0.5302 -0.3852 0.4184 0.2804 -0.6055 -0.4282 -0.3129 0.2401 -0.4281 0.5494 -0.5328 -0.3692 0.5109 0.3582 -0.4310 -0.6706 0.303…	3150 7587 10920 11886 26062 27818 30158 31449 33152 34391 36841 38418 38602 39353 39784	0.0219 -0.0404 -0.1029 -0.1143 -0.4492 -0.4735 -0.4973 -0.4867 -0.4727 -0.4372 -0.4054 -0.3295 -0.2167 -0.1006 0.0351	30157	-0.1013
none	real	descending	Signal2Noise	1000	FALSE	TRUE	FALSE	DA_neurons_rpkm_plusone.DA_neurons_rpkm_plusone.rnk	targets_neuronalcells_analysis.cls	gene_sets.gmt#BIOCARTA_LAIR_PATHWAY	-0.6431	-1.237	0.2135	0.5588	0.971	0.6333 0.4600 0.4599 0.6799 -0.5283 0.4257 -0.3538 -0.3428 -0.6570 0.4516 0.3544 -0.6127 -0.6696 -0.4358 0.7420 0.6695 -0.6188 0.4326 0.4829 -0.5430 0.5877 0.6007 0.5471 -0.5232 -0.5859 0.5412 0.4970 0.3510 -0.4760 -0.7267 -0.6232 -0.6300 -0.7609 -0.5251 -0.5314 0.4540 0.4962 -0.4090 0.5219 -0.5883 -0.5165 -0.7063 -0.3714 0.5224 -0.6276 0.7595 -0.6598 -0.5670 0.5826 -0.3968 -0.4927 -0.3311 0.6083…	1994 10446 10803 13877 16662 17745 26912 30972 34393 36094 37413 37706 37793 38890 39725 40766	0.0593 -0.1265 -0.1182 -0.1914 -0.2590 -0.2852 -0.4957 -0.5601 -0.5852 -0.5537 -0.4986 -0.4149 -0.3250 -0.2422 -0.1345 0.0112	34392	-0.2019
none	real	descending	Signal2Noise	1000	FALSE	TRUE	FALSE	DA_neurons_rpkm_plusone.DA_neurons_rpkm_plusone.rnk	targets_neuronalcells_analysis.cls	gene_sets.gmt#BIOCARTA_G2_PATHWAY	-0.5848	-1.2642	0.202	0.5642	0.963	-0.7396 -0.3082 -0.7462 0.3226 -0.5760 -0.4450 0.2685 0.7347 -0.6923 -0.2978 0.3649 0.2985 0.6344 0.6850 -0.2771 -0.3696 0.5244 -0.3319 -0.4366 0.4327 -0.6076 0.4815 -0.7393 -0.4996 0.5870 0.4571 -0.4414 0.4698 -0.4148 0.6152 0.6526 0.4379 0.3627 0.5151 0.6426 -0.4831 -0.5379 0.4230 -0.4661 0.2768 -0.6557 0.5947 -0.3497 0.2593 -0.7142 0.3621 0.3286 -0.6130 -0.3334 0.5661 -0.4774 -0.6807 -0.3823 -…	508 1436 3240 10555 13875 17855 31958 31980 32273 32729 32810 33033 33760 36418 36911 37070 37488 38412 39565 39759 39955 40382 40781 41095	0.0687 0.1050 0.1024 -0.0661 -0.1460 -0.2426 -0.5651 -0.5458 -0.5323 -0.5212 -0.5008 -0.4830 -0.4749 -0.5028 -0.4755 -0.4392 -0.4067 -0.3804 -0.3488 -0.2914 -0.2315 -0.1694 -0.0958 0.0033	31957	-0.1422
none	real	descending	Signal2Noise	1000	FALSE	TRUE	FALSE	DA_neurons_rpkm_plusone.DA_neurons_rpkm_plusone.rnk	targets_neuronalcells_analysis.cls	gene_sets.gmt#BIOCARTA_AMI_PATHWAY	-0.6424	-1.3154	0.1453	0.5664	0.925	0.3534 0.3589 0.4603 0.6244 -0.6063 0.4645 0.5754 -0.3176 -0.6884 0.4066 -0.4647 -0.6873 -0.5012 0.3514 0.5427 0.6100 -0.5693 -0.4299 0.5642 -0.2539 0.4453 0.6024 0.4530 -0.4560 -0.4079 0.7155 0.4706 -0.3738 -0.3506 -0.6745 -0.4414 -0.5381 -0.6513 -0.5300 -0.4373 -0.3025 -0.2934 -0.6129 0.5299 -0.3767 -0.5300 -0.7246 -0.5652 0.3935 -0.5483 0.6455 -0.5222 -0.5932 0.6102 -0.4059 -0.4854 -0.3432 0.2…	3655 4136 7530 11915 13759 15548 31275 31982 32764 32998 34467 35400 36039 38091 39003 39751 40547 40884 41179 41193	-0.0436 -0.0136 -0.0732 -0.1737 -0.2174 -0.2608 -0.6222 -0.6162 -0.6093 -0.5880 -0.5906 -0.5759 -0.5507 -0.5464 -0.5057 -0.4514 -0.3818 -0.2875 -0.1509 0.0009	31274	-0.1248
none	real	descending	Signal2Noise	1000	FALSE	TRUE	FALSE	DA_neurons_rpkm_plusone.DA_neurons_rpkm_plusone.rnk	targets_neuronalcells_analysis.cls	gene_sets.gmt#BIOCARTA_MAL_PATHWAY	-0.5164	-1.3363	0.0861	0.5673	0.902	-0.4939 0.3914 -0.4764 0.5539 -0.4783 0.3407 0.3924 0.4096 -0.5712 0.3359 0.4200 -0.3465 0.3450 0.6263 0.3339 0.3780 -0.2837 0.2879 0.3404 0.3705 -0.4778 0.6133 -0.4904 -0.4106 0.2980 0.4337 0.2738 0.4092 0.2392 -0.3043 0.2902 -0.3297 -0.4372 0.3096 0.4497 -0.3256 -0.3508 -0.3688 -0.2925 -0.3861 -0.4834 0.3068 -0.3962 0.4234 -0.5653 0.5004 -0.4495 -0.5382 -0.4316 0.4039 -0.2444 -0.4655 -0.3374 -0…	2662 4636 6847 7764 9412 21080 27490 28708 29812 29915 30597 32642 34053 37214 37293 39612 39784 40682 40998	0.0094 0.0141 -0.0036 0.0043 -0.0153 -0.2984 -0.4425 -0.4558 -0.4614 -0.4424 -0.4342 -0.4487 -0.4398 -0.4505 -0.3857 -0.3447 -0.2484 -0.1414 0.0056	37213	-0.2953
none	real	descending	Signal2Noise	1000	FALSE	TRUE	FALSE	DA_neurons_rpkm_plusone.DA_neurons_rpkm_plusone.rnk	targets_neuronalcells_analysis.cls	gene_sets.gmt#BIOCARTA_ERYTH_PATHWAY	-0.6895	-1.2672	0.2298	0.5808	0.963	0.4648 0.3642 -0.4128 0.7116 -0.3989 -0.5370 0.4393 0.4074 -0.5328 0.6723 -0.4639 -0.7981 0.3572 0.4015 0.4719 0.7915 0.3972 -0.6988 0.5020 -0.3603 0.5192 -0.3074 -0.4477 -0.5113 0.3641 0.6463 0.4018 0.4563 -0.4581 -0.7000 -0.5015 0.4217 -0.6988 -0.4650 0.2795 -0.6855 0.4029 -0.5048 0.4799 0.2837 -0.5360 -0.8033 -0.5525 0.3992 -0.4837 0.7907 0.4164 -0.5876 0.7792 -0.6217 -0.6116 0.3276 0.3820 -0.…	7586 9946 13453 14514 14516 18833 21504 30972 33471 33675 35828 39019 39069 40262 40766	-0.1349 -0.1645 -0.2457 -0.2714 -0.2714 -0.3762 -0.4409 -0.6288 -0.6267 -0.5670 -0.5328 -0.4729 -0.3358 -0.1865 0.0112	33470	-0.1781
none	real	descending	Signal2Noise	1000	FALSE	TRUE	FALSE	DA_neurons_rpkm_plusone.DA_neurons_rpkm_plusone.rnk	targets_neuronalcells_analysis.cls	gene_sets.gmt#BIOCARTA_MCM_PATHWAY	-0.6411	-1.1887	0.3416	0.583	0.99	-0.7510 -0.2657 -0.8884 0.2724 -0.3899 0.2679 -0.3201 0.8711 -0.7540 -0.7172 0.6723 0.2727 0.7067 0.6900 0.5161 -0.5669 0.4581 0.7169 -0.4962 -0.4156 -0.5360 0.6134 -0.8083 -0.6050 0.5456 -0.3261 -0.4287 0.5915 -0.4875 0.6580 0.5312 -0.3113 -0.4330 0.6848 0.6895 0.5216 -0.5498 0.5416 -0.5552 -0.7112 -0.7724 -0.4283 -0.3236 0.6311 -0.8223 0.4250 -0.6631 -0.7682 -0.7048 0.5105 -0.4032 -0.7700 0.453…	3625 4957 29862 31359 32409 33125 34594 35085 35919 36229 36413 37157 37908 38111 38544 39019 39834 40795	-0.0319 -0.0194 -0.6046 -0.6156 -0.6108 -0.5943 -0.5885 -0.5561 -0.5268 -0.4828 -0.4346 -0.3941 -0.3474 -0.2853 -0.2245 -0.1582 -0.0873 0.0105	32408	-0.1517
none	real	descending	Signal2Noise	1000	FALSE	TRUE	FALSE	DA_neurons_rpkm_plusone.DA_neurons_rpkm_plusone.rnk	targets_neuronalcells_analysis.cls	gene_sets.gmt#BIOCARTA_SPRY_PATHWAY	-0.5227	-1.1811	0.2447	0.5871	0.993	-0.6205 -0.3976 -0.3921 0.6006 -0.4789 0.6045 0.4007 -0.3288 -0.6414 0.6014 0.3642 -0.4431 0.4791 0.2764 0.5105 0.6573 -0.4416 -0.4763 -0.4967 -0.3143 -0.5122 0.5937 -0.5089 -0.3604 -0.3317 0.2715 0.3482 0.5947 0.5590 -0.4547 0.2232 0.3037 -0.4473 0.5818 0.3109 -0.4050 -0.4386 -0.4936 0.2894 0.3575 -0.5782 0.4641 -0.4727 0.4789 -0.6028 -0.2330 0.3703 -0.6786 -0.4625 0.3870 -0.4966 -0.3158 -0.3577…	6847 7082 7308 7764 8559 18532 21080 26192 28708 31082 32763 34454 35017 36187 37293 38444 38836 40860	-0.1193 -0.0801 -0.0427 -0.0144 -0.0007 -0.2427 -0.3045 -0.4197 -0.4596 -0.4819 -0.4760 -0.4576 -0.4072 -0.3608 -0.3006 -0.2257 -0.1250 0.0090	32762	-0.16
none	real	descending	Signal2Noise	1000	FALSE	TRUE	FALSE	DA_neurons_rpkm_plusone.DA_neurons_rpkm_plusone.rnk	targets_neuronalcells_analysis.cls	gene_sets.gmt#BIOCARTA_IL6_PATHWAY	-0.5495	-1.3199	0.1342	0.5872	0.92	0.2808 0.3731 0.3527 0.6719 -0.5773 0.3554 0.3712 -0.3531 -0.5928 0.5519 -0.3016 -0.5410 -0.3935 0.2500 0.4721 0.5918 -0.5426 -0.3614 -0.3468 -0.3749 -0.3397 0.5406 0.3671 -0.5995 -0.4906 0.3344 0.3468 0.4243 -0.2284 -0.6422 0.2730 -0.3869 -0.5294 0.3175 -0.5053 0.2575 -0.3295 -0.5188 0.3872 0.3475 -0.4987 -0.3740 -0.4688 0.4502 -0.5655 0.5228 0.3396 -0.5077 0.3416 0.3935 -0.4744 -0.3138 0.2554 -…	1975 7082 7764 8440 9963 10792 12168 21080 24453 27570 28337 28708 29191 29812 30581 36187 36938 37293 39442 39675 40766 40860	0.0386 -0.0500 -0.0355 -0.0253 -0.0443 -0.0508 -0.0770 -0.2933 -0.3746 -0.4382 -0.4417 -0.4340 -0.4268 -0.4201 -0.4135 -0.4907 -0.4436 -0.3836 -0.3390 -0.2433 -0.1330 0.0090	36186	-0.2562
none	real	descending	Signal2Noise	1000	FALSE	TRUE	FALSE	DA_neurons_rpkm_plusone.DA_neurons_rpkm_plusone.rnk	targets_neuronalcells_analysis.cls	gene_sets.gmt#BIOCARTA_SPPA_PATHWAY	-0.4498	-1.2119	0.1627	0.5933	0.978	0.3438 0.3778 0.3186 0.4470 -0.4166 -0.4472 -0.3730 0.4133 -0.5493 0.4359 -0.3511 -0.2929 0.3394 0.3994 0.3340 -0.3222 0.2494 -0.2842 -0.4175 -0.3740 -0.4456 0.3482 -0.4429 -0.3408 0.3134 0.4994 -0.4300 0.3000 -0.3944 -0.3412 -0.3277 0.3477 -0.3317 0.2934 -0.3360 -0.2716 0.2966 0.3755 -0.4043 0.2965 -0.4672 0.4327 0.4227 0.4186 -0.4367 -0.3171 0.3690 -0.3431 0.4695 0.3826 -0.4455 -0.4689 0.2492 0…	134 2861 4136 6344 6847 7215 7764 9880 10565 11898 21080 27262 28708 30919 31082 35673 37293 37793 39709 40780 41068 41179	0.1250 0.1118 0.1233 0.0989 0.1133 0.1292 0.1382 0.1001 0.0941 0.0678 -0.1550 -0.2972 -0.3202 -0.3545 -0.3384 -0.4102 -0.4001 -0.3593 -0.3323 -0.2590 -0.1430 0.0012	35672	-0.2396
none	real	descending	Signal2Noise	1000	FALSE	TRUE	FALSE	DA_neurons_rpkm_plusone.DA_neurons_rpkm_plusone.rnk	targets_neuronalcells_analysis.cls	gene_sets.gmt#BIOCARTA_INTEGRIN_PATHWAY	-0.4804	-1.1908	0.2537	0.5951	0.985	-0.4391 -0.5004 -0.3770 0.5049 -0.3361 0.3019 0.3799 0.4412 -0.4466 0.5942 0.3173 -0.5195 0.3599 0.6359 0.4053 0.5393 -0.2737 -0.5231 0.3061 0.3500 0.2932 -0.2631 -0.3245 -0.4908 0.2612 0.5234 -0.3129 0.5360 -0.3817 -0.5400 0.3428 0.3088 -0.4971 0.2774 0.3348 -0.5137 -0.3900 -0.4298 0.3674 0.3943 -0.2775 -0.4054 -0.3625 -0.4159 -0.3975 0.5182 0.3148 -0.4298 0.3156 0.4362 0.3459 -0.4191 -0.3490 -0…	394 2662 6344 6847 7082 7764 8783 12168 14051 21080 22866 26060 27900 28147 28708 29380 29466 30597 31082 31398 32087 32985 34053 35263 35402 35509 35673 36187 37214 37293 37793 37893 37952 37955 39198 39427 39612 40860	0.0691 0.0557 -0.0115 -0.0034 0.0103 0.0107 -0.0005 -0.0787 -0.1242 -0.2948 -0.3381 -0.4121 -0.4494 -0.4475 -0.4520 -0.4575 -0.4486 -0.4621 -0.4586 -0.4502 -0.4486 -0.4495 -0.4511 -0.4519 -0.4262 -0.3994 -0.3732 -0.3534 -0.3412 -0.3055 -0.2773 -0.2388 -0.1990 -0.1578 -0.1374 -0.0901 -0.0398 0.0090	35262	-0.2266
none	real	descending	Signal2Noise	1000	FALSE	TRUE	FALSE	DA_neurons_rpkm_plusone.DA_neurons_rpkm_plusone.rnk	targets_neuronalcells_analysis.cls	gene_sets.gmt#BIOCARTA_ECM_PATHWAY	-0.552	-1.2684	0.1795	0.6056	0.963	-0.5977 -0.4887 -0.4680 0.5840 -0.5754 0.3288 -0.3097 0.4011 -0.6294 0.5931 0.4556 -0.5304 0.4793 0.5945 0.5019 0.6522 -0.3705 -0.4810 -0.4169 -0.3607 0.3173 0.4198 -0.4789 -0.4395 0.3298 0.5865 -0.3623 0.5598 -0.4106 -0.5826 0.3275 -0.2965 -0.5931 0.4462 0.4032 -0.4322 -0.4784 -0.3484 -0.3010 0.3091 -0.6393 -0.3798 -0.3227 -0.3173 -0.6402 0.4995 0.2938 -0.6656 0.3545 0.4714 -0.4865 -0.5141 0.328…	310 6344 6847 7764 9614 17902 21080 24056 28708 29466 31082 32087 32966 35263 35673 37214 37278 37293 37410 37793 39612 40364 40682 40860	0.1027 -0.0141 0.0008 0.0013 -0.0292 -0.2303 -0.3074 -0.3796 -0.4803 -0.4840 -0.5028 -0.5028 -0.4962 -0.5138 -0.4834 -0.4711 -0.4226 -0.3727 -0.3245 -0.2798 -0.2507 -0.1817 -0.0924 0.0090	35262	-0.2266
none	real	descending	Signal2Noise	1000	FALSE	TRUE	FALSE	DA_neurons_rpkm_plusone.DA_neurons_rpkm_plusone.rnk	targets_neuronalcells_analysis.cls	gene_sets.gmt#BIOCARTA_MTA3_PATHWAY	-0.4753	-1.1934	0.2227	0.6081	0.985	0.2983 -0.2954 -0.3584 0.5216 -0.4826 -0.5422 0.3961 0.5680 -0.4495 0.4715 -0.2458 -0.3571 -0.4294 0.5620 0.3405 -0.2855 -0.2706 -0.2974 0.4464 0.2566 0.2681 -0.2657 0.3081 -0.5585 0.3768 0.4463 0.3426 0.3036 -0.4773 -0.4399 0.3589 0.3602 -0.5522 -0.2948 0.4110 -0.4720 -0.3244 -0.4734 -0.3509 0.3205 0.3549 -0.4483 -0.3382 -0.4653 -0.4537 0.5442 0.3200 -0.3141 0.4672 0.3604 0.2851 -0.4051 -0.2658 …	3073 3079 4848 5970 7747 25419 27449 28409 28716 29461 30257 30591 32516 34208 37902 39961 40365 40776 40863	-0.0074 0.0596 0.0667 0.0811 0.0676 -0.3571 -0.3953 -0.4038 -0.3953 -0.3943 -0.3910 -0.3750 -0.3878 -0.3857 -0.4041 -0.3517 -0.2479 -0.1266 0.0089	37901	-0.3251
none	real	descending	Signal2Noise	1000	FALSE	TRUE	FALSE	DA_neurons_rpkm_plusone.DA_neurons_rpkm_plusone.rnk	targets_neuronalcells_analysis.cls	gene_sets.gmt#BIOCARTA_PITX2_PATHWAY	-0.4954	-1.1943	0.1962	0.6268	0.985	-0.4743 -0.2453 -0.3940 0.4738 -0.2657 0.5332 0.4640 0.3753 -0.4410 0.4237 -0.3847 -0.6221 0.3160 0.4247 -0.2919 0.5533 -0.4927 -0.4631 0.3424 0.3968 0.3502 0.4423 -0.4129 -0.3333 -0.4501 0.4096 -0.4974 0.4919 0.3740 -0.5353 0.3627 0.3849 -0.6398 -0.3766 -0.3929 -0.3703 -0.3541 -0.4710 0.5594 0.3503 -0.4328 -0.5971 -0.4125 0.3868 -0.4526 0.4958 -0.4048 -0.3656 -0.3589 0.5144 -0.3774 -0.5117 -0.46…	3323 6477 7747 9171 9263 9864 26390 29012 29498 31958 32360 36577 37065 41091 41125	0.0036 -0.0235 -0.0155 -0.0220 0.0031 0.0116 -0.3799 -0.4210 -0.4076 -0.4266 -0.3931 -0.4182 -0.3472 -0.2264 0.0025	36576	-0.2698
none	real	descending	Signal2Noise	1000	FALSE	TRUE	FALSE	DA_neurons_rpkm_plusone.DA_neurons_rpkm_plusone.rnk	targets_neuronalcells_analysis.cls	gene_sets.gmt#BIOCARTA_EIF4_PATHWAY	0.3974	1.1954	0.127	0.6342	0.992	-0.3136 0.2712 -0.2648 0.3046 0.3210 0.2971 -0.3802 -0.3363 -0.2967 0.3597 0.3883 0.2609 0.3331 -0.3111 -0.3079 0.3977 -0.3643 -0.2907 -0.4113 -0.3384 -0.3213 0.3148 0.2881 0.3096 -0.3063 -0.4046 -0.4040 0.2900 0.2556 -0.2936 -0.2746 0.3746 0.3903 0.3806 -0.3771 0.3699 0.2834 0.3627 -0.3267 0.2651 -0.3526 0.3399 0.3766 0.3814 0.3199 -0.4418 0.3449 -0.2857 -0.2957 0.2900 -0.3306 -0.3585 0.3326 0.3…	134 310 1635 6847 7345 7625 8237 8388 8537 9614 9684 9945 11898 13177 13269 25504 27311 28708 30186 31448 35869 36075 37813 38804	0.1686 0.3094 0.3669 0.2761 0.2963 0.3203 0.3324 0.3549 0.3764 0.3693 0.3863 0.3974 0.3581 0.3305 0.3313 0.0388 0.0056 -0.0122 -0.0255 -0.0275 -0.0802 -0.0292 -0.0002 0.0589	9945	0.0784
none	real	descending	Signal2Noise	1000	FALSE	TRUE	FALSE	DA_neurons_rpkm_plusone.DA_neurons_rpkm_plusone.rnk	targets_neuronalcells_analysis.cls	gene_sets.gmt#BIOCARTA_CELLCYCLE_PATHWAY	-0.538	-1.1493	0.3077	0.6614	0.994	-0.6015 -0.3407 -0.6786 0.5029 -0.5437 -0.4704 -0.4409 0.6048 -0.6399 0.2890 0.6058 -0.3024 0.5165 0.6045 0.5355 0.3966 0.4074 0.3687 -0.5482 -0.4982 -0.2721 0.3412 -0.6977 -0.5800 0.4899 0.3577 -0.4275 0.4925 -0.4865 -0.3890 0.4743 0.2704 -0.4862 0.5912 0.5925 0.2382 -0.3930 0.4388 -0.5518 -0.3849 -0.7181 -0.4006 0.3218 0.3458 -0.7561 0.3629 0.3501 -0.6524 -0.3914 0.5437 -0.5306 -0.5985 0.4793 0…	508 3625 3801 4223 7042 11779 21715 32040 32398 32409 32729 32878 33033 35054 35564 36418 37509 38480 39422 40115 40781 40790 40795	0.0760 0.0428 0.0796 0.1076 0.0627 -0.0464 -0.2875 -0.5163 -0.5020 -0.4794 -0.4631 -0.4420 -0.4205 -0.4362 -0.4130 -0.3938 -0.3737 -0.3438 -0.3033 -0.2468 -0.1722 -0.0810 0.0105	32039	-0.1442
none	real	descending	Signal2Noise	1000	FALSE	TRUE	FALSE	DA_neurons_rpkm_plusone.DA_neurons_rpkm_plusone.rnk	targets_neuronalcells_analysis.cls	gene_sets.gmt#BIOCARTA_TCR_PATHWAY	0.3683	1.1399	0.2164	0.6638	0.996	0.3390 -0.4015 0.2883 0.4077 0.2301 0.3353 -0.3138 -0.3396 -0.3634 0.4608 0.3585 0.3101 -0.3488 -0.4192 0.4930 0.4115 -0.5172 -0.2694 -0.3642 -0.3676 0.2754 0.3633 0.4119 0.3417 -0.2892 0.2388 0.3114 -0.3174 -0.3337 -0.5722 -0.2897 -0.2915 -0.2804 0.4353 -0.3660 0.3501 -0.2856 -0.4139 -0.2953 0.2340 -0.2641 -0.3134 0.3024 -0.2219 0.2815 -0.4364 0.3226 -0.3586 0.3295 -0.3076 0.2888 0.2782 0.2983 0…	134 310 542 873 1029 2551 2662 2745 3150 5921 7082 7764 8121 8933 9614 9870 10792 11668 11898 11972 12168 12758 12867 13688 21080 24056 26576 26853 27490 27818 28708 32202 32371 32763 33130 35263 36187 36938 37293 37393 38418 39784 40516 40860	0.0773 0.1410 0.1953 0.2396 0.2851 0.2832 0.3149 0.3467 0.3683 0.3209 0.3087 0.3062 0.3105 0.3016 0.2940 0.2961 0.2799 0.2629 0.2612 0.2631 0.2616 0.2494 0.2488 0.2297 0.0503 -0.0219 -0.0793 -0.0819 -0.0920 -0.0941 -0.1081 -0.1776 -0.1661 -0.1589 -0.1502 -0.1785 -0.1743 -0.1630 -0.1407 -0.1117 -0.1001 -0.0866 -0.0478 0.0090	3150	0.3027
none	real	descending	Signal2Noise	1000	FALSE	TRUE	FALSE	DA_neurons_rpkm_plusone.DA_neurons_rpkm_plusone.rnk	targets_neuronalcells_analysis.cls	gene_sets.gmt#BIOCARTA_HIF_PATHWAY	-0.4627	-1.077	0.3426	0.6639	0.997	-0.4233 -0.5999 -0.5035 0.3040 0.3364 0.3428 0.3187 0.4644 -0.3091 0.3975 0.3668 -0.5057 0.3809 0.3523 0.4614 0.3994 0.2938 -0.4907 -0.3988 -0.2856 0.5775 -0.5119 -0.2867 -0.5752 -0.3476 0.3533 -0.4973 0.5922 -0.4425 -0.5363 0.5415 0.4165 -0.5776 -0.3071 0.3362 -0.3797 -0.6257 -0.3333 0.4001 0.5140 -0.3364 -0.5918 0.4403 -0.6128 -0.3169 0.5901 0.2436 -0.3425 0.4004 0.5360 0.3661 -0.5291 0.4130 -0…	5990 7586 7602 10155 11047 12168 25289 27763 27831 31865 31958 33732 37227 38031 40729	-0.0677 -0.0492 0.0075 -0.0241 -0.0236 -0.0380 -0.3493 -0.3865 -0.3649 -0.4053 -0.3492 -0.3163 -0.2797 -0.1631 0.0121	31864	-0.1399
none	real	descending	Signal2Noise	1000	FALSE	TRUE	FALSE	DA_neurons_rpkm_plusone.DA_neurons_rpkm_plusone.rnk	targets_neuronalcells_analysis.cls	gene_sets.gmt#BIOCARTA_CERAMIDE_PATHWAY	-0.4569	-1.0713	0.3901	0.6645	0.998	-0.2900 0.3859 -0.4635 0.6895 -0.4702 -0.2704 -0.4620 0.3695 -0.6517 0.2827 0.6086 -0.3562 -0.3721 0.4740 0.5880 0.5300 -0.3710 0.5082 -0.3925 -0.5483 -0.3240 0.5456 -0.3914 -0.4537 0.2705 0.3213 0.3368 0.3709 -0.4202 -0.6227 -0.3586 -0.4370 -0.5917 0.5945 0.3664 0.4723 0.3348 -0.2952 -0.4504 -0.5585 -0.5133 -0.4244 0.2994 0.5613 -0.6546 0.3683 -0.3497 -0.6807 -0.2555 0.2581 -0.3839 -0.4304 0.584…	2662 2797 4000 4704 6847 7764 11164 11183 12758 27818 28708 31558 31730 31844 35249 37293 37896 38418 39227 39784 40208 40561	-0.0010 0.0578 0.0791 0.1068 0.0857 0.0893 0.0167 0.0260 -0.0081 -0.3627 -0.3704 -0.4142 -0.3921 -0.3681 -0.4073 -0.3996 -0.3518 -0.2969 -0.2391 -0.1662 -0.0810 0.0162	37292	-0.2983
none	real	descending	Signal2Noise	1000	FALSE	TRUE	FALSE	DA_neurons_rpkm_plusone.DA_neurons_rpkm_plusone.rnk	targets_neuronalcells_analysis.cls	gene_sets.gmt#BIOCARTA_TFF_PATHWAY	-0.4405	-1.0797	0.3381	0.6714	0.997	-0.4730 0.3546 -0.3506 0.5574 -0.3210 0.3174 -0.5633 -0.3468 -0.5173 0.3553 0.5012 -0.4869 0.4076 0.4420 0.4171 0.5951 -0.3490 0.3299 -0.4762 -0.5324 0.2895 0.4213 -0.5577 0.3455 -0.2401 -0.2500 -0.5035 0.5182 0.3072 -0.5033 -0.4555 -0.3534 -0.5548 0.4510 -0.3480 0.3474 0.4456 0.3708 -0.4356 -0.3974 -0.5861 0.2522 0.4218 0.6135 -0.5769 -0.3627 -0.3675 -0.5734 -0.2947 0.2789 -0.5210 -0.4545 0.4602…	310 2797 6344 6847 7082 8559 9171 9614 11164 14141 21080 24056 25504 27311 28708 36187 37214 37793 40193 40393 40860	0.1388 0.1507 0.1040 0.1277 0.1564 0.1458 0.1528 0.1613 0.1351 0.0629 -0.1054 -0.1776 -0.2083 -0.2414 -0.2591 -0.3833 -0.3422 -0.2847 -0.2322 -0.1200 0.0090	36186	-0.2562
none	real	descending	Signal2Noise	1000	FALSE	TRUE	FALSE	DA_neurons_rpkm_plusone.DA_neurons_rpkm_plusone.rnk	targets_neuronalcells_analysis.cls	gene_sets.gmt#BIOCARTA_ACTINY_PATHWAY	-0.4617	-1.0556	0.4641	0.6769	0.999	-0.4088 -0.4308 -0.5045 0.5829 -0.3593 -0.5210 -0.5333 0.5622 -0.5169 0.2862 0.5945 -0.2370 0.5330 0.4562 0.5557 0.3296 0.5272 0.2492 -0.3385 -0.5621 0.4753 -0.2306 -0.5073 0.3179 0.5729 0.5525 -0.3560 -0.2367 -0.4852 -0.2750 -0.2691 0.4741 -0.4099 0.4423 0.6752 -0.4630 -0.2799 0.4579 -0.5638 -0.3862 -0.4373 -0.3000 0.5191 -0.3177 -0.4336 0.2705 0.3123 -0.5149 0.5206 0.3592 -0.3813 -0.4862 0.6093…	5690 8046 8353 8960 10226 10236 11208 11313 11667 24604 26354 27490 28152 31282 32666 34053 35133 38180 40507 41072	-0.0778 -0.0966 -0.0682 -0.0518 -0.0607 -0.0392 -0.0475 -0.0355 -0.0316 -0.3438 -0.3765 -0.3886 -0.3857 -0.4239 -0.4099 -0.3851 -0.3440 -0.3157 -0.2083 0.0038	31281	-0.125
none	real	descending	Signal2Noise	1000	FALSE	TRUE	FALSE	DA_neurons_rpkm_plusone.DA_neurons_rpkm_plusone.rnk	targets_neuronalcells_analysis.cls	gene_sets.gmt#BIOCARTA_NFKB_PATHWAY	-0.4488	-1.0817	0.3399	0.6806	0.997	-0.3241 -0.3382 -0.4539 0.4617 -0.3862 0.3728 0.3577 0.4212 -0.4484 0.3884 0.2882 -0.4950 0.2915 0.3519 0.4074 0.4536 -0.4038 -0.3648 -0.3700 0.2452 0.3314 0.3646 -0.2744 -0.5775 -0.4141 0.3011 -0.3919 0.5298 -0.4130 -0.5340 0.4471 0.3714 -0.4776 0.2535 -0.3404 -0.2647 -0.5230 -0.4178 0.4027 0.3548 -0.5474 -0.5468 -0.3426 -0.3188 -0.4307 0.6739 -0.3472 -0.3877 0.3453 0.4427 -0.3341 -0.6016 0.3647…	3139 3150 3473 4000 6270 11886 17745 27818 28261 28917 30158 30972 31449 31844 33152 35325 37896 38418 38602 39227 39353 39784 39912	-0.0181 0.0397 0.0869 0.1245 0.1036 -0.0256 -0.1677 -0.4013 -0.3997 -0.4010 -0.4117 -0.4087 -0.3955 -0.3784 -0.3775 -0.3865 -0.3866 -0.3320 -0.2673 -0.2052 -0.1291 -0.0534 0.0320	37895	-0.3249
none	real	descending	Signal2Noise	1000	FALSE	TRUE	FALSE	DA_neurons_rpkm_plusone.DA_neurons_rpkm_plusone.rnk	targets_neuronalcells_analysis.cls	gene_sets.gmt#BIOCARTA_ERK5_PATHWAY	-0.3938	-1.0866	0.3008	0.6822	0.996	-0.3690 0.4643 -0.2550 0.4248 -0.3348 0.3909 0.4068 -0.3460 -0.4178 0.3153 -0.3152 -0.3618 -0.3002 0.4832 -0.4073 0.4081 -0.4739 0.2831 0.4101 -0.3090 -0.4164 0.5913 0.2630 -0.2786 -0.2565 0.2825 -0.2893 -0.2880 0.4353 -0.3315 -0.3048 -0.3296 -0.3471 0.3245 -0.3815 0.3929 0.3989 -0.4158 -0.3089 -0.3501 -0.3444 0.3834 -0.4950 0.5400 -0.4250 0.3560 -0.3139 -0.5336 -0.3997 -0.2793 -0.3302 -0.3926 -0…	310 6847 7082 9023 9614 10155 10555 10560 21080 24056 26360 27311 28708 31574 32202 35894 40860 41072	0.1842 0.0727 0.1120 0.0947 0.1055 0.1140 0.1232 0.1419 -0.1134 -0.1855 -0.2319 -0.2409 -0.2535 -0.2842 -0.2563 -0.2734 -0.2100 0.0038	40859	-0.6275
none	real	descending	Signal2Noise	1000	FALSE	TRUE	FALSE	DA_neurons_rpkm_plusone.DA_neurons_rpkm_plusone.rnk	targets_neuronalcells_analysis.cls	gene_sets.gmt#BIOCARTA_LONGEVITY_PATHWAY	-0.4249	-1.0912	0.3297	0.6863	0.996	-0.3370 0.4231 0.3489 0.5798 -0.4961 0.3766 0.3559 -0.5296 -0.4586 0.3941 0.3039 -0.4292 -0.5065 0.3460 0.3837 0.5550 -0.4820 0.3332 -0.3084 -0.4725 0.3766 0.4625 0.4771 -0.2840 -0.3850 0.3236 0.3366 0.3216 0.3664 -0.6426 -0.3350 -0.4326 -0.5346 0.4873 -0.3267 0.3027 0.3997 -0.4896 -0.3433 -0.3332 -0.4083 -0.4228 -0.4072 0.4989 -0.5345 0.3354 0.4261 -0.5132 -0.3055 0.3882 -0.4585 0.2777 0.3285 -0…	310 7397 9614 11910 13453 14141 21080 24056 24591 25504 27311 34222 36698 38805 40860	0.2563 0.1425 0.1233 0.0823 0.0493 0.0326 -0.1357 -0.2079 -0.2186 -0.2328 -0.2572 -0.3451 -0.2942 -0.1941 0.0090	34221	-0.198
none	real	descending	Signal2Noise	1000	FALSE	TRUE	FALSE	DA_neurons_rpkm_plusone.DA_neurons_rpkm_plusone.rnk	targets_neuronalcells_analysis.cls	gene_sets.gmt#BIOCARTA_ETS_PATHWAY	-0.469	-1.0562	0.3916	0.6892	0.999	-0.3385 -0.3872 -0.4426 0.4032 -0.2868 0.4670 0.4436 0.4344 -0.4039 0.4651 -0.2751 -0.5746 0.3405 0.3946 0.3228 0.5368 0.3629 -0.5083 -0.3681 0.4552 -0.4514 0.2776 -0.4495 -0.5575 -0.4393 -0.3959 -0.3045 0.6894 0.3592 -0.2964 0.3794 0.4449 -0.3693 -0.2915 0.3534 -0.5493 -0.6541 -0.4139 0.5065 0.4478 -0.4499 -0.4260 -0.3919 -0.2838 -0.3724 0.5454 0.3389 -0.2823 -0.4277 0.5466 0.3239 -0.5206 -0.398…	2933 5898 12168 21080 25062 26729 27312 27390 27628 29690 30857 32283 32398 35378 36325 36938 38480 40675	0.0356 0.0288 -0.1128 -0.3290 -0.4209 -0.4482 -0.4460 -0.4312 -0.4190 -0.4379 -0.4269 -0.4109 -0.3624 -0.3569 -0.2916 -0.2103 -0.1278 0.0134	29689	-0.0921
none	real	descending	Signal2Noise	1000	FALSE	TRUE	FALSE	DA_neurons_rpkm_plusone.DA_neurons_rpkm_plusone.rnk	targets_neuronalcells_analysis.cls	gene_sets.gmt#BIOCARTA_MITOCHONDRIA_PATHWAY	-0.4124	-1.0447	0.3803	0.6915	1	0.2515 0.3874 -0.5160 0.5179 -0.3257 -0.5495 -0.4224 0.5407 -0.5515 0.3054 0.4743 0.2988 -0.2891 0.5435 0.4070 -0.2701 0.4327 0.3792 -0.3343 -0.3997 -0.4305 0.3490 -0.5493 -0.3647 0.3885 0.3159 0.3539 0.3382 -0.4301 -0.2782 -0.2950 -0.2384 -0.3610 0.5092 0.5337 0.2799 0.3100 0.3380 -0.4404 -0.4224 -0.4102 -0.3467 0.2693 0.3926 -0.5686 -0.2706 0.3703 -0.4325 0.3151 -0.2342 -0.2883 -0.4540 0.4100 0…	836 2811 4704 6069 6952 11164 24781 26901 26911 28328 30952 31730 32422 33280 33593 34139 35249 39942 40193 40208 40393	0.0864 0.1060 0.1088 0.1145 0.1260 0.0346 -0.2939 -0.3366 -0.3282 -0.3488 -0.3877 -0.3780 -0.3630 -0.3476 -0.3172 -0.2896 -0.2693 -0.2859 -0.1884 -0.0848 0.0203	30951	-0.1181
none	real	descending	Signal2Noise	1000	FALSE	TRUE	FALSE	DA_neurons_rpkm_plusone.DA_neurons_rpkm_plusone.rnk	targets_neuronalcells_analysis.cls	gene_sets.gmt#BIOCARTA_CCR5_PATHWAY	0.4733	1.1413	0.2834	0.6949	0.996	0.3197 0.4040 0.6213 0.4720 -0.4444 -0.3006 -0.4792 -0.6243 -0.2921 0.4273 0.3309 0.3149 -0.2979 -0.4624 0.3195 0.5255 -0.3619 -0.3217 -0.4684 -0.5172 0.4726 -0.3053 0.3847 0.5130 -0.2914 0.2638 -0.4783 -0.3048 0.3012 -0.5276 -0.3572 0.3739 -0.3438 0.3933 -0.4526 0.3928 0.4066 0.4319 -0.3871 0.4779 -0.4523 0.3547 0.4689 0.3582 0.3295 -0.4662 0.5138 -0.4253 0.5241 0.2985 -0.6250 0.3100 0.4148 -0.4…	134 873 2551 2662 5818 6624 8121 9684 11898 12168 21507 21536 30569 32202 36162 36346 36938	0.2096 0.3300 0.3819 0.4700 0.4469 0.4733 0.4712 0.4565 0.4128 0.4148 0.1882 0.1876 -0.0015 -0.0006 -0.0267 0.0405 0.1041	6624	0.1677
none	real	descending	Signal2Noise	1000	FALSE	TRUE	FALSE	DA_neurons_rpkm_plusone.DA_neurons_rpkm_plusone.rnk	targets_neuronalcells_analysis.cls	gene_sets.gmt#BIOCARTA_TGFB_PATHWAY	-0.4447	-1.0938	0.3636	0.6955	0.996	0.2735 -0.2473 -0.3421 0.6343 -0.3915 0.3850 0.3952 0.2622 -0.5425 0.5634 0.3093 -0.4685 -0.2873 0.3150 0.5728 0.5960 -0.3917 -0.5347 -0.4001 -0.3500 0.3389 0.4727 0.2799 -0.3481 -0.3913 0.4174 -0.3383 0.4213 -0.3390 -0.6278 -0.2592 0.4440 -0.5565 0.3325 -0.3453 -0.2767 -0.4396 -0.5006 0.4557 0.2572 -0.5107 -0.5462 -0.3591 0.2908 -0.4350 0.5188 -0.2838 -0.4562 0.4559 0.4386 -0.3733 -0.4437 0.3209…	685 3323 26390 28067 28261 28708 28917 31038 31958 32415 33471 33675 33864 34208 35432 35828 36240 37293 38304	0.1308 0.1467 -0.4040 -0.4282 -0.4154 -0.4065 -0.3908 -0.4097 -0.3934 -0.3633 -0.3405 -0.2957 -0.2492 -0.2040 -0.1708 -0.1138 -0.0537 0.0017 0.0710	28066	-0.0608
none	real	descending	Signal2Noise	1000	FALSE	TRUE	FALSE	DA_neurons_rpkm_plusone.DA_neurons_rpkm_plusone.rnk	targets_neuronalcells_analysis.cls	gene_sets.gmt#BIOCARTA_CALCINEURIN_PATHWAY	0.4314	1.1639	0.2276	0.698	0.995	-0.3940 -0.2698 0.4550 0.4942 -0.4574 0.2965 -0.3403 -0.4595 -0.3982 0.4646 0.4183 0.3237 0.3096 -0.3635 0.3292 0.5334 -0.3821 -0.3439 -0.3601 -0.4245 0.4321 0.4928 0.4428 0.4968 0.3490 0.4063 0.3403 -0.3697 -0.2617 -0.5207 0.2843 0.3650 0.4835 0.3786 -0.2928 -0.2957 0.3195 -0.3982 -0.3669 0.3207 -0.3329 0.5586 0.3323 -0.2165 0.3799 -0.4488 0.4669 -0.4420 0.4333 0.3170 -0.3985 -0.3729 0.3600 -0.4…	134 542 873 1029 2551 5921 6624 8121 11898 13688 29308 32202 32371 33130 35077 37245 40516 40781	0.1401 0.2369 0.3221 0.4060 0.4314 0.3850 0.3990 0.3857 0.3009 0.2589 -0.1045 -0.1475 -0.1237 -0.1107 -0.1170 -0.1149 -0.0936 0.0109	2551	0.3376
none	real	descending	Signal2Noise	1000	FALSE	TRUE	FALSE	DA_neurons_rpkm_plusone.DA_neurons_rpkm_plusone.rnk	targets_neuronalcells_analysis.cls	gene_sets.gmt#BIOCARTA_PPARA_PATHWAY	0.3783	1.15	0.2008	0.7045	0.996	0.2901 0.4060 0.4405 0.3504 -0.3776 0.2628 -0.2837 -0.4330 -0.3887 0.4481 -0.3325 -0.3414 -0.2661 -0.3748 -0.2963 0.4223 -0.3669 -0.2969 -0.3120 -0.2638 -0.3396 0.3596 0.2733 0.2699 -0.3541 -0.2737 -0.2761 0.2585 0.2459 -0.3803 -0.2766 -0.2404 0.3032 -0.2973 -0.4777 0.2790 0.2540 -0.3504 0.3220 0.3422 -0.3959 0.4061 -0.3045 0.3398 0.2839 -0.2811 0.3487 -0.2710 0.3883 0.2614 -0.3921 -0.2949 -0.274…	10 134 310 516 583 1096 1325 3150 4109 5371 5605 6847 9174 9614 9864 11105 11898 12168 12653 13802 13949 13989 13997 17745 17786 18948 24056 25339 25734 26325 26390 27390 28708 28926 29643 29885 30028 30050 30477 31897 31958 32040 32363 32715 33262 33732 33736 34034 34828 34914 35882 36830 36841 37245 38418 39325 39789	0.0978 0.1644 0.2189 0.2662 0.3155 0.3447 0.3783 0.3611 0.3610 0.3492 0.3617 0.3459 0.2982 0.2952 0.2964 0.2710 0.2551 0.2513 0.2416 0.2143 0.2111 0.2103 0.2104 0.1194 0.1184 0.0902 -0.0338 -0.0634 -0.0709 -0.0824 -0.0810 -0.1008 -0.1263 -0.1247 -0.1339 -0.1311 -0.1257 -0.1174 -0.1180 -0.1399 -0.1286 -0.1176 -0.1119 -0.1062 -0.1039 -0.0987 -0.0822 -0.0721 -0.0721 -0.0547 -0.0561 -0.0539 -0.0290 -…	1325	0.4356
none	real	descending	Signal2Noise	1000	FALSE	TRUE	FALSE	DA_neurons_rpkm_plusone.DA_neurons_rpkm_plusone.rnk	targets_neuronalcells_analysis.cls	gene_sets.gmt#BIOCARTA_ATM_PATHWAY	-0.6902	-1.5923	0.0262	0.7049	0.296	-0.6110 -0.3811 -0.7082 0.5119 -0.5186 0.3197 0.3803 0.6857 -0.7261 -0.3387 0.3890 -0.4557 0.4688 0.5241 0.4951 -0.2489 0.3717 -0.3479 -0.3133 0.2607 -0.3274 0.4396 -0.6402 -0.5335 0.3410 0.5007 -0.3661 0.5461 -0.3858 0.2942 0.5741 0.3750 -0.5600 0.3949 0.5034 -0.3852 -0.6442 -0.3367 0.3675 0.3343 -0.6515 -0.5104 -0.3608 -0.3120 -0.6317 0.5978 -0.4687 -0.5458 -0.2905 0.7097 -0.2955 -0.7300 0.3089…	2662 3150 12168 25333 27818 31215 33533 34803 36911 36934 37070 37384 37488 38412 38418 39556 39565 39955 40781 41095	-0.0105 0.0272 -0.1866 -0.5031 -0.5542 -0.6163 -0.6432 -0.6391 -0.6439 -0.5981 -0.5540 -0.5123 -0.4646 -0.4296 -0.3723 -0.3298 -0.2598 -0.1930 -0.1149 0.0033	36910	-0.2831
none	real	descending	Signal2Noise	1000	FALSE	TRUE	FALSE	DA_neurons_rpkm_plusone.DA_neurons_rpkm_plusone.rnk	targets_neuronalcells_analysis.cls	gene_sets.gmt#BIOCARTA_IL10_PATHWAY	-0.4788	-1.1084	0.2936	0.706	0.996	-0.3272 0.4498 0.4009 0.5202 -0.7184 -0.4866 -0.3938 -0.4588 -0.6083 0.4104 -0.3614 -0.3382 -0.3411 -0.3699 0.4069 0.5339 0.3035 -0.2794 -0.5950 -0.4737 -0.2930 -0.3067 -0.3177 -0.5790 -0.4119 0.3925 0.2679 0.2820 0.2709 -0.5316 0.4031 -0.3641 -0.4423 0.4310 -0.3309 -0.2977 -0.4023 -0.3090 -0.3510 0.5078 -0.5979 0.2829 0.2730 -0.3020 -0.5527 0.3444 0.6423 -0.4204 0.6669 0.4465 -0.6640 0.3068 0.30…	2567 5553 5772 5834 13989 17745 24453 26325 26550 27005 28337 30972 35597 37013 37481 40501 40766	0.0429 0.0342 0.0903 0.1496 -0.0475 -0.1386 -0.3007 -0.3361 -0.3303 -0.3281 -0.3398 -0.3666 -0.4049 -0.3494 -0.2648 -0.1685 0.0112	35596	-0.2365
none	real	descending	Signal2Noise	1000	FALSE	TRUE	FALSE	DA_neurons_rpkm_plusone.DA_neurons_rpkm_plusone.rnk	targets_neuronalcells_analysis.cls	gene_sets.gmt#BIOCARTA_RELA_PATHWAY	-0.4979	-1.1281	0.3161	0.7064	0.996	0.3178 -0.4424 -0.4400 0.6096 0.3075 0.4120 0.4193 0.6047 -0.4423 0.4954 0.3521 -0.4565 -0.5210 0.5318 0.5205 0.4097 -0.4448 -0.3656 0.3252 0.3588 -0.3024 0.4488 0.3142 -0.6506 -0.5145 -0.2713 0.4165 0.6315 -0.4067 -0.6513 0.3277 -0.4024 -0.6445 -0.3248 0.3446 -0.4181 -0.4364 -0.5556 0.4257 -0.2897 -0.3235 -0.5906 -0.4517 -0.2734 -0.4766 0.6250 -0.5007 -0.2932 -0.4791 0.4651 0.5349 -0.4767 0.3278…	3150 4000 7444 17745 26390 27818 30158 31449 31844 31958 35325 37896 38418 38602 39227 39353	0.0128 0.0697 0.0282 -0.2217 -0.4217 -0.4397 -0.4666 -0.4598 -0.4283 -0.3891 -0.4034 -0.3700 -0.2790 -0.1771 -0.0734 0.0455	31448	-0.1291
none	real	descending	Signal2Noise	1000	FALSE	TRUE	FALSE	DA_neurons_rpkm_plusone.DA_neurons_rpkm_plusone.rnk	targets_neuronalcells_analysis.cls	gene_sets.gmt#BIOCARTA_INSULIN_PATHWAY	-0.3974	-1.0939	0.3004	0.7127	0.996	-0.4955 0.2465 -0.2837 0.4396 -0.4974 0.4319 -0.3132 -0.3506 -0.5115 0.3773 0.3627 -0.3582 0.3620 0.3498 0.3740 0.4618 -0.4306 -0.2936 -0.4277 -0.4248 -0.2921 0.4574 -0.3510 -0.3056 -0.2886 0.2878 -0.3322 0.3615 0.3004 -0.4894 0.3584 -0.2714 -0.3670 0.5169 -0.3531 0.3184 -0.3481 0.3466 -0.3434 0.3388 -0.4969 0.3016 -0.3355 0.3520 -0.5092 -0.2827 0.3507 -0.5289 -0.2808 0.4268 -0.4826 -0.4063 0.279…	310 2662 7082 7764 8440 9614 10792 12168 13269 21080 24056 26014 27570 28708 29812 32763 36187 36830 36938 37293 39218 40860	0.1508 0.1738 0.1037 0.1198 0.1315 0.1237 0.1095 0.0837 0.0603 -0.1292 -0.2014 -0.2424 -0.2675 -0.2775 -0.2815 -0.3144 -0.3355 -0.2833 -0.2172 -0.1537 -0.1030 0.0090	36186	-0.2562
none	real	descending	Signal2Noise	1000	FALSE	TRUE	FALSE	DA_neurons_rpkm_plusone.DA_neurons_rpkm_plusone.rnk	targets_neuronalcells_analysis.cls	gene_sets.gmt#BIOCARTA_MYOSIN_PATHWAY	-0.4195	-1.1107	0.289	0.7191	0.996	-0.4031 -0.4465 0.3033 0.3229 -0.3024 0.3908 0.4251 0.4114 -0.3851 0.4645 -0.3742 -0.4463 0.4547 0.3010 -0.3205 0.4221 0.3031 -0.5556 0.3124 0.4420 -0.3594 -0.2864 -0.3387 0.3391 -0.2766 0.4856 -0.2584 0.4362 0.4392 -0.2584 0.4583 0.4582 0.3403 -0.3452 0.3459 -0.5203 -0.5458 -0.3763 0.4010 0.5399 -0.3873 0.3717 -0.2925 -0.4316 0.3308 0.3262 0.4205 -0.3222 0.2918 0.4699 -0.3317 -0.3988 -0.4551 -0.…	134 496 1577 2078 3808 6624 9880 10884 11898 13843 16950 17902 25232 26060 27262 27461 29245 29906 30646 31193 32298 32861 32966 33758 38505 39264 39612 40364 40780 41027 41060	0.0970 0.1644 0.1910 0.2266 0.2198 0.1731 0.1044 0.0875 0.0677 0.0211 -0.0542 -0.0773 -0.2531 -0.2696 -0.2926 -0.2909 -0.3234 -0.3270 -0.3306 -0.3279 -0.3353 -0.3280 -0.3091 -0.3044 -0.3736 -0.3395 -0.2917 -0.2429 -0.1754 -0.0900 0.0041	38504	-0.3558
none	real	descending	Signal2Noise	1000	FALSE	TRUE	FALSE	DA_neurons_rpkm_plusone.DA_neurons_rpkm_plusone.rnk	targets_neuronalcells_analysis.cls	gene_sets.gmt#BIOCARTA_COMP_PATHWAY	-0.6205	-1.0975	0.3632	0.72	0.996	0.4898 0.3784 0.4893 0.5845 -0.6929 0.5233 0.5969 -0.4254 -0.6054 -0.3952 -0.5606 -0.5594 -0.6679 -0.5535 0.7234 0.6203 -0.7726 0.4764 0.5910 -0.5002 0.6234 0.6174 0.6998 -0.4154 -0.5529 0.6357 0.6441 -0.6137 0.3351 -0.7136 -0.4626 -0.7225 -0.6582 -0.5823 -0.6298 0.4845 0.4227 -0.5337 0.4302 -0.5861 -0.5317 -0.6327 -0.6307 0.4689 -0.6132 0.6789 -0.6291 -0.6231 0.7021 -0.5951 -0.5480 0.4589 0.4976…	2786 10749 14513 14653 14847 14848 14883 15170 15183 26912 29511 31220 33195 36094 37582 37706 38890 40402 40678	0.0345 -0.1397 -0.2311 -0.2344 -0.2391 -0.2391 -0.2399 -0.2469 -0.2472 -0.5186 -0.5539 -0.5562 -0.5502 -0.5407 -0.4786 -0.3819 -0.2904 -0.1614 0.0134	36093	-0.2532
none	real	descending	Signal2Noise	1000	FALSE	TRUE	FALSE	DA_neurons_rpkm_plusone.DA_neurons_rpkm_plusone.rnk	targets_neuronalcells_analysis.cls	gene_sets.gmt#BIOCARTA_NTHI_PATHWAY	-0.4136	-1.0275	0.4337	0.7223	1	-0.4784 -0.4684 -0.4994 0.4831 -0.3593 0.3888 0.2815 0.3946 -0.3417 0.4674 0.3243 -0.3798 -0.2776 0.6160 0.4110 0.4226 -0.4063 -0.3757 -0.4301 -0.3475 0.3611 0.3076 -0.3385 -0.5750 -0.3389 -0.2545 -0.4039 0.5647 -0.3996 -0.6143 0.5306 0.3414 -0.6327 0.4014 -0.1951 0.2886 -0.5957 -0.4158 0.3813 0.4303 -0.3886 -0.6080 -0.2736 -0.4158 -0.3735 0.5588 0.2845 -0.3554 -0.4157 0.6458 0.2693 -0.6045 0.325…	3150 6270 6541 9684 11886 13228 13800 17745 26390 27818 27823 28067 28349 28917 30049 30158 31958 32415 33864 36841 38304 38418 38602	0.0192 -0.0000 0.0473 -0.0023 -0.0441 -0.0720 -0.0839 -0.1797 -0.3790 -0.3958 -0.3780 -0.3647 -0.3506 -0.3402 -0.3364 -0.3070 -0.3057 -0.2688 -0.2444 -0.2279 -0.1541 -0.0458 0.0638	27817	-0.0564
none	real	descending	Signal2Noise	1000	FALSE	TRUE	FALSE	DA_neurons_rpkm_plusone.DA_neurons_rpkm_plusone.rnk	targets_neuronalcells_analysis.cls	gene_sets.gmt#BIOCARTA_IL2RB_PATHWAY	0.3856	1.0754	0.3377	0.7256	0.999	0.3231 -0.2903 -0.2656 0.4077 -0.3398 -0.2964 -0.2657 -0.2802 0.3259 0.5152 0.2855 0.3042 -0.4465 0.3349 0.3277 0.3939 -0.5308 -0.2410 -0.3894 -0.3311 -0.2910 0.3088 0.4177 -0.6058 -0.3390 -0.4771 -0.3099 -0.2751 -0.5438 -0.5815 0.3899 0.2688 -0.2892 0.4386 -0.4679 0.4811 -0.2902 -0.3726 -0.2734 0.3296 0.3149 -0.3924 -0.3365 -0.3147 0.2790 0.2438 0.4581 -0.3090 0.3089 0.3519 0.3425 -0.3422 0.2890…	310 836 851 1325 2155 2357 2797 2861 3514 4704 6418 6581 6847 7082 7764 9614 13269 13989 14051 21080 24056 24453 25741 26325 27311 28245 28708 30186 32398 34806 34981 35701 36187 36938 37753 38444 39675 40860	0.0711 0.1197 0.1803 0.2211 0.2446 0.2817 0.3098 0.3467 0.3652 0.3643 0.3436 0.3600 0.3728 0.3856 0.3853 0.3507 0.2636 0.2465 0.2452 0.0746 0.0024 -0.0070 -0.0355 -0.0458 -0.0639 -0.0789 -0.0814 -0.1050 -0.1405 -0.1732 -0.1512 -0.1398 -0.1208 -0.1049 -0.0864 -0.0608 -0.0377 0.0090	7082	0.1538
none	real	descending	Signal2Noise	1000	FALSE	TRUE	FALSE	DA_neurons_rpkm_plusone.DA_neurons_rpkm_plusone.rnk	targets_neuronalcells_analysis.cls	gene_sets.gmt#BIOCARTA_SHH_PATHWAY	0.5281	1.1068	0.3495	0.7277	0.999	0.3537 -0.4704 0.3402 -0.4866 0.7430 0.6874 0.4764 -0.4761 0.6802 0.4438 -0.3277 -0.4708 0.2533 -0.3840 -0.6035 0.4589 -0.3198 -0.5004 0.4022 0.5251 -0.2713 -0.3544 0.3030 0.5183 -0.5458 -0.6471 -0.3288 0.6202 0.7150 0.3226 -0.3944 0.3687 0.3337 -0.4175 -0.3771 -0.4196 -0.3543 -0.4513 0.5360 0.5012 0.5638 -0.4140 0.3285 -0.3308 0.6847 -0.3442 -0.3620 0.6820 -0.7162 0.3729 0.6234 0.3238 -0.5173 0.…	10 516 583 4475 5605 5841 6477 9892 13074 26697 29885 30050 34909 36597 36788 37483	0.2449 0.3634 0.4890 0.4490 0.4670 0.5048 0.5281 0.4632 0.3898 0.0678 0.0120 0.0302 -0.0390 -0.0191 0.0389 0.0909	6477	0.1727
none	real	descending	Signal2Noise	1000	FALSE	TRUE	FALSE	DA_neurons_rpkm_plusone.DA_neurons_rpkm_plusone.rnk	targets_neuronalcells_analysis.cls	gene_sets.gmt#BIOCARTA_STRESS_PATHWAY	-0.4465	-1.1138	0.3154	0.7289	0.996	-0.3252 -0.3425 -0.4435 0.6394 0.2681 0.5612 -0.3014 0.2883 -0.5203 0.4139 0.4671 -0.3725 -0.4546 0.3658 0.6284 0.4978 -0.5314 0.2328 -0.3791 -0.4966 0.3555 0.5379 -0.2209 -0.4381 -0.4397 -0.3857 0.3363 0.5351 -0.3115 -0.6492 -0.2496 -0.2964 -0.6459 0.5144 -0.2328 0.4219 -0.4268 -0.4111 0.2675 -0.3463 -0.4047 -0.6259 -0.3027 0.3469 -0.4991 0.4084 -0.4292 -0.4593 -0.5315 0.4630 0.3684 -0.5402 0.45…	1717 2662 3150 6541 9684 10832 11886 12168 12758 16718 17745 26993 27818 30049 30158 31449 31844 32642 36666 37896 38418 38602 39227 39784 40561	0.0398 0.0849 0.1352 0.0879 0.0289 0.0131 -0.0049 -0.0053 -0.0153 -0.1114 -0.1363 -0.3520 -0.3604 -0.3942 -0.3761 -0.3809 -0.3618 -0.3489 -0.3903 -0.3535 -0.2940 -0.2244 -0.1568 -0.0780 0.0162	36665	-0.274
none	real	descending	Signal2Noise	1000	FALSE	TRUE	FALSE	DA_neurons_rpkm_plusone.DA_neurons_rpkm_plusone.rnk	targets_neuronalcells_analysis.cls	gene_sets.gmt#BIOCARTA_AKAPCENTROSOME_PATHWAY	0.4145	1.0954	0.2883	0.7294	0.999	-0.2617 0.3941 -0.3660 0.3238 0.4205 0.3143 -0.3577 -0.3003 -0.2901 -0.4192 0.5161 -0.3513 0.4518 -0.3347 0.3279 0.4202 0.3801 0.4449 -0.3341 0.3029 0.3276 0.4537 -0.4853 0.4877 0.2729 -0.4033 -0.3344 0.3959 0.3404 0.3944 -0.4664 0.3131 0.3786 0.3129 -0.2876 0.3660 0.3834 0.4058 -0.3471 -0.4203 -0.4685 0.2417 0.3661 0.5340 -0.3503 -0.3747 -0.2901 -0.3602 0.2836 -0.3302 -0.3687 -0.3793 0.3594 0.36…	516 583 3588 4686 8210 26074 28264 28404 29885 30050 30931 32225 33758 36418 37214	0.1723 0.3505 0.3671 0.4145 0.3679 -0.0566 -0.0892 -0.0713 -0.0768 -0.0494 -0.0334 -0.0179 0.0039 0.0231 0.0974	4686	0.2336
none	real	descending	Signal2Noise	1000	FALSE	TRUE	FALSE	DA_neurons_rpkm_plusone.DA_neurons_rpkm_plusone.rnk	targets_neuronalcells_analysis.cls	gene_sets.gmt#BIOCARTA_TOB1_PATHWAY	-0.4482	-1.0142	0.4538	0.7295	1	0.6259 0.3610 0.3455 0.5170 0.3919 0.2628 0.3678 0.3012 -0.4256 0.5528 -0.3486 -0.5400 -0.6149 -0.5401 0.5462 0.4826 -0.5603 -0.4134 0.3034 -0.2260 -0.4056 0.4992 0.4785 -0.4422 -0.5044 -0.3196 0.5202 0.2486 -0.4947 -0.6315 -0.4614 -0.3608 -0.5707 -0.3687 -0.5046 0.3408 -0.3154 -0.5655 0.5547 -0.3256 -0.3011 -0.6850 -0.4545 0.3229 0.2579 0.3043 -0.4347 0.3873 0.4490 -0.4435 0.4448 -0.3390 0.2975 …	851 3649 8933 10180 11668 11972 14519 24400 28067 31556 32415 33471 33675 33864 35051 35828 37393 38304 39507	0.1256 0.1381 0.0398 0.0306 0.0064 0.0091 -0.0527 -0.2922 -0.3636 -0.4103 -0.3874 -0.3618 -0.3139 -0.2643 -0.2296 -0.1779 -0.1289 -0.0515 0.0418	31555	-0.1319
none	real	descending	Signal2Noise	1000	FALSE	TRUE	FALSE	DA_neurons_rpkm_plusone.DA_neurons_rpkm_plusone.rnk	targets_neuronalcells_analysis.cls	gene_sets.gmt#BIOCARTA_P38MAPK_PATHWAY	-0.3611	-1.018	0.4384	0.7334	1	-0.2878 -0.2664 -0.3526 0.4617 -0.3704 -0.2656 -0.3332 0.3427 -0.4429 0.3590 0.4022 -0.3465 -0.2845 0.2877 0.4879 0.4640 -0.3265 0.2647 -0.3990 -0.4386 0.3493 0.3210 -0.2857 -0.4357 -0.2964 0.2633 -0.3145 0.2817 -0.3936 -0.5317 0.2974 0.3533 -0.4651 0.4702 -0.2619 0.3654 -0.2866 0.2751 -0.3317 -0.2518 -0.4785 -0.4839 0.2766 0.2874 -0.4486 0.3868 0.2681 -0.4656 0.4020 0.3168 -0.3901 -0.4090 0.4383…	1325 3058 3276 4010 4636 5772 6153 6541 7082 7366 9023 9684 9878 10155 10560 10792 12758 13177 16146 21080 24776 26360 26583 27490 28917 30688 31478 31844 32516 33471 33675 35828 35894 37896 38304 39709 39784 40561 40860 40863	0.0233 0.0204 0.0529 0.0685 0.0833 0.0808 0.0948 0.1071 0.1136 0.1252 0.0980 0.0927 0.0982 0.1009 0.0993 0.1012 0.0562 0.0480 -0.0241 -0.1439 -0.2324 -0.2667 -0.2674 -0.2829 -0.3078 -0.3364 -0.3391 -0.3302 -0.3268 -0.3273 -0.3089 -0.3299 -0.3000 -0.3072 -0.2730 -0.2506 -0.1951 -0.1438 -0.0711 0.0089	35827	-0.2452
none	real	descending	Signal2Noise	1000	FALSE	TRUE	FALSE	DA_neurons_rpkm_plusone.DA_neurons_rpkm_plusone.rnk	targets_neuronalcells_analysis.cls	gene_sets.gmt#BIOCARTA_MAPK_PATHWAY	-0.307	-0.9513	0.5888	0.7335	1	-0.3280 -0.3106 -0.3218 0.3054 0.2799 0.4747 0.3577 -0.2426 -0.2752 0.3166 -0.2536 -0.3251 -0.2568 0.2757 0.2635 0.3478 -0.4078 -0.3300 -0.2855 0.2487 -0.2569 0.3488 -0.2716 -0.3155 -0.3458 -0.3264 -0.3015 0.3963 0.3496 -0.3940 0.3345 0.2936 -0.4174 0.2995 -0.2823 0.2555 -0.3815 -0.3806 0.3345 0.3026 -0.2727 -0.3943 -0.3239 0.2528 -0.2834 0.3168 -0.3229 -0.2799 -0.4477 0.3651 0.2943 -0.3479 -0.29…	170 1325 1429 2622 2662 3058 3150 3276 4010 5772 6541 6587 6755 6847 7082 7366 7764 7920 8419 9023 9102 9293 9684 9878 10155 10555 10560 10792 11556 11886 12168 12426 12758 13114 13177 16146 21080 24776 26120 26360 26583 27020 27268 27490 27818 27958 28349 28708 28775 28917 29057 30049 30158 30186 30597 30656 30688 31190 31574 31844 31956 32357 32642 33471 33667 33675 34518 34865 35100 35828 3589…	0.0430 0.0427 0.0673 0.0596 0.0797 0.0897 0.1068 0.1227 0.1216 0.0914 0.0836 0.0932 0.0996 0.1076 0.1118 0.1142 0.1131 0.1177 0.1130 0.1049 0.1093 0.1107 0.1066 0.1071 0.1051 0.0995 0.1035 0.1016 0.0859 0.0802 0.0754 0.0708 0.0641 0.0565 0.0560 -0.0162 -0.1361 -0.2253 -0.2561 -0.2598 -0.2629 -0.2708 -0.2737 -0.2758 -0.2802 -0.2798 -0.2851 -0.2891 -0.2860 -0.2846 -0.2829 -0.3007 -0.2969 -0.2910 -0…	30048	-0.0989
none	real	descending	Signal2Noise	1000	FALSE	TRUE	FALSE	DA_neurons_rpkm_plusone.DA_neurons_rpkm_plusone.rnk	targets_neuronalcells_analysis.cls	gene_sets.gmt#BIOCARTA_BIOPEPTIDES_PATHWAY	-0.3183	-0.9447	0.584	0.7377	1	0.3574 0.3826 0.4745 0.4510 -0.4061 -0.2585 -0.2749 -0.3595 -0.3922 0.4023 -0.3091 0.2957 -0.2893 -0.3432 0.2736 0.3705 -0.3187 -0.2853 0.2684 -0.3659 -0.3540 0.4114 0.3800 0.3711 -0.2595 0.3607 0.3206 -0.3555 0.2614 -0.3569 -0.3182 -0.3081 0.3533 -0.2858 -0.2830 0.2516 0.3563 -0.3638 -0.3172 0.3041 -0.2385 0.4705 -0.2888 0.3229 -0.3109 -0.3496 0.3870 -0.2998 0.3703 -0.2800 -0.3423 0.3042 -0.2905…	114 134 873 1728 2274 2551 2567 2662 3135 4657 5772 6847 7082 7764 8121 9684 9963 10565 11898 13989 16662 19697 21080 26325 27262 28337 28708 30580 30597 32202 35263 36187 36346 36756 37293 37481 37744 40364 40501 40780 40860 41179	0.0687 0.1381 0.1655 0.1805 0.1992 0.2229 0.2528 0.2803 0.2961 0.2803 0.2710 0.2593 0.2675 0.2631 0.2657 0.2354 0.2356 0.2268 0.1977 0.1472 0.0823 0.0087 -0.0249 -0.1493 -0.1678 -0.1879 -0.1904 -0.2259 -0.2164 -0.2420 -0.2959 -0.2953 -0.2756 -0.2606 -0.2467 -0.2237 -0.2014 -0.2183 -0.1728 -0.1256 -0.0710 0.0012	36186	-0.2562
none	real	descending	Signal2Noise	1000	FALSE	TRUE	FALSE	DA_neurons_rpkm_plusone.DA_neurons_rpkm_plusone.rnk	targets_neuronalcells_analysis.cls	gene_sets.gmt#BIOCARTA_PAR1_PATHWAY	-0.3572	-0.9531	0.5021	0.7402	1	-0.2812 -0.2713 0.4240 0.2720 -0.2976 0.3952 0.4178 -0.3882 -0.3323 0.3550 -0.4367 -0.3432 0.3455 -0.4736 -0.3418 0.3674 0.2531 -0.5111 -0.3063 0.3542 -0.2990 0.2870 0.2857 0.4773 -0.3458 0.4222 0.2810 0.2610 0.4845 0.2517 0.3599 0.4580 0.3288 -0.3793 -0.3044 -0.3752 -0.4168 -0.3346 0.3851 0.5004 -0.3779 0.3729 0.2922 -0.3451 0.3948 -0.2566 0.4365 0.2613 0.3252 0.3846 -0.3524 -0.3498 -0.4105 -0.5…	134 310 496 1577 2078 3808 4136 6624 8882 9614 9880 10565 10884 11898 13843 16950 24056 25232 26060 27262 27461 28917 29245 29906 30646 30919 31193 32298 32861 36346 37214 39264 39612 40780 41027 41060 41179	0.0800 0.1460 0.2048 0.2224 0.2499 0.2371 0.2568 0.2144 0.1709 0.1623 0.1645 0.1547 0.1532 0.1325 0.0859 0.0105 -0.1620 -0.1888 -0.2059 -0.2300 -0.2293 -0.2564 -0.2555 -0.2612 -0.2672 -0.2612 -0.2546 -0.2653 -0.2615 -0.3180 -0.3074 -0.3135 -0.2753 -0.2392 -0.1692 -0.0913 0.0012	39263	-0.4066
none	real	descending	Signal2Noise	1000	FALSE	TRUE	FALSE	DA_neurons_rpkm_plusone.DA_neurons_rpkm_plusone.rnk	targets_neuronalcells_analysis.cls	gene_sets.gmt#BIOCARTA_RACCYCD_PATHWAY	-0.4088	-1.0036	0.4647	0.743	1	-0.5363 0.2636 -0.6029 0.5150 -0.4299 0.2948 -0.3569 0.4963 -0.5907 -0.2624 0.5647 0.3560 -0.2545 0.5590 0.3993 -0.2805 -0.3432 0.3674 -0.4241 -0.4745 -0.3458 0.5347 -0.5015 -0.3905 0.4208 0.3090 -0.2940 0.3755 -0.3956 -0.3571 0.4088 0.3353 -0.4312 0.5800 0.5283 0.4454 -0.4143 0.3252 -0.4644 -0.3839 -0.5528 -0.3222 0.3084 0.4075 -0.5954 -0.3183 0.3165 -0.5641 -0.4697 0.5811 -0.2431 -0.6580 0.3912…	310 3150 3625 6847 7764 9614 11779 21080 27311 27490 27818 28708 30158 31449 31956 32040 32398 32409 32878 35054 37214 37509 38418 38602 40781 40795	0.1091 0.0942 0.1327 0.0831 0.0849 0.0553 0.0097 -0.2160 -0.3586 -0.3538 -0.3517 -0.3603 -0.3775 -0.3858 -0.3727 -0.3491 -0.3307 -0.3039 -0.2862 -0.2997 -0.2995 -0.2517 -0.2111 -0.1513 -0.0972 0.0105	31448	-0.1291
none	real	descending	Signal2Noise	1000	FALSE	TRUE	FALSE	DA_neurons_rpkm_plusone.DA_neurons_rpkm_plusone.rnk	targets_neuronalcells_analysis.cls	gene_sets.gmt#BIOCARTA_EPO_PATHWAY	-0.3547	-0.956	0.557	0.7446	1	0.3633 0.3229 0.3855 0.4905 -0.3998 -0.2772 0.4326 -0.2232 -0.4545 0.4846 -0.3958 0.3481 -0.5128 0.3229 0.3297 0.3576 -0.4503 -0.4157 0.2660 0.3449 -0.3898 0.4107 0.5705 -0.4940 -0.3061 0.3018 0.4064 -0.3793 -0.3191 -0.5256 0.4320 0.2583 0.3557 0.3306 -0.3964 0.2895 -0.4507 -0.4767 0.3107 0.4564 0.3937 0.3321 -0.4508 -0.3659 0.3040 0.3460 0.4372 -0.3124 0.3377 0.3187 0.3254 -0.2425 -0.3844 -0.402…	2662 6581 7082 7586 7764 8440 9963 10792 12168 13989 21080 26325 28708 31894 32202 36187 36938 37293 40860	0.0431 0.0030 0.0409 0.0741 0.1137 0.1351 0.1235 0.1226 0.0994 0.0561 -0.1160 -0.2329 -0.2671 -0.2986 -0.2581 -0.2714 -0.1972 -0.1087 0.0090	36186	-0.2562
none	real	descending	Signal2Noise	1000	FALSE	TRUE	FALSE	DA_neurons_rpkm_plusone.DA_neurons_rpkm_plusone.rnk	targets_neuronalcells_analysis.cls	gene_sets.gmt#BIOCARTA_MTOR_PATHWAY	0.4145	1.078	0.3648	0.7503	0.999	-0.4499 -0.3953 -0.4351 -0.4138 0.3530 0.2906 -0.4360 0.2733 0.3261 -0.3856 0.4164 0.3940 0.4252 -0.2432 -0.2896 -0.4258 0.3150 0.3598 -0.4605 -0.3568 0.3684 -0.2874 -0.3617 0.3616 0.3910 -0.3832 -0.4968 -0.2575 -0.3229 0.3878 0.4175 0.4050 0.3322 0.4616 0.2521 0.4798 -0.3838 0.5231 -0.4553 -0.2668 -0.3158 -0.2761 0.4635 -0.3551 0.3250 -0.4989 -0.2063 0.2684 -0.4016 0.4157 -0.2769 -0.4572 0.3500 …	310 1635 3729 5495 6786 7345 7625 8210 8237 8388 8537 9614 9945 13177 27311 28045 28559 30186 31448 31710 35869 36075 37813	0.1558 0.2247 0.2427 0.2511 0.2604 0.2833 0.3111 0.3275 0.3572 0.3830 0.4077 0.4030 0.4145 0.3399 0.0090 0.0063 0.0112 -0.0029 -0.0013 0.0263 -0.0131 0.0449 0.0829	9945	0.0784
none	real	descending	Signal2Noise	1000	FALSE	TRUE	FALSE	DA_neurons_rpkm_plusone.DA_neurons_rpkm_plusone.rnk	targets_neuronalcells_analysis.cls	gene_sets.gmt#BIOCARTA_IL1R_PATHWAY	-0.3419	-0.9569	0.5267	0.7545	1	-0.3464 -0.3286 0.2943 0.4725 -0.4454 0.3552 0.2614 -0.2729 -0.3966 0.3539 0.3205 -0.3139 -0.2603 0.2708 0.4441 0.4369 -0.3108 -0.2791 -0.4192 -0.3717 0.4679 0.2662 0.2803 -0.5103 -0.3380 0.3125 -0.3706 0.3767 -0.3335 -0.5077 0.4368 0.3823 -0.4362 0.3425 -0.3174 0.2567 -0.4633 -0.3448 0.3158 0.4120 -0.4354 -0.4988 -0.3042 -0.3720 -0.3653 0.5413 0.3484 -0.3682 0.3396 0.5501 -0.3847 -0.5071 0.3908 …	1345 1615 2662 3150 3473 4087 6270 6541 9684 11886 12168 12581 12984 13800 17745 23310 23316 27818 28261 28917 30049 30158 30972 33471 33675 35652 35828 38418 38602 39353 39784 39912 40766	0.0334 0.0888 0.1138 0.1481 0.1842 0.2086 0.1829 0.2023 0.1389 0.0911 0.0890 0.0827 0.0756 0.0567 -0.0390 -0.1740 -0.1742 -0.2748 -0.2758 -0.2800 -0.2924 -0.2796 -0.2812 -0.3147 -0.2917 -0.3033 -0.2702 -0.2795 -0.2290 -0.1841 -0.1261 -0.0588 0.0112	33470	-0.1781
none	real	descending	Signal2Noise	1000	FALSE	TRUE	FALSE	DA_neurons_rpkm_plusone.DA_neurons_rpkm_plusone.rnk	targets_neuronalcells_analysis.cls	gene_sets.gmt#BIOCARTA_HER2_PATHWAY	-0.3983	-0.988	0.4521	0.7547	1	-0.4353 0.2892 0.2526 0.5678 -0.4539 0.4747 -0.3046 -0.4731 -0.4126 0.5321 0.3608 -0.5605 0.3357 0.4250 0.4294 0.6135 -0.4919 -0.2572 -0.4552 -0.4343 0.3278 0.3964 -0.4038 -0.4091 -0.4354 -0.3083 -0.4503 0.5607 0.3176 -0.6498 -0.3355 -0.3715 -0.6018 0.4289 -0.4937 0.3563 0.3488 -0.3557 0.2848 0.2758 -0.5429 -0.3543 0.3008 0.5952 -0.5383 0.4322 0.3115 -0.5818 -0.3220 0.4285 -0.5642 -0.3788 0.2978 …	310 1975 5714 5970 6847 7082 7764 8559 9614 21080 24056 28337 28708 29191 31958 36165 36187 37084 37293 37808 40766 40860	0.1215 0.1553 0.1037 0.1349 0.1453 0.1699 0.1800 0.1830 0.1743 -0.1039 -0.1761 -0.2669 -0.2616 -0.2571 -0.2962 -0.3480 -0.2980 -0.2626 -0.2089 -0.1581 -0.1125 0.0090	36164	-0.2552
none	real	descending	Signal2Noise	1000	FALSE	TRUE	FALSE	DA_neurons_rpkm_plusone.DA_neurons_rpkm_plusone.rnk	targets_neuronalcells_analysis.cls	gene_sets.gmt#BIOCARTA_WNT_PATHWAY	-0.3371	-0.9615	0.5129	0.7555	1	-0.4085 -0.2592 -0.4429 0.3533 0.2621 0.5638 0.3879 -0.2857 -0.3250 -0.3175 0.2878 -0.3050 -0.3454 0.3976 -0.2864 0.2965 -0.4231 0.2627 0.4304 -0.3016 0.4389 0.4774 -0.2328 0.4433 0.2873 0.3546 -0.2972 -0.2228 0.4229 -0.4499 0.3378 0.3062 -0.5021 0.2976 -0.2620 0.4595 -0.2493 -0.3596 0.2670 -0.2804 0.3320 -0.5075 -0.3497 0.3178 -0.4054 0.3280 -0.3669 -0.3629 -0.5014 0.3368 0.3422 -0.3365 0.3463 -…	1325 1693 1925 3323 6477 7747 8210 8440 8597 8955 9171 11718 25453 26390 28261 28917 29498 32105 32360 32415 33885 35054 36577 40477 41091 41125	0.0414 0.0999 0.1585 0.1743 0.1269 0.1190 0.1285 0.1425 0.1576 0.1664 0.1777 0.1227 -0.2073 -0.2245 -0.2590 -0.2620 -0.2612 -0.2999 -0.2806 -0.2563 -0.2600 -0.2511 -0.2425 -0.2462 -0.1322 0.0025	40476	-0.5375
none	real	descending	Signal2Noise	1000	FALSE	TRUE	FALSE	DA_neurons_rpkm_plusone.DA_neurons_rpkm_plusone.rnk	targets_neuronalcells_analysis.cls	gene_sets.gmt#BIOCARTA_UCALPAIN_PATHWAY	-0.4689	-0.97	0.5394	0.7599	1	-0.3711 -0.4983 -0.2877 0.5762 -0.5353 -0.5687 0.2531 0.4877 -0.4992 0.7242 0.3123 -0.6281 0.3874 0.6872 0.4921 0.6580 -0.3624 -0.5983 0.3745 -0.2768 0.4475 -0.3620 -0.3083 -0.6480 0.3401 0.6910 -0.4442 0.4234 -0.5539 -0.6603 -0.3524 0.2645 -0.5382 -0.3396 0.3778 -0.6226 -0.2737 -0.4464 0.3003 0.3601 -0.3676 -0.4780 -0.3513 -0.4715 -0.4287 0.6310 0.4664 -0.4955 0.6531 0.3567 -0.4672 -0.3826 0.297…	394 6344 7034 27490 28147 29380 29466 30609 31082 32087 34053 35673 37214 37793 37893 37955 39427 40918	0.1328 0.0286 0.0473 -0.4374 -0.4391 -0.4494 -0.4316 -0.4340 -0.4179 -0.4093 -0.4129 -0.3976 -0.3677 -0.3087 -0.2371 -0.1639 -0.1039 0.0075	29379	-0.0858
none	real	descending	Signal2Noise	1000	FALSE	TRUE	FALSE	DA_neurons_rpkm_plusone.DA_neurons_rpkm_plusone.rnk	targets_neuronalcells_analysis.cls	gene_sets.gmt#BIOCARTA_ERK_PATHWAY	-0.33	-0.9645	0.4948	0.7602	1	-0.2844 -0.3058 -0.2275 0.4225 0.2886 -0.2552 -0.2980 0.2806 -0.3899 0.4495 0.3060 -0.3273 0.2989 0.3488 0.3516 0.4076 -0.3176 -0.2779 -0.2577 0.3029 -0.4023 0.3528 -0.3962 -0.3533 -0.3090 -0.3142 0.2835 0.4255 -0.3598 -0.4271 -0.3157 -0.3526 -0.3234 0.2909 -0.2479 -0.3147 0.3210 -0.3219 -0.3064 -0.2956 -0.2274 0.3575 -0.3540 0.4129 -0.3875 -0.3067 0.2911 -0.2886 -0.2384 -0.2451 -0.3038 0.2631 -0…	49 1325 6847 7082 7366 7764 7784 8210 8559 10555 10792 13177 13209 21080 24476 24633 27262 28337 28708 30597 31082 34222 36187 37293 37793 39822 40780 40860	0.1613 0.2074 0.1018 0.1233 0.1422 0.1564 0.1797 0.1911 0.2026 0.1656 0.1703 0.1152 0.1170 -0.0740 -0.1559 -0.1586 -0.2140 -0.2284 -0.2245 -0.2508 -0.2411 -0.2823 -0.2847 -0.2587 -0.2141 -0.1831 -0.1002 0.0090	36186	-0.2562
none	real	descending	Signal2Noise	1000	FALSE	TRUE	FALSE	DA_neurons_rpkm_plusone.DA_neurons_rpkm_plusone.rnk	targets_neuronalcells_analysis.cls	gene_sets.gmt#BIOCARTA_41BB_PATHWAY	-0.3883	-0.9904	0.457	0.762	1	-0.2816 -0.4415 -0.3177 0.5242 -0.3260 0.4041 -0.3817 -0.3885 -0.3578 0.3856 0.4112 -0.3413 -0.4309 -0.3684 0.5507 0.4003 -0.3944 -0.2260 -0.5163 -0.5553 0.5269 0.2863 0.2982 -0.4571 -0.3555 -0.4461 -0.3837 0.3711 -0.4016 -0.5431 0.4698 0.4758 -0.5201 0.4034 -0.4498 0.5052 -0.5224 -0.2893 0.2698 0.3948 -0.4965 -0.6535 0.4482 -0.4523 -0.3171 0.4051 -0.2806 -0.2790 -0.2520 0.5646 -0.2770 -0.5881 0.…	2474 2662 3058 3150 4010 9684 10180 12168 13114 14519 27818 30158 31556 38418 38602 39784 40561	0.0311 0.1148 0.1871 0.2656 0.3146 0.1995 0.2069 0.1670 0.1484 0.1143 -0.1933 -0.2231 -0.2218 -0.2946 -0.2030 -0.1118 0.0162	38417	-0.3514
none	real	descending	Signal2Noise	1000	FALSE	TRUE	FALSE	DA_neurons_rpkm_plusone.DA_neurons_rpkm_plusone.rnk	targets_neuronalcells_analysis.cls	gene_sets.gmt#BIOCARTA_CARM_ER_PATHWAY	-0.3505	-0.9729	0.4978	0.7661	1	-0.4310 -0.3260 -0.3385 0.3053 0.2568 0.4687 0.4574 0.2907 0.2796 -0.3320 -0.3888 -0.3432 0.3419 0.4931 -0.3684 -0.2518 -0.3980 -0.3158 0.4467 0.5027 -0.2984 0.3562 -0.2639 -0.3354 0.2972 0.3053 -0.2958 0.3995 0.3813 -0.3093 0.4156 -0.2878 -0.3815 -0.3676 0.2629 -0.3299 -0.3085 -0.4331 0.4106 0.3096 0.3936 -0.3417 -0.4157 0.2845 0.2433 0.4563 -0.4249 0.2671 -0.5538 0.4534 0.4147 -0.3898 -0.4858 -…	2342 5714 5970 7188 7444 7747 8699 9157 9864 9977 10560 12095 13821 13949 19802 25062 25824 26390 27390 27628 28366 28408 29365 29643 30643 31958 33491 34758 35054 36518 37475 37808 38412 39789 39897	0.0112 -0.0321 -0.0014 -0.0017 0.0198 0.0388 0.0370 0.0450 0.0436 0.0559 0.0543 0.0234 -0.0174 -0.0198 -0.1619 -0.2868 -0.3006 -0.3079 -0.3226 -0.3180 -0.3230 -0.3109 -0.3175 -0.3065 -0.3091 -0.3133 -0.3158 -0.3052 -0.2695 -0.2530 -0.2166 -0.1623 -0.1086 -0.0545 0.0323	33490	-0.1785
none	real	descending	Signal2Noise	1000	FALSE	TRUE	FALSE	DA_neurons_rpkm_plusone.DA_neurons_rpkm_plusone.rnk	targets_neuronalcells_analysis.cls	gene_sets.gmt#BIOCARTA_IL22BP_PATHWAY	-0.4085	-0.9268	0.5788	0.7691	1	-0.4084 0.3335 0.5736 0.4882 -0.7362 0.3353 0.4175 -0.5179 -0.4677 0.6410 -0.4260 -0.2489 -0.4552 0.3819 -0.4075 0.4725 -0.4453 -0.5187 -0.3762 -0.3760 -0.3652 0.3933 0.4925 -0.7011 -0.4030 0.2600 0.3304 0.3462 -0.3034 -0.5128 0.6368 0.3724 -0.3117 0.4043 -0.4586 -0.3335 -0.6262 -0.5519 0.4517 0.6633 -0.4910 0.3804 -0.4478 -0.4872 -0.3274 0.5245 0.6072 0.2988 0.3796 0.6271 -0.4638 -0.4144 -0.4354…	2567 5772 5834 7277 9963 12815 13989 17038 24453 26325 28337 30581 34981 37481 39675 40501	0.0626 0.0578 0.1283 0.1482 0.1120 0.0503 0.0228 -0.0512 -0.2303 -0.2639 -0.2882 -0.3017 -0.3272 -0.2741 -0.1635 0.0177	34980	-0.2189
none	real	descending	Signal2Noise	1000	FALSE	TRUE	FALSE	DA_neurons_rpkm_plusone.DA_neurons_rpkm_plusone.rnk	targets_neuronalcells_analysis.cls	gene_sets.gmt#BIOCARTA_INFLAM_PATHWAY	-0.4413	-0.9755	0.4927	0.773	1	0.3866 -0.4263 0.5476 0.5188 -0.3877 -0.4120 -0.2157 -0.3693 -0.4352 0.5837 -0.4136 -0.6085 0.2420 -0.4599 0.5892 0.6433 0.3206 -0.5433 -0.5027 -0.3282 0.3434 -0.4822 0.2681 -0.3096 -0.4467 0.4210 -0.2853 0.5580 0.3508 -0.6374 -0.3558 0.3459 -0.5885 -0.3979 -0.4276 -0.6187 -0.3283 -0.3841 0.4752 0.4934 -0.5267 -0.5147 0.2595 -0.4435 -0.3978 0.4674 0.4091 -0.2934 0.6998 -0.3199 -0.5147 0.3048 0.23…	2362 2794 5540 5898 9946 10180 12162 14514 14519 16718 17745 18833 19867 21281 23310 23316 23697 29019 30972 31556 33471 33675 33736 35828 37013 40244 40262 40766	0.0245 0.0898 0.0711 0.1075 0.0277 0.0392 -0.0016 -0.0586 -0.0587 -0.1121 -0.1370 -0.1634 -0.1884 -0.2227 -0.2719 -0.2721 -0.2813 -0.3920 -0.4116 -0.3948 -0.3995 -0.3614 -0.3195 -0.3127 -0.2741 -0.2344 -0.1162 0.0112	33470	-0.1781
none	real	descending	Signal2Noise	1000	FALSE	TRUE	FALSE	DA_neurons_rpkm_plusone.DA_neurons_rpkm_plusone.rnk	targets_neuronalcells_analysis.cls	gene_sets.gmt#BIOCARTA_CSK_PATHWAY	0.4289	1.0481	0.3803	0.7731	1	0.6416 -0.2740 0.3241 -0.3647 0.6703 0.2946 0.3273 -0.3174 0.3553 0.4044 -0.4020 0.3112 -0.3971 -0.6817 -0.2520 0.2768 0.2758 -0.4467 -0.3840 0.4902 -0.5084 0.2973 0.4126 0.5220 -0.5367 -0.4873 0.4680 0.3042 0.4068 0.3181 -0.5010 0.4945 0.4271 -0.4139 -0.4330 -0.3363 -0.3494 -0.3541 0.4829 0.3467 0.3000 -0.3130 0.3010 0.2491 0.5778 -0.5414 0.2895 0.5864 0.3493 -0.4684 0.5469 0.3934 -0.4052 0.4913…	10 516 583 2745 5605 7784 8882 8933 9870 11668 11972 14481 21281 23697 26390 27262 29885 30050 35402 37393 40244 40780	0.2105 0.3107 0.4185 0.4289 0.3986 0.3716 0.3653 0.3841 0.3770 0.3413 0.3407 0.2799 0.1149 0.0563 -0.0027 -0.0147 -0.0598 -0.0447 -0.1300 -0.1200 -0.0919 0.0109	2745	0.3259
none	real	descending	Signal2Noise	1000	FALSE	TRUE	FALSE	DA_neurons_rpkm_plusone.DA_neurons_rpkm_plusone.rnk	targets_neuronalcells_analysis.cls	gene_sets.gmt#BIOCARTA_ACH_PATHWAY	0.3932	1.0333	0.4	0.7849	1	-0.3587 0.4181 0.3064 -0.4194 0.3511 0.2823 0.3708 -0.3503 0.4036 -0.2834 -0.4185 -0.2725 -0.4673 0.5159 -0.6182 -0.3621 -0.4318 0.3027 0.4719 0.3318 0.2958 0.3616 0.2720 -0.4100 0.2835 0.2921 -0.4709 -0.2749 0.2184 0.3746 -0.3830 -0.3589 0.2985 -0.4599 -0.4555 0.3464 0.4249 0.3457 -0.3097 -0.4051 0.4439 0.3412 -0.3355 0.4982 0.5008 0.4452 -0.3434 0.4155 -0.4337 0.3829 0.4030 -0.4332 -0.4464 0.42…	310 1436 2797 6344 9614 11910 24056 27311 28245 28912 30226 31082 31095 32740 36346 38973	0.2078 0.3199 0.3932 0.3651 0.3140 0.2703 -0.0244 -0.0875 -0.0890 -0.0801 -0.0783 -0.0592 -0.0197 -0.0071 -0.0086 0.0547	2797	0.3234
none	real	descending	Signal2Noise	1000	FALSE	TRUE	FALSE	DA_neurons_rpkm_plusone.DA_neurons_rpkm_plusone.rnk	targets_neuronalcells_analysis.cls	gene_sets.gmt#BIOCARTA_FCER1_PATHWAY	0.3458	1.0209	0.3824	0.7904	1	-0.3614 -0.2772 0.2879 0.4833 -0.3114 0.2989 -0.3402 -0.3599 -0.3716 0.4742 0.4577 -0.2653 -0.2695 0.4300 0.3359 0.4880 -0.4696 0.2213 -0.2811 -0.4016 0.3113 0.4086 0.3001 0.3230 0.2989 0.3036 -0.3723 0.2557 -0.3355 -0.5175 -0.2888 -0.3341 -0.3078 0.3902 -0.3171 0.3119 0.3611 -0.3749 -0.3637 -0.3082 -0.3128 0.2784 0.3089 0.3521 -0.2847 -0.3705 0.3049 -0.4554 0.2450 0.2852 -0.2800 -0.3496 0.3346 0…	134 310 542 873 1029 2551 2662 2861 4350 5921 6847 7082 7764 8121 9614 10792 12168 12758 12867 13688 19762 21080 24056 28708 30513 32202 32371 33130 33667 34518 36187 36938 37293 39481 39709 39784 40516 40860	0.0777 0.1418 0.1965 0.2412 0.2870 0.2853 0.3172 0.3458 0.3355 0.3173 0.3117 0.3220 0.3196 0.3240 0.2967 0.2743 0.2442 0.2321 0.2315 0.2124 0.0650 0.0330 -0.0392 -0.1446 -0.1770 -0.2026 -0.1909 -0.1916 -0.1855 -0.1847 -0.1984 -0.1870 -0.1644 -0.1733 -0.1325 -0.0873 -0.0482 0.0090	2861	0.32
none	real	descending	Signal2Noise	1000	FALSE	TRUE	FALSE	DA_neurons_rpkm_plusone.DA_neurons_rpkm_plusone.rnk	targets_neuronalcells_analysis.cls	gene_sets.gmt#BIOCARTA_BCELLSURVIVAL_PATHWAY	-0.3872	-0.9028	0.6318	0.815	1	-0.5330 -0.3607 -0.3021 0.5453 -0.6578 -0.5409 -0.3388 0.3740 -0.5511 0.5312 0.4108 -0.4324 0.4669 0.6414 0.3659 0.5705 -0.2780 -0.3693 -0.3618 -0.3489 0.3864 -0.3438 -0.3973 -0.5313 0.3982 0.5170 -0.4940 0.3630 -0.4634 -0.5526 0.4561 0.2690 -0.4641 0.3755 0.3731 -0.4472 -0.3789 -0.4070 -0.3432 0.3522 -0.5404 -0.3086 -0.3351 -0.4015 -0.5370 0.4633 0.5499 -0.5896 0.4703 0.5260 -0.6252 -0.5066 0.35…	310 9614 10441 24056 26901 26911 27311 30225 31448 31707 32870 33280 35267 35673 36938 37793	0.2339 0.0397 0.0443 -0.2860 -0.3397 -0.3246 -0.3166 -0.3495 -0.3316 -0.2878 -0.2560 -0.2019 -0.1666 -0.0881 -0.0140 0.0834	30224	-0.1023
none	real	descending	Signal2Noise	1000	FALSE	TRUE	FALSE	DA_neurons_rpkm_plusone.DA_neurons_rpkm_plusone.rnk	targets_neuronalcells_analysis.cls	gene_sets.gmt#BIOCARTA_AGR_PATHWAY	-0.2962	-0.8416	0.7921	0.8182	1	-0.3048 -0.3814 0.3928 0.4073 -0.2842 0.4592 0.2487 -0.3776 -0.3069 0.4528 0.2878 -0.4959 0.3335 -0.3163 0.3976 0.5933 -0.3587 -0.4736 -0.3498 0.2656 0.3644 -0.2699 0.3222 0.2881 -0.3578 0.3677 -0.3380 0.4485 -0.3217 -0.4694 -0.3060 -0.2650 -0.3590 -0.2277 -0.3741 -0.4393 -0.3670 -0.3953 0.3530 0.3577 -0.4166 -0.3213 -0.2970 -0.3056 -0.2634 0.3170 0.2737 -0.3564 0.3116 0.3444 -0.3263 -0.3513 0.23…	1122 2035 2306 2662 3092 4636 6344 6416 6688 6847 7962 8559 12007 12168 12205 12679 24707 27490 28708 28809 28912 29466 31082 31956 33791 34053 34155 34518 35673 35940 36577 37245 37793 38892 38973 39986	0.0374 0.0676 0.1106 0.1484 0.1809 0.1766 0.1599 0.1826 0.1993 0.2180 0.2092 0.2106 0.1317 0.1322 0.1356 0.1273 -0.1636 -0.2239 -0.2433 -0.2352 -0.2270 -0.2282 -0.2504 -0.2516 -0.2700 -0.2492 -0.2241 -0.2040 -0.1984 -0.1700 -0.1475 -0.1221 -0.0904 -0.0635 -0.0112 0.0302	33790	-0.1866
none	real	descending	Signal2Noise	1000	FALSE	TRUE	FALSE	DA_neurons_rpkm_plusone.DA_neurons_rpkm_plusone.rnk	targets_neuronalcells_analysis.cls	gene_sets.gmt#BIOCARTA_CARDIACEGF_PATHWAY	-0.3704	-0.8429	0.7015	0.8259	1	0.3771 -0.3642 0.5733 0.5788 -0.4556 -0.4656 0.2723 -0.4132 -0.5151 0.6542 -0.3383 -0.4440 0.3297 -0.3426 0.3691 0.6350 0.3874 -0.6096 -0.3632 0.2973 0.3442 -0.3622 0.4251 -0.5743 -0.3653 0.3969 -0.4336 0.4085 -0.6570 -0.5545 0.4739 0.4903 0.4155 -0.3841 -0.3808 -0.4946 -0.4400 -0.4086 0.4689 0.5631 -0.3913 0.3395 -0.2823 -0.4998 0.3624 0.4887 0.5977 -0.2951 0.6419 0.4368 -0.4698 -0.4368 0.2604 -…	134 297 1325 6347 7308 8559 11898 12168 21080 27818 32202 36938 37205 37214 37744 38031 38418 39778	0.1550 0.2853 0.3491 0.2633 0.2700 0.2627 0.1892 0.1890 -0.0272 -0.1792 -0.2555 -0.3124 -0.2587 -0.1987 -0.1465 -0.0858 -0.0235 0.0352	36937	-0.2842
none	real	descending	Signal2Noise	1000	FALSE	TRUE	FALSE	DA_neurons_rpkm_plusone.DA_neurons_rpkm_plusone.rnk	targets_neuronalcells_analysis.cls	gene_sets.gmt#BIOCARTA_KERATINOCYTE_PATHWAY	-0.3199	-0.8928	0.6008	0.8261	1	-0.2922 0.3101 0.4386 0.5068 -0.4691 -0.2840 -0.2558 -0.4408 -0.4247 0.5529 0.2850 -0.3173 -0.2929 0.3015 0.3348 0.5244 -0.3472 -0.4114 -0.4305 -0.3031 -0.3284 0.3524 0.2375 -0.4914 -0.3549 -0.2583 -0.3741 0.4285 -0.3080 -0.5338 0.3598 0.3252 -0.3632 0.3299 -0.4081 -0.2636 -0.3650 -0.3405 0.3026 0.4659 -0.4246 0.3374 -0.2661 0.2408 -0.3272 0.3506 0.4765 -0.3475 0.4111 0.4961 -0.4402 -0.3641 0.257…	134 2234 2622 2662 2933 3058 3150 3588 4704 6541 6847 7308 7764 7811 8210 8559 9684 11886 11898 12168 12758 16146 17745 21080 27577 27818 28245 28708 30049 30158 31844 32357 33667 35325 35378 36938 37245 37293 37323 37753 38418 38602 39227 39784 40489 40561	0.0746 0.0596 0.0836 0.1159 0.1411 0.1689 0.1971 0.2148 0.2111 0.1836 0.1924 0.1960 0.1985 0.2107 0.2133 0.2162 0.1974 0.1477 0.1511 0.1477 0.1355 0.0533 0.0145 -0.0665 -0.2190 -0.2192 -0.2231 -0.2270 -0.2496 -0.2421 -0.2690 -0.2663 -0.2797 -0.2970 -0.2751 -0.2845 -0.2621 -0.2333 -0.2040 -0.1824 -0.1632 -0.1315 -0.1062 -0.0745 -0.0374 0.0162	35324	-0.2285
none	real	descending	Signal2Noise	1000	FALSE	TRUE	FALSE	DA_neurons_rpkm_plusone.DA_neurons_rpkm_plusone.rnk	targets_neuronalcells_analysis.cls	gene_sets.gmt#BIOCARTA_NGF_PATHWAY	-0.3272	-0.8438	0.7927	0.8346	1	-0.5812 -0.3142 -0.2649 0.4015 -0.6327 -0.3602 -0.4136 -0.3329 -0.4200 0.3558 0.4192 0.3718 0.3987 0.4589 0.3200 0.3492 -0.3049 0.2845 -0.4466 -0.4564 0.3636 -0.3372 -0.3912 -0.3125 0.3718 0.4045 -0.4887 0.2749 -0.3549 -0.4488 0.4328 0.3173 -0.3065 0.5301 0.2515 0.3018 -0.3128 0.4582 -0.4603 0.4055 -0.3902 0.3653 0.4503 0.2857 -0.4541 -0.3384 0.4844 -0.4910 0.3247 0.5033 -0.5493 -0.4354 0.3787 -0…	310 2662 7082 7764 8440 9614 10792 12168 21080 24056 24476 24633 28708 32202 36187 36938 37293 40860	0.1932 0.2377 0.1776 0.2024 0.2216 0.2194 0.2090 0.1852 -0.0310 -0.1032 -0.1125 -0.1144 -0.1910 -0.2306 -0.2487 -0.1798 -0.0969 0.0090	36186	-0.2562
none	real	descending	Signal2Noise	1000	FALSE	TRUE	FALSE	DA_neurons_rpkm_plusone.DA_neurons_rpkm_plusone.rnk	targets_neuronalcells_analysis.cls	gene_sets.gmt#BIOCARTA_CHEMICAL_PATHWAY	-0.329	-0.8581	0.7036	0.835	1	-0.4439 0.5114 -0.4808 0.3205 -0.3934 -0.4027 -0.4347 0.3522 -0.4890 0.3580 0.3450 -0.2843 0.4400 0.4379 -0.3528 0.3390 0.3195 0.3214 -0.4450 -0.4409 -0.4435 0.3272 -0.6684 -0.3669 0.2831 -0.2949 -0.4927 0.4273 -0.2196 -0.2644 0.3778 0.3012 0.3177 0.4187 0.2934 0.3440 0.2877 0.3741 -0.3824 0.2785 -0.5948 0.4408 0.3469 0.4761 -0.4945 0.2440 0.4508 -0.4182 0.2771 0.3442 -0.5563 -0.4873 0.3708 0.387…	134 836 2797 4704 5772 6344 11164 11898 26901 26911 27311 28328 29466 29749 32087 33593 35434 37070 39955 40193 40208 40393	0.1375 0.2131 0.2242 0.2202 0.2300 0.2481 0.1405 0.1293 -0.2272 -0.2199 -0.2208 -0.2335 -0.2453 -0.2352 -0.2656 -0.2692 -0.2718 -0.2590 -0.2443 -0.1602 -0.0703 0.0203	39954	-0.4665
none	real	descending	Signal2Noise	1000	FALSE	TRUE	FALSE	DA_neurons_rpkm_plusone.DA_neurons_rpkm_plusone.rnk	targets_neuronalcells_analysis.cls	gene_sets.gmt#BIOCARTA_CCR3_PATHWAY	-0.3352	-0.8612	0.7198	0.8392	1	-0.2927 0.2961 0.4777 0.4180 -0.4044 0.2920 -0.3947 -0.3865 -0.5029 0.2927 0.3200 0.3099 0.4390 -0.4893 0.3221 0.4677 0.3729 -0.3892 -0.4544 -0.3805 -0.3746 0.4085 -0.4317 0.5474 0.3079 0.4729 -0.3745 -0.2272 0.4649 -0.2808 -0.3081 0.4263 0.3202 0.3049 0.3645 -0.3453 -0.3462 0.4504 -0.2955 0.4418 -0.5585 0.4958 0.5101 0.3284 -0.3644 -0.3747 0.4138 -0.4192 0.4056 0.3174 -0.4651 -0.3773 0.3365 -0.4…	134 6020 6344 6624 6847 7764 7784 9880 11898 17902 21080 21538 23344 26060 27262 28708 29915 33570 35958 37214 37293 40380 40780	0.1796 0.0810 0.1147 0.1475 0.1799 0.1895 0.2206 0.1887 0.1483 0.0027 -0.0744 -0.0855 -0.1293 -0.1886 -0.2066 -0.2246 -0.2312 -0.2773 -0.2765 -0.2374 -0.1690 -0.1209 0.0109	35957	-0.2492
none	real	descending	Signal2Noise	1000	FALSE	TRUE	FALSE	DA_neurons_rpkm_plusone.DA_neurons_rpkm_plusone.rnk	targets_neuronalcells_analysis.cls	gene_sets.gmt#BIOCARTA_CYTOKINE_PATHWAY	-0.3935	-0.8456	0.687	0.8413	1	0.2387 -0.6034 0.4685 0.4771 -0.3415 0.3442 0.3143 -0.4918 -0.3819 0.6008 -0.3466 -0.5360 0.2828 -0.5887 0.6616 0.6140 -0.4177 -0.4759 -0.5232 -0.3862 0.3583 -0.5182 0.2736 0.3207 -0.4811 0.4883 0.3881 0.4980 0.5271 -0.6813 0.3271 -0.3385 -0.6165 -0.3123 -0.4939 -0.5499 -0.4007 -0.4669 0.4238 0.5317 -0.5210 -0.5594 -0.2653 -0.5052 -0.4428 -0.2924 0.4773 -0.3186 0.5673 -0.3814 -0.4582 0.3135 0.227…	2362 5540 10180 12162 14514 14516 14519 16718 17745 19849 19867 23310 23316 25398 29019 30972 31556 35063 37013 40766	0.1081 0.1278 0.0499 0.0167 -0.0404 -0.0404 -0.0404 -0.0938 -0.1187 -0.1697 -0.1701 -0.2536 -0.2538 -0.2955 -0.3461 -0.3372 -0.2888 -0.2691 -0.1801 0.0112	30971	-0.1186
none	real	descending	Signal2Noise	1000	FALSE	TRUE	FALSE	DA_neurons_rpkm_plusone.DA_neurons_rpkm_plusone.rnk	targets_neuronalcells_analysis.cls	gene_sets.gmt#BIOCARTA_PDGF_PATHWAY	-0.3048	-0.8645	0.7034	0.8434	1	-0.4460 0.3106 0.3871 0.4758 -0.5890 -0.2796 -0.3292 -0.3977 -0.4827 0.4860 -0.3020 -0.2754 0.2817 0.3540 0.2894 0.4369 -0.3750 -0.3094 -0.4222 -0.3759 -0.2942 0.3749 -0.2588 -0.3943 -0.2583 0.2856 -0.3852 0.2777 -0.2326 -0.5165 0.3835 0.3290 0.2976 0.3946 -0.3383 0.2823 -0.3616 -0.3385 -0.3305 0.4217 -0.4932 0.4031 0.2906 0.2661 -0.3664 0.3084 0.5132 -0.4492 0.3939 0.4590 -0.5269 -0.3840 -0.2652…	134 310 2567 2662 5772 7082 7764 8440 9614 10792 11898 12168 12758 13209 13989 21080 24056 24453 26325 28337 28708 29812 32202 32763 33736 36187 36938 37293 37481 39784 40501 40860	0.1166 0.2134 0.2106 0.2595 0.2144 0.2064 0.2107 0.2122 0.1970 0.1775 0.1564 0.1547 0.1436 0.1350 0.1165 -0.0556 -0.1278 -0.1371 -0.1776 -0.2163 -0.2140 -0.2262 -0.2614 -0.2503 -0.2453 -0.2652 -0.2395 -0.2021 -0.1592 -0.1457 -0.0793 0.0090	36186	-0.2562
none	real	descending	Signal2Noise	1000	FALSE	TRUE	FALSE	DA_neurons_rpkm_plusone.DA_neurons_rpkm_plusone.rnk	targets_neuronalcells_analysis.cls	gene_sets.gmt#BIOCARTA_VEGF_PATHWAY	-0.3045	-0.8491	0.7366	0.8449	1	-0.4852 -0.2961 -0.3678 -0.3039 -0.4034 -0.4243 -0.3711 0.4391 -0.3630 0.2660 0.3467 0.3856 0.5220 -0.3073 0.2670 -0.4264 0.3605 -0.2809 -0.4667 -0.2987 -0.3549 -0.3384 -0.4755 -0.3657 0.3827 0.3822 -0.3954 0.2499 -0.4002 0.3320 0.5127 0.4358 0.3883 0.3822 0.3699 -0.2547 -0.4253 0.4561 -0.4075 0.3736 -0.4451 0.4380 0.3685 -0.3434 -0.3680 -0.3806 0.3784 -0.2907 0.3639 0.4209 -0.3961 -0.4364 0.2717…	134 310 4709 5538 5878 5990 6344 8215 9422 9614 11047 11898 21080 24056 24508 27234 27763 27831 29466 29749 31674 32202 33286 33893 36074 39383 40530 40729 40860	0.1212 0.2220 0.1526 0.1653 0.1880 0.2156 0.2354 0.2096 0.1949 0.2041 0.1779 0.1632 -0.0596 -0.1319 -0.1422 -0.2008 -0.2048 -0.1973 -0.2229 -0.2148 -0.2399 -0.2290 -0.2274 -0.2118 -0.2242 -0.2377 -0.1778 -0.0886 0.0090	39382	-0.4165
none	real	descending	Signal2Noise	1000	FALSE	TRUE	FALSE	DA_neurons_rpkm_plusone.DA_neurons_rpkm_plusone.rnk	targets_neuronalcells_analysis.cls	gene_sets.gmt#BIOCARTA_IL2_PATHWAY	-0.3307	-0.8672	0.6593	0.849	1	0.4170 0.2962 0.3364 0.4346 -0.4280 -0.3866 0.3740 0.2102 -0.3902 0.5350 -0.4690 0.3521 -0.6614 0.3100 0.2803 -0.3137 -0.6047 -0.3554 -0.3760 -0.3031 -0.3866 0.3607 0.4743 -0.5445 -0.3200 -0.4060 0.3526 -0.4772 -0.5098 -0.5906 0.4637 0.3021 0.3191 0.3875 -0.6239 0.5047 -0.3798 -0.3909 -0.2932 0.4354 0.4079 -0.3934 -0.3959 -0.3467 0.3445 0.2902 0.4927 0.3764 0.4788 -0.2667 0.3874 -0.2832 -0.3318 0…	851 2662 2861 3514 6418 7082 7764 8440 9870 10792 12168 13989 14519 21080 24453 26325 28708 36187 36938 37293 39675 40860	0.1000 0.1347 0.2059 0.2579 0.2288 0.2492 0.2647 0.2759 0.2603 0.2520 0.2261 0.1825 0.1697 0.0105 -0.0708 -0.1087 -0.1493 -0.2699 -0.2206 -0.1584 -0.1114 0.0090	36186	-0.2562
none	real	descending	Signal2Noise	1000	FALSE	TRUE	FALSE	DA_neurons_rpkm_plusone.DA_neurons_rpkm_plusone.rnk	targets_neuronalcells_analysis.cls	gene_sets.gmt#BIOCARTA_ARAP_PATHWAY	-0.3501	-0.8684	0.668	0.8582	1	0.3597 0.4130 0.5563 0.5208 -0.4296 -0.3017 0.3509 -0.3948 -0.4414 0.6674 -0.3467 -0.3214 -0.4875 0.3947 -0.3635 0.3991 -0.5332 -0.4642 0.4461 0.3249 -0.4054 0.5175 0.4253 -0.4193 -0.3235 0.4140 0.4073 -0.2827 -0.3403 -0.5971 0.2449 0.2720 -0.4234 -0.3659 -0.4019 -0.4147 0.2205 -0.5407 0.4165 0.4120 0.4377 0.4067 -0.4173 -0.3349 0.3610 0.3857 0.4084 0.3686 0.3787 0.4605 0.3163 -0.2616 -0.4393 -0.…	1004 1105 4412 10413 11503 13847 13907 13963 24540 26745 28558 31600 34180 37162 38177 39038 39261	0.1266 0.2695 0.2662 0.1418 0.1295 0.0742 0.0741 0.0738 -0.1816 -0.2228 -0.2448 -0.2768 -0.2778 -0.2580 -0.1763 -0.0745 0.0478	37161	-0.2934
none	real	descending	Signal2Noise	1000	FALSE	TRUE	FALSE	DA_neurons_rpkm_plusone.DA_neurons_rpkm_plusone.rnk	targets_neuronalcells_analysis.cls	gene_sets.gmt#BIOCARTA_RAS_PATHWAY	-0.2847	-0.7715	0.8774	0.8607	1	-0.2777 0.3378 -0.2220 0.4515 -0.3878 0.2053 -0.3863 -0.2891 -0.3728 0.2866 0.4909 0.2911 -0.2995 0.2815 0.4478 0.4675 -0.4081 0.5100 -0.3431 -0.4623 0.3142 0.4636 -0.2814 -0.3795 -0.3050 -0.3767 0.3333 0.3539 0.2258 -0.5507 -0.4396 -0.4959 -0.4610 0.4094 0.2589 0.3551 0.4550 -0.3775 -0.3639 -0.5050 -0.4313 -0.2475 0.3175 0.5550 -0.5617 -0.2650 -0.3010 -0.5056 -0.3517 -0.3010 -0.4005 0.3160 0.425…	310 836 2797 4636 7764 7780 9614 10792 21080 24056 25049 27311 27490 27818 28708 30158 33350 34960 37214 37293 37504 38418 40393	0.1332 0.2303 0.2522 0.2583 0.2114 0.2399 0.2138 0.1980 -0.0517 -0.1239 -0.1450 -0.1895 -0.1828 -0.1786 -0.1846 -0.1980 -0.2378 -0.2300 -0.2212 -0.1590 -0.0978 -0.0445 0.0203	37213	-0.2953
none	real	descending	Signal2Noise	1000	FALSE	TRUE	FALSE	DA_neurons_rpkm_plusone.DA_neurons_rpkm_plusone.rnk	targets_neuronalcells_analysis.cls	gene_sets.gmt#BIOCARTA_CTLA4_PATHWAY	-0.3389	-0.7754	0.767	0.8641	1	0.3886 -0.6627 -0.5272 0.4003 -0.2859 -0.4958 -0.6232 0.5158 -0.4401 -0.2673 0.5165 0.4975 0.3346 -0.2882 0.5964 -0.3619 0.3420 0.2598 -0.5016 -0.5906 0.4929 -0.4284 0.2764 0.3771 0.4886 0.3621 -0.3977 -0.3932 -0.6734 -0.5157 0.2819 0.5181 -0.3376 0.5320 0.4049 0.4111 -0.4676 0.5706 -0.5223 -0.3560 -0.4410 -0.6321 0.6392 -0.5974 0.2698 -0.3959 0.3387 -0.3363 0.4671 0.3904 -0.3501 -0.5743 0.5717 -…	310 2790 3649 7082 8933 9614 9870 10458 11668 11972 14519 21281 23697 27046 27570 28625 37393 39664 41096	0.1793 0.2115 0.2704 0.2310 0.2158 0.2237 0.2405 0.2453 0.2277 0.2303 0.1686 0.0045 -0.0541 -0.1230 -0.1209 -0.1262 -0.2527 -0.1821 0.0032	37392	-0.3023
none	real	descending	Signal2Noise	1000	FALSE	TRUE	FALSE	DA_neurons_rpkm_plusone.DA_neurons_rpkm_plusone.rnk	targets_neuronalcells_analysis.cls	gene_sets.gmt#BIOCARTA_BCR_PATHWAY	0.3463	0.9841	0.4909	0.8671	1	0.3044 0.2580 0.3689 0.5141 -0.2883 -0.3289 -0.3281 0.2732 -0.4159 0.5600 0.4309 0.2884 -0.3803 0.4038 0.3865 0.4168 -0.4547 -0.2531 -0.2942 -0.3655 -0.2975 0.4147 0.3738 -0.3599 -0.2897 0.2833 0.2940 -0.2617 -0.4229 -0.5534 -0.2876 -0.3092 0.3194 0.3733 -0.3329 0.3060 0.3189 -0.3830 -0.3404 -0.2692 -0.2454 0.3687 -0.2961 0.3051 -0.2895 -0.3829 0.3659 -0.3329 0.3829 0.2954 0.2963 -0.3355 0.3048 0…	134 542 611 873 1029 2551 2662 2861 4350 5921 7082 7764 8121 9684 10792 11898 12168 12867 13688 21080 27490 28708 32202 32371 33130 36104 36187 36938 37293 39481 39784 40516 40860 40898	0.0798 0.1318 0.1902 0.2378 0.2848 0.2840 0.3168 0.3463 0.3366 0.3190 0.3073 0.3052 0.3099 0.2811 0.2605 0.2376 0.2344 0.2196 0.2005 0.0211 -0.1290 -0.1508 -0.2198 -0.2077 -0.2080 -0.2530 -0.2276 -0.2153 -0.1920 -0.1998 -0.1590 -0.1184 -0.0596 0.0080	2861	0.32
none	real	descending	Signal2Noise	1000	FALSE	TRUE	FALSE	DA_neurons_rpkm_plusone.DA_neurons_rpkm_plusone.rnk	targets_neuronalcells_analysis.cls	gene_sets.gmt#BIOCARTA_NFAT_PATHWAY	0.3782	0.9735	0.509	0.868	1	-0.3199 0.2630 0.2732 0.5106 -0.3754 -0.3410 -0.4931 -0.3681 -0.3527 0.4153 0.4816 -0.2811 0.3679 0.4340 0.3146 0.5395 0.3399 0.2719 -0.4149 -0.5310 0.4638 0.2937 -0.2733 0.3679 0.3646 0.3195 -0.4704 0.2901 -0.3798 -0.4793 -0.3395 0.3493 -0.3558 0.3961 0.2590 -0.2759 0.3630 0.3517 -0.4354 -0.2580 -0.4157 -0.3201 0.4718 0.3242 -0.2772 -0.3255 0.4195 -0.4468 0.3958 0.3635 -0.4594 -0.4065 0.4818 -0.…	10 310 516 542 583 873 1029 1292 2261 2551 2662 3000 3162 5495 5605 5921 6477 6847 7545 7764 8121 8597 9614 9684 10560 12950 13453 13688 13833 18791 21080 24056 26390 27311 28708 29885 30050 30186 31778 32371 32383 33130 34053 37293 37744 38031 39111 39268 39333 39978 40516 41117 41179	0.0758 0.1141 0.1497 0.1893 0.2278 0.2559 0.2852 0.3095 0.3108 0.3272 0.3476 0.3611 0.3782 0.3359 0.3473 0.3530 0.3515 0.3537 0.3466 0.3507 0.3507 0.3470 0.3283 0.3325 0.3157 0.2589 0.2475 0.2424 0.2393 0.1189 0.0633 -0.0089 -0.0633 -0.0823 -0.1111 -0.1330 -0.1301 -0.1263 -0.1554 -0.1592 -0.1490 -0.1553 -0.1642 -0.2221 -0.2109 -0.1947 -0.1934 -0.1689 -0.1418 -0.1248 -0.0999 -0.0592 0.0012	3162	0.3016
none	real	descending	Signal2Noise	1000	FALSE	TRUE	FALSE	DA_neurons_rpkm_plusone.DA_neurons_rpkm_plusone.rnk	targets_neuronalcells_analysis.cls	gene_sets.gmt#BIOCARTA_MET_PATHWAY	-0.3285	-0.8695	0.6723	0.8684	1	-0.5116 -0.4310 -0.3596 0.5212 -0.5221 0.3637 -0.3775 -0.2540 -0.4887 0.4923 0.3875 -0.3318 0.3799 0.3567 0.4621 0.5283 -0.3779 -0.3913 -0.4732 -0.4764 0.3868 0.2879 -0.3665 -0.3679 -0.2627 0.4033 -0.4508 0.4209 -0.3316 -0.5709 0.3707 0.3586 -0.4646 0.4790 -0.2797 0.2594 -0.4458 -0.2940 -0.3198 0.3768 -0.4959 -0.3784 0.3482 -0.3550 -0.4314 0.2642 0.4023 -0.5031 0.3249 0.5236 -0.4828 -0.4699 0.348…	310 2662 6344 6847 7082 7345 7764 8783 9614 10792 12168 14051 15242 21080 22866 24056 27570 28337 28708 28847 29466 30597 30699 31082 31190 31390 31956 32763 34053 35673 36187 36346 36421 36938 37293 37793 38882	0.1055 0.1056 0.0467 0.0623 0.0832 0.1020 0.1152 0.1090 0.1036 0.0853 0.0573 0.0119 -0.0170 -0.1587 -0.2020 -0.2309 -0.3072 -0.3144 -0.3108 -0.3012 -0.3011 -0.3095 -0.2924 -0.2808 -0.2621 -0.2448 -0.2340 -0.2260 -0.2239 -0.2218 -0.1900 -0.1487 -0.1049 -0.0684 -0.0255 0.0177 0.0570	30596	-0.1105
none	real	descending	Signal2Noise	1000	FALSE	TRUE	FALSE	DA_neurons_rpkm_plusone.DA_neurons_rpkm_plusone.rnk	targets_neuronalcells_analysis.cls	gene_sets.gmt#BIOCARTA_IGF1_PATHWAY	-0.2965	-0.7783	0.8225	0.8692	1	-0.4778 -0.3094 -0.3517 0.5347 -0.4678 0.3912 -0.3762 -0.3825 -0.4838 0.4037 0.4628 -0.3875 0.3513 0.3899 0.3580 0.4887 -0.3279 -0.2857 -0.4743 -0.5098 0.3737 0.3661 -0.3591 0.2777 0.2787 -0.3066 -0.4229 0.3942 0.2579 -0.5507 0.3405 0.3866 -0.4028 0.5578 -0.2724 0.3385 -0.3632 0.3830 -0.3846 0.3422 -0.5019 -0.3568 0.3962 0.3759 -0.4853 0.2880 0.4690 -0.5798 -0.3097 0.5074 -0.4690 -0.4413 0.3900 -…	310 2662 7082 7764 8440 9614 10792 12168 13269 13453 21080 24056 27570 28708 29812 32763 34222 36187 36938 37293 40860	0.1726 0.2066 0.1417 0.1623 0.1778 0.1730 0.1607 0.1359 0.1130 0.1116 -0.0734 -0.1456 -0.2165 -0.2242 -0.2249 -0.2525 -0.2334 -0.2106 -0.1506 -0.0772 0.0090	32762	-0.16
none	real	descending	Signal2Noise	1000	FALSE	TRUE	FALSE	DA_neurons_rpkm_plusone.DA_neurons_rpkm_plusone.rnk	targets_neuronalcells_analysis.cls	gene_sets.gmt#BIOCARTA_BARRESTIN_SRC_PATHWAY	-0.3173	-0.7938	0.8081	0.8723	1	-0.2866 0.3533 0.3145 0.3980 0.3166 0.4185 0.3475 -0.3967 -0.3890 0.3504 -0.3457 0.3445 0.3051 -0.3881 -0.3655 0.3160 0.4294 -0.4272 -0.4571 0.4422 -0.4932 0.3868 -0.4715 0.5287 -0.2814 -0.3330 0.2966 0.4798 0.6533 0.4340 -0.3198 0.4382 0.2566 0.3226 0.3949 -0.3903 -0.4524 0.3153 0.4542 0.3482 -0.3526 0.6336 0.3095 0.4542 -0.3526 -0.4532 0.4048 0.3176 -0.5406 0.4344 0.3144 -0.3340 -0.3854 0.2447 …	1703 6847 7764 7784 8882 9880 11902 21080 27262 28708 30597 31082 35794 37293 40780	0.1153 0.0537 0.0845 0.1368 0.1515 0.1588 0.1241 -0.0985 -0.2299 -0.2364 -0.2388 -0.2030 -0.2214 -0.1405 0.0109	35793	-0.2439
none	real	descending	Signal2Noise	1000	FALSE	TRUE	FALSE	DA_neurons_rpkm_plusone.DA_neurons_rpkm_plusone.rnk	targets_neuronalcells_analysis.cls	gene_sets.gmt#BIOCARTA_EGF_PATHWAY	-0.3009	-0.7988	0.7964	0.8727	1	-0.4921 0.3205 0.4180 0.4301 -0.5931 0.2888 -0.3123 -0.5032 -0.4695 0.5536 -0.3008 -0.3005 0.3433 0.3374 -0.3254 0.4851 -0.4105 -0.4182 -0.4928 -0.3779 -0.3255 0.3840 -0.3232 -0.4084 -0.2715 0.2503 -0.4604 0.3290 0.2503 -0.5209 0.4409 0.3888 0.3395 0.4160 -0.4072 0.2650 -0.3864 0.3159 -0.3129 0.5246 -0.5213 0.4670 0.2911 0.3001 -0.3629 0.2737 0.5965 -0.4650 0.3571 0.4875 -0.6101 -0.3862 -0.3337 -…	134 310 2567 2662 5772 7082 7308 7764 8440 8559 9614 10792 11898 12168 12758 13989 21080 24453 26325 28337 28708 29812 32202 32763 36187 36938 37293 37481 39784 40501 40860	0.1155 0.2114 0.2081 0.2565 0.2111 0.2029 0.2199 0.2295 0.2309 0.2453 0.2328 0.2133 0.1921 0.1904 0.1793 0.1498 -0.0223 -0.1038 -0.1443 -0.1831 -0.1809 -0.1932 -0.2287 -0.2178 -0.2617 -0.2364 -0.1993 -0.1569 -0.1440 -0.0784 0.0090	36186	-0.2562
none	real	descending	Signal2Noise	1000	FALSE	TRUE	FALSE	DA_neurons_rpkm_plusone.DA_neurons_rpkm_plusone.rnk	targets_neuronalcells_analysis.cls	gene_sets.gmt#BIOCARTA_AT1R_PATHWAY	-0.2733	-0.7819	0.8479	0.8731	1	0.4293 0.4438 0.5248 0.5283 -0.3729 0.3841 -0.2880 -0.5192 -0.3884 0.3951 -0.3334 0.2688 -0.3740 -0.3842 0.2749 0.5075 -0.3377 -0.3155 0.2868 -0.3837 0.2595 0.4819 0.4294 0.4651 -0.2602 0.2539 0.3392 -0.3730 0.4314 -0.4076 -0.3760 0.3355 0.3106 0.2777 -0.3355 0.2917 0.3591 -0.3815 -0.2808 0.2658 -0.3439 0.3507 -0.3172 0.4234 0.2767 -0.3169 0.3921 -0.4404 0.3425 -0.3171 -0.3625 0.3106 0.2912 -0.42…	134 873 2551 2662 4010 6344 6624 6847 7082 7764 8121 8559 9023 10560 10792 11898 12168 12758 21080 26360 27490 28708 30597 31082 31956 35894 36187 36346 37205 37293 37744 39784 40860	0.1102 0.1660 0.1746 0.2204 0.2260 0.1952 0.2129 0.2310 0.2478 0.2510 0.2606 0.2665 0.2701 0.2422 0.2453 0.2238 0.2219 0.2106 0.0086 -0.1147 -0.1347 -0.1536 -0.1833 -0.1774 -0.1778 -0.2372 -0.2068 -0.1724 -0.1501 -0.1086 -0.0730 -0.0567 0.0090	35893	-0.2475
none	real	descending	Signal2Noise	1000	FALSE	TRUE	FALSE	DA_neurons_rpkm_plusone.DA_neurons_rpkm_plusone.rnk	targets_neuronalcells_analysis.cls	gene_sets.gmt#BIOCARTA_IL7_PATHWAY	-0.3283	-0.8068	0.7867	0.8788	1	-0.4107 -0.5188 -0.2710 -0.3912 -0.5487 -0.3612 0.4545 0.3167 0.3419 0.3722 -0.5762 0.3470 -0.3529 -0.2389 -0.3089 -0.3479 -0.3213 -0.6000 -0.3710 0.3728 0.3404 -0.4589 0.3214 -0.3055 0.3212 0.4587 -0.3476 -0.4709 -0.2468 -0.3734 0.7078 0.5355 0.3853 -0.2642 -0.3686 -0.2958 -0.6564 -0.3230 0.3634 0.6671 -0.3844 -0.3688 -0.3459 -0.6679 0.4248 0.3940 0.5561 -0.3010 0.5281 0.3832 -0.4669 -0.3815 -0.…	310 2794 4704 6418 9614 9870 13989 24056 24453 26325 26390 31958 35263 35701 36346 39338 39675	0.1882 0.2246 0.2480 0.2584 0.2065 0.2244 0.1253 -0.1190 -0.1279 -0.1638 -0.1555 -0.2481 -0.2606 -0.1993 -0.1368 -0.0860 0.0377	35262	-0.2266
none	real	descending	Signal2Noise	1000	FALSE	TRUE	FALSE	DA_neurons_rpkm_plusone.DA_neurons_rpkm_plusone.rnk	targets_neuronalcells_analysis.cls	gene_sets.gmt#BIOCARTA_HCMV_PATHWAY	-0.3457	-0.7991	0.6912	0.8828	1	-0.5777 0.3499 -0.4831 0.6071 -0.5490 0.5212 -0.2669 -0.3088 -0.5625 0.3752 0.5273 0.4194 -0.3035 0.5048 0.3689 0.3847 -0.4553 0.3327 -0.5100 -0.5050 -0.4356 0.6430 -0.3411 -0.4535 0.2517 -0.3792 -0.3320 0.3902 -0.2668 -0.4080 0.4901 0.3380 -0.3507 0.5832 0.1937 0.5247 -0.4935 -0.3502 -0.3933 0.2501 -0.4806 0.3554 -0.3067 0.3717 -0.5627 0.2837 0.4104 -0.6275 -0.5898 0.6241 -0.3943 -0.6392 0.3928 …	310 6541 6847 9614 9684 10155 24056 27311 27818 28708 30049 30597 32040 37245 37293 38418 39784	0.1999 0.1028 0.1463 0.1063 0.1314 0.1434 -0.1939 -0.2576 -0.2520 -0.2506 -0.2518 -0.2301 -0.2194 -0.2518 -0.1584 -0.0743 0.0351	37244	-0.2964
none	real	descending	Signal2Noise	1000	FALSE	TRUE	FALSE	DA_neurons_rpkm_plusone.DA_neurons_rpkm_plusone.rnk	targets_neuronalcells_analysis.cls	gene_sets.gmt#BIOCARTA_NKT_PATHWAY	-0.3174	-0.7821	0.8082	0.8831	1	0.5366 0.3204 0.4469 0.3909 0.3329 -0.4406 -0.2192 0.3789 -0.3273 0.4660 -0.3508 -0.3656 -0.5718 -0.5753 0.3874 -0.3217 -0.3141 -0.4065 -0.3551 0.2695 -0.4012 -0.2754 0.3879 -0.4354 -0.5732 -0.3731 0.3901 0.2507 -0.4324 -0.4490 -0.2549 0.2640 -0.4282 -0.4587 -0.4312 -0.3812 -0.4087 -0.3851 0.5233 0.2945 -0.2572 -0.4521 -0.2585 -0.4166 0.2517 -0.2309 -0.3788 0.5152 0.5511 0.3010 0.3401 -0.2791 0.2…	2228 3649 5540 5818 9946 10180 10920 11354 11625 12669 13395 14469 14519 19867 21504 21507 21536 21538 21539 28010 29019 31556 32741 33471 33675 34500 35828 35980 40244	0.0524 0.1010 0.1158 0.1670 0.0901 0.1062 0.1051 0.1087 0.1147 0.0961 0.0820 0.0560 0.0548 -0.0750 -0.1147 -0.1148 -0.1154 -0.1155 -0.1155 -0.2547 -0.2558 -0.2782 -0.2595 -0.2242 -0.1746 -0.1336 -0.0930 -0.0224 0.0239	31555	-0.1319
none	real	descending	Signal2Noise	1000	FALSE	TRUE	FALSE	DA_neurons_rpkm_plusone.DA_neurons_rpkm_plusone.rnk	targets_neuronalcells_analysis.cls	gene_sets.gmt#BIOCARTA_GLEEVEC_PATHWAY	0.3552	0.9556	0.5157	0.8865	1	-0.4486 0.3949 0.2673 0.3749 -0.5013 0.2993 -0.3170 -0.4145 -0.3325 0.4442 -0.3038 0.4500 -0.4198 0.4582 -0.4180 0.3126 -0.4475 -0.2853 -0.4360 -0.4314 -0.3415 0.4200 -0.2549 -0.4150 -0.2627 -0.4372 -0.4551 -0.2657 0.2857 -0.4640 0.4052 0.3790 0.3625 0.4926 -0.4699 0.4908 -0.3081 0.3628 -0.3790 0.4210 0.2626 0.3572 0.3340 0.3408 -0.2823 -0.2955 0.5488 -0.3441 -0.3809 0.4849 -0.4128 -0.3957 -0.293…	310 1325 2662 2797 5772 7082 7764 9614 9963 12168 12758 13989 14051 21080 24056 26325 27311 28708 35509 36187 36938 37293 39784	0.1512 0.2322 0.2801 0.3552 0.3307 0.3362 0.3524 0.3283 0.3388 0.2928 0.2836 0.2544 0.2534 0.0828 0.0106 -0.0367 -0.0490 -0.0652 -0.1737 -0.1280 -0.0773 -0.0135 0.0351	2797	0.3234
none	real	descending	Signal2Noise	1000	FALSE	TRUE	FALSE	DA_neurons_rpkm_plusone.DA_neurons_rpkm_plusone.rnk	targets_neuronalcells_analysis.cls	gene_sets.gmt#BIOCARTA_TEL_PATHWAY	-0.2873	-0.7454	0.916	0.8929	1	-0.5190 0.3058 -0.5014 0.1854 -0.3797 -0.2664 0.3342 0.2986 -0.4029 0.3637 0.3602 -0.2984 0.4445 0.5772 -0.4874 0.2802 -0.2631 -0.3204 -0.2935 0.3060 -0.3298 0.4062 -0.5486 -0.4225 0.4330 -0.3839 -0.5440 0.3708 -0.3696 0.3623 0.6102 0.3384 0.3760 0.2869 -0.3569 0.3652 -0.3037 0.3967 -0.3758 0.3508 -0.3970 0.3462 -0.3105 0.3182 -0.3569 0.3739 0.4325 -0.3641 -0.2653 0.4955 -0.4183 -0.5786 -0.3366 0…	1325 4704 8210 8559 9295 11435 11898 13585 24561 27311 28121 30226 32040 32616 33732 34222 34758 39955	0.1309 0.1362 0.0970 0.1309 0.1485 0.1139 0.1164 0.0790 -0.1856 -0.2342 -0.2306 -0.2433 -0.2334 -0.1887 -0.1465 -0.0843 -0.0177 0.0309	32039	-0.1442
none	real	descending	Signal2Noise	1000	FALSE	TRUE	FALSE	DA_neurons_rpkm_plusone.DA_neurons_rpkm_plusone.rnk	targets_neuronalcells_analysis.cls	gene_sets.gmt#BIOCARTA_EDG1_PATHWAY	-0.2837	-0.7359	0.9012	0.897	1	0.2542 0.4300 0.5211 0.5661 -0.5036 -0.2941 -0.4353 -0.5034 -0.4784 0.4591 0.3873 -0.3214 -0.2497 -0.3538 0.4012 0.5877 -0.2958 0.3142 -0.4168 -0.4477 -0.3217 0.3493 0.2112 0.3050 -0.3075 0.3435 -0.3053 0.3106 0.2947 -0.4536 -0.4507 -0.3043 -0.3768 0.3475 -0.3586 -0.2737 0.4079 -0.2559 -0.3256 0.2748 -0.5621 0.3844 0.3249 0.4616 -0.4354 0.2748 0.5023 -0.5129 0.4509 0.2814 -0.5412 0.2782 0.3768 -0…	134 310 1371 3643 4377 6344 6847 8882 9614 9880 10565 11898 13209 24056 27262 27311 27490 28708 31082 31558 33687 33736 37214 37993 40596 40780 40918	0.1183 0.2166 0.2583 0.2470 0.2678 0.2477 0.2607 0.2278 0.2235 0.2296 0.2230 0.1964 0.1669 -0.0963 -0.1667 -0.1603 -0.1566 -0.1748 -0.2134 -0.2043 -0.2272 -0.1993 -0.2375 -0.2047 -0.1801 -0.0906 0.0075	37213	-0.2953
none	real	descending	Signal2Noise	1000	FALSE	TRUE	FALSE	DA_neurons_rpkm_plusone.DA_neurons_rpkm_plusone.rnk	targets_neuronalcells_analysis.cls	gene_sets.gmt#BIOCARTA_NKCELLS_PATHWAY	-0.2886	-0.7203	0.9156	0.9086	1	0.4755 0.2644 0.5062 0.6236 -0.4782 0.4094 0.4253 -0.4887 -0.4233 0.4401 0.3034 0.3322 -0.5331 -0.4509 0.5722 0.4949 -0.5172 0.2804 0.3630 -0.3442 0.3763 0.5266 0.6366 -0.3932 -0.4769 0.3239 0.5077 -0.3446 -0.3707 -0.5687 -0.3419 -0.5242 -0.4277 0.3437 -0.3035 0.2880 -0.3713 -0.6252 0.3734 -0.3127 0.3076 -0.4039 -0.5090 0.3043 -0.4046 0.3748 0.2505 -0.3888 0.2709 0.2584 0.3170 0.3382 0.3809 -0.44…	310 2861 6581 8734 9614 12190 12867 23691 23744 25398 26030 26853 27490 28708 30836 31956 36346 37293 37793 39093	0.2017 0.2420 0.2058 0.1882 0.1943 0.1417 0.1315 -0.1312 -0.1324 -0.1666 -0.1732 -0.1803 -0.1794 -0.1857 -0.2004 -0.1821 -0.2051 -0.1327 -0.0425 0.0518	36345	-0.2615
none	real	descending	Signal2Noise	1000	FALSE	TRUE	FALSE	DA_neurons_rpkm_plusone.DA_neurons_rpkm_plusone.rnk	targets_neuronalcells_analysis.cls	gene_sets.gmt#BIOCARTA_AKT_PATHWAY	0.3319	0.9229	0.6148	0.9169	1	-0.3089 0.2779 -0.4006 0.3888 0.3007 0.3544 -0.4303 -0.2682 -0.2596 0.2960 0.4036 -0.3044 -0.3302 0.3977 0.2777 0.3786 -0.5480 0.3801 -0.3426 -0.4412 0.3043 0.4227 -0.3899 -0.3767 -0.3536 -0.4570 -0.3659 0.4663 -0.2666 -0.5305 -0.3188 -0.4033 -0.4844 0.4023 -0.3303 0.4334 0.3618 -0.3672 -0.4036 -0.4492 -0.3906 -0.4284 0.4069 0.5908 -0.4104 -0.3283 -0.3512 -0.3307 -0.4878 0.3398 -0.2673 -0.3943 0.…	310 1436 2797 3150 8210 8537 9614 11910 14141 24056 25504 27311 27818 28245 29959 30158 31449 33350 33732 38418 38602 40393	0.1493 0.2235 0.2679 0.3319 0.2385 0.2578 0.2522 0.2052 0.1511 -0.0895 -0.1198 -0.1521 -0.1509 -0.1458 -0.1641 -0.1447 -0.1450 -0.1493 -0.1142 -0.1437 -0.0618 0.0203	3150	0.3027
none	real	descending	Signal2Noise	1000	FALSE	TRUE	FALSE	DA_neurons_rpkm_plusone.DA_neurons_rpkm_plusone.rnk	targets_neuronalcells_analysis.cls	gene_sets.gmt#BIOCARTA_GSK3_PATHWAY	-0.2524	-0.6865	0.9522	0.9294	1	-0.3556 0.3284 0.3079 0.4342 -0.3889 0.3826 0.2976 -0.5157 -0.3389 0.4365 0.3312 -0.4312 0.3313 0.2982 0.2928 0.5767 -0.3818 -0.3061 -0.4185 -0.3141 0.3989 0.3357 -0.2686 -0.3835 -0.4084 -0.4001 -0.4640 0.4766 0.2882 -0.4978 0.2960 0.2831 -0.3335 0.2960 -0.4273 0.2603 0.2646 -0.4147 0.3424 0.3747 -0.4512 -0.3307 -0.3348 0.3931 -0.3506 0.3840 0.4141 -0.4391 -0.3261 0.4372 -0.4419 -0.3745 0.3631 -0…	310 3139 3323 3473 3688 4087 6270 6477 8210 8537 9171 9614 10565 11424 26261 27311 27818 29498 31120 31240 31787 32360 35054 36577 38418 41091 41125	0.0994 0.0803 0.1240 0.1673 0.2075 0.2400 0.2162 0.2394 0.2174 0.2280 0.2286 0.2319 0.2193 0.2060 -0.1490 -0.1666 -0.1697 -0.1961 -0.2156 -0.1981 -0.1889 -0.1781 -0.2074 -0.2003 -0.1876 -0.1277 0.0025	41090	-0.763
none	real	descending	Signal2Noise	1000	FALSE	TRUE	FALSE	DA_neurons_rpkm_plusone.DA_neurons_rpkm_plusone.rnk	targets_neuronalcells_analysis.cls	gene_sets.gmt#BIOCARTA_DC_PATHWAY	-0.3068	-0.6943	0.8957	0.9312	1	0.4953 -0.4959 0.5569 0.5193 -0.3998 -0.4193 0.5004 -0.3404 -0.3404 0.6783 -0.4088 -0.3865 -0.5380 -0.3967 0.4414 0.4076 -0.5833 -0.5191 -0.3808 0.2038 -0.3642 0.3754 0.6080 -0.6061 -0.4510 0.3121 0.5591 -0.3352 -0.4779 -0.6594 0.3882 -0.3854 -0.4297 -0.4040 -0.5001 -0.3761 -0.4365 -0.5842 0.5360 0.4366 0.3138 -0.3536 -0.5440 -0.5340 0.3050 0.4030 0.4141 0.4257 0.5915 0.4552 0.3261 -0.3998 -0.306…	2362 3139 5540 5987 9946 10180 13228 13775 14514 19867 21537 23310 23316 24586 29019 31556 33204 33548 34391 36375 37013 37381	0.0655 0.1536 0.1673 0.2231 0.1547 0.1748 0.1060 0.0950 0.0771 -0.0528 -0.0933 -0.1363 -0.1364 -0.1653 -0.2452 -0.2603 -0.2400 -0.1849 -0.1343 -0.0899 -0.0041 0.0934	31555	-0.1319
none	real	descending	Signal2Noise	1000	FALSE	TRUE	FALSE	DA_neurons_rpkm_plusone.DA_neurons_rpkm_plusone.rnk	targets_neuronalcells_analysis.cls	gene_sets.gmt#BIOCARTA_MCALPAIN_PATHWAY	0.3846	0.9275	0.5602	0.9348	1	-0.3665 -0.3132 0.2911 0.5191 -0.4090 -0.4974 -0.4898 -0.3407 -0.3863 0.6385 0.4748 -0.5210 0.3876 0.4869 0.2866 0.6423 -0.2975 -0.3799 -0.4452 -0.4254 0.3245 -0.2963 -0.3762 -0.3990 -0.2919 0.3276 -0.5075 0.4830 -0.4880 -0.5142 -0.3157 0.3231 -0.3593 0.3042 -0.3496 -0.4263 0.3602 -0.3483 -0.3178 0.3460 -0.4870 -0.3033 0.3256 0.3722 -0.3699 0.3404 0.5598 -0.4203 0.4931 0.3499 -0.5421 -0.3643 0.39…	10 516 583 5605 6344 6847 7308 8559 11354 17902 21080 28147 28708 29380 29466 29885 30050 30609 32087 33362 34053 35673 37793 37955 40364	0.1940 0.2854 0.3846 0.2988 0.3122 0.3286 0.3436 0.3333 0.2740 0.1151 0.0380 -0.1223 -0.1230 -0.1240 -0.1106 -0.1037 -0.0900 -0.0839 -0.0940 -0.0937 -0.0761 -0.0728 -0.0672 -0.0128 0.0210	583	0.5672
none	real	descending	Signal2Noise	1000	FALSE	TRUE	FALSE	DA_neurons_rpkm_plusone.DA_neurons_rpkm_plusone.rnk	targets_neuronalcells_analysis.cls	gene_sets.gmt#BIOCARTA_CDMAC_PATHWAY	0.3843	0.9034	0.6237	0.9419	1	-0.2373 0.4113 0.4118 0.5497 -0.4784 -0.4159 -0.4875 -0.4711 -0.4719 0.5540 0.4898 0.3270 -0.3478 -0.4198 0.4601 0.4363 -0.5205 0.3696 -0.6581 -0.5718 -0.3801 0.3112 -0.3990 -0.4739 -0.4610 -0.4829 -0.4431 0.4692 -0.4569 -0.5661 0.2543 0.3198 -0.3549 0.5565 -0.5167 0.5174 -0.2317 0.3385 -0.3223 0.4419 -0.5513 0.3745 0.4392 0.4737 -0.4529 -0.4541 0.4900 -0.3426 0.4957 0.5059 -0.5175 -0.3716 0.5132…	134 1325 3150 6847 7764 9880 11898 12168 17745 21080 27818 28708 36490 36938 37293 38418	0.2328 0.3364 0.3843 0.3435 0.3623 0.3353 0.2975 0.3005 0.1652 0.0843 -0.0620 -0.0615 -0.1692 -0.0936 -0.0114 0.0682	3150	0.3027
none	real	descending	Signal2Noise	1000	FALSE	TRUE	FALSE	DA_neurons_rpkm_plusone.DA_neurons_rpkm_plusone.rnk	targets_neuronalcells_analysis.cls	gene_sets.gmt#BIOCARTA_PTDINS_PATHWAY	0.2515	0.7002	0.9698	0.942	1	-0.2800 0.3909 0.3152 0.4576 -0.4168 -0.3102 0.2889 -0.3425 -0.3438 0.6051 -0.3257 -0.2774 -0.4078 0.5406 -0.4789 0.4045 -0.3615 -0.3695 0.2848 0.3022 -0.3999 0.3698 -0.2271 -0.3995 0.2752 0.3042 -0.3350 0.2852 0.2534 -0.4708 0.3570 0.4010 -0.2642 0.2228 0.2570 -0.3158 -0.3103 -0.4108 -0.2510 0.4317 0.3290 0.3832 -0.3578 0.3265 0.3208 0.2794 0.4978 0.2171 -0.3594 0.4434 0.2977 -0.3167 -0.4166 -0.…	268 2797 3588 4350 6477 7270 8537 10003 13513 26946 27251 27311 27490 29405 29906 30186 32202 33628 33766 34872 37162 38407 39481	0.1497 0.1631 0.2093 0.2481 0.2364 0.2515 0.2471 0.2293 0.1466 -0.1696 -0.1661 -0.1564 -0.1489 -0.1754 -0.1653 -0.1485 -0.1633 -0.1557 -0.1160 -0.0929 -0.0806 -0.0295 0.0424	7270	0.1481
none	real	descending	Signal2Noise	1000	FALSE	TRUE	FALSE	DA_neurons_rpkm_plusone.DA_neurons_rpkm_plusone.rnk	targets_neuronalcells_analysis.cls	gene_sets.gmt#BIOCARTA_NO2IL12_PATHWAY	-0.2885	-0.6603	0.9084	0.9431	1	0.4390 -0.3856 -0.2560 0.3714 -0.3094 -0.3491 0.5250 0.4065 -0.4492 0.5762 -0.5054 0.4086 -0.6029 -0.5266 0.3534 -0.3991 -0.5300 -0.5311 -0.4206 0.3325 -0.5608 0.2968 0.6235 -0.4846 -0.4176 -0.2298 0.5590 -0.5297 -0.4959 -0.5309 0.4991 0.4367 0.3767 0.4141 -0.4241 0.4594 -0.5759 -0.5420 0.4833 0.5202 0.4432 -0.3254 -0.6128 -0.5542 0.4709 -0.4278 0.4919 0.3878 0.4974 0.2616 0.4816 0.2504 -0.5222 -…	2567 5540 8933 9963 10180 11354 11668 11972 12653 12669 19867 21536 28010 30581 33204 37393 40244	0.0970 0.1216 0.0885 0.1004 0.1298 0.1239 0.1358 0.1451 0.1394 0.1498 -0.0249 -0.0653 -0.1941 -0.2043 -0.1869 -0.1454 0.0239	37392	-0.3023
none	real	descending	Signal2Noise	1000	FALSE	TRUE	FALSE	DA_neurons_rpkm_plusone.DA_neurons_rpkm_plusone.rnk	targets_neuronalcells_analysis.cls	gene_sets.gmt#BIOCARTA_TOLL_PATHWAY	0.2785	0.7193	0.8767	0.955	1	-0.3466 -0.3708 0.3341 0.4076 -0.3828 0.4131 0.3343 -0.3289 -0.3009 0.5522 0.3028 -0.3005 -0.2886 0.3498 0.3720 0.5012 -0.4231 -0.3285 -0.3834 0.2422 0.2691 0.2648 0.3445 -0.5860 -0.4483 -0.4361 -0.2815 0.4890 -0.3008 -0.5754 0.3950 -0.3326 -0.4090 0.3435 -0.2996 -0.3017 -0.4602 -0.4749 0.3952 0.4830 -0.2905 -0.3295 -0.3547 -0.3579 -0.3595 0.4812 0.3531 -0.2867 -0.4159 0.5475 -0.2978 -0.4485 0.24…	304 1615 2662 3139 3150 3473 3688 4087 6270 6541 9684 10792 11731 11886 12168 12758 13228 13775 26261 27818 28261 28917 30049 30158 31120 31240 31449 31897 35418 36737 36938 37381 38418 38602 39161 39353 39784	0.0804 0.1030 0.1219 0.1509 0.1911 0.2217 0.2537 0.2785 0.2494 0.2657 0.2007 0.1817 0.1643 0.1655 0.1628 0.1514 0.1419 0.1295 -0.1694 -0.1997 -0.2018 -0.2075 -0.2217 -0.2108 -0.2179 -0.2041 -0.1919 -0.1840 -0.2385 -0.2335 -0.2003 -0.1707 -0.1488 -0.1051 -0.0653 -0.0146 0.0351	4087	0.2583
none	real	descending	Signal2Noise	1000	FALSE	TRUE	FALSE	DA_neurons_rpkm_plusone.DA_neurons_rpkm_plusone.rnk	targets_neuronalcells_analysis.cls	gene_sets.gmt#BIOCARTA_TH1TH2_PATHWAY	0.3136	0.7049	0.8363	0.9552	1	0.5736 -0.3930 0.3341 0.5380 0.4712 0.2920 -0.3924 0.4481 -0.3733 0.5692 0.5218 -0.4224 -0.3800 -0.6487 0.5684 0.4759 -0.3753 -0.3884 -0.3488 -0.3076 -0.2919 0.4109 0.4373 -0.4692 -0.4239 -0.3752 0.3664 0.2993 -0.6658 -0.5073 -0.4490 -0.3213 -0.4276 -0.4730 -0.4862 -0.2955 -0.3524 -0.3880 0.4437 -0.4631 -0.4102 -0.4311 0.3223 -0.3779 0.3306 -0.2821 -0.5024 0.4528 0.4978 0.2828 0.5607 -0.5249 0.53…	851 3649 5540 10180 10920 12669 14469 14519 19867 21281 23697 25398 27046 28010 31556 32741 34391 34500 35980	0.2089 0.2672 0.3136 0.2341 0.2417 0.2095 0.1658 0.1646 0.0349 0.0006 -0.0580 -0.0909 -0.1114 -0.1077 -0.1341 -0.0908 -0.0396 0.0504 0.1274	5540	0.2043
none	real	descending	Signal2Noise	1000	FALSE	TRUE	FALSE	DA_neurons_rpkm_plusone.DA_neurons_rpkm_plusone.rnk	targets_neuronalcells_analysis.cls	gene_sets.gmt#BIOCARTA_MPR_PATHWAY	0.3085	0.7303	0.8384	0.9584	1	0.2848 0.4781 -0.3759 0.5208 -0.3222 -0.4938 -0.5797 0.3104 -0.4655 0.3543 0.5681 0.2501 0.4411 0.3523 0.3418 0.4720 0.6099 0.3312 -0.4724 -0.4705 -0.3107 0.3065 -0.5643 0.3478 0.4054 0.2889 -0.3896 0.3670 -0.3912 0.3007 -0.4911 0.4129 0.3173 0.3850 0.4965 -0.2985 0.4412 0.4990 -0.5076 -0.4474 -0.5222 0.3829 0.5154 0.5745 -0.3886 -0.4046 0.4340 -0.4484 0.4254 -0.2568 -0.4492 -0.3439 0.4768 0.3640…	10 516 583 5605 6847 6931 7784 8882 8960 10236 10555 10565 11313 11667 17855 21080 24604 26354 27262 28152 28708 29885 30050 31082 31606 32810 33033 34053 36418 36461 36560 39448 40507 40780	0.1569 0.2285 0.3085 0.2157 0.2087 0.2295 0.2281 0.2166 0.2296 0.2090 0.2105 0.2195 0.2083 0.2057 0.0555 -0.0228 -0.1075 -0.1453 -0.1605 -0.1731 -0.1761 -0.1908 -0.1806 -0.1882 -0.1817 -0.1877 -0.1691 -0.1660 -0.1854 -0.1482 -0.1119 -0.1213 -0.0689 0.0109	583	0.5672
none	real	descending	Signal2Noise	1000	FALSE	TRUE	FALSE	DA_neurons_rpkm_plusone.DA_neurons_rpkm_plusone.rnk	targets_neuronalcells_analysis.cls	gene_sets.gmt#BIOCARTA_FMLP_PATHWAY	0.3017	0.8594	0.6994	0.9738	1	-0.3239 -0.2203 0.2604 0.4956 -0.3926 0.3635 -0.4147 -0.3362 -0.4497 0.2807 0.5149 0.3682 0.2481 -0.3550 0.4211 0.4042 -0.3493 0.3642 -0.4104 -0.4675 0.3430 0.4564 0.2627 0.3833 0.3059 0.3216 0.3480 -0.2573 0.2751 -0.4529 -0.3503 -0.3277 -0.3126 0.4775 0.3654 0.2916 0.2858 -0.4065 -0.4134 -0.3791 -0.3679 0.3607 0.3009 0.3582 -0.4203 -0.4353 0.2690 -0.5177 0.2323 0.3007 -0.3393 -0.3289 0.4402 -0.2…	542 873 1029 1292 2551 3000 3150 5921 6541 6847 7764 8121 9684 9880 10792 13433 13688 20448 21080 27262 27490 27818 28708 28821 30049 30597 31956 32371 33130 35958 37293 38418 38554 39784 40516 40780	0.0609 0.1176 0.1747 0.2248 0.2375 0.2666 0.3017 0.2591 0.2659 0.2791 0.2741 0.2815 0.2544 0.2599 0.2454 0.1828 0.1776 0.0136 -0.0018 -0.1457 -0.1447 -0.1454 -0.1577 -0.1508 -0.1679 -0.1670 -0.1818 -0.1725 -0.1691 -0.2058 -0.2000 -0.1822 -0.1396 -0.1117 -0.0597 0.0109	3150	0.3027
none	real	descending	Signal2Noise	1000	FALSE	TRUE	FALSE	DA_neurons_rpkm_plusone.DA_neurons_rpkm_plusone.rnk	targets_neuronalcells_analysis.cls	gene_sets.gmt#BIOCARTA_GH_PATHWAY	0.2848	0.7331	0.8992	0.9745	1	0.4052 0.5122 0.4609 0.3671 -0.3899 0.3302 0.3871 -0.4756 -0.3810 0.5654 -0.4580 -0.3157 -0.3936 0.3608 -0.4717 0.4716 -0.4503 -0.4156 -0.3012 0.3885 -0.4960 0.4926 0.4505 -0.4666 -0.4004 -0.4004 0.2705 0.2994 -0.2798 -0.4205 0.3398 -0.2750 0.3867 -0.2926 -0.5250 -0.2963 -0.2567 -0.4718 0.3923 0.4387 -0.2652 0.4323 -0.4279 0.4180 0.3048 0.3373 0.4687 0.3090 0.2970 0.3027 -0.3381 -0.3052 -0.4545 -…	134 310 6581 6847 7082 7764 9412 9614 9963 10555 11898 13269 13989 14141 21080 24056 25504 26014 26325 28708 29812 32202 34806 36187 36830 37293 39218 40860	0.1553 0.2848 0.1672 0.1936 0.2194 0.2304 0.2091 0.2217 0.2292 0.2280 0.2029 0.1725 0.1555 0.1519 -0.0165 -0.0887 -0.1198 -0.1266 -0.1277 -0.1706 -0.1781 -0.2059 -0.2254 -0.2065 -0.1648 -0.1151 -0.0795 0.0090	310	0.6549
none	real	descending	Signal2Noise	1000	FALSE	TRUE	FALSE	DA_neurons_rpkm_plusone.DA_neurons_rpkm_plusone.rnk	targets_neuronalcells_analysis.cls	gene_sets.gmt#BIOCARTA_IL12_PATHWAY	0.3233	0.8372	0.7325	0.9755	1	0.2583 -0.4343 -0.3235 0.3519 0.2745 0.3978 0.2491 0.3361 -0.4239 0.4518 0.2931 0.4456 -0.4836 -0.5197 0.4828 -0.2964 -0.4793 -0.3739 -0.5672 -0.2814 -0.5393 0.3247 0.5167 -0.4179 -0.3448 -0.5573 0.4055 -0.2927 -0.4293 -0.4316 0.4718 0.3531 0.3362 0.5383 -0.3181 0.3994 -0.6342 -0.4254 0.3508 0.4065 0.2341 -0.2892 -0.3939 -0.4367 0.2718 -0.5552 0.4252 0.2841 -0.3349 0.4226 0.4628 -0.3791 -0.3015 0…	2567 2662 5540 6541 8933 9684 9963 10180 11354 11668 11972 12168 12669 19867 21536 25398 28010 30581 34500 35377 37393	0.0731 0.2041 0.2165 0.2608 0.2446 0.2603 0.2849 0.3091 0.2998 0.3087 0.3155 0.3233 0.3203 0.1456 0.1052 0.0189 -0.0204 -0.0384 -0.0509 0.0203 0.0931	12168	0.0312
none	real	descending	Signal2Noise	1000	FALSE	TRUE	FALSE	DA_neurons_rpkm_plusone.DA_neurons_rpkm_plusone.rnk	targets_neuronalcells_analysis.cls	gene_sets.gmt#BIOCARTA_IGF1MTOR_PATHWAY	0.3527	0.846	0.6981	0.9809	1	-0.4593 -0.2821 -0.6169 0.2855 0.3401 0.2449 -0.4439 0.3718 -0.3480 -0.3787 0.4810 0.4526 0.4092 0.3241 -0.2721 -0.3793 0.4214 0.3885 -0.5158 -0.4572 0.3348 0.2651 -0.4756 0.4008 0.4663 -0.3833 -0.4495 -0.2589 -0.3283 0.3971 0.3274 0.5545 0.3633 0.6315 0.4479 0.5024 -0.3624 0.5217 -0.5067 -0.3129 -0.3928 -0.3686 0.4686 0.2480 -0.2513 -0.4584 0.4125 -0.3624 -0.4012 0.4315 -0.2907 -0.5132 0.4266 -0…	310 5878 6477 6786 7345 8210 8237 8388 8537 9614 13453 27311 29749 30186 31309 31448 31674 33286 34222 37813	0.1954 0.1201 0.1591 0.2020 0.2337 0.2507 0.2878 0.3207 0.3523 0.3527 0.2630 -0.0583 -0.0885 -0.0676 -0.0559 -0.0193 0.0171 0.0318 0.0705 0.0829	9614	0.0857
none	real	descending	Signal2Noise	1000	FALSE	TRUE	FALSE	DA_neurons_rpkm_plusone.DA_neurons_rpkm_plusone.rnk	targets_neuronalcells_analysis.cls	gene_sets.gmt#BIOCARTA_NO1_PATHWAY	0.3112	0.8669	0.744	0.9811	1	0.3062 0.3994 -0.3099 0.5569 -0.3111 0.3100 -0.4104 0.3215 -0.4783 0.3431 0.4201 -0.2957 0.2682 0.3378 0.3045 0.4231 -0.3052 -0.2858 0.3068 -0.4657 0.3477 0.5457 -0.3660 0.4512 0.3107 0.3828 -0.3990 0.3486 -0.4193 -0.4052 -0.3676 0.3382 -0.3524 -0.2744 -0.3270 0.4359 0.3085 0.3627 -0.3254 -0.3534 -0.4222 -0.4334 0.4177 0.3929 -0.3099 -0.3089 -0.2590 -0.3438 0.3955 0.3526 -0.3211 -0.5144 0.4196 -0…	10 516 583 873 2551 4244 5605 8121 8300 11047 12007 12205 13376 16662 26761 27311 29885 30050 32537 33732 33893 34053 35619 37952 39234 39287 39383 39453 40530 40729	0.1319 0.1901 0.2571 0.3111 0.3112 0.3007 0.2921 0.2462 0.2564 0.1963 0.1771 0.1761 0.1491 0.0694 -0.1710 -0.1785 -0.2293 -0.2213 -0.2629 -0.2695 -0.2505 -0.2310 -0.2403 -0.2573 -0.2395 -0.1914 -0.1433 -0.0939 -0.0540 0.0121	2551	0.3376
none	real	descending	Signal2Noise	1000	FALSE	TRUE	FALSE	DA_neurons_rpkm_plusone.DA_neurons_rpkm_plusone.rnk	targets_neuronalcells_analysis.cls	gene_sets.gmt#BIOCARTA_PROTEASOME_PATHWAY	0.3488	0.6266	0.8643	0.9855	1	0.1952 0.3901 -0.6279 0.4938 0.3167 -0.6511 -0.7767 0.5991 -0.4569 -0.6153 0.7704 0.5040 0.6274 0.4073 0.4182 -0.3714 0.7409 0.6965 -0.4800 -0.6722 0.4839 0.2336 -0.6118 0.6126 0.6726 0.3165 -0.5098 -0.3237 -0.5388 0.5638 -0.6967 0.3319 0.2495 0.5042 0.6749 0.4396 0.6321 0.7527 -0.7817 -0.7351 -0.5578 -0.1880 0.7399 0.4974 -0.5212 -0.6143 -0.3772 -0.4674 0.3696 -0.2862 -0.3497 -0.5907 0.6938 0.66…	2697 4495 5690 6013 6223 6251 6323 6488 6893 8118 8206 9389 10470 10968 11540 12543 20165 24375 24627 28194 28281 29237 29685 32160 33735 34082 37115 37408	0.0214 0.0415 0.0653 0.1072 0.1496 0.1964 0.2414 0.2829 0.3152 0.3185 0.3488 0.3445 0.3358 0.3384 0.3361 0.3183 0.1333 0.0312 0.0268 -0.0431 -0.0280 -0.0293 -0.0159 -0.0372 -0.0265 0.0163 0.0197 0.0927	8206	0.1227
none	real	descending	Signal2Noise	1000	FALSE	TRUE	FALSE	DA_neurons_rpkm_plusone.DA_neurons_rpkm_plusone.rnk	targets_neuronalcells_analysis.cls	gene_sets.gmt#BIOCARTA_CTCF_PATHWAY	0.3007	0.7474	0.8799	0.994	1	-0.4210 -0.3640 -0.3758 0.4603 -0.4284 -0.4201 -0.4585 0.4024 -0.4366 0.5012 0.4052 -0.2948 -0.3736 0.4258 0.3702 0.3290 -0.3778 -0.3890 -0.5522 -0.5128 0.3844 0.2583 -0.3227 -0.5276 0.3780 -0.3355 -0.4769 0.3239 -0.6101 -0.4842 0.5463 0.4925 -0.4207 0.4750 -0.3499 0.3732 -0.5206 0.3379 -0.3470 0.4214 -0.4082 -0.4697 0.4182 -0.4385 -0.2655 0.3724 0.4860 0.3371 0.4870 0.6112 -0.3730 -0.6514 0.4334…	310 611 1325 2337 3625 7345 8210 9614 24056 24400 28067 30186 30846 31448 32415 33471 33675 35564 35828 36104 38304 39955 41095	0.1040 0.1922 0.2490 0.2841 0.3007 0.2353 0.2352 0.2157 -0.1347 -0.1429 -0.2215 -0.2556 -0.2518 -0.2444 -0.2420 -0.2373 -0.2110 -0.2168 -0.1814 -0.1449 -0.1394 -0.1001 0.0033	3625	0.2808
none	real	descending	Signal2Noise	1000	FALSE	TRUE	FALSE	DA_neurons_rpkm_plusone.DA_neurons_rpkm_plusone.rnk	targets_neuronalcells_analysis.cls	gene_sets.gmt#BIOCARTA_ARF_PATHWAY	0.2998	0.734	0.9078	0.9941	1	-0.3930 -0.3219 -0.5471 0.4267 0.4066 0.3531 -0.3547 0.3714 0.3288 0.3699 0.5584 -0.4542 0.3786 0.5404 0.3204 0.4934 -0.3158 0.2647 -0.3064 -0.3883 0.3923 0.2962 -0.5268 -0.4009 0.3398 -0.3805 -0.4568 0.5346 -0.3865 -0.3592 -0.3931 0.3496 -0.4556 0.3196 0.3759 0.3826 0.2955 0.3037 -0.3220 -0.4457 -0.4310 -0.4001 0.3983 0.4069 -0.3565 0.3581 -0.4350 0.3247 -0.4886 0.4506 0.3018 -0.5828 0.4102 0.45…	310 1325 1850 4796 6861 9614 11842 24056 27490 31873 32040 32398 32636 33533 35564 39955 41095	0.1453 0.2223 0.2998 0.2821 0.2694 0.2226 0.1774 -0.1190 -0.1903 -0.2639 -0.2343 -0.2076 -0.1767 -0.1566 -0.1509 -0.1486 0.0033	1850	0.387
none	real	descending	Signal2Noise	1000	FALSE	TRUE	FALSE	DA_neurons_rpkm_plusone.DA_neurons_rpkm_plusone.rnk	targets_neuronalcells_analysis.cls	gene_sets.gmt#BIOCARTA_CDC42RAC_PATHWAY	0.2497	0.4722	0.9726	0.9987	1	-0.4790 -0.5536 -0.5888 0.6109 -0.3990 -0.5577 -0.7541 0.5152 -0.5703 -0.4055 0.7422 0.5247 0.6432 0.3078 0.6736 0.2997 0.6745 0.4957 -0.4963 -0.6948 0.7009 -0.2398 -0.5469 0.5756 0.7427 0.6056 -0.3542 -0.4881 -0.5485 -0.2672 -0.4390 0.4862 -0.2609 0.6827 0.7866 0.2496 0.3416 0.6908 -0.7223 -0.5309 -0.5766 -0.2329 0.7021 -0.3341 -0.5168 -0.5507 0.3104 -0.6785 0.5370 0.3129 -0.4673 -0.4704 0.7129 …	310 4636 8960 9614 10236 11313 11667 13209 24604 26354 27490 28152 31956 32666 37214 40507	0.2497 0.2374 0.1730 0.1909 0.2041 0.1969 0.2045 0.1730 -0.1013 -0.1310 -0.1385 -0.1299 -0.1663 -0.1215 -0.1159 0.0175	310	0.6549
none	real	descending	Signal2Noise	1000	FALSE	TRUE	FALSE	DA_neurons_rpkm_plusone.DA_neurons_rpkm_plusone.rnk	targets_neuronalcells_analysis.cls	gene_sets.gmt#BIOCARTA_EIF_PATHWAY	0.3459	0.7554	0.8344	1	1	-0.3306 0.1989 -0.3998 0.3131 -0.2713 -0.4398 -0.5819 0.4318 -0.4294 -0.5205 0.6375 0.5062 0.4602 -0.2475 0.4438 -0.5018 0.6099 0.5573 -0.5046 -0.5368 0.4428 -0.2735 -0.4474 0.4948 0.5468 0.3630 -0.3851 -0.3939 -0.5023 0.5140 -0.3097 0.3656 0.4057 0.4909 0.5641 0.4130 0.2852 0.5848 -0.5582 -0.5287 -0.3922 0.4148 0.5559 -0.2580 -0.4039 -0.5385 -0.2432 -0.3131 0.3498 0.4072 -0.3221 -0.4471 0.5466 0…	1426 1635 4709 7625 7758 8237 9422 9945 27990 28559 29749 30760 31674 33286 35869 36075	0.1186 0.2596 0.2690 0.2483 0.2939 0.3262 0.3303 0.3459 -0.0704 -0.0590 -0.0541 -0.0375 -0.0109 0.0126 0.0389 0.1251	9945	0.0784
none	real	descending	Signal2Noise	1000	FALSE	TRUE	FALSE	DA_neurons_rpkm_plusone.DA_neurons_rpkm_plusone.rnk	targets_neuronalcells_analysis.cls	gene_sets.gmt#BIOCARTA_RAC1_PATHWAY	0.3096	0.7593	0.87	1	1	-0.6438 -0.5881 -0.4480 -0.4833 -0.3988 -0.3732 -0.4187 0.3714 0.3553 -0.4171 0.3688 0.3772 0.5864 0.3552 -0.3086 -0.3907 0.5026 0.2998 -0.4373 -0.3176 0.5220 -0.5628 -0.4577 0.4305 0.5365 0.4281 -0.5167 -0.2844 -0.3543 0.4316 0.5649 0.5203 0.3155 0.3770 0.4623 -0.3040 -0.4970 0.5725 -0.4385 0.3918 -0.4660 -0.2882 0.5793 -0.6070 0.3691 -0.3133 0.3496 -0.3109 0.3415 0.4818 -0.4166 -0.6050 0.3407 -…	310 732 1421 4657 6020 7056 9614 10226 12867 13209 17902 24056 26060 26281 27490 29915 30186 31956 34960 37504 38554 39784 40364	0.1323 0.2356 0.3096 0.2813 0.2883 0.2962 0.2525 0.2531 0.1931 0.1880 0.0742 -0.0751 -0.1178 -0.1165 -0.1349 -0.1731 -0.1580 -0.1706 -0.1969 -0.1929 -0.1419 -0.0757 0.0210	1421	0.4249
none	real	descending	Signal2Noise	1000	FALSE	TRUE	FALSE	DA_neurons_rpkm_plusone.DA_neurons_rpkm_plusone.rnk	targets_neuronalcells_analysis.cls	gene_sets.gmt#BIOCARTA_CXCR4_PATHWAY	0.2762	0.7618	0.8942	1	1	0.3114 0.3881 0.5169 0.4018 -0.3737 0.3502 -0.2978 -0.5403 -0.4672 0.4496 -0.3168 -0.3133 -0.2727 -0.5122 -0.3134 0.4860 -0.4126 -0.3622 -0.4374 -0.3521 -0.3494 0.4378 0.2712 0.3768 -0.3860 0.2735 -0.3491 0.2844 0.5156 -0.4433 -0.3394 0.3259 -0.2971 0.2824 -0.3550 0.2976 0.3061 -0.3671 0.3244 0.3879 -0.4282 0.4074 0.3428 0.4605 -0.3359 -0.3715 0.4197 -0.3916 0.3071 -0.3484 -0.4468 0.2731 -0.2935 …	134 310 5818 6344 6624 6847 7764 9614 10565 11898 15242 21080 27262 27818 28708 29466 32202 32985 35958 36162 36346 37293 38418 40780	0.1506 0.2762 0.1811 0.2033 0.2298 0.2563 0.2608 0.2329 0.2225 0.1975 0.1163 -0.0253 -0.1659 -0.1682 -0.1754 -0.1765 -0.2136 -0.1997 -0.2224 -0.1768 -0.1294 -0.0932 -0.0508 0.0109	310	0.6549
none	real	descending	Signal2Noise	1000	FALSE	TRUE	FALSE	DA_neurons_rpkm_plusone.DA_neurons_rpkm_plusone.rnk	targets_neuronalcells_analysis.cls	gene_sets.gmt#BIOCARTA_TPO_PATHWAY	0.3109	0.7917	0.7922	1	1	-0.5391 -0.2695 0.4308 0.3578 -0.6320 -0.3267 -0.3124 -0.4120 -0.3582 0.5582 -0.4264 -0.2914 0.4117 0.2994 -0.3281 0.4049 -0.2705 -0.4741 -0.6016 -0.3233 -0.3655 -0.4116 -0.3688 -0.4050 -0.3116 0.2689 -0.4750 0.4059 0.3043 -0.4632 0.5711 0.5332 0.3484 0.4505 -0.3720 -0.3655 -0.5332 0.3887 -0.2788 0.6403 -0.4607 0.4582 0.3825 -0.4254 -0.3373 -0.2998 0.6441 -0.3581 0.3408 0.6072 -0.5971 -0.4207 -0.…	134 310 5772 7082 7764 8440 9614 9963 11898 12168 13989 21080 24056 26325 28337 28708 31209 32202 32723 32763 36187 36938 37293 40860	0.1694 0.3109 0.2221 0.2246 0.2381 0.2476 0.2382 0.2470 0.2083 0.2087 0.1651 -0.0070 -0.0792 -0.1272 -0.1613 -0.1541 -0.1872 -0.1785 -0.1557 -0.1210 -0.1471 -0.1020 -0.0442 0.0090	310	0.6549
none	real	descending	Signal2Noise	1000	FALSE	TRUE	FALSE	DA_neurons_rpkm_plusone.DA_neurons_rpkm_plusone.rnk	targets_neuronalcells_analysis.cls	gene_sets.gmt#BIOCARTA_PYK2_PATHWAY	0.2793	0.7984	0.8337	1	1	-0.2770 0.3858 0.3382 0.4956 -0.2959 0.4154 0.3154 -0.4157 -0.4028 0.3273 -0.3492 0.3264 -0.3000 -0.3511 0.3312 0.3880 -0.2674 -0.2633 -0.2784 -0.3936 -0.3154 0.4850 -0.2272 0.5019 0.2490 0.2244 0.2683 -0.2949 0.5086 -0.3001 -0.3422 0.3286 0.3295 0.3883 -0.2472 0.3328 0.3019 -0.3258 -0.3155 0.2500 -0.2880 0.4503 0.3123 0.4471 -0.2592 -0.4242 0.3470 -0.4229 -0.3070 -0.2408 -0.3055 0.2646 -0.2972 -…	134 873 2551 2662 6624 6847 7082 7764 8121 9684 11898 12168 12758 14051 21080 27490 28708 30049 30597 31082 31956 32202 32985 36187 36346 37293 39784 40860	0.1336 0.2047 0.2235 0.2793 0.2127 0.2357 0.2571 0.2644 0.2778 0.2548 0.2075 0.2065 0.1959 0.1648 -0.0057 -0.1523 -0.1690 -0.1841 -0.1779 -0.1683 -0.1644 -0.1443 -0.1340 -0.1665 -0.1242 -0.0946 -0.0757 0.0090	2662	0.3312
none	real	descending	Signal2Noise	1000	FALSE	TRUE	FALSE	DA_neurons_rpkm_plusone.DA_neurons_rpkm_plusone.rnk	targets_neuronalcells_analysis.cls	gene_sets.gmt#BIOCARTA_PTEN_PATHWAY	0.2923	0.8005	0.8713	1	1	-0.4521 0.3837 -0.2700 0.3885 -0.3787 0.3663 0.3415 -0.4714 -0.3100 0.4099 -0.3439 -0.3323 -0.3881 0.3543 -0.4033 0.3913 -0.4793 -0.3073 -0.4465 -0.3805 -0.3514 0.2943 -0.3065 -0.3969 -0.3147 -0.4528 -0.3982 0.3469 0.3968 -0.4399 0.3901 0.3904 -0.2892 0.4617 -0.4798 0.4209 -0.3385 -0.3851 -0.2796 0.4279 -0.3000 -0.2720 -0.3908 0.4214 -0.3529 0.2934 0.4478 -0.3537 -0.4478 0.4398 -0.3421 -0.2548 -0…	310 3625 6344 6847 7082 7345 8388 8537 9614 11910 27311 28245 28708 31545 32985 36187 37793 40860	0.1737 0.1710 0.1539 0.1862 0.2231 0.2571 0.2644 0.2923 0.2899 0.2443 -0.1160 -0.1209 -0.1120 -0.1444 -0.1334 -0.1401 -0.0904 0.0090	8537	0.1136
none	real	descending	Signal2Noise	1000	FALSE	TRUE	FALSE	DA_neurons_rpkm_plusone.DA_neurons_rpkm_plusone.rnk	targets_neuronalcells_analysis.cls	gene_sets.gmt#BIOCARTA_GCR_PATHWAY	0.3167	0.8671	0.763	1	1	0.3392 0.3608 0.3786 0.5323 -0.3216 -0.2683 -0.4250 0.3286 -0.3777 0.3563 0.4067 -0.2988 -0.2587 0.4033 0.3695 0.4516 0.3252 0.3476 0.3582 -0.3879 0.4041 0.4519 0.2702 0.3288 0.3337 0.3261 0.3321 0.2714 -0.2604 -0.4678 -0.4205 -0.2816 -0.3659 -0.3623 0.3867 -0.3037 0.3576 0.3052 -0.4182 -0.3570 -0.3708 -0.2574 0.3886 0.3715 -0.3653 0.3427 0.3196 -0.3743 0.3149 0.3481 -0.3623 -0.3306 0.4175 -0.270…	310 873 2551 3162 7784 8121 9614 24056 27262 27311 27818 27823 28612 33732 34194 35362 38418 40729 40780	0.1357 0.2324 0.2656 0.3167 0.2339 0.2531 0.2356 -0.1148 -0.1822 -0.1728 -0.1728 -0.1605 -0.1641 -0.2479 -0.2160 -0.1942 -0.1914 -0.1192 0.0109	3162	0.3016

## Sheet: KEGG
LC_PROC	SORT_MODE	ORDER	METRIC	NUM_PERMS	USE_MEDIAN	FIX_LOW	USE_BIASED	RANKED_LIST	TEMPLATE	GENESET	ES	NES	NP	FDR	FWER	RND_ES	HIT_INDICES	ES_PROFILE	RANK_AT_ES	RANK_SCORE_AT_ES
none	real	descending	Signal2Noise	1000	FALSE	TRUE	FALSE	DA_neurons_rpkm.rnk	targets_neuronalcells_analysis.cls	gene_sets.gmt#KEGG_TYPE_I_DIABETES_MELLITUS	0.6054	1.6377	0.0135	0.0536	0.119	0.2514 0.3749 -0.3933 -0.3830 -0.3128 -0.3294 -0.2814 0.3992 -0.3915 0.3220 -0.3163 -0.3677 0.2873 -0.3551 0.4020 -0.3843 -0.4521 -0.3906 -0.3635 -0.4817 -0.3157 0.2850 -0.4121 0.3577 0.4252 0.3623 0.3012 0.3769 -0.3636 0.3253 0.4742 0.3469 -0.5827 -0.3321 0.3150 0.2927 0.4519 -0.3340 0.3685 0.4032 0.4854 0.2980 0.3576 0.3181 -0.5495 0.3007 -0.4166 0.4560 0.5757 0.4102 0.3615 -0.5185 -0.3724 0.32…	8 18 848 2449 3049 3117 3649 5540 10180 10343 13800 14519 16718 17745 19867 20935 20941 21088 21089 21114 21281 21282 21285 21287 23697 23700 23701 23744 23746 23747 23748 23749 23750 23774 23775 27046 28245 28625 30972 34626 36586 36830 37753	0.2015 0.3845 0.4545 0.4764 0.5165 0.5688 0.6054 0.5957 0.4960 0.5043 0.4215 0.4041 0.3507 0.3258 0.2743 0.2484 0.2483 0.2447 0.2447 0.2441 0.2401 0.2401 0.2401 0.2400 0.1815 0.1815 0.1815 0.1805 0.1805 0.1805 0.1805 0.1805 0.1805 0.1799 0.1799 0.1082 0.0905 0.0938 0.0579 0.0062 0.0065 0.0503 0.0844	3649	0.2794
none	real	descending	Signal2Noise	1000	FALSE	TRUE	FALSE	DA_neurons_rpkm.rnk	targets_neuronalcells_analysis.cls	gene_sets.gmt#KEGG_INTESTINAL_IMMUNE_NETWORK_FOR_IGA_PRODUCTION	-0.4336	-1.0952	0.3537	0.6574	0.997	-0.4013 -0.5535 0.4874 0.3335 -0.4103 0.4466 0.3009 0.4198 -0.5037 -0.2821 0.5129 -0.4317 0.3105 0.5309 0.3064 -0.3764 0.2884 0.5239 0.2809 0.3595 -0.2634 0.4099 0.4704 0.3108 0.3729 -0.3361 0.4139 0.3797 -0.5382 0.3453 0.2957 0.3426 -0.3588 -0.3933 -0.4196 -0.4650 -0.3509 0.4315 -0.4377 -0.4576 -0.3807 -0.3151 -0.3297 -0.2751 0.3050 0.4860 0.5703 0.3812 -0.5154 0.4417 0.2245 -0.3818 0.5428 0.433…	179 3253 3649 5818 6875 7439 7502 10446 10458 10920 11886 12162 13496 14519 18452 20935 20941 21088 21089 21114 21281 21282 21285 21287 21709 23697 23700 23701 23774 23775 27046 27325 28625 29019 29218 30253 31158 31556 34391 35828 36162 37013 37976 38811 40580 40766 40768 41096	0.0981 0.0653 0.0950 0.0698 0.0666 0.0731 0.0914 0.0294 0.0384 0.0352 0.0170 0.0147 -0.0162 -0.0410 -0.1365 -0.1967 -0.1969 -0.2004 -0.2004 -0.2010 -0.2050 -0.2050 -0.2051 -0.2051 -0.2153 -0.2636 -0.2636 -0.2636 -0.2654 -0.2654 -0.3387 -0.3386 -0.3602 -0.3587 -0.3519 -0.3625 -0.3672 -0.3583 -0.3987 -0.3991 -0.3713 -0.3515 -0.3285 -0.2959 -0.2606 -0.1813 -0.0974 0.0032	35827	-0.2452
none	real	descending	Signal2Noise	1000	FALSE	TRUE	FALSE	DA_neurons_rpkm.rnk	targets_neuronalcells_analysis.cls	gene_sets.gmt#KEGG_LYSINE_DEGRADATION	-0.3952	-1.1022	0.3084	0.6576	0.996	-0.2736 0.4340 0.3273 -0.2887 0.3312 -0.2840 0.3496 -0.3174 0.2941 0.3166 0.3836 0.2993 -0.3543 -0.6150 -0.5534 -0.2915 0.2193 -0.2624 0.2922 0.4067 -0.3058 0.3994 -0.3039 0.3785 -0.2346 -0.2466 -0.5554 -0.2799 0.5776 -0.2569 0.3716 0.2860 0.2927 0.5153 -0.2739 0.4190 -0.2939 0.2798 -0.3211 0.2969 -0.3606 -0.3570 -0.3939 -0.2695 -0.5139 0.2967 0.3772 -0.2452 0.4231 -0.2581 0.4441 0.3343 -0.4656 -…	1979 2358 2946 3480 4753 5096 6350 6729 8202 8293 8581 9017 9306 9531 10330 16759 24520 25330 25746 28014 29120 29538 29546 29740 30756 32363 32466 32478 32946 33370 33685 33982 34497 35145 35615 36195 36849 36896 36906 39250 39588 39829 40356 40628	-0.0049 0.0260 0.0479 0.0679 0.0636 0.0805 0.0703 0.0800 0.0583 0.0700 0.0759 0.0770 0.0809 0.0855 0.0741 -0.0820 -0.2699 -0.2876 -0.2950 -0.3431 -0.3607 -0.3607 -0.3507 -0.3447 -0.3562 -0.3779 -0.3628 -0.3455 -0.3379 -0.3280 -0.3146 -0.2998 -0.2888 -0.2789 -0.2630 -0.2476 -0.2312 -0.1999 -0.1677 -0.1781 -0.1366 -0.0903 -0.0436 0.0146	32362	-0.151
none	real	descending	Signal2Noise	1000	FALSE	TRUE	FALSE	DA_neurons_rpkm.rnk	targets_neuronalcells_analysis.cls	gene_sets.gmt#KEGG_ACUTE_MYELOID_LEUKEMIA	-0.3814	-1.1056	0.3028	0.6582	0.996	0.3782 0.3017 0.4142 -0.2377 -0.2925 0.4081 -0.2266 -0.2968 0.2502 -0.3343 -0.3584 0.2329 -0.3798 -0.3685 -0.4478 -0.3943 -0.3798 -0.2846 -0.3693 0.2594 -0.3700 0.3719 -0.3970 -0.4541 0.3653 0.4199 -0.3870 -0.3904 0.4672 0.3091 0.3724 0.3082 0.3438 0.3847 0.2360 0.4227 0.3888 -0.3694 -0.3590 -0.2890 -0.3906 0.2677 -0.3267 -0.3038 -0.3239 0.3675 0.3745 -0.3229 0.4039 0.3854 0.4801 -0.2391 -0.2237 …	310 799 1325 2622 2797 3479 6847 7042 7082 7764 8806 9102 9295 9614 11640 13487 13989 14113 18024 18449 21080 24056 24479 25644 26325 27311 27818 27958 28030 28337 28708 28810 29094 30158 30186 30597 31448 31449 31603 31911 33885 35054 35694 36003 36187 36337 37293 37583 37813 38418 38550 38602 39069 39648 39670 40752 41125	0.0515 0.0863 0.1128 0.1113 0.1362 0.1455 0.0782 0.0875 0.1004 0.0960 0.0804 0.0822 0.0860 0.0860 0.0406 -0.0033 -0.0152 -0.0182 -0.1131 -0.1234 -0.1873 -0.2596 -0.2696 -0.2959 -0.3095 -0.3291 -0.3363 -0.3344 -0.3307 -0.3322 -0.3346 -0.3303 -0.3300 -0.3467 -0.3382 -0.3382 -0.3472 -0.3356 -0.3273 -0.3221 -0.3530 -0.3615 -0.3554 -0.3403 -0.3217 -0.3017 -0.2981 -0.2771 -0.2537 -0.2367 -0.2077 -0.176…	35053	-0.2208
none	real	descending	Signal2Noise	1000	FALSE	TRUE	FALSE	DA_neurons_rpkm.rnk	targets_neuronalcells_analysis.cls	gene_sets.gmt#KEGG_DRUG_METABOLISM_CYTOCHROME_P450	-0.4597	-1.0807	0.3508	0.6585	0.997	0.4408 0.4066 0.4189 -0.4274 0.3859 -0.4395 -0.4384 -0.5800 0.4485 -0.5095 -0.4318 0.3803 -0.2756 -0.3732 -0.4786 0.4808 -0.4256 0.5129 -0.4576 0.5548 0.4612 0.3451 0.5695 0.4620 -0.4882 -0.4243 -0.3792 -0.5866 0.4103 0.4685 0.4367 -0.4020 0.6023 0.4102 -0.3437 -0.5591 -0.4829 0.3507 -0.5351 -0.4077 -0.4397 -0.3033 -0.4314 -0.4246 -0.3135 0.3008 0.4745 0.4003 0.3649 -0.3422 0.2941 -0.4207 -0.3879…	339 1224 1935 2757 3138 4355 5368 5498 5757 5915 5996 6398 9568 10009 11546 12150 12782 15793 15794 15795 16013 16014 16164 16811 18990 19000 19002 19003 21616 21641 21649 23379 24765 24790 24834 24993 25030 26086 26265 26719 26913 28008 28291 29059 29104 29387 31534 33641 33673 33894 34827 35076 36273 36276 36453 36946 36989 37394 37629 37796 38265 38548 38773 38961 38966 38967 38968 38969 38970…	0.0429 0.0571 0.0701 0.0762 0.0911 0.0813 0.0735 0.0867 0.0962 0.1077 0.1208 0.1250 0.0549 0.0504 0.0165 0.0044 -0.0093 -0.0824 -0.0824 -0.0824 -0.0877 -0.0877 -0.0913 -0.1070 -0.1599 -0.1601 -0.1602 -0.1602 -0.2236 -0.2242 -0.2244 -0.2664 -0.2993 -0.2991 -0.2993 -0.3021 -0.3019 -0.3253 -0.3271 -0.3351 -0.3364 -0.3582 -0.3599 -0.3722 -0.3669 -0.3669 -0.4085 -0.4451 -0.4313 -0.4215 -0.4270 -0.4154…	33640	-0.1826
none	real	descending	Signal2Noise	1000	FALSE	TRUE	FALSE	DA_neurons_rpkm.rnk	targets_neuronalcells_analysis.cls	gene_sets.gmt#KEGG_GLYCOSAMINOGLYCAN_BIOSYNTHESIS_KERATAN_SULFATE	-0.4804	-1.0872	0.3925	0.6605	0.997	-0.4331 -0.5258 0.5565 -0.4623 -0.4922 0.5067 -0.5067 -0.3575 -0.4759 0.3143 0.2919 -0.5299 -0.3200 0.3357 -0.3515 -0.5525 0.3432 0.4597 -0.5238 0.3127 -0.2739 0.4802 0.2872 0.3815 0.4920 0.4797 0.3079 0.4005 -0.3021 -0.5898 0.6823 0.3770 0.2938 0.3777 0.6061 -0.3487 0.3915 -0.3109 -0.4982 0.3361 -0.4947 0.3420 -0.4457 -0.4135 0.3629 0.4959 0.3580 -0.4874 0.3320 0.4518 0.4839 -0.5989 0.2334 0.323…	2780 6115 10319 24490 26033 26080 29982 30721 32124 33863 34351 35114 35235 37292 39764	0.0582 0.0488 -0.0261 -0.3687 -0.3955 -0.3857 -0.4425 -0.4164 -0.3939 -0.3631 -0.2969 -0.2291 -0.1444 -0.0786 0.0355	29981	-0.0976
none	real	descending	Signal2Noise	1000	FALSE	TRUE	FALSE	DA_neurons_rpkm.rnk	targets_neuronalcells_analysis.cls	gene_sets.gmt#KEGG_CELL_ADHESION_MOLECULES_CAMS	-0.4326	-1.0835	0.3714	0.6611	0.997	0.3385 -0.3123 0.5128 -0.3715 -0.3356 0.5021 -0.3883 -0.3324 -0.3992 -0.4338 -0.3970 -0.3264 -0.4931 0.3270 -0.3032 -0.4076 -0.3482 0.4989 -0.5607 0.2787 -0.3699 0.4035 0.3638 0.3046 0.3327 0.3863 0.3911 -0.4618 -0.2868 -0.3401 0.4248 -0.3617 0.3770 0.3289 0.3318 -0.4067 0.2819 -0.3939 -0.4984 -0.3347 -0.5703 -0.3463 -0.5198 -0.3046 0.3648 0.5488 0.3330 -0.3445 0.3942 0.2932 0.4786 -0.4197 0.4195…	86 172 337 379 405 931 940 1650 1957 1994 2418 2428 2666 2688 2790 3029 3291 3649 3826 4874 8458 8621 10225 10273 10416 10446 10458 10803 10920 11041 11964 12208 12401 12873 13634 13746 13877 14481 15344 16094 18045 18915 20935 20941 21088 21089 21114 21281 21282 21285 21287 21384 21562 21605 21719 23525 23697 23700 23701 23744 23746 23747 23748 23749 23750 23774 23775 24816 24820 25500 26516 265…	0.0271 0.0509 0.0695 0.0906 0.1118 0.1163 0.1334 0.1303 0.1361 0.1484 0.1502 0.1621 0.1680 0.1790 0.1879 0.1930 0.1970 0.1982 0.2034 0.1859 0.1028 0.1028 0.0663 0.0676 0.0665 0.0682 0.0703 0.0640 0.0631 0.0621 0.0409 0.0361 0.0323 0.0216 0.0034 0.0009 -0.0021 -0.0168 -0.0377 -0.0560 -0.1034 -0.1246 -0.1737 -0.1738 -0.1774 -0.1774 -0.1779 -0.1820 -0.1820 -0.1820 -0.1821 -0.1844 -0.1887 -0.1897 -0.…	34207	-0.1973
none	real	descending	Signal2Noise	1000	FALSE	TRUE	FALSE	DA_neurons_rpkm.rnk	targets_neuronalcells_analysis.cls	gene_sets.gmt#KEGG_BASE_EXCISION_REPAIR	-0.5356	-1.1186	0.3857	0.6634	0.996	-0.3868 0.3780 0.3219 0.4208 0.4969 -0.5024 0.2448 -0.3450 0.4915 0.5888 0.4372 0.3437 0.5033 -0.6322 -0.6949 0.2617 0.2897 -0.5709 0.5894 0.6550 0.5887 0.3896 -0.6060 0.2850 0.3503 -0.3237 -0.7310 0.5476 0.6784 -0.4110 0.4187 0.5529 0.4720 0.5168 -0.2908 0.7186 0.3032 0.5693 -0.2716 -0.2870 0.4689 0.2469 0.4194 -0.5922 -0.6179 -0.5426 0.5760 -0.3826 0.4184 0.4479 0.4906 0.3705 -0.6495 -0.5344 -0…	2500 3778 5232 5836 6757 7070 8614 24427 24533 25022 26144 29632 30641 31849 31883 32239 33285 33686 33828 34717 35018 35128 35415 35434 35820 36454 36972 38183 38999 39092 39449 40348 40438	-0.0132 -0.0061 -0.0115 0.0009 0.0014 0.0153 -0.0066 -0.3903 -0.3922 -0.4022 -0.4253 -0.4973 -0.5063 -0.5161 -0.4974 -0.4853 -0.4865 -0.4706 -0.4479 -0.4400 -0.4167 -0.3883 -0.3631 -0.3312 -0.3064 -0.2849 -0.2576 -0.2398 -0.2056 -0.1530 -0.1029 -0.0527 0.0192	31848	-0.1395
none	real	descending	Signal2Noise	1000	FALSE	TRUE	FALSE	DA_neurons_rpkm.rnk	targets_neuronalcells_analysis.cls	gene_sets.gmt#KEGG_OTHER_GLYCAN_DEGRADATION	-0.5851	-1.107	0.4105	0.6651	0.996	0.4138 -0.6215 0.6769 -0.5254 -0.6468 0.7399 -0.6383 -0.3963 -0.6174 0.5268 -0.7069 0.3131 -0.2877 -0.3981 -0.5383 -0.6838 -0.5580 0.4892 -0.7468 -0.6098 0.4946 0.4360 -0.4905 -0.6750 0.5760 0.5801 -0.5063 0.4229 0.4806 -0.6217 0.5854 0.6916 -0.4758 0.5796 0.5389 0.6601 0.4731 -0.5720 -0.4076 -0.6381 -0.6460 -0.7441 -0.5017 -0.6964 -0.4499 0.4396 0.2671 -0.6689 0.4338 0.6642 0.6198 -0.6534 -0.348…	2289 9196 11233 12658 13622 14193 19562 19563 19564 30771 34265 36738 36977 37472 39669 40016	0.0791 -0.0516 -0.0820 -0.1079 -0.1279 -0.1417 -0.2720 -0.2720 -0.2720 -0.5004 -0.5094 -0.4641 -0.3611 -0.2566 -0.1422 0.0294	34264	-0.199
none	real	descending	Signal2Noise	1000	FALSE	TRUE	FALSE	DA_neurons_rpkm.rnk	targets_neuronalcells_analysis.cls	gene_sets.gmt#KEGG_NATURAL_KILLER_CELL_MEDIATED_CYTOTOXICITY	-0.3615	-1.0886	0.3062	0.6664	0.997	0.4638 -0.3968 0.2849 -0.2706 -0.4170 0.4284 -0.3987 -0.3350 -0.4257 -0.2636 -0.3466 0.2917 -0.2134 -0.2897 -0.2939 -0.3628 -0.4048 -0.2633 -0.4766 -0.3268 -0.2593 0.2814 -0.2760 -0.3372 0.3163 0.3346 -0.2760 -0.2916 0.2967 -0.3450 0.3924 0.3064 0.2659 0.3991 0.3476 -0.2898 0.2762 -0.2869 -0.3483 -0.3445 -0.3036 -0.3287 -0.3298 -0.2786 0.2252 0.3295 0.2345 -0.3089 0.3172 0.3538 0.4288 -0.3627 -0.…	134 310 542 1029 1363 1917 2745 2861 3117 3479 3888 3955 5921 6581 6847 7082 7764 9102 9295 9614 9870 9946 9968 10180 10803 11640 11898 12190 12197 12596 12613 12867 12896 13251 13688 14469 14901 14902 15443 15462 15464 15465 15466 15709 15713 15714 15715 16062 16063 16064 16066 17379 17745 19103 19104 20180 20976 20977 21080 21530 23252 23310 23316 23317 23318 23319 23320 23744 23746 23747 23748…	0.0361 0.0651 0.0889 0.1011 0.1150 0.1209 0.1173 0.1308 0.1400 0.1458 0.1495 0.1614 0.1233 0.1158 0.1176 0.1197 0.1100 0.0825 0.0826 0.0792 0.0771 0.0793 0.0827 0.0813 0.0691 0.0509 0.0465 0.0410 0.0424 0.0340 0.0348 0.0296 0.0299 0.0220 0.0118 -0.0072 -0.0177 -0.0177 -0.0308 -0.0313 -0.0313 -0.0313 -0.0313 -0.0372 -0.0373 -0.0373 -0.0373 -0.0457 -0.0457 -0.0457 -0.0457 -0.0776 -0.0865 -0.1195 -0…	31955	-0.1421
none	real	descending	Signal2Noise	1000	FALSE	TRUE	FALSE	DA_neurons_rpkm.rnk	targets_neuronalcells_analysis.cls	gene_sets.gmt#KEGG_GLYCOSAMINOGLYCAN_BIOSYNTHESIS_CHONDROITIN_SULFATE	-0.4312	-1.0957	0.3234	0.6667	0.997	0.2692 0.3397 0.5276 -0.4979 -0.4110 0.3675 -0.4472 -0.1975 -0.3601 0.3380 -0.5477 -0.3675 -0.4766 -0.4331 -0.3710 -0.4598 -0.4038 0.3135 -0.5898 -0.3182 0.3984 0.4467 -0.5098 -0.3077 0.3833 0.4895 -0.5086 -0.3549 0.4308 -0.4320 0.5317 0.2917 -0.3142 0.4913 0.3359 0.5109 0.3874 -0.3405 0.2622 -0.3169 -0.4918 -0.3520 -0.5597 -0.4999 -0.4828 0.3801 -0.2670 -0.5035 0.5845 -0.2786 0.5672 -0.4725 -0.4…	1406 5002 7631 9060 9570 10504 13212 24456 25344 27755 29132 29211 29273 30898 33887 35699 35795 35985 36469 37723 38450 39994	0.0774 0.0484 0.0208 0.0125 0.0229 0.0173 -0.0445 -0.3168 -0.3336 -0.3776 -0.3899 -0.3702 -0.3499 -0.3587 -0.3818 -0.3629 -0.3015 -0.2407 -0.1829 -0.1303 -0.0557 0.0300	33886	-0.1891
none	real	descending	Signal2Noise	1000	FALSE	TRUE	FALSE	DA_neurons_rpkm.rnk	targets_neuronalcells_analysis.cls	gene_sets.gmt#KEGG_COLORECTAL_CANCER	-0.3625	-1.1362	0.2242	0.6695	0.995	0.3891 0.3277 0.2665 -0.2617 0.3297 0.2779 0.3052 -0.3326 0.2504 -0.2476 -0.2750 0.3695 -0.2746 -0.4841 -0.4810 -0.2648 -0.3021 -0.3232 0.2471 0.2940 0.2695 0.3190 -0.3245 -0.3189 0.3042 0.2666 -0.4626 -0.3223 0.4305 0.3607 0.2649 0.2594 0.4046 0.4467 -0.3626 0.3675 -0.3402 0.2814 0.2060 -0.4061 -0.2616 -0.3062 0.3013 -0.2929 -0.4492 0.2675 0.3937 0.2948 0.3703 0.2931 0.4070 0.2698 -0.3763 0.2739…	310 1325 1363 1429 2662 2797 3323 3479 3955 4704 6477 6847 7764 9102 9171 9295 9614 10453 11164 11640 12168 13391 14113 18449 24056 25049 25305 25644 26901 27311 27490 27498 27958 28030 28067 28708 29094 29498 31911 32415 32501 33471 33675 33864 35054 35267 35432 35694 35828 35884 36199 36938 37214 37293 38304 38389 39670 39955 40208 40393 40879 41125	0.0429 0.0517 0.0840 0.1151 0.1107 0.1323 0.1422 0.1605 0.1694 0.1691 0.1394 0.1428 0.1309 0.1061 0.1120 0.1163 0.1151 0.0999 0.0866 0.0783 0.0679 0.0391 0.0216 -0.0837 -0.2198 -0.2429 -0.2477 -0.2543 -0.2816 -0.2878 -0.2882 -0.2844 -0.2910 -0.2881 -0.2843 -0.2943 -0.2975 -0.3005 -0.3482 -0.3488 -0.3390 -0.3488 -0.3397 -0.3297 -0.3416 -0.3293 -0.3155 -0.3034 -0.2877 -0.2701 -0.2579 -0.2540 -0.237…	33470	-0.1781
none	real	descending	Signal2Noise	1000	FALSE	TRUE	FALSE	DA_neurons_rpkm.rnk	targets_neuronalcells_analysis.cls	gene_sets.gmt#KEGG_PURINE_METABOLISM	-0.3705	-1.1199	0.2733	0.6706	0.996	0.2866 -0.2767 0.2537 0.2613 0.2915 -0.2463 0.2878 -0.3520 -0.2544 0.3757 0.2313 0.3205 0.3743 -0.3958 -0.4442 -0.3136 -0.3248 -0.3456 0.2975 -0.2462 0.3872 0.3198 -0.3804 -0.2215 0.3490 0.2380 -0.4414 0.3780 0.4429 -0.2594 0.2983 0.3832 -0.2541 0.4141 -0.3059 0.4171 0.2813 0.3863 0.2448 -0.3603 0.3480 -0.3676 0.3543 -0.4285 -0.4567 -0.3032 0.3902 -0.2680 0.3764 0.4265 0.3958 0.2565 -0.4041 -0.33…	554 566 1367 1486 1501 1976 2500 2523 2582 2643 2783 2963 3064 3222 3539 3690 4134 4516 4653 4796 5320 5388 5659 6088 6090 6381 6709 6773 6788 6861 6863 7240 7258 7854 8436 8531 8809 8882 9036 9315 9441 9698 9707 10081 10083 10179 10214 10271 10329 10543 10819 10827 11221 11289 11407 11450 11643 11647 11765 11842 11988 12412 12849 13234 13336 13376 13508 13609 13880 14863 15595 20264 24629 25393 …	0.0045 0.0222 0.0162 0.0264 0.0391 0.0393 0.0373 0.0474 0.0564 0.0654 0.0721 0.0776 0.0848 0.0903 0.0915 0.0965 0.0938 0.0921 0.0961 0.0999 0.0938 0.0987 0.0984 0.0938 0.0995 0.0980 0.0952 0.0987 0.1035 0.1068 0.1117 0.1073 0.1115 0.1011 0.0906 0.0919 0.0885 0.0901 0.0895 0.0857 0.0855 0.0819 0.0843 0.0776 0.0799 0.0799 0.0813 0.0822 0.0830 0.0798 0.0750 0.0766 0.0686 0.0685 0.0671 0.0675 0.0642 …	33065	-0.168
none	real	descending	Signal2Noise	1000	FALSE	TRUE	FALSE	DA_neurons_rpkm.rnk	targets_neuronalcells_analysis.cls	gene_sets.gmt#KEGG_INOSITOL_PHOSPHATE_METABOLISM	-0.3959	-1.1234	0.2784	0.6723	0.995	0.3176 -0.2822 0.3962 0.3569 -0.3414 0.5015 0.3395 -0.3750 -0.3609 0.2748 0.2857 -0.3038 -0.3289 -0.3421 -0.3084 -0.4261 -0.2255 -0.2790 -0.4734 -0.3762 -0.3638 0.4005 -0.3192 -0.2919 0.4024 0.5035 -0.3327 -0.2956 0.3372 -0.3878 0.3155 0.3734 0.4562 0.5004 0.3852 0.2922 0.3276 -0.3979 -0.4108 -0.2822 -0.3987 -0.3050 -0.2512 0.2714 0.2198 0.4005 0.3609 -0.4661 0.2892 0.4765 0.4388 0.3229 0.3020 0.…	2839 3494 3644 3971 4827 4964 5191 5308 5732 6713 7345 8816 9510 9581 9614 9880 10042 11620 11794 13368 13799 13925 21587 22372 24056 25644 26717 27946 28300 29282 30128 30428 30794 31309 31404 31901 32028 32202 33601 33924 33942 34517 35958 35963 36334 37049 37314 37933 38087 39670 39691 40338 40527 41216	-0.0377 -0.0256 -0.0019 0.0159 0.0174 0.0360 0.0517 0.0695 0.0785 0.0708 0.0697 0.0444 0.0362 0.0429 0.0505 0.0519 0.0554 0.0212 0.0208 -0.0162 -0.0261 -0.0288 -0.2148 -0.2339 -0.2747 -0.3112 -0.3334 -0.3575 -0.3597 -0.3754 -0.3861 -0.3830 -0.3807 -0.3809 -0.3707 -0.3690 -0.3581 -0.3479 -0.3641 -0.3535 -0.3353 -0.3292 -0.3399 -0.3157 -0.2992 -0.2884 -0.2657 -0.2488 -0.2200 -0.2154 -0.1727 -0.1382…	30127	-0.1007
none	real	descending	Signal2Noise	1000	FALSE	TRUE	FALSE	DA_neurons_rpkm.rnk	targets_neuronalcells_analysis.cls	gene_sets.gmt#KEGG_SELENOAMINO_ACID_METABOLISM	-0.3982	-1.0722	0.3536	0.6731	0.997	0.3864 -0.5180 -0.3983 0.4409 0.3133 0.3513 -0.4497 0.2797 -0.3854 0.3415 -0.2663 0.5097 0.5203 -0.3380 -0.4084 0.3217 -0.3117 -0.4239 0.3842 0.2701 0.4133 -0.4060 -0.4268 -0.4219 -0.3249 -0.4602 -0.4811 0.3195 0.3817 -0.4588 -0.3557 0.4906 0.2611 0.2826 -0.4290 0.5460 -0.2994 0.5019 0.2999 -0.3013 0.5069 -0.4047 0.3674 -0.4160 0.3462 -0.4592 0.2958 -0.4098 -0.3046 0.4326 0.2691 -0.2905 -0.4178 -…	2058 2302 3513 4490 6090 6434 8823 10429 10804 12839 13502 24573 25201 26589 29257 29598 31871 33281 35007 35577 37825 38034 38428 38672 40221 40832	0.0192 0.0792 0.1031 0.1245 0.1203 0.1443 0.1062 0.0798 0.0817 0.0361 0.0220 -0.2457 -0.2580 -0.2848 -0.3340 -0.3255 -0.3545 -0.3563 -0.3573 -0.3271 -0.3216 -0.2647 -0.2086 -0.1463 -0.0907 0.0096	35006	-0.2194
none	real	descending	Signal2Noise	1000	FALSE	TRUE	FALSE	DA_neurons_rpkm.rnk	targets_neuronalcells_analysis.cls	gene_sets.gmt#KEGG_NITROGEN_METABOLISM	-0.4602	-1.1387	0.2514	0.6735	0.995	0.3363 -0.5052 0.3981 0.5451 0.4819 0.4072 0.2229 -0.3378 -0.4031 -0.2902 0.3054 0.4743 0.5746 -0.3878 -0.3017 -0.3588 -0.3883 -0.5142 -0.2609 -0.4560 0.3081 -0.3661 -0.3691 -0.3130 -0.3276 -0.3712 -0.3430 -0.2834 -0.3089 -0.4635 -0.5466 0.6170 -0.3209 0.3321 -0.4202 0.5423 -0.4043 0.4248 -0.5082 -0.2660 0.4933 -0.6742 0.3920 -0.6074 0.3409 -0.4792 0.3183 -0.5370 0.4035 0.5782 0.2803 0.3141 -0.31…	607 2398 4197 7392 7914 8578 9875 24684 26439 27009 30052 31294 32937 34206 34617 35218 35343 36994 38349 39419 40155 40221 40987	0.0840 0.1014 0.1025 0.0503 0.0607 0.0643 0.0470 -0.3111 -0.3477 -0.3540 -0.4105 -0.4186 -0.4295 -0.4256 -0.3989 -0.3739 -0.3367 -0.3263 -0.2982 -0.2506 -0.1822 -0.0961 0.0059	34205	-0.1973
none	real	descending	Signal2Noise	1000	FALSE	TRUE	FALSE	DA_neurons_rpkm.rnk	targets_neuronalcells_analysis.cls	gene_sets.gmt#KEGG_DNA_REPLICATION	-0.6479	-1.1267	0.4375	0.6742	0.995	-0.2900 0.6948 0.1859 0.4415 0.5549 -0.7361 0.4678 -0.4464 0.7093 0.7075 0.6151 0.3875 0.5414 -0.7910 -0.8194 -0.3305 -0.4427 -0.6916 0.7251 0.6892 0.6798 0.6706 -0.6808 0.5530 0.5706 -0.3291 -0.8814 0.6848 0.8303 0.4367 0.5942 0.6136 0.6069 0.7236 -0.4787 0.7792 -0.3235 0.6920 0.3636 -0.4439 0.6001 0.2336 0.5538 -0.5739 -0.8388 -0.4766 0.7668 0.4414 0.6821 0.5351 0.7015 0.4699 -0.8364 -0.5871 -0…	2500 7115 10527 12632 23236 26144 27231 30004 30641 31069 31712 31849 32239 32896 33125 33285 34039 34594 35018 35085 35128 35738 35820 35968 36454 36671 37058 37157 37705 37908 38183 38280 38544 38687 38920 40842	-0.0175 -0.1102 -0.1848 -0.2329 -0.4903 -0.5572 -0.5776 -0.6325 -0.6338 -0.6289 -0.6272 -0.6128 -0.6035 -0.5987 -0.5828 -0.5646 -0.5585 -0.5457 -0.5281 -0.5016 -0.4744 -0.4585 -0.4294 -0.4014 -0.3796 -0.3501 -0.3228 -0.2880 -0.2613 -0.2250 -0.1887 -0.1474 -0.1085 -0.0655 -0.0226 0.0094	30640	-0.1115
none	real	descending	Signal2Noise	1000	FALSE	TRUE	FALSE	DA_neurons_rpkm.rnk	targets_neuronalcells_analysis.cls	gene_sets.gmt#KEGG_ANTIGEN_PROCESSING_AND_PRESENTATION	-0.3956	-1.1076	0.3011	0.6747	0.996	0.2703 -0.4140 0.2690 -0.4012 -0.3209 0.3939 -0.3532 -0.4001 -0.5830 0.4207 -0.3729 0.2778 0.3307 -0.3604 -0.3898 -0.3661 0.2210 -0.2603 -0.4298 -0.2721 0.3865 -0.2729 -0.2437 -0.3494 0.2706 0.3220 -0.2894 0.2761 0.2685 -0.4266 0.4254 0.2673 -0.3293 0.3828 0.2698 0.2928 -0.3541 0.3028 0.2812 -0.5068 -0.2768 -0.3690 -0.3218 -0.3601 -0.3429 -0.2856 -0.3002 -0.3354 0.2928 0.3372 0.4396 -0.3222 -0.38…	45 337 4480 4640 5391 5435 8734 8777 10155 10490 12128 12190 12896 12944 15030 15031 15443 15462 15464 15465 15466 15709 15713 15714 15715 16062 16063 16064 16066 16718 18948 18949 18951 20902 20935 20941 20974 20976 20977 21088 21089 21114 21281 21282 21285 21287 23316 23317 23318 23319 23320 23691 23697 23700 23701 23744 23746 23747 23748 23749 23750 23774 23775 24706 24899 26030 26516 26555 26…	0.1215 0.1991 0.1303 0.1574 0.1668 0.1931 0.1272 0.1404 0.1166 0.1172 0.0816 0.0842 0.0696 0.0708 0.0202 0.0202 0.0102 0.0097 0.0097 0.0097 0.0097 0.0038 0.0038 0.0038 0.0038 -0.0047 -0.0047 -0.0047 -0.0047 -0.0205 -0.0747 -0.0747 -0.0747 -0.1221 -0.1229 -0.1230 -0.1238 -0.1238 -0.1238 -0.1265 -0.1265 -0.1271 -0.1311 -0.1311 -0.1311 -0.1312 -0.1805 -0.1805 -0.1805 -0.1805 -0.1805 -0.1894 -0.1896 …	38982	-0.3869
none	real	descending	Signal2Noise	1000	FALSE	TRUE	FALSE	DA_neurons_rpkm.rnk	targets_neuronalcells_analysis.cls	gene_sets.gmt#KEGG_ADIPOCYTOKINE_SIGNALING_PATHWAY	-0.3669	-1.1112	0.2474	0.6753	0.996	0.4090 0.3473 0.3530 0.2727 -0.2821 0.3994 0.3075 0.3111 -0.2854 0.2521 -0.3520 0.2417 -0.2971 -0.4342 -0.3386 -0.4116 -0.4078 -0.3421 -0.3849 -0.3841 -0.3094 0.3704 -0.4431 -0.3231 0.3078 0.3358 -0.3313 -0.3591 0.4214 -0.2803 0.2839 0.3886 -0.2800 0.4424 -0.2582 0.4112 0.3151 -0.3084 -0.2995 -0.2784 -0.3664 -0.3805 -0.3450 -0.3101 -0.3527 0.3246 0.2580 -0.3712 0.4216 0.3390 0.4650 0.2909 -0.2880…	83 1384 1429 2074 2234 2662 3150 3579 4686 5005 5149 5993 6198 6243 6967 8762 9963 11789 13269 13731 15773 17363 17745 18449 21932 24179 24865 25734 27226 27311 27570 27818 28337 28385 30028 30158 30324 31123 31350 31448 31449 31897 33019 33226 33800 34162 34481 34828 34981 35325 35694 36199 37457 37896 38027 38172 38290 38418 38565 38602 38867 39218 39227 39789 40054 40561 41045	0.0560 0.0541 0.0823 0.0922 0.1131 0.1256 0.1347 0.1438 0.1331 0.1407 0.1523 0.1449 0.1525 0.1638 0.1571 0.1209 0.0972 0.0555 0.0205 0.0098 -0.0398 -0.0784 -0.0876 -0.1047 -0.1893 -0.2439 -0.2597 -0.2792 -0.3122 -0.3109 -0.3136 -0.3157 -0.3237 -0.3203 -0.3533 -0.3495 -0.3463 -0.3573 -0.3540 -0.3474 -0.3385 -0.3397 -0.3553 -0.3485 -0.3495 -0.3447 -0.3383 -0.3319 -0.3205 -0.3130 -0.3053 -0.2999 -0.…	33018	-0.167
none	real	descending	Signal2Noise	1000	FALSE	TRUE	FALSE	DA_neurons_rpkm.rnk	targets_neuronalcells_analysis.cls	gene_sets.gmt#KEGG_ADHERENS_JUNCTION	-0.4028	-1.1538	0.251	0.6781	0.993	0.4020 0.3319 0.4175 -0.2905 0.2954 0.3851 -0.3583 -0.3246 0.2551 -0.4814 -0.4276 0.2684 -0.4603 -0.3570 -0.2866 -0.2536 -0.3106 0.3143 -0.5182 0.2773 -0.3272 0.2960 0.2511 0.2812 -0.3152 0.3001 -0.3278 -0.5838 0.3073 -0.3411 0.3441 -0.2606 0.4851 0.3830 0.2465 -0.3093 -0.2973 -0.3557 -0.4720 0.2854 -0.4741 -0.3513 -0.4919 -0.2916 0.2863 0.3297 -0.2663 -0.3889 0.4275 -0.2846 0.3812 -0.3065 0.3073…	394 471 1363 1650 2925 3955 4636 6581 6847 7020 8046 8440 8559 8955 9171 9558 10226 14101 14113 17614 19035 24585 24587 25265 25495 26014 26390 26708 27471 27490 28030 28067 28708 28748 28847 28917 30037 30104 30591 30621 31082 31691 31790 31911 31958 32317 32415 32666 32713 33864 34208 34222 34255 35133 35263 35272 35432 35605 35966 36034 37214 37831 37893 38209 38304 38643 38751 38836 39198 394…	0.0337 0.0733 0.0815 0.1025 0.0935 0.0868 0.0866 0.0511 0.0558 0.0624 0.0463 0.0448 0.0498 0.0474 0.0489 0.0456 0.0344 -0.0597 -0.0599 -0.1450 -0.1795 -0.3139 -0.3136 -0.3289 -0.3331 -0.3438 -0.3506 -0.3557 -0.3707 -0.3676 -0.3765 -0.3731 -0.3837 -0.3795 -0.3767 -0.3731 -0.3934 -0.3881 -0.3923 -0.3853 -0.3881 -0.3934 -0.3863 -0.3794 -0.3707 -0.3690 -0.3608 -0.3559 -0.3460 -0.3609 -0.3556 -0.3422 …	31690	-0.1355
none	real	descending	Signal2Noise	1000	FALSE	TRUE	FALSE	DA_neurons_rpkm.rnk	targets_neuronalcells_analysis.cls	gene_sets.gmt#KEGG_GLIOMA	-0.3696	-1.1293	0.2243	0.6783	0.995	0.4748 0.3366 0.2925 -0.2910 0.2849 0.3099 -0.2597 -0.3906 0.2611 -0.3295 -0.4555 0.3420 -0.3764 -0.4231 -0.2717 -0.3461 -0.4110 -0.3831 -0.4271 -0.3375 -0.3116 0.3583 -0.3862 -0.2743 0.2548 0.3808 -0.2718 -0.4264 0.3611 0.3059 0.2950 -0.2534 0.2838 0.4249 -0.3024 0.2853 0.3524 -0.3008 -0.3071 -0.3114 -0.2975 -0.2920 -0.2811 -0.3650 -0.3286 0.3057 -0.2957 -0.3427 0.4930 -0.2315 0.4640 -0.2335 -0.…	114 134 310 873 1728 2274 2551 3479 3720 6847 7082 7308 7345 7764 8121 8559 9102 9295 9614 11640 11779 11898 13209 13453 18449 20870 21080 24056 24479 24588 25644 25680 26213 27311 27958 28708 29094 30454 30597 31448 32040 32202 32398 33534 33672 33736 34222 34966 35054 35564 35694 36187 36756 37293 37323 37509 38341 38550 39670 39955 40781 40860 41095 41169 41216	0.0482 0.0976 0.1353 0.1541 0.1588 0.1683 0.1833 0.1792 0.1911 0.1255 0.1297 0.1336 0.1421 0.1406 0.1400 0.1366 0.1299 0.1313 0.1290 0.0825 0.0817 0.0811 0.0503 0.0451 -0.0763 -0.1350 -0.1401 -0.2124 -0.2225 -0.2247 -0.2490 -0.2484 -0.2594 -0.2829 -0.2948 -0.3084 -0.3126 -0.3387 -0.3351 -0.3475 -0.3526 -0.3470 -0.3420 -0.3581 -0.3496 -0.3393 -0.3384 -0.3424 -0.3304 -0.3276 -0.3153 -0.3108 -0.3068…	33533	-0.1796
none	real	descending	Signal2Noise	1000	FALSE	TRUE	FALSE	DA_neurons_rpkm.rnk	targets_neuronalcells_analysis.cls	gene_sets.gmt#KEGG_ALDOSTERONE_REGULATED_SODIUM_REABSORPTION	-0.3938	-1.1579	0.2134	0.6798	0.992	0.4526 -0.3396 0.3847 0.3768 -0.2837 0.4018 0.2511 -0.4205 -0.2831 -0.2747 -0.3939 0.3032 0.2457 -0.3267 0.3410 -0.3393 -0.3664 -0.3470 -0.5033 -0.4200 -0.3230 0.2288 -0.3245 0.3134 0.2279 0.2421 0.3297 -0.2350 0.2950 -0.4539 -0.2689 0.4423 0.2793 0.3227 0.3316 -0.2738 0.3331 -0.2868 -0.4788 0.3210 -0.2436 -0.3574 0.3540 -0.4284 0.3943 0.2664 -0.3418 -0.5141 0.3946 0.3001 0.3498 0.3581 0.2973 -0.…	134 310 3479 4102 5306 6093 6847 8537 9295 9614 10374 11211 11216 11640 11898 11906 12172 13269 13453 24056 25644 26003 26014 28708 28908 29094 30672 31063 33515 34253 34481 35091 36830 37041 37323 38371 39642 39670 39740 40054 40891 40967	0.0845 0.1544 0.1100 0.1241 0.1189 0.1207 0.1206 0.0925 0.0848 0.0868 0.0761 0.0615 0.0671 0.0615 0.0594 0.0634 0.0605 0.0354 0.0322 -0.2252 -0.2612 -0.2669 -0.2641 -0.3212 -0.3174 -0.3129 -0.3385 -0.3343 -0.3736 -0.3690 -0.3513 -0.3410 -0.3515 -0.3239 -0.2968 -0.2828 -0.2641 -0.2149 -0.1660 -0.1195 -0.0678 0.0064	33514	-0.1791
none	real	descending	Signal2Noise	1000	FALSE	TRUE	FALSE	DA_neurons_rpkm.rnk	targets_neuronalcells_analysis.cls	gene_sets.gmt#KEGG_VIRAL_MYOCARDITIS	-0.3824	-1.0625	0.3634	0.6812	0.997	-0.3158 0.2869 0.4796 -0.4668 -0.2939 0.3200 -0.2967 -0.3502 -0.3777 -0.2702 0.2612 -0.4232 -0.3739 -0.3170 -0.4403 -0.3765 -0.2888 0.4181 -0.4100 0.3588 0.2709 0.4824 0.3468 0.4162 0.2839 0.3161 0.2763 0.2593 0.2913 -0.3173 0.5149 -0.3815 -0.2887 0.3772 0.3139 -0.3557 -0.3232 0.2617 -0.3919 -0.3232 -0.4082 -0.3515 -0.4574 -0.3537 -0.3672 0.4058 0.3193 0.3869 0.4040 -0.2676 0.5154 -0.3995 -0.3670…	1363 2925 3053 3649 3955 6484 7545 7625 7962 10803 10920 11164 11271 12467 13722 13992 17926 19374 20935 20941 21088 21089 21114 21281 21282 21285 21287 23697 23700 23701 23744 23746 23747 23748 23749 23750 23774 23775 25034 26364 26901 27046 27490 27798 28328 28625 28809 29076 30029 31030 31886 32230 33533 33789 34391 34393 34574 34626 35054 35249 35263 35272 35383 35869 35940 36075 37413 37952 …	0.0205 0.0219 0.0571 0.0773 0.1029 0.0629 0.0546 0.0699 0.0778 0.0162 0.0204 0.0208 0.0244 -0.0014 -0.0310 -0.0372 -0.1328 -0.1680 -0.2059 -0.2060 -0.2095 -0.2095 -0.2101 -0.2141 -0.2141 -0.2142 -0.2142 -0.2727 -0.2728 -0.2728 -0.2738 -0.2738 -0.2738 -0.2738 -0.2738 -0.2738 -0.2744 -0.2744 -0.3033 -0.3315 -0.3394 -0.3375 -0.3419 -0.3424 -0.3471 -0.3455 -0.3406 -0.3372 -0.3481 -0.3575 -0.3608 -0.3…	33532	-0.1796
none	real	descending	Signal2Noise	1000	FALSE	TRUE	FALSE	DA_neurons_rpkm.rnk	targets_neuronalcells_analysis.cls	gene_sets.gmt#KEGG_STARCH_AND_SUCROSE_METABOLISM	-0.5645	-1.1478	0.2705	0.6849	0.994	0.6858 0.4449 0.4160 -0.5645 0.3550 -0.4977 -0.6372 -0.6029 0.4716 -0.5009 -0.6124 0.4375 -0.3050 -0.6183 -0.5586 0.3762 -0.5853 0.4290 -0.5870 0.5696 0.4532 0.4787 0.3825 0.5987 -0.4824 -0.4076 -0.5846 -0.5824 0.5987 0.4501 0.6091 -0.3483 0.6025 0.6103 -0.4512 -0.5773 -0.5301 0.4166 -0.5521 -0.4257 -0.4453 -0.4076 -0.5138 -0.4721 -0.4945 0.4343 0.5154 0.4598 0.6088 -0.3310 0.5584 -0.5359 -0.6249…	1680 2039 2220 3138 4098 5915 6381 9806 14483 14609 15247 15773 16811 17363 18990 19000 19002 19003 19539 19544 19545 19546 24993 26022 27017 27456 29171 29917 32821 33047 33288 34621 34974 35141 35329 36050 36273 36276 36963 37773 38773 38961 38966 38967 38968 38969 38970 38971 39734 40165 40548 41128	-0.0029 0.0235 0.0530 0.0594 0.0605 0.0346 0.0398 -0.0356 -0.1491 -0.1522 -0.1676 -0.1804 -0.2056 -0.2189 -0.2584 -0.2587 -0.2587 -0.2587 -0.2717 -0.2718 -0.2718 -0.2718 -0.4028 -0.4252 -0.4453 -0.4511 -0.4850 -0.4940 -0.5492 -0.5389 -0.5283 -0.5409 -0.5288 -0.5118 -0.4947 -0.4884 -0.4693 -0.4448 -0.4345 -0.4240 -0.4130 -0.3811 -0.3446 -0.3081 -0.2716 -0.2351 -0.1986 -0.1621 -0.1384 -0.1024 -0.05…	32820	-0.1615
none	real	descending	Signal2Noise	1000	FALSE	TRUE	FALSE	DA_neurons_rpkm.rnk	targets_neuronalcells_analysis.cls	gene_sets.gmt#KEGG_PRIMARY_IMMUNODEFICIENCY	-0.4258	-1.1393	0.2854	0.6852	0.995	0.3416 -0.5756 0.2582 0.3909 -0.3392 0.5199 -0.3777 -0.3288 -0.2792 -0.3014 0.3591 0.3134 0.3071 0.3311 -0.5020 0.2309 -0.2491 0.2733 0.2301 0.4928 -0.3383 -0.3364 0.2603 -0.5171 0.2377 -0.3514 -0.3342 0.3720 0.4477 -0.3174 0.4152 0.2897 0.3839 -0.3400 0.3177 -0.2819 0.3177 -0.3258 -0.4450 -0.2793 0.2083 0.4045 0.2682 0.3196 0.4439 0.2331 0.3315 -0.3672 -0.5679 0.4410 0.3036 0.2669 -0.2841 -0.242…	337 611 2745 3527 4350 6418 7439 8933 9870 10458 10920 11767 11972 13496 14481 15030 15031 21568 21709 24706 26516 26649 28169 31442 31449 34391 35045 35415 38665 39109 39338 39675 40244 40898 41178	0.0777 0.1462 0.1380 0.1572 0.1704 0.1435 0.1379 0.1156 0.1036 0.0983 0.0947 0.0794 0.0791 0.0436 0.0197 0.0064 0.0064 -0.1523 -0.1557 -0.2274 -0.2666 -0.2648 -0.2932 -0.3554 -0.3383 -0.3826 -0.3690 -0.3470 -0.3769 -0.3348 -0.2851 -0.2342 -0.1806 -0.1107 0.0012	38664	-0.3654
none	real	descending	Signal2Noise	1000	FALSE	TRUE	FALSE	DA_neurons_rpkm.rnk	targets_neuronalcells_analysis.cls	gene_sets.gmt#KEGG_WNT_SIGNALING_PATHWAY	-0.307	-1.0404	0.3742	0.6863	0.998	0.2429 -0.2426 0.2879 0.3265 0.2599 0.3514 0.3377 -0.2893 -0.3105 -0.3117 -0.2278 -0.2438 -0.3215 0.2535 0.2663 -0.2739 0.3002 -0.2645 -0.3421 -0.2646 -0.3429 0.2826 0.2431 -0.2735 0.2618 0.3652 0.3344 -0.3880 -0.2918 -0.2711 -0.2832 -0.2780 0.3063 0.2812 0.2346 0.2532 -0.2738 -0.3003 -0.2818 -0.2617 -0.3261 0.2410 -0.2970 0.2775 0.2956 0.2611 -0.2597 -0.3270 0.2565 0.2691 0.2828 0.3371 0.3436 0.…	47 114 125 134 516 542 643 1029 1263 1325 1363 1429 1693 1728 1732 1925 2274 2662 3022 3238 3323 3724 3849 3869 3955 4713 4862 4881 5036 5572 5921 6219 6477 6635 6713 7389 8040 8210 8405 8440 8597 8765 8866 8955 9164 9171 9321 9720 9772 9880 10661 11168 11310 11898 12019 12168 12211 12444 12731 13688 14113 17379 17614 18311 20370 22433 24601 24649 25192 25305 25453 25505 25861 26082 26390 27490 2…	0.0242 0.0444 0.0657 0.0869 0.0936 0.1089 0.1216 0.1252 0.1318 0.1422 0.1532 0.1633 0.1678 0.1779 0.1887 0.1945 0.1958 0.1955 0.1952 0.1982 0.2042 0.2021 0.2065 0.2134 0.2186 0.2066 0.2092 0.2151 0.2174 0.2100 0.2067 0.2045 0.2030 0.2037 0.2064 0.1939 0.1816 0.1809 0.1794 0.1817 0.1810 0.1799 0.1804 0.1811 0.1787 0.1812 0.1802 0.1728 0.1738 0.1734 0.1561 0.1452 0.1431 0.1298 0.1278 0.1251 0.1249 …	31910	-0.141
none	real	descending	Signal2Noise	1000	FALSE	TRUE	FALSE	DA_neurons_rpkm.rnk	targets_neuronalcells_analysis.cls	gene_sets.gmt#KEGG_ARGININE_AND_PROLINE_METABOLISM	-0.442	-1.1597	0.2459	0.6882	0.992	0.4335 -0.4096 0.3173 -0.2953 0.3900 -0.2697 -0.3624 -0.5410 -0.2786 0.3786 -0.5162 0.5118 0.4072 -0.4084 -0.3559 0.2816 -0.4078 -0.3842 -0.3540 -0.3374 0.4729 -0.3662 -0.3459 0.2527 -0.4365 -0.4201 -0.3643 0.2993 0.4254 -0.3002 -0.3943 0.3335 -0.2649 0.4494 -0.3746 0.3957 -0.3450 0.4902 -0.3138 -0.4035 0.3548 -0.5503 0.3775 -0.6343 -0.3593 -0.4617 -0.3339 -0.3849 0.3652 -0.2806 0.3505 0.2595 -0.…	328 1015 1489 2004 2141 4321 4613 7392 7914 8514 8578 9017 9450 9875 10252 12150 12292 12653 13149 13774 13811 17095 21558 24520 24566 25330 27557 28014 28042 29306 29638 30326 31294 31534 33106 33305 33407 35145 35318 37373 38070 38731 38895 38950 39581 39910 40312 40655 40702 40729 40935 40987	0.0474 0.0717 0.0959 0.1155 0.1434 0.1118 0.1249 0.0699 0.0684 0.0636 0.0717 0.0698 0.0670 0.0636 0.0605 0.0172 0.0162 0.0094 -0.0012 -0.0159 -0.0162 -0.0960 -0.2043 -0.2759 -0.2766 -0.2936 -0.3432 -0.3491 -0.3446 -0.3681 -0.3683 -0.3761 -0.3888 -0.3834 -0.4071 -0.3970 -0.3844 -0.4075 -0.3921 -0.4162 -0.4046 -0.3889 -0.3602 -0.3285 -0.3068 -0.2753 -0.2413 -0.2007 -0.1522 -0.1026 -0.0516 0.0059	37372	-0.3015
none	real	descending	Signal2Noise	1000	FALSE	TRUE	FALSE	DA_neurons_rpkm.rnk	targets_neuronalcells_analysis.cls	gene_sets.gmt#KEGG_INSULIN_SIGNALING_PATHWAY	-0.3208	-1.0626	0.3233	0.6908	0.997	0.4870 -0.2562 -0.3300 0.2539 -0.2735 0.3441 0.2600 -0.3329 -0.3354 0.2698 -0.3366 0.3492 0.2487 -0.4351 -0.2995 -0.3269 -0.3167 -0.4996 -0.3609 -0.3657 -0.2861 -0.2722 -0.4395 -0.3389 -0.2621 0.3319 -0.3131 -0.2949 0.3460 -0.3209 -0.2441 0.3233 -0.2480 0.4081 0.2601 0.3917 0.2619 -0.2989 0.2929 -0.2807 0.2919 -0.2947 0.2746 0.2470 -0.2478 -0.3097 -0.3471 -0.3439 0.3335 0.2899 0.4005 0.3437 -0.33…	10 268 310 516 583 873 1429 1772 2039 2439 2551 2662 2797 3479 3703 3720 4098 4547 4686 5122 5149 5297 5605 5993 6477 6786 6847 6967 7082 7389 7764 8121 8237 8326 8537 9102 9295 9558 9614 9806 10237 10792 11108 11640 11794 13177 13269 14051 14136 14777 15242 15773 17363 18449 20264 20870 21080 22866 24056 24179 24479 24538 24587 24799 25467 25644 25680 25921 26014 26074 26761 26932 27311 27456 27…	0.0384 0.0560 0.0782 0.0939 0.1123 0.1231 0.1247 0.1303 0.1370 0.1394 0.1486 0.1577 0.1659 0.1595 0.1638 0.1732 0.1732 0.1708 0.1757 0.1728 0.1799 0.1838 0.1835 0.1808 0.1752 0.1734 0.1777 0.1803 0.1830 0.1807 0.1763 0.1721 0.1736 0.1757 0.1746 0.1644 0.1631 0.1598 0.1615 0.1597 0.1518 0.1404 0.1346 0.1232 0.1208 0.0877 0.0860 0.0671 0.0650 0.0494 0.0382 0.0253 -0.0134 -0.0398 -0.0840 -0.0987 -0.…	34044	-0.193
none	real	descending	Signal2Noise	1000	FALSE	TRUE	FALSE	DA_neurons_rpkm.rnk	targets_neuronalcells_analysis.cls	gene_sets.gmt#KEGG_MELANOGENESIS	-0.3363	-1.0414	0.3849	0.6927	0.998	-0.2925 -0.2363 0.3543 0.3481 -0.2731 0.3295 0.3641 -0.2856 -0.2696 -0.2558 0.2737 -0.3783 -0.2925 0.2721 0.3396 -0.4008 0.2749 -0.2657 -0.3673 -0.3355 -0.3552 0.3486 -0.3313 0.2750 0.3457 0.3968 0.3579 -0.2482 -0.2676 -0.3401 0.2631 0.2802 0.2682 0.2924 0.3346 -0.2596 0.3403 -0.3118 -0.3592 0.3385 -0.2918 0.3126 -0.2846 -0.2647 0.2781 0.3415 0.2511 -0.3685 0.3322 0.3289 0.3594 0.2851 0.3107 0.37…	114 134 297 516 643 873 1728 2274 2551 3023 3720 4862 6219 6477 6624 6709 6713 6847 6954 7389 7510 7764 7784 8040 8121 8405 8806 8866 8882 9171 9295 9880 10155 10318 10565 10847 11310 11407 11643 11898 12019 12412 12444 13336 13779 14113 18311 20870 21080 22433 24479 24649 25505 26224 26390 28030 28103 28708 29518 29885 30454 30597 31100 31385 31911 31958 32360 32504 32630 32759 33425 33566 34150…	0.0326 0.0666 0.0919 0.1125 0.1340 0.1509 0.1478 0.1503 0.1586 0.1609 0.1563 0.1387 0.1137 0.1152 0.1191 0.1244 0.1316 0.1355 0.1400 0.1358 0.1392 0.1390 0.1445 0.1440 0.1476 0.1459 0.1410 0.1442 0.1485 0.1459 0.1471 0.1365 0.1331 0.1322 0.1291 0.1249 0.1158 0.1155 0.1117 0.1071 0.1057 0.0974 0.0978 0.0767 0.0662 0.0582 -0.0439 -0.1061 -0.1112 -0.1440 -0.1936 -0.1975 -0.2174 -0.2335 -0.2360 -0.27…	35925	-0.2483
none	real	descending	Signal2Noise	1000	FALSE	TRUE	FALSE	DA_neurons_rpkm.rnk	targets_neuronalcells_analysis.cls	gene_sets.gmt#KEGG_GALACTOSE_METABOLISM	-0.4493	-1.035	0.4148	0.6934	0.998	0.3073 -0.5825 0.5621 -0.3706 0.2848 0.4922 -0.5302 -0.5776 -0.4294 0.3930 -0.4771 0.4469 0.4643 -0.3019 -0.4666 -0.2851 -0.3339 0.2726 -0.4760 -0.3015 0.5924 -0.3956 -0.2340 -0.3327 -0.3144 -0.2731 -0.3782 0.3843 0.3365 -0.5654 0.3021 0.4791 0.3512 0.4639 0.2655 0.3733 0.3741 0.4149 -0.4806 -0.4878 -0.2781 -0.6080 0.3180 -0.7729 0.3151 -0.4037 -0.3189 -0.5671 0.3587 0.4829 0.3791 -0.4237 -0.3515…	2039 4098 4988 7270 7395 15247 15773 17363 21186 26022 26080 26273 27160 27456 29171 29405 31854 32840 33047 34621 35114 36963 38339 38407 39669 41128	0.0309 0.0367 0.0634 0.0401 0.0683 -0.1223 -0.1350 -0.1736 -0.2663 -0.3778 -0.3731 -0.3710 -0.3827 -0.3789 -0.4029 -0.3899 -0.4192 -0.4081 -0.3769 -0.3700 -0.3338 -0.3170 -0.2754 -0.2012 -0.1365 0.0025	31853	-0.1396
none	real	descending	Signal2Noise	1000	FALSE	TRUE	FALSE	DA_neurons_rpkm.rnk	targets_neuronalcells_analysis.cls	gene_sets.gmt#KEGG_HEMATOPOIETIC_CELL_LINEAGE	-0.445	-1.1409	0.3035	0.6945	0.995	-0.2615 -0.4662 0.4584 -0.2739 -0.4292 0.4850 -0.3420 -0.3320 -0.4468 -0.2911 0.3939 -0.4178 -0.2448 0.3430 -0.2975 -0.4441 -0.3568 0.4424 -0.5033 0.2725 -0.3325 0.4586 0.4107 0.3631 0.3466 0.3434 0.2980 0.3184 0.2581 -0.3802 0.4852 0.2807 0.2747 0.4139 0.3996 -0.4861 -0.3250 0.2485 -0.4807 -0.3282 -0.4423 0.2465 -0.4131 0.2516 0.3118 0.5279 0.4657 0.2472 -0.2860 0.3936 0.4085 -0.3903 0.3431 0.34…	337 851 1589 2428 2794 3688 3917 5898 5987 6706 7552 7586 8658 8806 8933 9656 9912 9946 10446 11668 11972 12943 13800 14514 16278 16476 17741 17745 18035 18045 18833 19737 20818 21281 21282 21285 21287 21537 21562 21564 21565 21566 21568 23697 24847 24902 26162 26516 26537 27892 29019 29191 29814 30972 30980 31209 31556 31894 32077 32230 32520 32973 33204 33548 34021 34498 34828 35380 35673 35980…	0.0331 0.0533 0.0617 0.0635 0.0754 0.0716 0.0832 0.0474 0.0575 0.0506 0.0391 0.0473 0.0284 0.0317 0.0353 0.0232 0.0221 0.0263 0.0185 -0.0085 -0.0136 -0.0360 -0.0564 -0.0738 -0.1166 -0.1214 -0.1521 -0.1522 -0.1592 -0.1594 -0.1786 -0.2005 -0.2268 -0.2380 -0.2380 -0.2380 -0.2381 -0.2441 -0.2447 -0.2447 -0.2447 -0.2447 -0.2448 -0.2965 -0.3237 -0.3243 -0.3530 -0.3593 -0.3575 -0.3867 -0.4090 -0.4079 -0…	30971	-0.1186
none	real	descending	Signal2Noise	1000	FALSE	TRUE	FALSE	DA_neurons_rpkm.rnk	targets_neuronalcells_analysis.cls	gene_sets.gmt#KEGG_PROSTATE_CANCER	-0.4111	-1.2462	0.1045	0.6951	0.957	0.3686 0.3406 0.3677 0.2766 0.3296 0.3723 0.2424 -0.2822 0.2693 -0.3592 -0.3133 0.3216 -0.3416 -0.4200 -0.4438 -0.3289 -0.3546 -0.3057 -0.3549 0.2660 -0.2611 0.3897 -0.3611 -0.3733 0.3328 0.3628 -0.4239 -0.4409 0.4033 0.3520 0.3108 0.2868 0.4284 0.4072 -0.3298 0.3815 0.3011 -0.2638 -0.3287 -0.3699 -0.3857 -0.2420 -0.3373 -0.3258 -0.3856 0.3601 0.4597 -0.2585 0.4079 0.3524 0.4409 -0.2464 -0.2840 0…	93 310 2797 3023 3150 3479 3625 4704 5247 6477 6847 7082 7308 7345 7764 8537 8559 9102 9171 9295 9458 9614 10155 10318 10847 11640 13030 13209 13388 13453 13849 14113 18449 21080 24056 24479 24588 25495 25644 26213 26390 27311 27539 27818 27958 28030 28708 29094 29959 30158 30187 30476 30597 31314 31448 31449 31911 31958 32040 32398 32409 33672 33732 33736 33945 34222 35054 35076 35694 36187 3619…	0.0426 0.0731 0.0302 0.0416 0.0551 0.0627 0.0745 0.0610 0.0595 0.0390 0.0388 0.0415 0.0441 0.0511 0.0483 0.0357 0.0414 0.0336 0.0373 0.0395 0.0404 0.0413 0.0322 0.0321 0.0224 0.0055 -0.0274 -0.0309 -0.0346 -0.0355 -0.0448 -0.0512 -0.1566 -0.2205 -0.2928 -0.3029 -0.3052 -0.3262 -0.3286 -0.3408 -0.3432 -0.3630 -0.3657 -0.3694 -0.3695 -0.3680 -0.3805 -0.3855 -0.4012 -0.4005 -0.3956 -0.3967 -0.3936 -…	31313	-0.1255
none	real	descending	Signal2Noise	1000	FALSE	TRUE	FALSE	DA_neurons_rpkm.rnk	targets_neuronalcells_analysis.cls	gene_sets.gmt#KEGG_PENTOSE_AND_GLUCURONATE_INTERCONVERSIONS	-0.6143	-1.0305	0.5033	0.6965	0.998	0.7332 0.5647 0.4526 -0.7614 0.4983 -0.6963 -0.7172 -0.6728 0.6478 -0.6045 -0.7014 0.4959 0.3354 -0.6897 -0.6914 0.5213 -0.7327 0.5214 -0.5205 0.7037 0.6868 0.5399 0.5115 0.6180 -0.5028 -0.5887 -0.7499 -0.6432 0.7065 0.6486 0.7137 -0.3688 0.7761 0.6288 -0.4911 -0.6416 -0.6253 0.6733 -0.6175 -0.6221 -0.4730 -0.3989 -0.5788 -0.6726 -0.6656 0.3920 0.6808 0.5887 0.7318 -0.3315 0.6362 -0.7308 -0.7846 …	3138 4536 4772 5915 8424 16811 18990 19000 19002 19003 24993 27160 33076 33274 34621 35329 36273 36276 38773 38961 38966 38967 38968 38969 38970 38971 40548	-0.0261 -0.0205 0.0119 0.0158 -0.0259 -0.2294 -0.2823 -0.2825 -0.2825 -0.2825 -0.4257 -0.4708 -0.5866 -0.5628 -0.5611 -0.5405 -0.5207 -0.4780 -0.4771 -0.4180 -0.3543 -0.2906 -0.2269 -0.1632 -0.0995 -0.0358 0.0165	33075	-0.1682
none	real	descending	Signal2Noise	1000	FALSE	TRUE	FALSE	DA_neurons_rpkm.rnk	targets_neuronalcells_analysis.cls	gene_sets.gmt#KEGG_LEUKOCYTE_TRANSENDOTHELIAL_MIGRATION	-0.4731	-1.303	0.1172	0.6981	0.919	0.4357 0.2721 0.4355 -0.3865 0.2938 0.3319 -0.3949 -0.4287 -0.3027 -0.4503 -0.4086 0.2809 -0.4276 -0.3173 -0.3746 -0.2496 -0.3394 0.4244 -0.5047 0.3444 0.2665 0.3626 0.3887 0.3615 -0.3321 -0.2424 -0.2701 -0.5177 0.2784 -0.2752 0.4031 -0.4144 0.4640 0.4004 -0.3099 -0.4315 -0.3854 0.2557 -0.4866 -0.3819 -0.4680 -0.3768 -0.4707 -0.3338 0.2586 0.3807 0.3523 -0.3129 0.4056 -0.3210 0.4288 -0.3850 -0.25…	134 310 394 430 471 1448 1994 2688 2925 3479 3888 3955 4636 4874 5124 5818 6344 6405 8265 8458 8783 9171 9614 9684 10170 10225 10415 10416 10446 10565 10803 11556 11640 11898 11964 12401 12739 12867 13779 15344 17546 17902 18045 18937 18938 21384 21605 23525 24056 24585 25593 25644 27490 27570 28349 29094 29259 29466 30037 30609 30621 31691 32074 32202 32357 32966 32985 33570 33639 34284 34393 34…	0.0242 0.0432 0.0633 0.0842 0.1044 0.0956 0.0957 0.0905 0.0960 0.0927 0.0923 0.1001 0.0919 0.0942 0.0959 0.0859 0.0794 0.0841 0.0432 0.0426 0.0386 0.0326 0.0249 0.0262 0.0170 0.0183 0.0161 0.0185 0.0201 0.0195 0.0159 -0.0009 -0.0014 -0.0064 -0.0067 -0.0164 -0.0238 -0.0262 -0.0481 -0.0862 -0.1397 -0.1484 -0.1518 -0.1735 -0.1735 -0.2329 -0.2383 -0.2850 -0.2979 -0.3105 -0.3343 -0.3347 -0.3778 -0.377…	34871	-0.2155
none	real	descending	Signal2Noise	1000	FALSE	TRUE	FALSE	DA_neurons_rpkm.rnk	targets_neuronalcells_analysis.cls	gene_sets.gmt#KEGG_FC_GAMMA_R_MEDIATED_PHAGOCYTOSIS	-0.3594	-1.1615	0.171	0.6983	0.991	0.3425 -0.2659 0.3098 0.2378 0.3038 0.3221 -0.3195 -0.2880 -0.2720 -0.3616 -0.3845 0.2763 -0.3042 -0.2727 0.2463 0.2589 -0.3250 -0.2545 -0.4042 0.2466 -0.2622 -0.2285 -0.2709 -0.2781 -0.3553 -0.2313 0.2506 -0.4545 0.2441 -0.3338 0.2509 -0.2578 0.3162 0.2729 0.2221 -0.2680 0.2943 -0.2954 -0.4030 0.2646 -0.3098 -0.3408 -0.3794 -0.3062 0.3126 -0.2450 -0.2832 -0.3483 0.3604 -0.2481 0.3520 -0.2822 0.2…	57 134 310 399 2601 2861 3479 3588 3888 3955 4091 4636 5601 6020 6446 6847 7470 7764 7879 8046 8960 9614 10226 10236 11313 11640 11667 11898 11902 12709 12711 12867 13771 13901 13907 14051 14481 15242 18449 18937 21587 23260 23261 24056 24604 24621 24811 25644 26051 26495 26717 26853 27311 27490 27577 28708 29094 29915 30104 30186 30743 31504 31901 31956 32202 32391 32411 32666 34517 34754 34764 …	0.0457 0.0851 0.1157 0.1467 0.1110 0.1217 0.1220 0.1344 0.1414 0.1539 0.1643 0.1636 0.1510 0.1508 0.1497 0.1485 0.1409 0.1410 0.1452 0.1479 0.1312 0.1199 0.1089 0.1125 0.0889 0.0832 0.0848 0.0811 0.0830 0.0646 0.0657 0.0630 0.0413 0.0384 0.0385 0.0351 0.0247 0.0062 -0.0717 -0.0835 -0.1479 -0.1886 -0.1886 -0.2079 -0.2209 -0.2210 -0.2250 -0.2441 -0.2525 -0.2614 -0.2647 -0.2659 -0.2744 -0.2760 -0.27…	34516	-0.2058
none	real	descending	Signal2Noise	1000	FALSE	TRUE	FALSE	DA_neurons_rpkm.rnk	targets_neuronalcells_analysis.cls	gene_sets.gmt#KEGG_JAK_STAT_SIGNALING_PATHWAY	-0.3656	-1.042	0.412	0.7004	0.998	0.3899 -0.2670 0.4275 -0.3706 -0.3135 0.4407 -0.3827 0.2635 -0.3247 -0.4366 -0.3219 -0.2509 -0.4162 -0.3102 -0.4028 -0.3863 -0.4942 0.4163 -0.4631 0.2473 -0.3803 0.4102 0.2874 -0.3486 0.3574 0.3073 -0.3192 -0.3865 0.3584 0.3260 0.4283 0.2587 0.2376 0.3918 -0.2651 -0.2829 0.3282 -0.3857 -0.3842 -0.3397 -0.4653 -0.3637 -0.4183 -0.2797 -0.2811 0.4730 0.4103 -0.2370 0.3978 0.3479 0.4885 -0.4484 0.242…	310 836 851 1325 1589 1772 1975 2362 2567 2680 2794 3321 3479 3514 4781 5540 5772 5834 6418 6581 6875 7082 7277 7572 7586 7615 7924 8281 9303 9367 9614 9946 9963 10180 11108 11640 12162 12286 12613 12669 12815 12896 12969 13573 13731 13989 14138 14141 14469 14514 14516 14519 15443 15462 15464 15465 15466 16476 16526 17038 17741 17981 18449 18532 18542 18822 18833 19737 19867 20347 20818 22374 233…	0.0191 0.0271 0.0474 0.0537 0.0639 0.0755 0.0859 0.0907 0.0994 0.1101 0.1205 0.1197 0.1275 0.1383 0.1169 0.1068 0.1091 0.1156 0.1085 0.1114 0.1108 0.1120 0.1133 0.1118 0.1172 0.1222 0.1200 0.1162 0.0952 0.0975 0.0950 0.0901 0.0929 0.0906 0.0701 0.0589 0.0475 0.0457 0.0387 0.0383 0.0356 0.0344 0.0334 0.0191 0.0156 0.0094 0.0058 0.0058 -0.0022 -0.0033 -0.0033 -0.0033 -0.0258 -0.0263 -0.0263 -0.0263…	34311	-0.2
none	real	descending	Signal2Noise	1000	FALSE	TRUE	FALSE	DA_neurons_rpkm.rnk	targets_neuronalcells_analysis.cls	gene_sets.gmt#KEGG_B_CELL_RECEPTOR_SIGNALING_PATHWAY	-0.3453	-1.0438	0.3525	0.7047	0.998	0.5041 -0.3431 0.2799 -0.3082 0.2785 0.4520 -0.3816 -0.3111 -0.3520 -0.4174 -0.4008 0.4419 -0.2707 -0.3064 -0.4477 0.2690 -0.3897 -0.3225 -0.3533 0.3006 -0.2519 -0.2957 -0.2800 -0.4690 -0.2840 -0.2281 -0.3529 -0.4860 0.3724 0.2703 0.3311 -0.2938 0.2561 0.2846 -0.3328 0.3289 0.3207 -0.3287 -0.3365 -0.3742 -0.2905 -0.3125 -0.3220 -0.2937 -0.2758 0.2320 -0.2726 -0.3220 0.4177 0.3625 0.4177 -0.4048 -…	134 310 376 542 611 1029 1363 2844 2861 3150 3479 3888 3955 4350 5921 6243 6477 6581 6847 7082 7764 9295 9614 9656 11640 12168 12867 13688 16683 17379 18449 21080 21562 21568 23260 24056 24479 25584 25644 27082 27311 27490 27818 28708 29094 30158 30484 30597 31449 32143 32371 32673 33130 33268 34872 35694 36104 36187 36938 37293 38027 38418 38550 38602 39305 39481 39657 39670 39902 40003 40516 40…	0.0393 0.0709 0.1038 0.1315 0.1606 0.1764 0.1920 0.1736 0.1907 0.2003 0.2081 0.2129 0.2258 0.2298 0.2021 0.2041 0.2079 0.2147 0.2171 0.2198 0.2107 0.1787 0.1756 0.1793 0.1334 0.1223 0.1064 0.0869 0.0142 -0.0027 -0.0287 -0.0926 -0.1043 -0.1044 -0.1455 -0.1648 -0.1749 -0.2006 -0.2008 -0.2334 -0.2363 -0.2378 -0.2426 -0.2603 -0.2652 -0.2855 -0.2875 -0.2842 -0.2978 -0.3066 -0.3039 -0.3025 -0.3043 -0.2…	35693	-0.2401
none	real	descending	Signal2Noise	1000	FALSE	TRUE	FALSE	DA_neurons_rpkm.rnk	targets_neuronalcells_analysis.cls	gene_sets.gmt#KEGG_GLYCINE_SERINE_AND_THREONINE_METABOLISM	-0.5108	-1.3249	0.0887	0.7072	0.893	0.3555 0.3508 0.3574 0.3771 0.3675 -0.3728 -0.3648 -0.3814 0.4106 0.3977 -0.4677 0.2966 0.3275 -0.5101 -0.3925 -0.4201 -0.4078 -0.5294 -0.2979 -0.3469 0.3784 0.3420 -0.6477 -0.3170 0.3475 0.3510 -0.5160 0.2931 0.5042 -0.4491 -0.2771 0.4802 0.3325 0.4485 -0.2911 0.5409 0.3812 0.4385 -0.3270 0.3385 0.3554 -0.3211 0.2953 -0.5166 -0.4402 -0.3777 0.3258 -0.4429 0.5071 0.3300 0.5104 0.3662 -0.4302 -0.4…	1015 1086 2141 4793 6923 12150 12251 13271 24566 24801 25027 26291 27439 29487 29532 30762 31534 33922 34228 34617 34673 35047 36936 37587 38481 39647 40029 40221 40278 40628 40832	0.0402 0.1016 0.1254 0.0922 0.0620 -0.0606 -0.0590 -0.0818 -0.3553 -0.3596 -0.3632 -0.3896 -0.4107 -0.4485 -0.4376 -0.4519 -0.4529 -0.4851 -0.4657 -0.4469 -0.4198 -0.3990 -0.4063 -0.3799 -0.3536 -0.3225 -0.2674 -0.2044 -0.1370 -0.0690 0.0096	33921	-0.1897
none	real	descending	Signal2Noise	1000	FALSE	TRUE	FALSE	DA_neurons_rpkm.rnk	targets_neuronalcells_analysis.cls	gene_sets.gmt#KEGG_GLUTATHIONE_METABOLISM	-0.4638	-1.1732	0.2516	0.7074	0.988	0.4971 -0.3155 0.3468 -0.2668 0.4156 -0.3153 -0.4405 -0.5321 -0.3433 -0.3372 -0.4449 0.4654 0.4519 -0.4298 -0.4909 0.2586 -0.4706 -0.4506 -0.3792 -0.2564 0.4463 -0.3081 -0.4054 0.2881 -0.3951 -0.3682 -0.4663 -0.4000 0.4214 -0.3634 0.3103 0.3525 0.3346 0.4675 -0.3654 0.3328 -0.2731 0.5427 -0.4086 -0.3860 0.4170 -0.5626 0.2904 -0.6270 -0.4090 -0.4269 0.2971 -0.3998 0.5320 0.3996 0.4648 -0.3766 -0.4…	339 1224 1935 3962 4355 5217 5498 5757 6610 8514 10429 10836 13023 13415 13502 13644 15793 15794 15795 16013 16014 16258 16259 24387 24790 27557 28042 28868 29104 29195 29257 29387 33548 33554 34175 34827 35076 36532 36807 37335 37796 38428 38548 39228 39601 40145 40683 40783 40844 40935	0.0544 0.0766 0.0965 0.0731 0.0878 0.0879 0.1012 0.1142 0.1099 0.0749 0.0350 0.0308 -0.0206 -0.0289 -0.0300 -0.0326 -0.0847 -0.0847 -0.0847 -0.0900 -0.0900 -0.0959 -0.0959 -0.2932 -0.3020 -0.3641 -0.3700 -0.3826 -0.3805 -0.3746 -0.3680 -0.3627 -0.4462 -0.4287 -0.4246 -0.4194 -0.4038 -0.4129 -0.3923 -0.3758 -0.3557 -0.3366 -0.3046 -0.2816 -0.2483 -0.2136 -0.1703 -0.1139 -0.0547 0.0071	33547	-0.1799
none	real	descending	Signal2Noise	1000	FALSE	TRUE	FALSE	DA_neurons_rpkm.rnk	targets_neuronalcells_analysis.cls	gene_sets.gmt#KEGG_COMPLEMENT_AND_COAGULATION_CASCADES	-0.6187	-1.3157	0.1193	0.7098	0.903	-0.4573 -0.5060 0.6860 -0.3309 -0.4307 0.5442 -0.3126 -0.5793 -0.5664 0.3523 0.3633 -0.4630 -0.2267 0.4520 -0.3167 -0.5233 0.3845 0.6209 -0.6260 -0.3271 0.4336 0.5412 0.5598 0.5022 0.3886 0.4645 0.3582 0.3258 -0.4295 -0.5663 0.3883 0.3778 0.5100 0.5415 0.4405 -0.5241 -0.3960 0.3882 -0.6933 -0.5227 -0.6047 -0.5728 -0.3896 -0.6173 0.3871 0.5132 0.5207 -0.5264 0.3067 0.5032 0.3824 -0.4039 0.3897 0.2…	2786 3655 4136 6450 6540 6693 7530 7552 8300 9656 9873 10749 11399 11915 13543 13759 14490 14513 14653 14847 14848 14883 15170 15183 15548 16662 18478 18498 23507 25784 25880 26161 26912 27901 28965 29511 30980 31220 31582 31982 32230 33195 34467 35400 36094 36876 37221 37437 37445 37513 37582 37706 37942 38091 38120 38216 38477 38501 38769 38890 39003 39114 39865 40138 40402 40678 41133 41179 41…	-0.0451 -0.0468 -0.0406 -0.0847 -0.0750 -0.0672 -0.0777 -0.0684 -0.0782 -0.1052 -0.1048 -0.1219 -0.1344 -0.1444 -0.1832 -0.1880 -0.2057 -0.2063 -0.2096 -0.2143 -0.2143 -0.2151 -0.2221 -0.2224 -0.2312 -0.2583 -0.3024 -0.3028 -0.4245 -0.4781 -0.4787 -0.4834 -0.4988 -0.5187 -0.5391 -0.5463 -0.5736 -0.5708 -0.5703 -0.5701 -0.5658 -0.5773 -0.5939 -0.6005 -0.5997 -0.5991 -0.5868 -0.5708 -0.5498 -0.5299…	36875	-0.282
none	real	descending	Signal2Noise	1000	FALSE	TRUE	FALSE	DA_neurons_rpkm.rnk	targets_neuronalcells_analysis.cls	gene_sets.gmt#KEGG_REGULATION_OF_ACTIN_CYTOSKELETON	-0.3766	-1.1625	0.2146	0.7117	0.991	0.3852 0.3015 0.3602 -0.3473 0.2498 0.3007 -0.3106 -0.3562 -0.2948 -0.3896 -0.3923 0.2324 -0.3695 -0.3355 0.2653 -0.3125 -0.3879 0.3133 -0.4755 -0.2876 -0.2781 0.3465 0.2760 0.3305 -0.2492 0.3195 0.2583 -0.4351 0.2425 -0.2617 0.3251 -0.3112 0.3361 0.4059 -0.2302 -0.3644 -0.2931 -0.2562 -0.3815 -0.3257 -0.4119 -0.3616 -0.3942 -0.3087 -0.2788 0.3340 0.2628 -0.2982 0.4365 -0.2606 0.3729 -0.3362 -0.2…	205 310 351 394 630 1122 1159 1265 1363 1448 1577 2078 2084 2306 2417 2428 2925 3121 3291 3302 3323 3479 3627 3628 3688 3888 3955 4136 4621 4636 4964 5247 5257 5517 5601 5976 6020 6344 6446 6706 6847 7308 7571 7764 8265 8286 8300 8353 8557 8559 8960 9102 9137 9244 9295 9614 10000 10226 10236 10388 10415 10446 10803 10884 11041 11313 11329 11417 11640 11667 11701 12187 12205 12208 12252 12328 1267…	0.0106 0.0225 0.0355 0.0482 0.0547 0.0528 0.0619 0.0691 0.0762 0.0835 0.0893 0.0853 0.0933 0.0956 0.1005 0.1078 0.1027 0.1046 0.1070 0.1132 0.1192 0.1218 0.1243 0.1305 0.1352 0.1362 0.1404 0.1417 0.1351 0.1399 0.1369 0.1347 0.1392 0.1374 0.1398 0.1348 0.1379 0.1339 0.1353 0.1326 0.1327 0.1247 0.1214 0.1197 0.1101 0.1123 0.1146 0.1160 0.1135 0.1160 0.1085 0.1072 0.1086 0.1081 0.1090 0.1031 0.0954 …	34044	-0.193
none	real	descending	Signal2Noise	1000	FALSE	TRUE	FALSE	DA_neurons_rpkm.rnk	targets_neuronalcells_analysis.cls	gene_sets.gmt#KEGG_ECM_RECEPTOR_INTERACTION	-0.5359	-1.2206	0.2058	0.7118	0.976	-0.2972 -0.3550 0.6088 -0.5128 -0.4185 0.4500 -0.4680 -0.4806 -0.4613 -0.3491 -0.3943 -0.4192 -0.5210 0.2652 -0.2993 -0.4417 0.3107 0.5937 -0.6523 0.3787 0.2973 0.4752 0.4761 0.3830 0.2702 0.4686 0.3136 -0.4985 0.2529 -0.4697 0.5366 -0.4123 0.4970 0.5320 0.4381 -0.4489 -0.3545 -0.3029 -0.5447 -0.3909 -0.6412 -0.3167 -0.6068 -0.3929 0.3644 0.5188 0.4056 -0.4016 0.3703 -0.3574 0.4848 -0.4624 0.2876…	501 661 875 1899 2055 2202 2217 2428 3291 3917 5312 5487 6416 6688 6706 7962 8283 9137 10446 11041 11581 12208 13631 14445 18465 22666 26537 26755 27241 28695 29293 30067 30253 30619 31098 31553 32296 32520 32998 33444 34021 34169 34203 34487 34498 34753 34828 35036 35237 35673 35791 35940 36177 37077 37098 37279 37564 37793 37993 38116 38350 38907 38912 38993 39012 39097 39114 39187 39318 39724 …	0.0122 0.0311 0.0469 0.0379 0.0495 0.0609 0.0754 0.0846 0.0759 0.0718 0.0467 0.0511 0.0357 0.0360 0.0425 0.0173 0.0146 -0.0021 -0.0311 -0.0433 -0.0546 -0.0685 -0.1027 -0.1225 -0.2202 -0.3222 -0.4148 -0.4185 -0.4283 -0.4606 -0.4716 -0.4863 -0.4865 -0.4908 -0.4974 -0.5029 -0.5148 -0.5138 -0.5185 -0.5219 -0.5279 -0.5234 -0.5160 -0.5144 -0.5061 -0.5034 -0.4963 -0.4922 -0.4877 -0.4883 -0.4811 -0.4743 …	34020	-0.1922
none	real	descending	Signal2Noise	1000	FALSE	TRUE	FALSE	DA_neurons_rpkm.rnk	targets_neuronalcells_analysis.cls	gene_sets.gmt#KEGG_PRION_DISEASES	-0.424	-1.044	0.4034	0.7139	0.998	0.3584 -0.3371 0.4056 -0.3808 -0.5332 0.3739 0.2669 -0.5084 -0.5001 0.4288 -0.4367 -0.3642 -0.3150 -0.3968 0.2655 -0.4869 -0.3206 0.3172 -0.6121 -0.5213 -0.2966 0.4733 -0.3662 0.3881 0.4700 0.5867 -0.2571 0.2748 0.3829 -0.3972 0.4053 0.3429 0.3307 0.6098 0.4626 -0.4029 -0.2944 -0.2927 -0.4141 -0.4482 -0.4326 -0.4493 -0.3486 -0.3921 -0.3093 0.4289 0.4168 -0.3558 0.2972 0.3874 0.4867 0.3088 -0.3423…	516 1415 2666 3029 6693 6847 7389 7397 10792 13800 14883 18948 21506 27901 28708 29511 29885 30597 30802 30972 31220 33195 33425 35263 35822 36094 37293 37706 37848 38890 39097 39831 40208 40678 40766	0.0601 0.0914 0.1023 0.1321 0.0639 0.0802 0.0851 0.1029 0.0279 -0.0443 -0.0706 -0.1692 -0.2313 -0.3792 -0.3898 -0.3983 -0.3953 -0.3988 -0.3894 -0.3788 -0.3693 -0.3959 -0.3794 -0.3957 -0.3787 -0.3537 -0.3456 -0.3162 -0.2794 -0.2571 -0.2130 -0.1742 -0.1213 -0.0609 0.0112	35262	-0.2266
none	real	descending	Signal2Noise	1000	FALSE	TRUE	FALSE	DA_neurons_rpkm.rnk	targets_neuronalcells_analysis.cls	gene_sets.gmt#KEGG_NEUROTROPHIN_SIGNALING_PATHWAY	-0.294	-1.0202	0.375	0.7145	0.999	0.4004 0.3811 -0.2990 -0.2404 0.3026 -0.2586 0.3073 -0.2787 0.2891 -0.2644 -0.3234 0.3261 -0.2845 -0.3630 -0.2403 0.2784 -0.3088 -0.3374 -0.2444 -0.2932 -0.2991 0.2389 -0.3156 -0.2668 -0.2933 0.2342 -0.2516 -0.3593 0.3127 0.3505 -0.3126 -0.2784 -0.2354 0.3196 -0.3264 0.2861 -0.2861 -0.2579 0.2762 -0.2654 0.2398 -0.2771 0.2732 0.2757 -0.3055 -0.2404 -0.2631 0.2999 0.3452 -0.2749 0.3140 0.2967 -0.2…	114 310 873 1345 1429 1436 1633 1728 2274 2551 2662 2797 2915 3015 3058 3150 3240 3473 3479 3720 3899 4589 4636 4700 4704 5066 6243 6477 6587 6847 7082 7366 7764 7920 8056 8121 8378 8537 8783 9102 9250 9293 9295 9614 9684 10555 11556 11640 11910 12168 12426 12950 13030 13269 13977 14051 15242 18449 18597 20870 21080 22866 24056 24476 24479 24612 24633 24776 25644 25652 25680 27311 27467 27490 275…	0.0274 0.0475 0.0530 0.0579 0.0720 0.0880 0.0986 0.1113 0.1115 0.1176 0.1275 0.1365 0.1457 0.1551 0.1657 0.1750 0.1841 0.1894 0.2002 0.2048 0.2107 0.2029 0.2107 0.2181 0.2268 0.2264 0.2046 0.2055 0.2092 0.2090 0.2092 0.2078 0.2033 0.2045 0.2060 0.2092 0.2074 0.2079 0.2060 0.2020 0.2021 0.2047 0.2082 0.2037 0.2053 0.1865 0.1639 0.1634 0.1583 0.1532 0.1480 0.1359 0.1347 0.1294 0.1123 0.1106 0.0816 …	35327	-0.2286
none	real	descending	Signal2Noise	1000	FALSE	TRUE	FALSE	DA_neurons_rpkm.rnk	targets_neuronalcells_analysis.cls	gene_sets.gmt#KEGG_FOCAL_ADHESION	-0.4628	-1.2922	0.1283	0.7173	0.931	0.3745 -0.2793 0.4401 -0.3937 -0.2894 0.3939 -0.4141 -0.4005 -0.3515 -0.3612 -0.4179 0.2171 -0.4473 -0.3308 -0.3471 -0.3338 -0.3240 0.3938 -0.5286 0.3059 0.2438 0.3711 0.3027 0.2799 -0.2511 0.3713 -0.2687 -0.4785 0.3369 -0.3388 0.4351 -0.3421 0.4297 0.4463 0.2777 -0.3426 -0.3178 -0.3086 -0.4485 -0.3747 -0.4948 -0.3392 -0.4749 -0.3309 0.2471 0.3839 0.3179 -0.3522 0.3758 -0.2937 0.4500 -0.3706 -0.2…	134 310 394 501 661 1122 1363 1429 1448 1899 2055 2202 2306 2428 2662 2797 2925 3291 3479 3541 3888 3955 4636 4704 5312 5487 6344 6416 6477 6688 6706 6847 6952 7082 7198 7308 7345 7764 8265 8537 8559 8783 9102 9137 9171 9614 10415 10446 10792 11041 11047 11581 11640 11733 11898 12168 12208 12679 12867 13209 13453 13631 13871 14051 15242 17546 17902 18449 18465 21080 22666 22866 24056 24781 25374 …	0.0128 0.0221 0.0330 0.0426 0.0500 0.0484 0.0514 0.0586 0.0669 0.0639 0.0678 0.0717 0.0765 0.0806 0.0818 0.0852 0.0887 0.0859 0.0873 0.0917 0.0888 0.0927 0.0810 0.0842 0.0738 0.0738 0.0566 0.0585 0.0606 0.0589 0.0619 0.0618 0.0625 0.0626 0.0629 0.0633 0.0654 0.0580 0.0483 0.0441 0.0459 0.0427 0.0370 0.0382 0.0394 0.0304 0.0123 0.0130 0.0058 0.0009 0.0019 -0.0102 -0.0108 -0.0122 -0.0154 -0.0213 -0…	32965	-0.1655
none	real	descending	Signal2Noise	1000	FALSE	TRUE	FALSE	DA_neurons_rpkm.rnk	targets_neuronalcells_analysis.cls	gene_sets.gmt#KEGG_STEROID_BIOSYNTHESIS	-0.6343	-1.2473	0.2227	0.7175	0.955	0.6099 0.2758 -0.5714 -0.3556 0.5174 -0.5031 0.3375 0.3561 -0.4391 0.5657 0.3382 0.5795 0.4700 -0.7244 -0.6674 0.3535 -0.3502 -0.7750 0.6126 0.4980 0.3621 0.3477 -0.6527 -0.3768 -0.7086 -0.6716 -0.6509 0.3925 0.5717 0.3789 -0.2971 -0.6000 -0.6121 0.5159 -0.6656 0.5919 -0.6274 0.7502 0.5662 -0.3567 0.6613 -0.2928 -0.3314 0.3798 -0.6034 -0.5740 0.3688 0.5204 0.4579 -0.5432 0.5763 0.4817 -0.7423 -0.…	9637 9962 10492 11170 13008 16716 24435 25460 31205 31255 32166 35001 37355 38677 39969 40406	-0.2010 -0.1788 -0.1664 -0.1631 -0.2009 -0.2909 -0.4775 -0.4949 -0.5866 -0.5398 -0.5053 -0.4895 -0.4307 -0.3215 -0.1722 0.0200	31204	-0.1237
none	real	descending	Signal2Noise	1000	FALSE	TRUE	FALSE	DA_neurons_rpkm.rnk	targets_neuronalcells_analysis.cls	gene_sets.gmt#KEGG_PENTOSE_PHOSPHATE_PATHWAY	-0.5464	-1.2249	0.2097	0.7188	0.975	0.3609 -0.3824 0.2708 -0.3738 0.4300 -0.4191 -0.3694 -0.5691 0.2667 0.5719 -0.4341 0.5510 0.4526 -0.5728 -0.6413 0.3183 0.3276 -0.4427 0.3953 0.5160 0.6615 -0.3508 -0.4713 -0.2778 -0.4020 -0.4640 -0.6174 0.4209 0.6008 -0.3744 -0.3423 0.3214 -0.2829 0.4731 -0.3757 0.5840 -0.3762 0.5540 0.3487 -0.5533 0.3803 -0.5441 0.3362 -0.5590 -0.4528 -0.5666 -0.3397 -0.3803 0.3116 0.2793 0.5011 0.3109 -0.6815 …	3703 5297 7270 8169 10021 10442 10529 10543 12386 12775 12849 13415 14483 29369 29405 29933 33047 33274 36963 37391 38318 38373 38407 39460 40365 40844	-0.0336 -0.0290 -0.0468 -0.0434 -0.0728 -0.0694 -0.0583 -0.0455 -0.0846 -0.0898 -0.0876 -0.0989 -0.1248 -0.4687 -0.4520 -0.4451 -0.4866 -0.4569 -0.4884 -0.4373 -0.3894 -0.3198 -0.2492 -0.1889 -0.1054 0.0093	36962	-0.2853
none	real	descending	Signal2Noise	1000	FALSE	TRUE	FALSE	DA_neurons_rpkm.rnk	targets_neuronalcells_analysis.cls	gene_sets.gmt#KEGG_DORSO_VENTRAL_AXIS_FORMATION	-0.4877	-1.1743	0.2569	0.7211	0.988	0.5612 -0.2971 0.4338 -0.3724 -0.3596 0.5135 -0.3356 -0.4548 -0.4477 -0.3349 -0.5950 0.4260 -0.5456 -0.4791 0.3561 -0.4425 -0.4989 -0.3292 -0.6541 -0.4644 -0.3928 0.3798 -0.4525 -0.4217 0.2859 0.4713 -0.3099 -0.5818 0.3985 -0.2871 0.4021 0.2851 -0.2470 0.5130 0.3031 0.2750 0.3572 -0.4899 -0.4221 -0.3730 -0.5274 -0.4339 -0.4350 -0.3109 -0.2947 0.4409 -0.4051 -0.4044 0.5336 0.2385 0.5633 -0.3212 -0…	2232 2933 6580 6847 7082 8559 9295 15782 17007 23637 28708 29198 33069 33124 34042 34472 35378 35822 36187 36787 37293 38550 39461 40137	0.0199 0.0683 0.0148 0.0416 0.0678 0.0553 0.0571 -0.1003 -0.1300 -0.2909 -0.3989 -0.3937 -0.4529 -0.4191 -0.4015 -0.3695 -0.3439 -0.3039 -0.2597 -0.2165 -0.1670 -0.1235 -0.0581 0.0265	33068	-0.1681
none	real	descending	Signal2Noise	1000	FALSE	TRUE	FALSE	DA_neurons_rpkm.rnk	targets_neuronalcells_analysis.cls	gene_sets.gmt#KEGG_ASCORBATE_AND_ALDARATE_METABOLISM	-0.6834	-1.0449	0.4705	0.7214	0.998	0.7787 0.6571 0.4338 -0.7515 0.5885 -0.7352 -0.7150 -0.7597 0.7317 -0.6382 -0.7489 0.6399 -0.3597 -0.7562 -0.7191 0.6824 -0.7068 0.6389 -0.5463 0.8012 0.7360 0.5511 0.6277 0.7649 -0.7135 -0.6948 -0.7666 -0.7162 0.7303 0.7077 0.7270 -0.5254 0.8252 0.7241 -0.6017 -0.7673 -0.7381 0.6425 -0.6180 -0.6834 -0.5792 -0.5334 -0.6278 -0.6935 -0.7132 0.4867 0.6690 0.7024 0.7160 -0.5482 0.5873 -0.7409 -0.8003…	3138 5732 5915 9017 16811 18990 19000 19002 19003 24520 24993 25330 28014 35145 36273 36276 38773 38961 38966 38967 38968 38969 38970 38971 40548	-0.0185 -0.0438 -0.0117 -0.0676 -0.2567 -0.3096 -0.3098 -0.3098 -0.3098 -0.4430 -0.4519 -0.4567 -0.5104 -0.6410 -0.6191 -0.5698 -0.5594 -0.4905 -0.4172 -0.3437 -0.2702 -0.1967 -0.1232 -0.0497 0.0165	35144	-0.2232
none	real	descending	Signal2Noise	1000	FALSE	TRUE	FALSE	DA_neurons_rpkm.rnk	targets_neuronalcells_analysis.cls	gene_sets.gmt#KEGG_CYSTEINE_AND_METHIONINE_METABOLISM	-0.4512	-1.2078	0.2097	0.7223	0.981	0.3374 -0.3356 0.2691 0.4746 0.4817 0.3311 0.2845 0.2923 -0.3716 0.2824 0.4004 0.4151 0.4014 -0.4701 -0.5027 -0.2705 -0.2894 -0.5053 0.3595 0.2734 -0.2612 0.2913 -0.4727 -0.3804 -0.2829 -0.3247 -0.5194 -0.3349 0.3917 -0.3776 -0.2986 0.5317 0.3352 0.4180 -0.3990 0.5303 -0.3310 0.4250 -0.3026 -0.2328 0.4385 -0.3859 0.3130 -0.3575 -0.3206 -0.3865 0.3602 -0.3886 0.3771 0.4715 0.3880 0.3416 -0.4202 -0…	166 2302 3580 3999 4354 7667 9450 12744 12839 13149 16989 19324 24573 24745 25555 25616 26291 27557 28532 30762 31865 31871 33162 33817 35007 35318 37825 38905 39204 40221 40377 40832 40935 41006	0.0924 0.0866 0.0925 0.1166 0.1402 0.0777 0.0462 -0.0309 -0.0306 -0.0361 -0.1293 -0.1859 -0.3127 -0.3157 -0.3327 -0.3313 -0.3436 -0.3675 -0.3821 -0.4213 -0.4299 -0.4117 -0.4208 -0.4123 -0.4126 -0.3903 -0.4092 -0.3856 -0.3404 -0.3000 -0.2358 -0.1663 -0.0834 0.0054	37824	-0.3219
none	real	descending	Signal2Noise	1000	FALSE	TRUE	FALSE	DA_neurons_rpkm.rnk	targets_neuronalcells_analysis.cls	gene_sets.gmt#KEGG_SMALL_CELL_LUNG_CANCER	-0.4222	-1.2346	0.1449	0.7235	0.966	0.3354 0.3588 0.4025 -0.3117 0.2702 0.2649 -0.3559 -0.2951 0.3294 -0.3734 -0.2975 0.2231 -0.3897 -0.4599 -0.4681 -0.2988 -0.3625 0.3028 -0.4026 0.4174 -0.2315 0.4166 -0.3213 0.2899 0.3013 0.3110 -0.4825 -0.4261 0.4606 0.2872 0.4628 -0.2881 0.4709 0.4285 -0.2643 0.2916 0.2857 -0.2706 -0.4078 -0.2629 -0.4219 0.2803 -0.4524 -0.3182 -0.3767 0.3526 0.4746 -0.2644 0.4135 -0.2720 0.5026 -0.3480 -0.3758 …	83 310 661 836 1325 1486 2428 3150 3276 3479 3625 4704 4781 6344 6416 6688 6706 6952 7345 7587 8281 9614 10420 11164 11640 11779 12653 18449 21932 24056 24781 25644 25734 26213 27311 27818 28621 28649 29094 30158 30187 30189 31449 31553 32040 32296 32398 32409 32998 33280 33444 33450 33672 35054 35419 35694 35940 36177 36935 37077 37509 37793 37993 38418 38526 38602 38907 39012 39097 39187 39325 …	0.0363 0.0607 0.0772 0.0963 0.1043 0.1195 0.1124 0.1087 0.1191 0.1274 0.1366 0.1211 0.1298 0.0998 0.1061 0.1071 0.1142 0.1154 0.1125 0.1131 0.1017 0.0733 0.0568 0.0411 0.0314 0.0298 0.0097 -0.1312 -0.2158 -0.2674 -0.2846 -0.3045 -0.3056 -0.3159 -0.3403 -0.3501 -0.3663 -0.3637 -0.3708 -0.3921 -0.3881 -0.3835 -0.4082 -0.4047 -0.4099 -0.4093 -0.4048 -0.3981 -0.4048 -0.4037 -0.3996 -0.3916 -0.3886 -0…	35053	-0.2208
none	real	descending	Signal2Noise	1000	FALSE	TRUE	FALSE	DA_neurons_rpkm.rnk	targets_neuronalcells_analysis.cls	gene_sets.gmt#KEGG_GRAFT_VERSUS_HOST_DISEASE	-0.4447	-0.9973	0.47	0.7237	0.999	-0.3020 -0.4301 0.4582 -0.3845 -0.4495 0.5623 -0.4381 -0.4307 -0.6506 0.3185 0.4022 -0.3929 0.3442 -0.3135 -0.4697 -0.4795 -0.2876 0.4892 -0.6424 0.2925 0.2268 0.5693 0.4006 0.3908 0.4729 0.3439 -0.2494 -0.2798 -0.2832 -0.4585 0.6511 0.4160 -0.2929 0.4775 0.4501 -0.4113 -0.4206 0.3356 -0.5403 -0.4553 -0.3982 -0.3118 -0.3898 -0.3628 0.2911 0.5519 0.4964 -0.3361 0.2662 0.5027 0.5935 -0.5359 -0.3536…	3117 3649 10180 12190 13800 14519 16062 16063 16064 17745 20935 20941 20976 20977 21088 21089 21114 21281 21282 21285 21287 23697 23700 23701 23744 23746 23747 23748 23749 23750 23774 23775 27046 28245 28625 30972 34626 37753 39093 40766	0.0457 0.1442 0.0148 -0.0216 -0.0583 -0.0757 -0.1131 -0.1131 -0.1131 -0.1539 -0.2313 -0.2315 -0.2323 -0.2323 -0.2350 -0.2350 -0.2355 -0.2396 -0.2396 -0.2396 -0.2396 -0.2981 -0.2982 -0.2982 -0.2992 -0.2992 -0.2992 -0.2992 -0.2992 -0.2992 -0.2998 -0.2998 -0.3619 -0.3654 -0.3463 -0.3560 -0.3615 -0.3102 -0.1857 0.0112	34625	-0.2087
none	real	descending	Signal2Noise	1000	FALSE	TRUE	FALSE	DA_neurons_rpkm.rnk	targets_neuronalcells_analysis.cls	gene_sets.gmt#KEGG_RIG_I_LIKE_RECEPTOR_SIGNALING_PATHWAY	-0.3973	-1.2023	0.1822	0.7255	0.982	0.4481 0.3194 0.3626 -0.2928 0.2584 0.3673 -0.3266 0.2442 -0.2489 -0.4018 -0.2495 0.3188 -0.2878 -0.3767 -0.4643 -0.3185 -0.4609 0.2937 -0.3858 0.2836 -0.2684 0.3747 0.2492 -0.3426 0.2948 0.2828 -0.4716 -0.4430 0.3894 0.2779 0.4373 0.3190 0.3802 0.3866 -0.3019 0.2873 -0.2790 -0.3086 -0.4191 -0.3284 -0.3665 -0.3342 -0.3826 -0.2897 -0.3378 0.3571 0.4437 -0.2705 0.3731 0.3993 0.4505 -0.3744 -0.2645 …	812 1429 2662 3150 4000 5117 5120 5239 5540 5686 6931 7587 8060 8231 8359 9684 9694 10483 10832 11556 12286 12896 13831 14669 15443 15462 15464 15465 15466 17745 17981 19867 23310 23316 23317 23318 23319 23320 26555 26795 27818 28349 28917 29765 30158 30293 30492 30631 31449 31844 32357 32487 33656 35249 35671 35765 36199 36388 37842 37896 38027 38315 38418 38602 38658 39353 39784 40561 40965 411…	0.0233 0.0436 0.0413 0.0547 0.0559 0.0470 0.0652 0.0803 0.0900 0.1031 0.0860 0.0817 0.0808 0.0868 0.0936 0.0685 0.0753 0.0616 0.0580 0.0441 0.0288 0.0156 -0.0066 -0.0270 -0.0457 -0.0462 -0.0462 -0.0462 -0.0462 -0.1015 -0.1073 -0.1531 -0.2367 -0.2368 -0.2368 -0.2368 -0.2368 -0.2368 -0.3124 -0.3149 -0.3350 -0.3424 -0.3498 -0.3626 -0.3637 -0.3583 -0.3541 -0.3482 -0.3573 -0.3552 -0.3551 -0.3454 -0.35…	35248	-0.226
none	real	descending	Signal2Noise	1000	FALSE	TRUE	FALSE	DA_neurons_rpkm.rnk	targets_neuronalcells_analysis.cls	gene_sets.gmt#KEGG_CELL_CYCLE	-0.4901	-1.1634	0.2918	0.7258	0.991	0.3663 0.6145 0.2579 -0.2827 0.4702 -0.5418 -0.3381 -0.3590 0.5531 0.2561 -0.3125 0.4109 -0.2654 -0.7165 -0.6969 0.2924 -0.5092 -0.4328 0.3750 0.5616 0.4733 0.4846 -0.4966 0.3416 0.2603 -0.2999 -0.7289 -0.2679 0.6932 0.3331 0.5382 0.3133 0.5029 0.6092 -0.4453 0.5918 -0.2775 0.4339 -0.2360 -0.3492 0.2715 -0.3101 -0.2784 -0.4630 -0.6926 -0.2941 0.5519 0.3302 0.6199 -0.2844 0.5844 -0.2623 -0.6757 -0…	508 1325 1436 2673 3015 3240 3625 3801 3849 4223 4682 4957 5066 5751 5808 6477 6635 6818 7042 7246 7299 7747 8765 9608 9919 10104 10449 11216 11447 11779 11848 13951 15780 17480 18597 21715 25062 25557 25623 25652 26213 26390 26422 26652 27312 27483 28043 28073 28287 29432 29862 30076 30098 30124 30187 30753 31127 31958 31980 32040 32273 32283 32398 32409 32415 32677 32729 32810 32878 33033 33125…	0.0099 0.0066 0.0200 0.0025 0.0060 0.0118 0.0132 0.0192 0.0283 0.0289 0.0266 0.0285 0.0343 0.0251 0.0312 0.0215 0.0240 0.0257 0.0262 0.0269 0.0312 0.0255 0.0049 -0.0123 -0.0169 -0.0185 -0.0243 -0.0411 -0.0449 -0.0515 -0.0517 -0.1027 -0.1472 -0.1885 -0.2157 -0.2915 -0.3724 -0.3836 -0.3844 -0.3842 -0.3967 -0.3997 -0.3992 -0.4033 -0.4175 -0.4197 -0.4310 -0.4294 -0.4321 -0.4567 -0.4635 -0.4649 -0.461…	31957	-0.1422
none	real	descending	Signal2Noise	1000	FALSE	TRUE	FALSE	DA_neurons_rpkm.rnk	targets_neuronalcells_analysis.cls	gene_sets.gmt#KEGG_BLADDER_CANCER	-0.4827	-1.2766	0.1125	0.7263	0.94	0.4272 0.4575 0.4767 -0.2983 0.4040 0.2572 -0.3131 -0.3155 0.4436 -0.4410 -0.4766 0.3677 -0.5146 -0.5480 -0.4832 -0.3704 -0.5555 -0.2910 -0.3847 0.3412 -0.2642 0.5180 -0.4188 -0.3529 0.3353 0.2745 -0.5385 -0.4552 0.5559 0.4272 0.4256 -0.2988 0.4145 0.4533 -0.4143 0.4270 0.4455 0.2774 -0.3933 -0.3305 -0.4224 -0.3241 -0.3770 -0.4147 -0.4713 0.4157 0.4178 -0.3286 0.5122 -0.3569 0.5598 -0.3108 -0.368…	1325 4186 6405 6847 7308 7366 7764 8286 8559 9102 9295 11047 11779 13871 21080 24479 25495 26213 27958 28708 30069 30597 30773 31684 32040 32398 33477 33672 34208 35054 35564 37293 38019 38470 38912 39130 39955 40242 40781 40946 41095	0.0179 -0.0222 -0.0560 -0.0482 -0.0425 -0.0272 -0.0213 -0.0200 -0.0136 -0.0154 -0.0091 -0.0455 -0.0587 -0.1090 -0.2840 -0.3661 -0.3885 -0.4024 -0.4380 -0.4478 -0.4694 -0.4695 -0.4606 -0.4671 -0.4592 -0.4504 -0.4561 -0.4397 -0.4300 -0.4251 -0.4104 -0.4180 -0.3976 -0.3678 -0.3345 -0.2941 -0.2605 -0.2095 -0.1535 -0.0816 0.0033	31683	-0.1353
none	real	descending	Signal2Noise	1000	FALSE	TRUE	FALSE	DA_neurons_rpkm.rnk	targets_neuronalcells_analysis.cls	gene_sets.gmt#KEGG_RETINOL_METABOLISM	-0.3787	-0.9986	0.4702	0.7289	0.999	0.4275 0.4333 0.3926 -0.3964 0.4190 -0.4201 -0.3852 -0.3557 0.4714 -0.5467 -0.3486 0.3268 -0.2479 0.3605 -0.3869 0.4085 -0.4607 0.5083 -0.2790 0.5314 -0.2542 0.4255 0.5258 0.4232 -0.3774 -0.4371 -0.3201 -0.5394 0.3111 0.5725 0.3351 -0.3416 0.5063 -0.3851 -0.4324 -0.5452 -0.3836 0.3727 -0.5092 -0.3006 -0.3990 0.3838 -0.4638 0.3280 -0.3051 0.3829 0.5140 0.5253 0.3488 0.3199 0.2694 -0.4640 0.2947 -0…	153 1170 2266 3103 3138 4068 4260 4285 5368 5775 5915 5996 6398 8205 8922 11546 11693 11918 12782 13047 16164 16811 18990 19000 19002 19003 21641 21649 21995 22002 22463 24993 25030 25736 26086 26265 26913 28008 28291 29473 31302 31465 31943 32805 33641 33673 33894 36273 36276 36453 37394 37947 38265 38628 38773 38961 38966 38967 38968 38969 38970 38971 40463	0.0621 0.0770 0.0814 0.0876 0.1132 0.1132 0.1305 0.1517 0.1437 0.1509 0.1642 0.1787 0.1842 0.1510 0.1427 0.0828 0.0828 0.0805 0.0613 0.0564 -0.0193 -0.0350 -0.0879 -0.0881 -0.0882 -0.0882 -0.1522 -0.1524 -0.1608 -0.1609 -0.1721 -0.2324 -0.2321 -0.2472 -0.2532 -0.2548 -0.2669 -0.2883 -0.2895 -0.3106 -0.3441 -0.3367 -0.3360 -0.3429 -0.3473 -0.3321 -0.3209 -0.3561 -0.3336 -0.3148 -0.3114 -0.2963 -0.…	36272	-0.2592
none	real	descending	Signal2Noise	1000	FALSE	TRUE	FALSE	DA_neurons_rpkm.rnk	targets_neuronalcells_analysis.cls	gene_sets.gmt#KEGG_THYROID_CANCER	-0.4056	-1.1816	0.1798	0.7301	0.988	0.4070 0.4757 0.3654 0.3826 0.4820 -0.2754 0.2507 -0.3156 0.3990 -0.4261 -0.3720 0.3626 -0.2692 -0.3782 -0.4321 0.3151 -0.4555 -0.3518 0.2725 -0.2975 -0.3181 0.3692 -0.3224 -0.3207 -0.2572 0.3475 -0.4466 -0.5164 0.3679 0.4528 -0.3144 0.3203 0.3976 0.3560 -0.4672 0.3963 0.3420 0.3531 -0.3749 -0.3848 -0.3176 -0.3617 0.2586 -0.4374 -0.5047 0.2721 0.4439 0.2737 0.5795 0.3826 0.3872 -0.3064 -0.3029 0.…	83 1325 1952 3520 6847 9102 9171 9295 12383 14113 21080 21932 24479 25734 26366 28030 28708 30597 31911 34208 35054 36558 36826 36846 37293 37795 39955 41072 41125	0.1224 0.1568 0.1977 0.2020 0.1451 0.1051 0.1180 0.1290 0.0581 0.0162 -0.1528 -0.1735 -0.2349 -0.2619 -0.2724 -0.3038 -0.3095 -0.3389 -0.3499 -0.3764 -0.3642 -0.3608 -0.3257 -0.2845 -0.2511 -0.2157 -0.1990 -0.1152 0.0025	34207	-0.1973
none	real	descending	Signal2Noise	1000	FALSE	TRUE	FALSE	DA_neurons_rpkm.rnk	targets_neuronalcells_analysis.cls	gene_sets.gmt#KEGG_FRUCTOSE_AND_MANNOSE_METABOLISM	-0.3889	-1.01	0.4322	0.7328	0.999	0.4004 -0.4156 -0.3418 -0.3854 0.2870 -0.2954 -0.3693 -0.4430 -0.4001 0.4511 -0.3542 0.4666 0.3952 -0.4168 -0.4951 0.3110 -0.3200 -0.3574 0.3324 0.3865 0.5441 -0.3205 -0.3138 -0.3411 -0.3014 -0.3757 -0.4550 0.3922 0.4163 0.3102 -0.3218 -0.3600 -0.3280 0.4145 -0.4168 0.4157 -0.4082 0.4826 0.3961 -0.5664 0.3881 -0.4372 0.3642 -0.4642 -0.4326 -0.4387 0.3876 0.3609 -0.3326 -0.3223 0.4366 -0.3785 -0.5…	2039 3703 3973 4098 4416 5165 5294 5297 6752 7270 9131 10021 11132 13635 13785 15403 26746 27160 28300 29405 29617 29933 30948 31912 34013 35814 37379 37934 38407 38417 39128 39469 40365 41128	0.0021 0.0002 0.0303 0.0631 0.0894 0.1014 0.1278 0.1572 0.1446 0.1526 0.1212 0.1103 0.0905 0.0310 0.0283 -0.0110 -0.2809 -0.2846 -0.3032 -0.3181 -0.3106 -0.3049 -0.3131 -0.3169 -0.3412 -0.3510 -0.3470 -0.3152 -0.2779 -0.2294 -0.1916 -0.1412 -0.0910 0.0025	37378	-0.3018
none	real	descending	Signal2Noise	1000	FALSE	TRUE	FALSE	DA_neurons_rpkm.rnk	targets_neuronalcells_analysis.cls	gene_sets.gmt#KEGG_STEROID_HORMONE_BIOSYNTHESIS	-0.447	-0.9992	0.5278	0.7362	0.999	0.6362 0.4102 0.3491 -0.4687 0.4799 -0.5343 -0.5021 -0.4841 0.5771 -0.4885 -0.5055 0.5134 0.3090 -0.5278 -0.4742 0.4789 -0.6359 0.3358 -0.3113 0.5300 0.3608 0.3731 0.4529 0.4927 -0.5326 -0.6315 -0.5157 -0.5188 0.5813 0.5897 0.4498 -0.3271 0.5456 0.4193 -0.4594 -0.5536 -0.3920 0.4680 -0.5351 -0.3099 0.3214 -0.3602 -0.4181 -0.3980 -0.3878 0.3244 0.4506 0.5270 0.4795 -0.3711 0.3975 -0.4759 -0.5096 -…	93 153 1177 1874 3138 3742 3911 4732 5301 5336 5915 11546 11614 12573 12575 16811 17456 17459 17823 18990 19000 19002 19003 22914 22915 23578 24993 25089 25848 26003 27475 28008 28291 28987 29925 30672 32079 32925 36273 36276 36879 37355 37394 37543 38773 38961 38966 38967 38968 38969 38970 38971 40025 40923 41084	0.0678 0.1306 0.1443 0.1601 0.1552 0.1639 0.1825 0.1823 0.1866 0.2037 0.2059 0.0729 0.0749 0.0536 0.0557 -0.0472 -0.0628 -0.0629 -0.0717 -0.1000 -0.1002 -0.1003 -0.1003 -0.1952 -0.1952 -0.2113 -0.2445 -0.2456 -0.2619 -0.2634 -0.2948 -0.3026 -0.3039 -0.3142 -0.3287 -0.3373 -0.3592 -0.3657 -0.4250 -0.4030 -0.3937 -0.3796 -0.3549 -0.3322 -0.3303 -0.3021 -0.2693 -0.2365 -0.2037 -0.1709 -0.1380 -0.105…	36272	-0.2592
none	real	descending	Signal2Noise	1000	FALSE	TRUE	FALSE	DA_neurons_rpkm.rnk	targets_neuronalcells_analysis.cls	gene_sets.gmt#KEGG_ARACHIDONIC_ACID_METABOLISM	-0.4564	-1.1753	0.2565	0.7366	0.988	-0.3273 -0.4850 0.4935 -0.3414 -0.3365 0.3764 -0.4638 -0.4372 0.2993 0.4162 -0.4096 -0.2486 0.3077 -0.3094 -0.4621 -0.3396 -0.2968 0.3193 -0.4256 0.3615 0.4119 -0.2798 -0.3936 0.3486 -0.2710 -0.2693 -0.4001 0.5110 0.5474 -0.5678 0.4547 0.3920 -0.2421 0.4073 0.4767 0.3231 0.4218 0.2869 -0.4731 0.3401 -0.2619 -0.3939 -0.2615 -0.5881 0.3532 -0.3048 -0.3267 -0.5379 0.3331 -0.3192 0.4295 -0.3492 -0.38…	1605 1801 3742 3962 4487 5240 5368 6610 7215 9256 9993 10429 10486 11086 13094 13502 13567 13891 14001 14605 16258 16259 16775 16787 20663 21476 21641 21649 21995 22002 24387 25195 26086 28656 29161 29257 31504 31802 32391 32411 33073 33213 33554 34274 34855 36532 36651 36946 37838 38007 38265 38428 38764 39325 39709 39853 40920 41068	0.0027 0.0381 0.0191 0.0409 0.0530 0.0567 0.0751 0.0622 0.0629 0.0231 0.0131 0.0095 0.0148 0.0057 -0.0413 -0.0502 -0.0507 -0.0581 -0.0605 -0.0752 -0.1153 -0.1153 -0.1278 -0.1281 -0.2222 -0.2419 -0.2459 -0.2461 -0.2545 -0.2546 -0.3125 -0.3304 -0.3491 -0.4042 -0.4081 -0.4019 -0.4431 -0.4361 -0.4349 -0.4198 -0.4186 -0.4044 -0.3943 -0.3913 -0.3834 -0.3966 -0.3714 -0.3494 -0.3381 -0.3083 -0.2793 -0.24…	31503	-0.1305
none	real	descending	Signal2Noise	1000	FALSE	TRUE	FALSE	DA_neurons_rpkm.rnk	targets_neuronalcells_analysis.cls	gene_sets.gmt#KEGG_BASAL_CELL_CARCINOMA	-0.5359	-1.3038	0.087	0.7379	0.919	-0.5115 0.3153 0.5910 0.4128 0.3058 0.3961 0.4417 0.3348 0.2856 -0.3025 0.3679 -0.5736 -0.4920 -0.2372 -0.3428 -0.5402 0.3640 0.3580 -0.3985 0.3313 -0.3956 0.5770 -0.4067 -0.2667 0.4615 0.5120 -0.3356 -0.3435 0.3204 -0.3533 0.4142 0.3091 0.4154 0.3495 0.3444 0.4386 0.4252 -0.3633 -0.4977 0.3337 -0.5380 0.4454 -0.4436 -0.2848 -0.3080 0.5182 0.4912 -0.4365 0.3255 0.3819 0.5427 0.3330 0.3038 0.5134 …	643 3323 4475 4862 6219 6477 8040 8405 8866 9171 9892 9959 11310 12019 12444 13074 14113 18311 22433 24649 25305 25505 28030 29498 29518 29667 31100 31385 31911 32360 32504 32630 32759 34150 34343 34531 34909 34983 36577 36597 36654 36788 37483 38427 38772 39472 39634 39955 40202 40218 40672 40862 40879 41091 41125	0.0279 -0.0139 -0.0227 -0.0141 -0.0328 -0.0254 -0.0533 -0.0529 -0.0557 -0.0554 -0.0666 -0.0620 -0.0910 -0.1055 -0.1137 -0.1277 -0.1529 -0.2548 -0.3549 -0.4082 -0.4227 -0.4260 -0.4825 -0.5112 -0.5047 -0.5011 -0.5263 -0.5231 -0.5247 -0.5237 -0.5150 -0.5057 -0.4961 -0.5145 -0.5033 -0.4915 -0.4836 -0.4681 -0.4855 -0.4645 -0.4443 -0.4255 -0.4182 -0.4133 -0.3922 -0.3758 -0.3452 -0.3162 -0.2830 -0.2440 …	31099	-0.1213
none	real	descending	Signal2Noise	1000	FALSE	TRUE	FALSE	DA_neurons_rpkm.rnk	targets_neuronalcells_analysis.cls	gene_sets.gmt#KEGG_LINOLEIC_ACID_METABOLISM	-0.5152	-1.2257	0.2231	0.7402	0.975	-0.3924 -0.6334 0.4651 0.5454 -0.4807 0.5296 -0.3895 -0.3456 -0.4227 0.2944 0.4229 -0.3752 0.4374 0.3532 0.3733 -0.3556 0.3516 0.3756 -0.5324 -0.3230 -0.2872 -0.2637 0.3066 0.3388 0.2232 0.2844 0.3714 0.4542 -0.2922 -0.6318 -0.3321 0.5430 0.4516 0.3686 0.6240 -0.5354 -0.2474 -0.2479 -0.6484 0.4622 -0.3278 -0.3516 -0.3108 -0.3748 0.6551 0.3503 -0.2642 -0.5598 -0.4264 0.4514 0.2972 0.3790 0.4539 -0…	1801 5368 10486 11086 11546 13567 14001 14605 16775 16787 21649 25030 25195 26086 28008 28291 28656 29161 31504 32391 32411 34274 36651 36946 37394 38265 39469 39709 40920	0.0440 0.0044 -0.1050 -0.1076 -0.1090 -0.1559 -0.1659 -0.1805 -0.2331 -0.2334 -0.3514 -0.4304 -0.4308 -0.4461 -0.4793 -0.4715 -0.4643 -0.4583 -0.4859 -0.4735 -0.4400 -0.4405 -0.4369 -0.3803 -0.3234 -0.2676 -0.2021 -0.1084 0.0075	31503	-0.1305
none	real	descending	Signal2Noise	1000	FALSE	TRUE	FALSE	DA_neurons_rpkm.rnk	targets_neuronalcells_analysis.cls	gene_sets.gmt#KEGG_TIGHT_JUNCTION	-0.3423	-1.0034	0.4509	0.7426	0.999	0.3773 0.3197 0.3806 -0.3969 -0.2286 0.3667 0.2924 -0.4334 -0.2648 -0.3552 -0.4118 -0.2419 -0.4442 -0.3057 -0.2971 -0.3338 -0.3442 0.3069 -0.5111 -0.2582 -0.2830 0.3645 0.2677 0.3094 0.2533 0.3777 0.3568 -0.4166 0.3174 -0.2721 0.3808 -0.3737 0.3166 0.3683 0.2697 -0.3628 0.2841 -0.3793 -0.3960 -0.3007 -0.3910 -0.3303 -0.3685 -0.2775 -0.3050 0.3594 -0.2983 -0.3274 0.4805 -0.3041 0.4018 -0.2467 0.24…	14 134 263 268 394 471 1115 1448 2065 2201 2234 2688 2925 3053 3588 3915 4636 4703 4713 5339 5343 5976 6050 6279 6371 7034 7040 7345 7545 7948 8210 8265 8293 8358 8440 8458 9171 9295 9415 10225 10416 10565 11271 11688 11779 11898 11964 12467 13722 13779 15344 17546 17614 17902 17926 18449 19035 19374 21080 21384 23525 24479 24585 25034 25861 26364 27311 27577 27798 29150 29259 29771 29832 29974 3…	0.0353 0.0586 0.0783 0.1010 0.1190 0.1373 0.1372 0.1434 0.1409 0.1497 0.1610 0.1611 0.1660 0.1733 0.1698 0.1709 0.1613 0.1676 0.1752 0.1671 0.1741 0.1651 0.1696 0.1701 0.1738 0.1629 0.1680 0.1656 0.1655 0.1601 0.1578 0.1606 0.1640 0.1665 0.1684 0.1719 0.1579 0.1580 0.1582 0.1410 0.1386 0.1372 0.1217 0.1129 0.1121 0.1104 0.1100 0.0987 0.0684 0.0673 0.0292 -0.0243 -0.0260 -0.0330 -0.0335 -0.0462 -0…	33788	-0.1865
none	real	descending	Signal2Noise	1000	FALSE	TRUE	FALSE	DA_neurons_rpkm.rnk	targets_neuronalcells_analysis.cls	gene_sets.gmt#KEGG_PRIMARY_BILE_ACID_BIOSYNTHESIS	-0.6141	-1.3281	0.1381	0.7427	0.89	0.4089 -0.6543 0.3256 0.2444 -0.4347 0.6041 -0.3260 -0.4658 -0.5480 0.4906 0.3922 0.3700 0.3388 0.2800 -0.7189 -0.3258 0.4758 0.3000 -0.2758 0.5679 0.4605 0.3894 0.2737 -0.5987 0.5384 0.6130 -0.5829 -0.3037 0.4317 -0.2832 0.4236 0.3909 0.6603 0.5400 -0.4022 0.5314 -0.4292 0.3188 -0.3533 -0.7593 -0.5284 -0.2573 0.2849 -0.4581 -0.4974 0.5077 0.6508 -0.3560 -0.4766 0.6559 0.5381 -0.3689 -0.2754 0.29…	5141 5593 8174 12575 16461 25089 25766 25848 27475 29531 33955 34034 38841 39221 40779 41202	-0.0627 -0.0159 -0.0434 -0.1433 -0.2376 -0.4428 -0.4526 -0.4476 -0.4726 -0.4972 -0.5504 -0.4975 -0.5066 -0.4012 -0.2683 0.0007	38840	-0.3781
none	real	descending	Signal2Noise	1000	FALSE	TRUE	FALSE	DA_neurons_rpkm.rnk	targets_neuronalcells_analysis.cls	gene_sets.gmt#KEGG_AMINO_SUGAR_AND_NUCLEOTIDE_SUGAR_METABOLISM	-0.5053	-1.2481	0.1874	0.7429	0.955	0.4648 -0.4586 0.2988 -0.4407 -0.3488 0.2962 -0.4885 -0.5039 -0.4517 0.5182 -0.4548 0.3768 0.3522 -0.5265 -0.5450 -0.4203 -0.5271 -0.3473 -0.4371 -0.2824 0.5062 0.3514 -0.4895 0.2455 0.3333 -0.2543 -0.5268 0.4212 0.5251 -0.4741 0.4636 0.3526 -0.3238 0.5735 -0.2384 0.4458 -0.3152 0.4458 0.2845 -0.5047 0.2505 -0.5168 -0.2923 -0.5781 -0.4973 -0.2742 0.3621 -0.3456 0.4472 0.3618 0.5890 -0.4562 -0.617…	144 1140 2039 4098 4416 4988 7395 11118 12674 13581 13622 14483 15403 17350 25785 26273 26746 27456 29917 30948 31594 31854 31912 32102 32302 33047 34606 34621 35314 35399 35900 36963 36977 37379 37934 38417 39128 39265 39385 40275 40548 40831 41128 41204	0.0651 0.0820 0.0935 0.0666 0.0808 0.0870 0.0415 -0.0442 -0.0799 -0.1011 -0.1013 -0.1221 -0.1445 -0.1917 -0.3944 -0.4034 -0.4114 -0.4241 -0.4752 -0.4896 -0.4933 -0.4871 -0.4759 -0.4675 -0.4589 -0.4619 -0.4811 -0.4628 -0.4592 -0.4405 -0.4305 -0.4307 -0.4054 -0.3881 -0.3723 -0.3526 -0.3343 -0.3012 -0.2668 -0.2429 -0.2003 -0.1519 -0.0869 0.0006	31593	-0.1329
none	real	descending	Signal2Noise	1000	FALSE	TRUE	FALSE	DA_neurons_rpkm.rnk	targets_neuronalcells_analysis.cls	gene_sets.gmt#KEGG_ALANINE_ASPARTATE_AND_GLUTAMATE_METABOLISM	-0.3831	-0.9997	0.4286	0.7441	0.999	0.3873 -0.4856 0.2680 0.2319 0.3750 0.3726 -0.1865 -0.4639 -0.4125 0.5138 -0.5697 0.5103 0.3633 -0.4184 -0.3662 -0.3016 -0.3843 -0.5739 -0.3404 -0.4500 0.4411 -0.4052 -0.5270 -0.4379 0.2878 0.2845 -0.4104 0.4052 0.5050 -0.4573 -0.4271 0.4888 -0.3823 0.4723 -0.3195 0.6331 0.3299 0.2754 0.3086 -0.4064 0.3554 -0.5942 0.4739 -0.6268 -0.3441 -0.4951 -0.4537 -0.5415 0.3981 0.3943 0.4263 0.3768 -0.4356 …	8 2094 3049 5208 7240 7392 7914 8578 9450 9875 10214 12776 13149 13271 17216 24640 24692 24801 26075 27001 28532 29638 31294 32937 34628 34638 36639 37373 40702 40831 40987 41204	0.1562 0.1562 0.1754 0.1527 0.1239 0.1401 0.1454 0.1448 0.1360 0.1368 0.1385 0.0792 0.0723 0.0713 -0.0245 -0.2038 -0.2040 -0.2052 -0.2323 -0.2489 -0.2765 -0.2908 -0.3138 -0.3310 -0.3433 -0.3148 -0.3259 -0.3023 -0.3033 -0.2216 -0.1312 0.0006	40701	-0.5803
none	real	descending	Signal2Noise	1000	FALSE	TRUE	FALSE	DA_neurons_rpkm.rnk	targets_neuronalcells_analysis.cls	gene_sets.gmt#KEGG_CHRONIC_MYELOID_LEUKEMIA	-0.3937	-1.2079	0.142	0.7452	0.981	0.4273 0.3489 0.3443 -0.2736 0.3465 0.3216 0.2459 -0.2673 0.2893 -0.3598 -0.3382 0.3724 -0.3817 -0.4633 -0.4301 -0.3206 -0.4083 -0.3050 -0.3290 0.2959 -0.2880 0.3850 -0.3331 -0.3796 0.2616 0.2490 -0.4270 -0.4324 0.4389 0.3809 0.3093 -0.2671 0.2957 0.3990 -0.4050 0.3738 0.3188 -0.2629 -0.2819 -0.3312 -0.3623 -0.3095 -0.3361 -0.2660 -0.3923 0.3343 0.3647 0.2750 0.3980 0.2585 0.4597 -0.2670 -0.3061 …	310 836 1325 2797 3150 3433 3479 3625 6847 7082 7470 7747 7764 9102 9295 9614 9720 11108 11640 11779 13989 14051 15242 18449 21080 24056 24479 25062 25453 25467 25644 25680 26213 26325 27311 27570 27818 27958 28067 28708 29094 30158 30597 31449 31603 32040 32398 32415 33471 33533 33534 33672 33675 33864 34966 35054 35509 35564 35694 35828 36187 37293 37509 38304 38418 38444 38550 38602 39670 3995…	0.0398 0.0639 0.0835 0.0711 0.0844 0.0985 0.1181 0.1349 0.0682 0.0737 0.0745 0.0776 0.0869 0.0616 0.0638 0.0623 0.0658 0.0358 0.0260 0.0254 -0.0281 -0.0294 -0.0583 -0.1362 -0.2001 -0.2724 -0.2825 -0.2956 -0.3037 -0.3026 -0.3053 -0.3046 -0.3153 -0.3157 -0.3362 -0.3387 -0.3406 -0.3397 -0.3379 -0.3483 -0.3518 -0.3703 -0.3730 -0.3844 -0.3785 -0.3786 -0.3764 -0.3658 -0.3786 -0.3671 -0.3541 -0.3442 -0.…	31448	-0.1291
none	real	descending	Signal2Noise	1000	FALSE	TRUE	FALSE	DA_neurons_rpkm.rnk	targets_neuronalcells_analysis.cls	gene_sets.gmt#KEGG_BASAL_TRANSCRIPTION_FACTORS	-0.3641	-0.9858	0.5247	0.7456	0.999	0.2483 0.4349 -0.3487 0.4393 0.4731 -0.4180 0.3298 -0.2939 0.2304 -0.3050 0.4230 0.4378 0.4400 -0.4343 -0.3713 0.4707 0.3298 -0.3632 0.4267 0.3226 0.4080 -0.2766 0.3498 0.3790 -0.4590 -0.3968 -0.4337 -0.3510 -0.2656 0.2754 -0.4102 0.3454 0.4461 0.3132 -0.4431 0.2362 -0.4817 0.4691 -0.3730 -0.3167 0.4202 -0.3310 0.3537 -0.2712 -0.4380 -0.4336 0.3855 0.3273 0.2839 0.3530 -0.3687 0.2938 -0.3479 -0.4…	3853 5296 6389 7239 7561 7604 8699 8851 9157 9393 9977 10171 11488 12934 13488 13598 14000 15129 15130 20684 20688 24859 24886 27314 27496 29365 29697 33016 35020 35132 36353 36599 38461 40173 40257	-0.0339 -0.0219 -0.0097 0.0027 0.0259 0.0556 0.0533 0.0730 0.0874 0.1020 0.1050 0.1165 0.0946 0.0636 0.0525 0.0519 0.0427 0.0153 0.0153 -0.1195 -0.1196 -0.2184 -0.2165 -0.2647 -0.2578 -0.2842 -0.2718 -0.3155 -0.3155 -0.2688 -0.2406 -0.1866 -0.1536 -0.0861 0.0236	35019	-0.2198
none	real	descending	Signal2Noise	1000	FALSE	TRUE	FALSE	DA_neurons_rpkm.rnk	targets_neuronalcells_analysis.cls	gene_sets.gmt#KEGG_PROXIMAL_TUBULE_BICARBONATE_RECLAMATION	-0.5132	-1.1826	0.2335	0.7468	0.988	0.3883 -0.5847 0.5883 0.4527 0.4435 0.4145 -0.3879 -0.4924 -0.3597 0.3045 -0.6087 0.4844 0.5556 0.2700 0.3668 -0.3847 -0.3899 -0.4114 -0.5102 -0.4722 0.3521 -0.4387 -0.4339 0.2726 -0.4783 -0.4311 0.3852 0.3563 0.4008 -0.5895 -0.4803 0.6194 -0.4057 0.3263 -0.2682 0.4952 0.4061 0.4751 -0.5456 0.3291 0.3652 -0.6651 0.3496 -0.7176 0.4686 -0.5045 -0.5478 -0.6480 0.4431 0.4217 0.3733 -0.2899 -0.3330 -0…	2278 5306 6093 6161 7914 8578 9875 10374 11211 23873 31093 31294 32445 33515 35091 36137 36994 38290 38371 39740 40155 40891 41045	0.0069 -0.0295 -0.0161 0.0143 -0.0053 -0.0017 -0.0191 -0.0192 -0.0307 -0.3380 -0.4919 -0.4748 -0.4760 -0.4706 -0.4700 -0.4508 -0.4213 -0.3923 -0.3331 -0.2881 -0.2122 -0.1185 0.0045	31092	-0.1212
none	real	descending	Signal2Noise	1000	FALSE	TRUE	FALSE	DA_neurons_rpkm.rnk	targets_neuronalcells_analysis.cls	gene_sets.gmt#KEGG_TGF_BETA_SIGNALING_PATHWAY	-0.4804	-1.279	0.1457	0.7524	0.937	0.4171 0.2971 0.5051 -0.4510 0.2684 0.3078 -0.3984 -0.4523 -0.2721 -0.3672 -0.4873 0.3310 -0.4755 -0.4455 -0.4740 -0.2974 -0.3812 0.3749 -0.5078 0.3830 0.3200 0.4405 0.2947 0.2908 -0.2932 0.2424 -0.4147 -0.5052 0.4478 -0.2809 0.4563 -0.3366 0.4361 0.5043 -0.3036 -0.2696 -0.3527 0.2519 -0.4342 -0.4310 -0.5007 -0.4409 -0.5036 -0.4271 -0.3471 0.3643 0.3564 -0.3536 0.4468 -0.2775 0.5266 -0.3963 -0.40…	447 685 1325 2337 3229 3849 4291 4713 5487 5528 5808 6338 6453 6635 6847 7463 8210 8765 10180 11464 11534 13823 17745 20585 25861 25878 26390 26755 27312 27705 27950 28067 28708 29512 29667 29770 30186 30774 30818 30846 31038 31233 31340 31936 31958 32283 32415 32462 32878 32921 33471 33570 33675 33864 34507 34871 35432 35828 36268 36654 37065 37098 37214 37245 37406 37458 37583 37616 38231 38304…	0.0181 0.0382 0.0434 0.0355 0.0280 0.0258 0.0270 0.0278 0.0188 0.0276 0.0301 0.0256 0.0311 0.0347 0.0372 0.0290 0.0167 0.0083 -0.0225 -0.0515 -0.0511 -0.1065 -0.2018 -0.2708 -0.3978 -0.3970 -0.4078 -0.4148 -0.4260 -0.4330 -0.4361 -0.4360 -0.4481 -0.4635 -0.4628 -0.4609 -0.4661 -0.4749 -0.4705 -0.4656 -0.4646 -0.4634 -0.4599 -0.4677 -0.4614 -0.4622 -0.4581 -0.4520 -0.4543 -0.4475 -0.4524 -0.4462 -…	30773	-0.1145
none	real	descending	Signal2Noise	1000	FALSE	TRUE	FALSE	DA_neurons_rpkm.rnk	targets_neuronalcells_analysis.cls	gene_sets.gmt#KEGG_CYTOKINE_CYTOKINE_RECEPTOR_INTERACTION	-0.4387	-1.1856	0.2337	0.7552	0.988	0.3676 -0.3177 0.4752 -0.3795 -0.3118 0.4216 -0.3797 0.2731 -0.3544 -0.3883 -0.3270 -0.2598 -0.3654 -0.2500 -0.4289 -0.4604 -0.4730 0.4398 -0.4620 0.3311 -0.3433 0.4723 0.2853 -0.3288 0.3709 0.2778 -0.3087 -0.3435 0.3370 0.3144 0.4888 -0.2579 -0.2699 0.3589 -0.2548 -0.2875 0.3286 -0.2598 -0.4139 -0.3869 -0.4549 -0.3047 -0.4722 -0.2918 -0.3140 0.5326 0.4684 0.2987 0.3686 0.3527 0.5115 -0.4683 -0.2…	179 447 788 812 851 900 1190 1405 1589 1975 2228 2362 2474 2794 3229 3253 3320 3321 3512 3514 4692 5528 5540 5818 5834 5898 6418 6453 6875 7277 7308 7439 7502 7572 7586 7615 7924 8559 8806 9912 9946 10029 10180 10474 10920 11047 11269 11335 11347 11354 11440 11625 11724 12059 12143 12162 12247 12286 12581 12613 12669 12815 12820 12841 12896 12943 13209 13395 13573 13682 13731 13733 13800 13823 13…	0.0121 0.0193 0.0228 0.0339 0.0444 0.0545 0.0576 0.0621 0.0668 0.0659 0.0679 0.0725 0.0775 0.0770 0.0732 0.0793 0.0843 0.0910 0.0928 0.0992 0.0758 0.0600 0.0644 0.0620 0.0660 0.0688 0.0601 0.0632 0.0565 0.0501 0.0527 0.0527 0.0544 0.0559 0.0587 0.0611 0.0566 0.0437 0.0401 0.0149 0.0159 0.0156 0.0136 0.0079 -0.0017 -0.0035 -0.0078 -0.0083 -0.0075 -0.0066 -0.0076 -0.0111 -0.0126 -0.0200 -0.0213 -0.…	33470	-0.1781
none	real	descending	Signal2Noise	1000	FALSE	TRUE	FALSE	DA_neurons_rpkm.rnk	targets_neuronalcells_analysis.cls	gene_sets.gmt#KEGG_T_CELL_RECEPTOR_SIGNALING_PATHWAY	-0.2735	-0.9782	0.506	0.756	0.999	0.4182 0.2795 -0.2672 0.3014 0.2877 0.3211 0.2556 0.2443 0.2394 -0.3776 0.3066 0.3229 -0.2242 -0.3049 -0.3688 0.2853 -0.3306 -0.2657 -0.2247 0.2887 -0.2746 0.2199 0.2726 -0.3421 0.2359 -0.2234 -0.3572 -0.3464 0.3026 0.3610 0.2631 -0.2479 0.3537 0.2755 -0.2745 -0.2775 -0.2789 -0.2378 -0.3181 -0.3005 -0.2476 0.2605 0.2659 0.2958 -0.2761 0.2471 0.3882 0.2674 0.2494 0.3208 0.2985 -0.2464 0.2434 0.243…	310 337 542 1029 1122 1429 2234 2306 2745 2790 3150 3479 3649 3888 4636 5921 6243 6477 6581 6746 6847 7082 7764 8537 8933 9295 9459 9614 9684 9870 9946 9968 10180 10458 10920 11108 11208 11556 11640 11668 11779 11886 11972 12168 12679 12867 13688 14481 14519 17379 17745 18449 18915 21080 24056 24479 25467 25584 25644 26516 26853 27082 27311 27818 28349 28708 28917 29019 29094 30158 30484 30597 30…	0.0251 0.0565 0.0804 0.0922 0.1129 0.1267 0.1250 0.1408 0.1464 0.1615 0.1679 0.1742 0.1841 0.1917 0.1852 0.1636 0.1647 0.1677 0.1736 0.1778 0.1834 0.1854 0.1755 0.1624 0.1580 0.1539 0.1545 0.1550 0.1575 0.1570 0.1591 0.1625 0.1610 0.1576 0.1492 0.1473 0.1474 0.1411 0.1412 0.1426 0.1418 0.1411 0.1408 0.1376 0.1263 0.1227 0.1032 0.0839 0.0830 0.0135 0.0046 -0.0125 -0.0238 -0.0764 -0.1487 -0.1589 -0…	31448	-0.1291
none	real	descending	Signal2Noise	1000	FALSE	TRUE	FALSE	DA_neurons_rpkm.rnk	targets_neuronalcells_analysis.cls	gene_sets.gmt#KEGG_MISMATCH_REPAIR	-0.6773	-1.2515	0.2718	0.7566	0.952	0.3836 0.6548 -0.2518 0.3413 0.4806 -0.7038 0.3755 -0.5124 0.6442 0.6709 0.5048 0.3801 0.4662 -0.7820 -0.8110 -0.3050 -0.4048 -0.6579 0.5833 0.5643 0.6282 0.6457 -0.6607 0.6181 0.4521 -0.3076 -0.8426 0.5616 0.7809 0.2495 0.5971 0.5183 0.5700 0.7458 -0.3726 0.6538 -0.4572 0.6720 0.2224 -0.3986 0.5228 -0.3076 0.4070 -0.5036 -0.8214 -0.4581 0.7166 0.3541 0.6251 0.3702 0.7027 0.4566 -0.8477 -0.5872 -…	10527 23236 26144 27498 28715 29873 30004 31712 32239 32501 32896 34039 35128 35738 35820 35884 36454 37058 37705 38183 38389 38687 38922	-0.2410 -0.5494 -0.6134 -0.6347 -0.6480 -0.6546 -0.6359 -0.6469 -0.6265 -0.5984 -0.5714 -0.5560 -0.5326 -0.4933 -0.4405 -0.3867 -0.3412 -0.2912 -0.2362 -0.1721 -0.0989 -0.0241 0.0560	31711	-0.136
none	real	descending	Signal2Noise	1000	FALSE	TRUE	FALSE	DA_neurons_rpkm.rnk	targets_neuronalcells_analysis.cls	gene_sets.gmt#KEGG_N_GLYCAN_BIOSYNTHESIS	-0.4755	-1.2634	0.1833	0.7623	0.948	0.5539 -0.3589 -0.2562 -0.3221 -0.3516 0.3721 -0.3773 -0.4177 -0.5490 0.3728 -0.3529 0.4146 0.3312 -0.5549 -0.4810 -0.4477 -0.4568 -0.4294 -0.4446 -0.4478 0.3565 0.3314 -0.5016 -0.3319 0.3882 0.3634 -0.5545 -0.2163 0.4566 -0.3630 0.4017 0.4476 0.2239 0.5975 -0.2470 0.4490 -0.3192 0.3154 0.2915 -0.5322 -0.2621 -0.5349 -0.2775 -0.4057 -0.4975 0.2930 0.4056 -0.3357 0.4059 0.5049 0.5354 -0.3323 -0.51…	2930 3487 3685 5168 5948 7950 8473 9823 10319 10506 12436 13600 24481 25626 25753 26080 26852 27783 28023 28058 29982 30623 30838 31001 32045 32280 32401 32440 32463 32940 33691 33920 33995 34082 34567 35114 36253 36985 37243 37291 37408 38809 39220 39300 39519 39770	-0.0323 -0.0105 0.0188 0.0096 0.0141 -0.0185 -0.0170 -0.0397 -0.0432 -0.0397 -0.0833 -0.1104 -0.3742 -0.3993 -0.3995 -0.4040 -0.4177 -0.4335 -0.4319 -0.4252 -0.4599 -0.4618 -0.4527 -0.4420 -0.4496 -0.4369 -0.4212 -0.4034 -0.3851 -0.3764 -0.3720 -0.3542 -0.3325 -0.3107 -0.2970 -0.2829 -0.2787 -0.2613 -0.2311 -0.1955 -0.1610 -0.1489 -0.1093 -0.0608 -0.0137 0.0354	30622	-0.1111
none	real	descending	Signal2Noise	1000	FALSE	TRUE	FALSE	DA_neurons_rpkm.rnk	targets_neuronalcells_analysis.cls	gene_sets.gmt#KEGG_CHEMOKINE_SIGNALING_PATHWAY	-0.3056	-0.9702	0.5392	0.7669	0.999	0.3241 -0.3271 0.2674 0.2744 -0.3384 0.4302 0.2704 0.2667 -0.3640 -0.2869 -0.2359 -0.2442 -0.2721 0.2406 -0.2781 -0.3709 -0.3114 -0.2365 -0.3495 -0.3440 -0.3728 0.2618 -0.2957 -0.3894 0.3566 0.3432 0.2786 -0.2560 0.2420 -0.2547 0.2755 0.3091 -0.2771 0.2540 0.3078 0.2602 0.3435 -0.3639 -0.2910 -0.2422 -0.2950 0.2557 -0.2835 0.3178 0.2828 0.3451 0.2526 -0.3074 0.2411 0.4089 0.3431 -0.2356 0.3246 0.…	134 179 268 310 516 812 900 1051 1397 1398 1405 1640 1679 1703 2228 2821 3150 3479 3512 3888 3922 3955 4636 4692 5746 5772 5818 5821 6162 6344 6477 6709 6713 6714 6847 7082 7389 7502 7764 7925 8783 8882 9102 9295 9614 9880 9963 10474 10565 10753 11335 11347 11354 11407 11417 11625 11640 11643 11724 11910 12059 12143 12247 12412 12813 12820 12867 13336 13395 13733 13779 13989 14051 15242 18449 189…	0.0201 0.0410 0.0592 0.0780 0.0906 0.0990 0.1119 0.1225 0.1270 0.1398 0.1526 0.1590 0.1702 0.1817 0.1797 0.1750 0.1761 0.1768 0.1846 0.1836 0.1908 0.1981 0.1886 0.1943 0.1746 0.1799 0.1847 0.1905 0.1877 0.1886 0.1906 0.1900 0.1949 0.1999 0.2015 0.2004 0.1973 0.1989 0.1966 0.1966 0.1790 0.1798 0.1774 0.1756 0.1704 0.1664 0.1668 0.1563 0.1561 0.1533 0.1406 0.1418 0.1431 0.1432 0.1444 0.1406 0.1415 …	34871	-0.2155
none	real	descending	Signal2Noise	1000	FALSE	TRUE	FALSE	DA_neurons_rpkm.rnk	targets_neuronalcells_analysis.cls	gene_sets.gmt#KEGG_PANCREATIC_CANCER	-0.3219	-0.9665	0.5504	0.7678	0.999	0.3813 0.3548 0.2943 -0.3994 0.2991 0.2659 -0.2586 -0.3101 0.3095 0.2502 -0.4163 0.3495 -0.3476 -0.5229 -0.4755 -0.2840 -0.4449 -0.2985 -0.3361 0.2816 0.2775 0.3754 -0.3497 -0.3227 0.2993 0.2860 -0.4915 -0.3018 0.5071 0.3363 0.4126 -0.2651 0.2236 0.4823 -0.3507 0.4019 0.2932 -0.2564 0.2702 -0.4134 -0.3596 -0.3454 -0.3077 -0.3545 -0.4999 0.3224 0.3313 0.2842 0.4355 -0.2647 0.4976 -0.3158 -0.4432 -…	310 836 1363 1429 1577 2662 2797 3479 3955 4636 5772 6749 6847 7308 7764 7780 8559 9102 9295 9614 11047 11640 11779 13871 18449 24056 24453 24588 25049 25495 25644 26213 27311 27490 27818 27958 28067 28337 28708 29094 30158 30773 31449 31684 32040 32398 32415 33471 33672 33675 33864 34960 35054 35432 35564 35694 35828 36199 36934 37293 37504 37509 38283 38304 38418 38602 39670 39955 40393 40946	0.0395 0.0634 0.0816 0.1105 0.1362 0.1337 0.1536 0.1577 0.1652 0.1656 0.1521 0.1402 0.1494 0.1487 0.1474 0.1566 0.1459 0.1398 0.1420 0.1404 0.1095 0.0981 0.0975 0.0470 -0.0642 -0.2004 -0.2098 -0.2127 -0.2229 -0.2323 -0.2343 -0.2459 -0.2691 -0.2698 -0.2737 -0.2728 -0.2711 -0.2729 -0.2766 -0.2802 -0.2988 -0.3055 -0.3126 -0.3086 -0.3069 -0.3047 -0.2942 -0.3070 -0.2987 -0.2856 -0.2766 -0.2876 -0.2740…	31448	-0.1291
none	real	descending	Signal2Noise	1000	FALSE	TRUE	FALSE	DA_neurons_rpkm.rnk	targets_neuronalcells_analysis.cls	gene_sets.gmt#KEGG_GLYCOSAMINOGLYCAN_DEGRADATION	-0.6226	-1.364	0.0982	0.7743	0.833	0.2632 -0.4066 0.5720 -0.3898 -0.4938 0.6792 -0.3479 -0.4746 -0.5677 0.3591 -0.3853 -0.3263 -0.4448 -0.2991 -0.4744 -0.5801 -0.3474 0.4714 -0.6621 -0.4874 0.2410 0.6004 -0.3727 -0.4123 0.5417 0.5828 -0.4177 -0.3019 0.4028 -0.4468 0.4204 0.5130 0.4632 0.5353 0.4233 0.3830 0.2993 -0.4800 -0.4357 -0.5301 -0.6379 -0.4459 -0.4966 -0.4414 -0.2331 0.6063 0.4332 -0.5508 0.3351 0.5334 0.5203 -0.2880 -0.29…	6614 13410 13622 19712 24584 24741 25102 27090 29677 30286 30639 31002 31259 31631 33709 33747 33784 35147 35329 36977 39669	-0.0979 -0.2583 -0.2602 -0.4079 -0.5241 -0.5247 -0.5280 -0.5598 -0.5883 -0.5644 -0.5314 -0.4956 -0.4554 -0.4144 -0.3961 -0.3278 -0.2592 -0.2090 -0.1281 -0.0613 0.0379	29676	-0.0918
none	real	descending	Signal2Noise	1000	FALSE	TRUE	FALSE	DA_neurons_rpkm.rnk	targets_neuronalcells_analysis.cls	gene_sets.gmt#KEGG_ALPHA_LINOLENIC_ACID_METABOLISM	-0.5093	-1.1864	0.2755	0.7743	0.988	-0.2656 -0.6242 0.3970 0.4385 -0.4656 0.5247 -0.5495 -0.2777 -0.4397 0.3154 0.2695 -0.3441 0.3583 0.3889 -0.3681 -0.4243 0.1994 -0.3685 -0.4260 0.2767 -0.2892 -0.3393 -0.5099 -0.4246 0.3122 0.2984 -0.3307 0.4417 0.4417 -0.5422 0.4231 0.4855 0.3226 0.2965 0.6069 0.3995 0.4936 -0.2321 -0.6335 0.4385 -0.2534 0.3479 -0.3995 -0.3063 0.5612 0.2522 -0.2581 -0.5487 -0.2942 0.5035 0.4689 -0.3307 0.4054 -0…	1801 5895 10486 11086 13567 14001 14605 16775 16787 25195 28656 31504 32391 32411 33262 34274 39709 39736 40920	0.0807 0.0425 -0.0480 -0.0456 -0.1028 -0.1125 -0.1272 -0.1798 -0.1801 -0.3790 -0.4402 -0.4678 -0.4412 -0.3934 -0.3592 -0.3204 -0.3111 -0.1699 0.0075	31503	-0.1305
none	real	descending	Signal2Noise	1000	FALSE	TRUE	FALSE	DA_neurons_rpkm.rnk	targets_neuronalcells_analysis.cls	gene_sets.gmt#KEGG_VEGF_SIGNALING_PATHWAY	-0.405	-1.2543	0.0694	0.7761	0.951	0.3533 -0.3056 0.2737 0.2998 -0.2784 0.3640 -0.3141 -0.2630 -0.2602 0.2444 -0.3193 0.2819 -0.2250 -0.3357 -0.3428 -0.3415 -0.2956 -0.3804 -0.3089 0.2515 -0.3457 -0.2148 -0.4410 -0.3435 0.2671 0.3218 -0.2980 -0.2480 0.3877 -0.3321 0.3547 0.2929 0.2473 0.3207 0.3018 0.3607 0.3847 -0.3051 -0.3445 0.3392 0.2495 0.3290 -0.3024 -0.2257 0.2795 0.2251 -0.2756 -0.3420 0.3472 0.3263 0.4457 -0.2508 -0.2569 …	134 310 542 1029 1363 1801 2797 3479 3955 4636 5921 6344 6847 7764 8641 9295 9614 9684 10486 11047 11086 11556 11640 11898 13567 13688 14001 14605 16775 16787 17379 18449 21080 24056 24479 24776 25195 25644 25680 27268 27311 27490 28349 28656 28708 29094 29466 30484 30597 31082 31504 32143 32202 32357 32371 32391 32411 33130 34274 35694 37293 37323 39325 39670 39709 39844 39902 40393 40516 40530 …	0.0444 0.0803 0.1102 0.1275 0.1459 0.1594 0.1550 0.1561 0.1609 0.1588 0.1394 0.1399 0.1376 0.1236 0.1091 0.0991 0.0966 0.1001 0.0847 0.0744 0.0767 0.0680 0.0686 0.0646 0.0246 0.0222 0.0148 0.0001 -0.0526 -0.0529 -0.0672 -0.0932 -0.1571 -0.2294 -0.2395 -0.2461 -0.2553 -0.2648 -0.2643 -0.2999 -0.2980 -0.2992 -0.3160 -0.3190 -0.3158 -0.3202 -0.3239 -0.3420 -0.3379 -0.3423 -0.3445 -0.3510 -0.3434 -0.…	39324	-0.4114
none	real	descending	Signal2Noise	1000	FALSE	TRUE	FALSE	DA_neurons_rpkm.rnk	targets_neuronalcells_analysis.cls	gene_sets.gmt#KEGG_SPHINGOLIPID_METABOLISM	-0.3726	-0.9586	0.5167	0.778	0.999	0.3597 0.2563 0.5654 -0.4548 0.3171 0.3680 -0.3860 -0.5064 -0.3419 -0.2833 -0.5004 0.3086 -0.3490 -0.3956 -0.4211 -0.4193 -0.4066 0.3807 -0.5599 -0.2369 0.3997 0.4458 0.3986 0.3239 0.2443 0.3424 -0.3464 -0.3118 0.4145 -0.3579 0.4259 -0.2494 -0.3031 0.4849 -0.2960 -0.3305 -0.2739 -0.2781 -0.3557 -0.5387 -0.4497 -0.5045 -0.3523 -0.5494 -0.4057 0.3677 0.3837 -0.4199 0.5663 0.3278 0.5060 -0.4694 -0.3…	57 163 817 4377 4816 5727 6506 7730 8634 8932 12658 14193 19562 19563 19564 26051 28570 29144 30888 31558 31572 32338 32750 32840 33687 34146 34403 34901 35780 35953 37473 37566 37584 38553 38592 39669 39844 40375 40596	0.0938 0.1711 0.2106 0.1507 0.1647 0.1638 0.1634 0.1483 0.1383 0.1422 0.0543 0.0170 -0.1133 -0.1133 -0.1133 -0.2678 -0.3214 -0.3266 -0.3564 -0.3584 -0.3445 -0.3470 -0.3398 -0.3245 -0.3253 -0.3155 -0.2999 -0.2888 -0.2840 -0.2614 -0.2653 -0.2342 -0.2012 -0.1862 -0.1485 -0.1272 -0.0825 -0.0395 0.0154	31557	-0.132
none	real	descending	Signal2Noise	1000	FALSE	TRUE	FALSE	DA_neurons_rpkm.rnk	targets_neuronalcells_analysis.cls	gene_sets.gmt#KEGG_GLYOXYLATE_AND_DICARBOXYLATE_METABOLISM	-0.5561	-1.3308	0.1173	0.7881	0.889	0.4256 -0.5017 0.2561 -0.4049 -0.2543 -0.2604 -0.4043 -0.3994 -0.4040 0.6679 -0.5089 0.4471 0.3186 -0.5473 -0.6516 -0.3613 -0.4495 -0.5153 0.3392 0.3818 0.4388 0.4165 -0.6583 -0.3615 -0.3276 -0.4941 -0.6330 0.4451 0.6846 -0.4412 0.4620 -0.3059 -0.4267 0.5270 -0.3975 0.6388 -0.3645 0.5126 0.3797 -0.4263 0.2933 -0.3973 -0.2585 -0.4713 -0.5338 -0.4511 0.4021 -0.4062 -0.2316 -0.3411 0.5864 0.3432 -0.…	3196 6161 12304 23257 25027 29864 30058 30811 32116 32918 33781 34362 37012 39021 39795 39854	0.0186 0.0053 -0.1345 -0.4002 -0.4388 -0.5255 -0.4984 -0.4796 -0.4645 -0.4313 -0.3924 -0.3419 -0.3140 -0.2376 -0.1116 0.0334	29863	-0.0955
none	real	descending	Signal2Noise	1000	FALSE	TRUE	FALSE	DA_neurons_rpkm.rnk	targets_neuronalcells_analysis.cls	gene_sets.gmt#KEGG_ENDOCYTOSIS	-0.2671	-0.9512	0.6159	0.7883	0.999	0.3803 0.2585 -0.2396 0.2148 0.2338 0.2898 0.2825 -0.3090 0.2594 -0.2974 -0.3348 0.2826 -0.3102 -0.2797 0.2498 -0.2595 -0.3440 -0.2630 -0.3079 -0.2904 -0.3011 -0.2662 -0.2621 -0.2641 -0.2566 0.2504 0.2808 -0.2845 0.2758 0.2963 -0.2432 -0.2327 0.2361 0.2788 -0.2280 -0.2848 0.3091 -0.2788 -0.2717 0.2707 -0.2581 -0.2706 0.2613 0.2344 0.2405 0.2361 -0.2645 0.2305 0.3021 -0.2198 0.2620 0.2755 0.2655 0…	108 160 268 308 399 720 851 884 1052 1105 1332 1640 1686 1703 2115 2339 2972 3333 3514 3597 3673 4060 4102 4136 4283 4318 4422 4636 4640 5247 5391 5670 5742 5746 5818 5821 5842 5868 5954 5963 6051 6259 6338 6418 6714 7211 7308 7432 7533 7948 8022 8147 8286 8356 8467 8555 8559 8659 8806 8943 9303 9367 9612 9832 10003 10195 10366 10753 11009 11069 11108 11251 11260 11335 11776 11902 12128 12155 121…	0.0190 0.0380 0.0537 0.0706 0.0853 0.0920 0.1026 0.1154 0.1242 0.1354 0.1417 0.1452 0.1550 0.1654 0.1653 0.1694 0.1625 0.1617 0.1651 0.1707 0.1765 0.1741 0.1801 0.1863 0.1895 0.1955 0.1996 0.2008 0.2071 0.1982 0.2004 0.1990 0.2027 0.2079 0.2115 0.2167 0.2215 0.2261 0.2292 0.2342 0.2371 0.2370 0.2399 0.2427 0.2399 0.2319 0.2336 0.2345 0.2359 0.2293 0.2310 0.2313 0.2312 0.2328 0.2332 0.2342 0.2372 …	33627	-0.1822
none	real	descending	Signal2Noise	1000	FALSE	TRUE	FALSE	DA_neurons_rpkm.rnk	targets_neuronalcells_analysis.cls	gene_sets.gmt#KEGG_NUCLEOTIDE_EXCISION_REPAIR	-0.4137	-0.938	0.5732	0.7883	0.999	0.2835 0.4129 -0.2644 0.3259 0.4753 -0.4741 -0.2255 -0.3252 0.3779 0.4263 0.3752 0.4785 0.5137 -0.6238 -0.6104 0.3294 -0.2877 -0.4909 0.5508 0.4330 0.5834 0.3446 -0.4483 0.3051 -0.2668 -0.3997 -0.7468 0.3608 0.5899 0.2636 0.3097 0.4760 0.4262 0.4815 -0.4839 0.6402 -0.3883 0.5873 0.2747 -0.4454 0.5038 -0.3880 0.4060 -0.5128 -0.6408 -0.4840 0.5843 0.2892 0.5125 0.3802 0.4423 -0.2227 -0.6396 -0.5299…	1377 2438 2500 3801 4301 5216 6635 7188 8723 8851 8872 9161 10527 11135 12127 20684 20688 21715 26144 30004 30273 30641 31712 31849 32239 32896 33285 33312 34039 34137 35020 35128 35738 35820 36454 36515 37058 37705 37725 37774 38183 38687 39392 39516	0.0163 0.0302 0.0681 0.0679 0.0847 0.0875 0.0724 0.0763 0.0517 0.0608 0.0725 0.0769 0.0512 0.0425 0.0221 -0.1856 -0.1857 -0.2106 -0.3148 -0.3972 -0.3917 -0.3877 -0.3980 -0.3852 -0.3775 -0.3745 -0.3639 -0.3444 -0.3398 -0.3196 -0.3156 -0.2924 -0.2792 -0.2529 -0.2376 -0.2082 -0.1879 -0.1671 -0.1309 -0.0951 -0.0659 -0.0357 -0.0046 0.0416	31711	-0.136
none	real	descending	Signal2Noise	1000	FALSE	TRUE	FALSE	DA_neurons_rpkm.rnk	targets_neuronalcells_analysis.cls	gene_sets.gmt#KEGG_CYTOSOLIC_DNA_SENSING_PATHWAY	-0.373	-0.9434	0.5123	0.7901	0.999	0.3120 0.2597 0.3231 -0.4877 -0.3093 0.3786 -0.4075 0.2849 -0.4116 -0.2907 0.3449 0.2633 -0.3467 -0.4468 -0.6502 -0.3468 -0.3165 0.3860 0.3112 0.5146 0.3214 0.4867 0.2970 -0.4491 0.4026 0.2458 -0.5594 -0.3717 0.5153 0.3819 0.6206 -0.3586 -0.2795 0.4136 -0.4071 0.3671 -0.3148 0.2860 0.2710 -0.5649 -0.4468 0.2507 -0.4550 0.2956 -0.5476 0.3856 0.5475 0.4216 0.3589 0.3747 0.5783 -0.5071 -0.4903 -0.25…	812 1411 3150 4134 4796 4807 5659 6861 6863 9927 11289 11988 12896 13234 13705 13800 13831 14669 15443 15462 15464 15465 15466 21506 21507 23310 23316 23317 23318 23319 23320 24330 24331 25398 26555 26795 27818 30158 30293 30492 30631 31435 31449 31844 32936 33968 36388 37303 38027 38418 38602 38658 39568 39627 39678 40766	0.0456 0.0850 0.0811 0.0898 0.1029 0.1317 0.1364 0.1276 0.1478 0.0834 0.0565 0.0440 0.0243 0.0180 0.0075 0.0060 0.0060 -0.0143 -0.0331 -0.0335 -0.0336 -0.0336 -0.0336 -0.1802 -0.1802 -0.2240 -0.2241 -0.2241 -0.2241 -0.2241 -0.2241 -0.2486 -0.2486 -0.2722 -0.2957 -0.2965 -0.3142 -0.3582 -0.3483 -0.3394 -0.3287 -0.3318 -0.3158 -0.3077 -0.3134 -0.3143 -0.3397 -0.3241 -0.2997 -0.2647 -0.2235 -0.1787 …	36387	-0.2629
none	real	descending	Signal2Noise	1000	FALSE	TRUE	FALSE	DA_neurons_rpkm.rnk	targets_neuronalcells_analysis.cls	gene_sets.gmt#KEGG_ABC_TRANSPORTERS	-0.3882	-0.9465	0.5531	0.7907	0.999	0.5137 -0.3402 0.2537 0.3205 -0.4896 0.5880 -0.3744 -0.2772 -0.4759 0.3096 -0.4134 -0.2864 -0.3509 -0.4154 -0.2841 -0.5166 -0.5479 -0.4180 -0.5452 -0.5217 -0.4335 0.3619 -0.5588 -0.4173 0.5034 0.5725 -0.3131 -0.3664 0.3830 -0.4264 0.3459 0.5371 -0.3150 0.5168 0.4606 0.4375 0.4578 -0.5073 -0.2988 0.2576 -0.3882 -0.3953 -0.2961 0.3643 -0.2913 0.4630 -0.3237 -0.4797 0.4252 0.5170 0.5684 0.3197 0.284…	628 909 946 4034 4533 4649 5716 8263 9373 10283 10535 12708 13830 15030 15031 16996 20150 20151 24729 26481 26547 27165 28116 28297 28540 29275 30351 31541 32558 32692 33314 33757 34427 34639 36010 36551 36621 38194 38249 38499 39418 40600 40778 41037	0.0487 0.0989 0.1544 0.1095 0.1250 0.1492 0.1461 0.0982 0.0819 0.0679 0.0693 0.0190 -0.0075 -0.0366 -0.0366 -0.0843 -0.1609 -0.1609 -0.2711 -0.3096 -0.3071 -0.3168 -0.3328 -0.3296 -0.3275 -0.3358 -0.3498 -0.3636 -0.3704 -0.3554 -0.3505 -0.3399 -0.3328 -0.3139 -0.3183 -0.3005 -0.2710 -0.2702 -0.2321 -0.1973 -0.1715 -0.1358 -0.0712 0.0047	32557	-0.1554
none	real	descending	Signal2Noise	1000	FALSE	TRUE	FALSE	DA_neurons_rpkm.rnk	targets_neuronalcells_analysis.cls	gene_sets.gmt#KEGG_RIBOFLAVIN_METABOLISM	-0.3763	-0.9386	0.6071	0.7947	0.999	0.4797 -0.4690 -0.4511 0.2681 -0.2698 0.3229 -0.2666 -0.3906 -0.4234 0.4791 -0.4003 0.5237 0.5346 -0.3851 -0.5574 0.2945 -0.2847 -0.4696 0.4321 -0.2975 0.5495 -0.3653 -0.4549 -0.4282 0.4150 -0.3012 -0.4738 0.3392 0.3944 -0.2778 0.3455 0.4594 -0.2951 0.4308 -0.4117 0.5048 -0.3763 0.4979 0.4272 -0.5667 0.4560 -0.3985 0.5247 -0.4035 -0.4180 -0.4310 0.2800 -0.2530 0.2845 0.5291 0.3436 -0.3642 -0.4600…	5165 5218 5294 5745 6381 11132 11826 13635 14101 26224 26680 34013 35184 36523 36848 40165	-0.0430 0.0372 0.1159 0.1797 0.2306 0.1349 0.1325 0.0919 0.0809 -0.2017 -0.1984 -0.3036 -0.2472 -0.1782 -0.0797 0.0258	34012	-0.1921
none	real	descending	Signal2Noise	1000	FALSE	TRUE	FALSE	DA_neurons_rpkm.rnk	targets_neuronalcells_analysis.cls	gene_sets.gmt#KEGG_GLYCOSPHINGOLIPID_BIOSYNTHESIS_GANGLIO_SERIES	-0.3827	-0.892	0.6371	0.8034	1	0.5903 0.3887 0.4526 -0.3673 0.4120 0.5284 -0.4713 -0.6790 -0.4310 -0.6190 -0.6264 0.4374 -0.4926 -0.3829 0.2948 0.3348 -0.4620 0.3863 -0.6678 -0.5344 0.3178 -0.2473 0.4351 0.4316 -0.4595 0.4186 0.3634 -0.5385 0.2539 -0.4516 -0.2785 0.3791 0.5294 0.4356 0.3653 -0.4715 -0.3945 -0.4566 -0.6625 -0.4551 -0.5040 -0.5650 -0.4108 -0.5117 0.4095 0.3595 -0.4543 -0.5745 0.5704 -0.3116 0.3226 -0.3575 0.4122…	646 4929 6385 8472 9090 13472 13622 23387 28877 33779 33863 35339 36977 37292 39669	0.1748 0.1490 0.1742 0.1635 0.1831 0.0806 0.0800 -0.1569 -0.2638 -0.3183 -0.2552 -0.2118 -0.1526 -0.0570 0.0379	33778	-0.1862
none	real	descending	Signal2Noise	1000	FALSE	TRUE	FALSE	DA_neurons_rpkm.rnk	targets_neuronalcells_analysis.cls	gene_sets.gmt#KEGG_METABOLISM_OF_XENOBIOTICS_BY_CYTOCHROME_P450	-0.3953	-0.9144	0.6519	0.804	1	0.4178 0.4261 0.4402 -0.4339 0.4641 -0.4635 -0.4669 -0.5415 0.5227 -0.5256 -0.4431 0.3910 0.2974 -0.3663 -0.4582 0.5434 -0.4164 0.5241 -0.3847 0.5773 0.4585 0.3237 0.6428 0.4872 -0.5621 -0.4787 -0.3804 -0.5517 0.3942 0.4594 0.3936 -0.3963 0.5976 0.3601 -0.3322 -0.5697 -0.4120 0.4475 -0.5415 -0.3759 -0.3962 -0.3569 -0.3725 -0.4868 -0.3165 -0.2948 0.4597 0.4110 0.4202 -0.3568 -0.3199 -0.4423 -0.396…	153 339 1177 1224 1874 1935 2757 3138 3742 4355 4772 5368 5498 5757 5915 5996 6398 11546 12575 12782 15793 15794 15795 16013 16014 16811 18990 19000 19002 19003 21641 21649 21669 23379 24790 24993 25030 26086 26265 26719 26913 28008 28291 29059 29104 29387 33641 33673 34827 35076 36273 36276 36946 37392 37394 37796 38265 38548 38773 38961 38966 38967 38968 38969 38970 38971 39228 40025 40270 40783	0.0483 0.0879 0.0987 0.1284 0.1391 0.1637 0.1661 0.1778 0.1820 0.1842 0.1899 0.1899 0.2009 0.2082 0.2176 0.2286 0.2309 0.1088 0.0855 0.0819 0.0088 0.0088 0.0088 0.0035 0.0035 -0.0158 -0.0687 -0.0689 -0.0690 -0.0690 -0.1330 -0.1332 -0.1337 -0.1752 -0.2088 -0.2128 -0.2127 -0.2364 -0.2386 -0.2470 -0.2488 -0.2712 -0.2736 -0.2868 -0.2824 -0.2833 -0.3741 -0.3622 -0.3755 -0.3663 -0.3775 -0.3597 -0.3564 …	36272	-0.2592
none	real	descending	Signal2Noise	1000	FALSE	TRUE	FALSE	DA_neurons_rpkm.rnk	targets_neuronalcells_analysis.cls	gene_sets.gmt#KEGG_PROGESTERONE_MEDIATED_OOCYTE_MATURATION	-0.3194	-0.9177	0.5959	0.8045	1	0.4361 0.4328 -0.3224 0.2950 0.3368 -0.3709 0.3058 -0.3947 0.4383 0.3488 -0.3424 0.3506 0.2395 -0.6073 -0.4572 -0.2635 -0.3847 -0.5501 0.2716 -0.2719 0.3100 0.3367 -0.5326 0.2194 0.3138 0.3307 -0.5591 0.2693 0.5913 0.2975 0.3565 0.3548 0.3161 0.5090 -0.2339 0.5001 0.3135 -0.2548 0.2824 0.2593 0.3305 0.2424 0.3795 -0.3538 -0.5131 -0.2866 0.2853 -0.2778 0.4743 0.2306 0.4497 0.3831 -0.5041 -0.3182 -…	310 516 1429 2662 3479 5751 6587 6709 6847 7042 7246 7299 7389 7764 7920 8882 9102 9250 9295 9614 9684 9919 10555 10565 11407 11556 11640 11643 11848 12412 13336 13453 13779 17007 17915 18449 24056 25557 25623 25644 26422 26761 26823 27311 27958 28073 28349 28708 29094 29885 30098 30124 30476 30753 31127 31630 32273 32357 32677 32729 32810 33033 33326 33425 33732 33760 34103 34222 34395 34800 348…	0.0413 0.0798 0.0894 0.0841 0.0857 0.0453 0.0376 0.0469 0.0556 0.0625 0.0687 0.0784 0.0870 0.0880 0.0940 0.0785 0.0806 0.0841 0.0901 0.0888 0.0934 0.0936 0.0830 0.0876 0.0706 0.0703 0.0714 0.0744 0.0723 0.0606 0.0391 0.0371 0.0297 -0.0487 -0.0708 -0.0837 -0.2200 -0.2549 -0.2549 -0.2537 -0.2701 -0.2754 -0.2739 -0.2822 -0.2935 -0.2917 -0.2934 -0.2967 -0.3001 -0.3121 -0.3098 -0.3029 -0.3034 -0.3016 …	32272	-0.1489
none	real	descending	Signal2Noise	1000	FALSE	TRUE	FALSE	DA_neurons_rpkm.rnk	targets_neuronalcells_analysis.cls	gene_sets.gmt#KEGG_RENAL_CELL_CARCINOMA	-0.2786	-0.8942	0.7235	0.8053	1	0.4702 0.2730 -0.2752 -0.3323 -0.3351 0.3299 0.2687 -0.3381 -0.2423 0.2487 -0.4378 0.3469 -0.3565 -0.4172 -0.3617 -0.3189 -0.4098 -0.3213 -0.3664 -0.3654 -0.2521 0.3266 -0.3300 -0.3272 0.3295 0.3636 -0.3315 -0.3015 0.4208 0.3402 0.3029 -0.2304 0.2522 0.4484 -0.2721 0.2878 -0.3060 -0.3840 0.2866 -0.4183 -0.3281 -0.3213 0.2631 0.2497 -0.3658 0.3328 -0.2367 -0.2404 0.3195 -0.2513 0.3846 0.2643 -0.30…	310 1013 1122 1541 2306 2872 3479 4636 5590 5990 6630 6635 6782 6847 7082 7764 7868 8783 9102 9295 9614 11015 11047 11640 12168 12679 13871 14051 15242 18449 21080 22866 24056 24479 24588 25644 26390 26553 27311 27490 27570 27763 27831 27958 28708 28847 29094 30597 30699 30773 31684 31956 31958 33471 33675 34155 34518 35378 35694 35828 36187 36421 37293 38172 38550 38882 39670 40286 40946 41169	0.0448 0.0660 0.1002 0.1229 0.1325 0.1443 0.1526 0.1433 0.1363 0.1418 0.1396 0.1529 0.1623 0.1736 0.1802 0.1744 0.1824 0.1688 0.1690 0.1719 0.1710 0.1414 0.1449 0.1339 0.1236 0.1130 0.0844 0.0802 0.0513 -0.0266 -0.0905 -0.1338 -0.1627 -0.1728 -0.1750 -0.1988 -0.2143 -0.2154 -0.2299 -0.2302 -0.2279 -0.2281 -0.2252 -0.2236 -0.2360 -0.2333 -0.2329 -0.2606 -0.2540 -0.2467 -0.2580 -0.2532 -0.2419 -0.2…	33470	-0.1781
none	real	descending	Signal2Noise	1000	FALSE	TRUE	FALSE	DA_neurons_rpkm.rnk	targets_neuronalcells_analysis.cls	gene_sets.gmt#KEGG_TYROSINE_METABOLISM	-0.3051	-0.91	0.6545	0.8062	1	-0.4249 -0.3576 0.3608 -0.3011 0.2327 0.3554 -0.2709 -0.2761 0.2420 0.3372 0.2671 -0.4023 0.3278 0.4371 -0.2883 -0.3400 0.3037 0.3700 -0.2534 0.2997 -0.3112 -0.2906 0.3843 -0.3628 0.2821 -0.2712 0.4220 0.2875 0.2511 -0.3001 0.3258 0.2719 -0.3307 -0.3609 0.2427 0.3000 0.4314 0.2567 -0.3025 0.2588 -0.3166 0.3323 -0.2445 -0.3011 0.3549 -0.3108 0.3146 -0.3299 0.2632 0.3355 0.2813 -0.3629 0.3522 -0.28…	166 1113 2058 2757 5052 5336 5996 6398 6954 8823 9450 9568 10804 12150 12251 12782 13149 16784 17741 23379 25201 26224 26265 26413 26589 26719 26913 28211 28532 29059 29104 29598 31534 33641 33673 36027 37587 38034 38218 40426 40916 41162	0.0925 0.1298 0.1552 0.1807 0.1539 0.1745 0.1832 0.1962 0.2033 0.1718 0.1684 0.1769 0.1546 0.1261 0.1275 0.1173 0.1105 0.0223 -0.0009 -0.1378 -0.1799 -0.2008 -0.1977 -0.1969 -0.1964 -0.1945 -0.1938 -0.2169 -0.2157 -0.2181 -0.2087 -0.2089 -0.2388 -0.2661 -0.2429 -0.2673 -0.2645 -0.2320 -0.1920 -0.1764 -0.1039 0.0016	37586	-0.3114
none	real	descending	Signal2Noise	1000	FALSE	TRUE	FALSE	DA_neurons_rpkm.rnk	targets_neuronalcells_analysis.cls	gene_sets.gmt#KEGG_PYRIMIDINE_METABOLISM	-0.3491	-0.9068	0.5983	0.8063	1	0.3546 0.2955 -0.3133 -0.2634 0.3927 -0.3805 -0.2549 -0.2959 0.2716 0.3964 -0.2434 0.3783 0.4163 -0.4682 -0.5391 -0.2310 -0.4299 -0.4534 0.4468 0.3050 0.4515 0.3351 -0.4368 -0.2659 0.3295 -0.3184 -0.5724 0.3647 0.5133 0.3281 0.3536 0.3198 -0.3352 0.4140 -0.4630 0.5256 0.2819 0.5241 0.3950 -0.4433 0.4701 -0.3300 0.3818 -0.4614 -0.5839 -0.3840 0.4521 0.3747 0.4966 0.3963 0.4423 -0.3403 -0.5320 -0.4…	1060 1367 2500 2643 2963 3064 3222 3523 3690 4109 4134 4516 4653 4796 5369 5659 6033 6773 6861 6863 8531 8809 8948 8992 9036 9079 9315 9698 10081 10329 11075 11221 11289 11450 11842 11988 12132 13234 13508 13595 13880 13904 13987 15595 25481 25642 25891 26144 26315 26436 27229 27231 27565 27962 28500 29077 29195 29228 30641 31538 31589 31849 31873 32239 32728 32765 33096 33285 33294 33397 34037 3…	0.0005 0.0171 0.0087 0.0238 0.0335 0.0483 0.0611 0.0698 0.0813 0.0855 0.0993 0.1035 0.1133 0.1227 0.1205 0.1247 0.1261 0.1172 0.1241 0.1330 0.0988 0.0981 0.1005 0.1052 0.1098 0.1144 0.1139 0.1093 0.1043 0.1021 0.0870 0.0863 0.0874 0.0860 0.0786 0.0771 0.0754 0.0494 0.0434 0.0418 0.0351 0.0348 0.0330 -0.0061 -0.2453 -0.2480 -0.2526 -0.2571 -0.2595 -0.2605 -0.2771 -0.2745 -0.2797 -0.2861 -0.2953 -0…	31537	-0.1315
none	real	descending	Signal2Noise	1000	FALSE	TRUE	FALSE	DA_neurons_rpkm.rnk	targets_neuronalcells_analysis.cls	gene_sets.gmt#KEGG_NON_SMALL_CELL_LUNG_CANCER	-0.306	-0.9034	0.6582	0.8064	1	0.3530 0.4588 0.3388 -0.2389 0.3826 0.2429 0.3301 -0.3311 0.4579 -0.2807 -0.4462 0.2688 -0.4096 -0.4703 -0.3612 -0.3674 -0.4301 -0.3614 -0.2994 -0.2934 -0.2695 0.4362 -0.4423 -0.3081 0.3849 0.4244 -0.3870 -0.3342 0.4734 0.3512 0.3484 0.2839 0.2654 0.4195 -0.3132 0.4156 0.5257 -0.3412 -0.2588 -0.2748 -0.3014 -0.2811 0.3142 -0.4284 -0.4554 0.3115 0.2809 -0.3291 0.5598 0.2308 0.4748 -0.2842 -0.2714 …	83 134 310 1486 2797 3479 5124 6847 7082 7308 7764 8537 8559 9102 9295 9614 10420 11640 11779 11898 11910 18449 21080 21932 24056 24479 24588 25495 25644 25734 26213 27311 27958 28708 29094 30069 30597 32040 32202 32398 33672 35054 35564 35694 36187 37293 37323 37509 37711 38550 39670 39955 40393 41216	0.0736 0.1423 0.1971 0.2062 0.2035 0.2129 0.1927 0.1653 0.1735 0.1813 0.1824 0.1739 0.1836 0.1794 0.1832 0.1832 0.1698 0.1439 0.1441 0.1445 0.1475 -0.0113 -0.0751 -0.0958 -0.1474 -0.1574 -0.1595 -0.1797 -0.1814 -0.1814 -0.1903 -0.2126 -0.2230 -0.2347 -0.2368 -0.2515 -0.2544 -0.2764 -0.2670 -0.2581 -0.2725 -0.2861 -0.2773 -0.2588 -0.2476 -0.2476 -0.2213 -0.1980 -0.1744 -0.1625 -0.1500 -0.1148 -0.0…	35053	-0.2208
none	real	descending	Signal2Noise	1000	FALSE	TRUE	FALSE	DA_neurons_rpkm.rnk	targets_neuronalcells_analysis.cls	gene_sets.gmt#KEGG_VASCULAR_SMOOTH_MUSCLE_CONTRACTION	-0.3095	-0.9194	0.61	0.8089	1	0.3380 0.2666 0.3483 -0.2915 -0.2948 0.3296 -0.3060 -0.3928 -0.2797 -0.3317 -0.3650 -0.2976 -0.2983 -0.2537 0.3117 -0.3864 -0.3521 0.2555 -0.4675 -0.3640 -0.3141 0.3342 0.2640 0.3606 0.3043 0.3698 0.3662 -0.2765 0.2739 -0.3030 0.3456 -0.3000 -0.2622 0.3581 0.3452 -0.3818 0.3419 -0.3005 -0.4251 0.3175 -0.2896 -0.2959 -0.2984 -0.3203 -0.2399 0.3535 -0.2712 -0.3129 0.4490 0.3018 0.3711 -0.3523 0.266…	62 134 516 554 557 805 873 1417 1801 2234 2551 2783 3588 3720 3966 6347 6624 6709 6713 6770 6847 7315 7389 7764 7784 7809 8121 8330 8695 8882 9102 9880 10153 10486 11086 11407 11643 11647 11687 11694 11898 12412 13336 13567 14001 14605 16775 16787 19374 20870 21995 22002 25195 25232 25449 26060 26074 26932 27409 27461 27577 27958 28656 28708 29245 29885 30454 30580 30597 31193 31461 31504 32391 3…	0.0355 0.0666 0.0819 0.1053 0.1295 0.1453 0.1650 0.1698 0.1770 0.1816 0.1882 0.1962 0.1886 0.1971 0.2023 0.1518 0.1522 0.1571 0.1640 0.1696 0.1745 0.1694 0.1737 0.1703 0.1755 0.1805 0.1782 0.1782 0.1740 0.1739 0.1728 0.1573 0.1538 0.1485 0.1362 0.1304 0.1264 0.1281 0.1289 0.1304 0.1270 0.1157 0.0938 0.0886 0.0782 0.0635 0.0107 0.0105 -0.0524 -0.0888 -0.1161 -0.1163 -0.1932 -0.1934 -0.1979 -0.2115…	32390	-0.1515
none	real	descending	Signal2Noise	1000	FALSE	TRUE	FALSE	DA_neurons_rpkm.rnk	targets_neuronalcells_analysis.cls	gene_sets.gmt#KEGG_DILATED_CARDIOMYOPATHY	-0.3618	-0.8987	0.6012	0.8099	1	0.3893 0.3491 0.4756 -0.4930 -0.3790 0.3401 -0.4000 -0.4154 -0.2976 -0.3976 -0.4538 -0.3914 -0.4982 -0.2819 0.2909 -0.4221 -0.4852 0.4730 -0.5992 -0.3138 -0.3688 0.4761 0.3850 0.4669 0.3106 0.3710 0.3879 -0.4076 0.3056 -0.3194 0.5332 -0.4597 -0.2818 0.4128 0.3678 -0.5294 0.2848 -0.4106 -0.4422 0.3037 -0.4625 -0.3514 -0.4929 -0.2951 -0.2972 0.5243 0.3072 0.3187 0.4932 -0.3727 0.4785 -0.4836 -0.265…	62 92 462 516 1112 1143 2098 2428 2925 2932 3291 4244 4667 5014 6484 6706 6709 7321 7389 7784 7962 8695 8882 9137 10446 10939 11041 11271 11407 11643 12208 12412 13270 13336 13453 13629 13722 13992 17745 17902 24756 26486 27074 27241 28516 28809 29076 29885 30253 30356 30619 30881 31754 33211 33247 33425 33471 33675 34166 34203 34464 35136 35272 35383 35673 35828 35926 35940 36090 36177 36826 371…	0.0419 0.0820 0.1027 0.1302 0.1386 0.1605 0.1555 0.1645 0.1681 0.1836 0.1895 0.1789 0.1802 0.1828 0.1557 0.1585 0.1666 0.1590 0.1645 0.1616 0.1637 0.1513 0.1520 0.1507 0.1222 0.1130 0.1132 0.1101 0.1091 0.1055 0.0933 0.0897 0.0695 0.0686 0.0663 0.0625 0.0606 0.0542 -0.0370 -0.0408 -0.2070 -0.2473 -0.2594 -0.2611 -0.2886 -0.2921 -0.2946 -0.3095 -0.3133 -0.3106 -0.3115 -0.3120 -0.3264 -0.3534 -0.34…	33210	-0.1714
none	real	descending	Signal2Noise	1000	FALSE	TRUE	FALSE	DA_neurons_rpkm.rnk	targets_neuronalcells_analysis.cls	gene_sets.gmt#KEGG_APOPTOSIS	-0.2955	-0.8951	0.6795	0.811	1	0.4579 0.3028 0.2780 -0.3878 -0.2882 0.2857 -0.3381 -0.3078 0.2475 -0.2798 -0.3869 0.3104 -0.3177 -0.3535 -0.3919 -0.3119 -0.4597 0.3016 -0.3494 -0.2437 -0.2733 0.3707 -0.2940 -0.2877 0.2933 -0.2507 -0.3765 -0.2816 0.4154 0.3864 0.4023 -0.3363 -0.2745 0.4089 -0.2918 -0.2990 -0.2891 0.2597 -0.2394 -0.3833 -0.3280 -0.3407 -0.3206 -0.2972 -0.4103 0.3873 0.3721 0.3659 0.3897 -0.3101 0.4389 -0.3924 -0…	10 310 516 542 583 836 1029 1345 2155 2797 2811 3150 3473 3479 4000 4704 5039 5234 5605 5921 6270 6952 7389 9614 11164 11640 11886 12581 13800 14514 17379 17745 18449 20818 24056 24633 24781 25644 26901 26911 27311 27818 28245 28328 28451 29094 29380 29885 30050 30158 30484 30972 31449 31730 31844 32143 32422 33280 33362 33425 33541 33593 34054 34139 35249 35652 35694 36197 37070 37753 37842 3789…	0.0523 0.0765 0.0995 0.1267 0.1530 0.1714 0.1896 0.2028 0.2006 0.2005 0.2157 0.2221 0.2281 0.2418 0.2418 0.2359 0.2384 0.2440 0.2448 0.2463 0.2465 0.2375 0.2338 0.1839 0.1487 0.1392 0.1350 0.1193 0.0900 0.0727 0.0030 -0.0058 -0.0229 -0.0805 -0.1591 -0.1728 -0.1760 -0.1959 -0.2244 -0.2226 -0.2300 -0.2396 -0.2468 -0.2457 -0.2454 -0.2571 -0.2599 -0.2676 -0.2668 -0.2645 -0.2672 -0.2734 -0.2787 -0.279…	33279	-0.1735
none	real	descending	Signal2Noise	1000	FALSE	TRUE	FALSE	DA_neurons_rpkm.rnk	targets_neuronalcells_analysis.cls	gene_sets.gmt#KEGG_HYPERTROPHIC_CARDIOMYOPATHY_HCM	-0.3507	-0.8847	0.6157	0.8122	1	0.3947 0.3506 0.4827 -0.5256 -0.3115 0.3157 -0.4202 -0.4505 -0.2966 -0.4200 -0.4534 -0.2911 -0.4352 -0.3228 -0.2883 -0.3474 -0.4732 0.4945 -0.5754 0.3218 -0.2751 0.4128 0.4526 0.4811 -0.2930 0.3048 0.3823 -0.4359 0.2907 -0.3139 0.4969 -0.4505 -0.2921 0.4127 0.3021 -0.5378 -0.3125 -0.3350 -0.4455 -0.2973 -0.4569 -0.4145 -0.4838 -0.3527 -0.3098 0.4498 0.3271 0.3341 0.5124 -0.3830 0.4421 -0.5379 -0.…	62 92 462 1112 1143 2098 2428 2925 2932 3291 4244 4667 4686 5014 5149 5993 6484 6706 6967 7321 7962 8695 9137 10446 10939 11041 11271 12208 12677 13270 13453 13629 13722 13992 17745 17902 24179 24756 26486 27074 27241 28516 28809 29076 30253 30356 30619 30881 31123 31754 33211 33226 33247 33471 33675 34166 34203 34464 35136 35272 35383 35673 35828 35940 36177 36826 37131 37448 37564 37793 37993 3…	0.0451 0.0882 0.1112 0.1199 0.1435 0.1399 0.1502 0.1549 0.1716 0.1786 0.1689 0.1711 0.1830 0.1869 0.1953 0.1848 0.1821 0.1855 0.1875 0.1867 0.1781 0.1661 0.1606 0.1324 0.1234 0.1238 0.1209 0.0997 0.0896 0.0759 0.0721 0.0683 0.0664 0.0600 -0.0311 -0.0349 -0.1875 -0.2010 -0.2412 -0.2531 -0.2547 -0.2819 -0.2851 -0.2873 -0.3104 -0.3073 -0.3078 -0.3079 -0.3073 -0.3154 -0.3416 -0.3328 -0.3242 -0.3201 -…	33210	-0.1714
none	real	descending	Signal2Noise	1000	FALSE	TRUE	FALSE	DA_neurons_rpkm.rnk	targets_neuronalcells_analysis.cls	gene_sets.gmt#KEGG_GLYCOLYSIS_GLUCONEOGENESIS	-0.3674	-0.9242	0.5758	0.8141	1	-0.3290 -0.2749 0.3186 -0.3614 0.4780 -0.3261 -0.3540 -0.4791 -0.2449 0.3041 -0.3215 0.4693 0.3845 -0.4383 -0.5009 0.4095 0.2985 0.2993 0.3220 0.4451 0.5330 -0.3491 0.3551 0.2904 -0.5484 -0.4809 -0.4195 -0.3627 0.3809 -0.2735 -0.2692 -0.2937 0.2690 0.3339 -0.4321 0.4034 -0.4271 0.4870 -0.2542 -0.4935 0.3249 -0.4923 0.2518 -0.4886 -0.3920 -0.5126 -0.2907 -0.2694 0.3127 -0.2995 0.3586 -0.3332 -0.51…	2039 2757 3703 4098 4354 5297 5996 6227 6387 6398 6997 7270 7305 7667 9017 10021 11730 12782 13207 13898 14483 15773 17363 20264 23379 24520 24592 25330 25555 25619 26265 26719 26913 27439 27456 28014 28300 28409 29059 29405 29922 29933 30039 30087 30127 31865 33047 33641 33673 35145 35631 36963 38290 38407 39243 39462 39732 40365 40377 41045 41128	-0.0136 0.0005 0.0043 0.0196 0.0374 0.0350 0.0363 0.0481 0.0611 0.0778 0.0784 0.0861 0.0995 0.1040 0.0810 0.0641 0.0265 0.0029 -0.0059 -0.0223 -0.0365 -0.0678 -0.1064 -0.1768 -0.2525 -0.2798 -0.2810 -0.2972 -0.3006 -0.3001 -0.3128 -0.3200 -0.3207 -0.3286 -0.3241 -0.3318 -0.3325 -0.3286 -0.3367 -0.3367 -0.3399 -0.3308 -0.3238 -0.3153 -0.3065 -0.3352 -0.3477 -0.3445 -0.3275 -0.3417 -0.3305 -0.3352 …	38289	-0.3449
none	real	descending	Signal2Noise	1000	FALSE	TRUE	FALSE	DA_neurons_rpkm.rnk	targets_neuronalcells_analysis.cls	gene_sets.gmt#KEGG_ASTHMA	-0.4139	-0.9203	0.5792	0.8153	1	0.4289 -0.5435 0.4072 -0.5673 -0.6174 0.4483 -0.4345 -0.3961 -0.4206 0.5458 0.4849 -0.6084 -0.3579 -0.4462 -0.6121 -0.3871 -0.4633 0.5598 -0.2757 0.4887 0.2832 0.5388 0.3652 0.4003 0.3616 0.3826 -0.4508 0.5573 0.3829 0.3170 0.6198 -0.5400 -0.3524 0.4832 0.4304 -0.5117 0.3788 0.2816 -0.2154 -0.5294 -0.5371 0.3434 -0.5257 0.3820 -0.4006 0.6515 0.6746 0.3498 -0.4256 0.4018 0.6228 0.3467 -0.4645 0.31…	2362 9543 10920 14514 14516 16279 17745 19762 20935 20941 21088 21089 21114 21281 21282 21285 21287 23344 23697 23700 23701 23774 23775 26693 29019 30513 31556 34391 37013 40177	0.1330 0.0065 0.0040 -0.0832 -0.0832 -0.1260 -0.1615 -0.2105 -0.2389 -0.2390 -0.2426 -0.2426 -0.2432 -0.2472 -0.2472 -0.2473 -0.2473 -0.2972 -0.3057 -0.3058 -0.3058 -0.3075 -0.3075 -0.3575 -0.3711 -0.3481 -0.3014 -0.2600 -0.1668 0.0255	29018	-0.0785
none	real	descending	Signal2Noise	1000	FALSE	TRUE	FALSE	DA_neurons_rpkm.rnk	targets_neuronalcells_analysis.cls	gene_sets.gmt#KEGG_DRUG_METABOLISM_OTHER_ENZYMES	-0.5763	-1.3705	0.0307	0.8183	0.824	0.5758 0.3618 0.3599 -0.4400 0.3485 -0.4087 -0.5123 -0.4521 0.4717 -0.4678 -0.4920 0.4400 0.2544 -0.4829 -0.5516 0.3671 -0.5948 0.3711 -0.3738 0.5355 0.3961 0.4689 0.3852 0.4369 -0.3447 -0.4016 -0.6366 -0.4929 0.5907 0.4958 0.5388 0.3109 0.5831 0.4710 -0.3906 -0.5051 -0.4177 0.4345 -0.5299 -0.4230 -0.4128 -0.3058 -0.4242 -0.4053 -0.4340 0.3427 0.5501 0.4339 0.4134 0.2905 0.4797 -0.4610 -0.4678 -0…	1976 3138 3523 5369 5915 9079 9192 9707 11546 12132 13294 13595 13904 13987 16164 16811 17122 17649 18990 19000 19002 19003 24993 25891 26315 28008 28291 30638 32765 33096 33894 35329 35868 36273 36276 36453 36598 36784 37394 37519 38019 38752 38773 38961 38966 38967 38968 38969 38970 38971 39191	-0.0070 -0.0021 0.0196 -0.0023 0.0054 -0.0605 -0.0527 -0.0560 -0.0959 -0.1066 -0.1334 -0.1396 -0.1467 -0.1484 -0.2012 -0.2169 -0.2244 -0.2372 -0.2697 -0.2700 -0.2700 -0.2700 -0.4140 -0.4330 -0.4398 -0.4744 -0.4741 -0.5190 -0.5531 -0.5428 -0.5415 -0.5514 -0.5376 -0.5192 -0.4910 -0.4664 -0.4404 -0.4145 -0.3963 -0.3657 -0.3418 -0.3191 -0.2789 -0.2414 -0.1994 -0.1573 -0.1152 -0.0731 -0.0310 0.0111 0.…	35328	-0.2286
none	real	descending	Signal2Noise	1000	FALSE	TRUE	FALSE	DA_neurons_rpkm.rnk	targets_neuronalcells_analysis.cls	gene_sets.gmt#KEGG_LEISHMANIA_INFECTION	-0.3057	-0.8455	0.7303	0.8213	1	0.2703 0.3506 0.5217 -0.3850 0.2970 0.4297 -0.3107 -0.3587 -0.2726 -0.4892 -0.3105 0.3004 -0.3951 0.2915 -0.3550 -0.3345 -0.3775 0.4939 -0.4473 0.2738 -0.2859 0.3631 0.4335 0.3879 -0.2514 0.2516 0.2660 -0.4422 0.3102 0.2963 0.4054 -0.2791 0.3443 0.3465 -0.3749 -0.3877 0.2808 -0.3198 -0.4595 -0.3683 -0.4577 -0.4578 -0.4165 -0.3772 -0.2611 0.4180 0.3723 -0.3156 0.4037 0.3523 0.3538 -0.4462 0.3976 0…	134 3139 3150 3473 4091 5540 5772 6270 6581 6847 7552 9684 9963 10180 10446 10792 11556 12168 12653 13228 13800 14469 17745 18045 18937 18938 19867 20935 20941 21088 21089 21114 21281 21282 21285 21287 23252 23261 23697 23700 23701 23774 23775 24453 24811 26495 26912 27818 28261 28349 28451 28708 28917 30972 31556 32357 32741 33471 33639 33675 34393 35380 35828 36737 36938 37013 37793 38027 38418…	0.0853 0.0469 0.0812 0.1062 0.1206 0.1087 0.1256 0.1339 0.1456 0.1575 0.1564 0.1142 0.1164 0.1195 0.1206 0.1190 0.1054 0.0942 0.0850 0.0727 0.0596 0.0433 -0.0363 -0.0435 -0.0652 -0.0652 -0.0877 -0.1136 -0.1138 -0.1173 -0.1173 -0.1179 -0.1219 -0.1219 -0.1220 -0.1220 -0.1697 -0.1699 -0.1805 -0.1805 -0.1805 -0.1823 -0.1823 -0.1985 -0.2060 -0.2429 -0.2483 -0.2638 -0.2672 -0.2618 -0.2565 -0.2544 -0.25…	32356	-0.1508
none	real	descending	Signal2Noise	1000	FALSE	TRUE	FALSE	DA_neurons_rpkm.rnk	targets_neuronalcells_analysis.cls	gene_sets.gmt#KEGG_TRYPTOPHAN_METABOLISM	-0.3274	-0.8478	0.6659	0.8237	1	0.3648 0.2924 0.2531 -0.6228 -0.2877 -0.3524 -0.2995 -0.5041 0.2518 0.5588 -0.3739 0.2721 -0.3700 -0.6569 -0.5504 -0.4066 -0.4321 -0.3017 -0.2792 0.3790 0.4508 0.4044 -0.3452 0.3584 0.3809 0.3126 -0.5184 0.4778 0.6555 0.3242 0.5396 -0.4111 -0.4603 0.5807 0.3237 0.4287 0.3254 0.3301 0.4572 -0.3975 0.2383 -0.4305 -0.2511 -0.3788 -0.6275 0.3321 0.3616 0.3313 0.4387 -0.4800 0.5705 -0.3077 -0.6365 -0.…	153 1113 1294 2120 2946 4012 5565 8202 9017 9531 9568 10330 11711 12150 14015 14467 15577 24520 25030 25330 25746 28014 28532 29538 30918 31043 31534 32363 33370 33974 35145 37012 37981 38805 39829 40025 40356 40367 40800	0.0875 0.1198 0.1685 0.1926 0.2105 0.2162 0.2031 0.1539 0.1464 0.1445 0.1542 0.1440 0.1154 0.1086 0.0636 0.0526 0.0257 -0.1909 -0.2016 -0.2067 -0.2140 -0.2619 -0.2661 -0.2798 -0.2991 -0.2876 -0.2837 -0.2856 -0.2889 -0.2806 -0.2821 -0.2928 -0.2766 -0.2513 -0.2215 -0.1690 -0.1146 -0.0523 0.0104	37011	-0.2873
none	real	descending	Signal2Noise	1000	FALSE	TRUE	FALSE	DA_neurons_rpkm.rnk	targets_neuronalcells_analysis.cls	gene_sets.gmt#KEGG_MAPK_SIGNALING_PATHWAY	-0.2572	-0.839	0.8566	0.8265	1	0.3664 0.2576 0.2650 0.2849 -0.3095 0.3638 0.2801 -0.2750 -0.2473 -0.2913 -0.3015 -0.2274 -0.2984 -0.2752 0.2727 -0.3398 -0.3621 -0.2507 -0.3794 -0.3528 -0.3905 0.2822 -0.2878 -0.2669 0.3064 0.3275 0.2868 -0.2545 0.3107 0.2594 0.2809 0.2739 -0.2633 0.3144 0.2888 -0.2972 0.3339 -0.3397 -0.3215 0.3066 -0.2758 -0.2537 -0.2626 0.2922 0.2435 0.3329 -0.2537 -0.2815 0.3174 0.2762 0.3320 0.2688 0.2676 0.…	49 62 92 134 462 516 542 609 630 695 1029 1112 1143 1256 1265 1325 1363 1374 1398 1429 1615 1703 1801 2448 2662 2673 2685 2844 2915 3058 3276 3284 3433 3541 3562 3631 3688 3955 3969 4010 4621 4636 4640 4667 4700 5014 5054 5247 5257 5391 5517 5758 5921 5976 6463 6541 6587 6714 6755 6847 7082 7126 7308 7321 7366 7389 7764 7883 7920 8286 8557 8559 8695 8783 8955 9102 9250 9293 9295 9459 9684 10194 1…	0.0153 0.0307 0.0448 0.0577 0.0605 0.0696 0.0794 0.0878 0.0973 0.1055 0.1058 0.1121 0.1196 0.1248 0.1326 0.1389 0.1458 0.1532 0.1603 0.1672 0.1700 0.1750 0.1797 0.1700 0.1708 0.1764 0.1821 0.1840 0.1880 0.1900 0.1900 0.1952 0.1967 0.1992 0.2038 0.2072 0.2108 0.2091 0.2135 0.2172 0.2065 0.2104 0.2146 0.2181 0.2215 0.2179 0.2209 0.2201 0.2237 0.2242 0.2248 0.2225 0.2220 0.2240 0.2153 0.2164 0.2184 …	35693	-0.2401
none	real	descending	Signal2Noise	1000	FALSE	TRUE	FALSE	DA_neurons_rpkm.rnk	targets_neuronalcells_analysis.cls	gene_sets.gmt#KEGG_HEDGEHOG_SIGNALING_PATHWAY	-0.4818	-1.3357	0.0461	0.8285	0.884	-0.3546 -0.2858 0.4416 0.3266 -0.3975 0.3484 0.4514 -0.3090 -0.2836 0.4239 0.3059 -0.4859 -0.4152 -0.2672 -0.2996 -0.4839 0.3229 0.2765 -0.3979 0.2652 -0.3003 0.5110 -0.3930 0.2876 0.4072 0.4957 0.2578 0.3017 0.3869 -0.3566 0.4031 -0.2639 0.3676 0.4219 0.4390 0.3137 -0.2814 -0.3303 -0.3639 -0.2246 -0.4196 0.3616 -0.3067 0.2759 -0.2750 0.4218 0.3839 -0.4211 -0.3085 0.3202 0.4852 0.4400 -0.2407 0.4…	516 643 1925 3022 4475 4862 6219 6477 7389 8040 8597 8866 9164 9892 9959 11718 12444 13074 18311 22433 25505 27550 27668 27950 29518 29667 29885 29978 30769 31385 31936 32462 32630 33425 34343 34531 34871 34909 34983 35656 35954 36597 36654 36788 37255 37483 38160 38427 39634 40202 40299 40672 40862 41091 41175 41217	0.0292 0.0657 0.0619 0.0574 0.0395 0.0465 0.0265 0.0326 0.0208 0.0142 0.0087 0.0097 0.0096 -0.0024 0.0016 -0.0382 -0.0539 -0.0680 -0.1952 -0.2953 -0.3684 -0.4144 -0.4133 -0.4160 -0.4477 -0.4447 -0.4431 -0.4384 -0.4493 -0.4551 -0.4583 -0.4601 -0.4529 -0.4596 -0.4674 -0.4572 -0.4500 -0.4354 -0.4215 -0.4207 -0.4100 -0.4062 -0.3879 -0.3712 -0.3612 -0.3447 -0.3370 -0.3182 -0.3162 -0.2944 -0.2601 -0.22…	34342	-0.2007
none	real	descending	Signal2Noise	1000	FALSE	TRUE	FALSE	DA_neurons_rpkm.rnk	targets_neuronalcells_analysis.cls	gene_sets.gmt#KEGG_ETHER_LIPID_METABOLISM	-0.2991	-0.8626	0.7221	0.8302	1	0.2896 -0.4897 0.2846 -0.2618 -0.2632 0.3390 -0.5460 -0.3799 -0.2613 -0.2423 -0.3876 0.2924 0.3046 -0.2837 0.2943 0.3836 -0.2697 0.3589 -0.4327 -0.3120 0.3479 -0.3663 0.3016 -0.2927 -0.3523 -0.2827 -0.3009 0.3159 0.3272 -0.4163 0.2637 0.3063 0.3673 0.2760 0.3468 -0.3893 0.3039 0.2494 -0.4662 0.2609 -0.2418 -0.3706 -0.3375 -0.4383 0.4148 -0.3226 -0.3225 -0.3638 0.3091 0.2922 0.3410 -0.3849 0.3036 …	57 1277 1801 1804 5188 6726 9014 10424 10486 10626 11086 13567 14001 14605 16775 16787 24072 25195 26051 28656 31504 31965 32391 32411 34274 34423 34901 34960 35771 37995 38171 39709 40920	0.1373 0.1770 0.2256 0.2868 0.2386 0.2271 0.1875 0.1639 0.1727 0.1792 0.1764 0.1177 0.1075 0.0929 0.0402 0.0400 -0.1368 -0.1616 -0.1780 -0.2300 -0.2787 -0.2676 -0.2542 -0.2309 -0.2449 -0.2167 -0.1944 -0.1616 -0.1433 -0.1456 -0.0969 -0.0646 0.0075	31503	-0.1305
none	real	descending	Signal2Noise	1000	FALSE	TRUE	FALSE	DA_neurons_rpkm.rnk	targets_neuronalcells_analysis.cls	gene_sets.gmt#KEGG_PPAR_SIGNALING_PATHWAY	-0.2633	-0.848	0.8393	0.8303	1	-0.2747 0.3022 0.2948 -0.2687 0.2771 0.3422 0.3727 -0.4455 -0.3018 0.3168 0.3061 -0.3020 0.2795 -0.3598 -0.3459 -0.2857 0.3377 0.2955 -0.2823 0.2979 0.2768 0.3313 0.3395 0.3638 0.3313 0.3550 -0.2568 0.2951 0.3367 -0.3252 0.3543 -0.2478 0.2836 0.4412 0.3680 -0.3477 0.2563 -0.2547 -0.3244 -0.3358 -0.2886 -0.3244 0.3295 -0.3206 -0.3178 0.3016 0.2777 -0.3381 0.2962 0.2928 0.2728 0.3480 -0.2880 -0.283…	83 368 714 721 1354 1896 2018 2074 3601 3882 5005 5011 5371 5593 5895 6198 7037 8174 8537 8762 9558 9728 9786 11820 14571 17786 21932 21995 22002 24674 24730 24832 25089 25129 25339 25469 25734 26366 26937 27226 28926 29158 30028 30060 30114 30324 30681 31545 31897 32363 33019 33262 33885 33955 34038 34805 34828 34914 35882 36102 37457 38290 38659 39736 40242 40590 40779 41045 41202	0.0543 0.0899 0.1175 0.1532 0.1669 0.1795 0.2017 0.2252 0.2070 0.2182 0.2059 0.2208 0.2261 0.2344 0.2400 0.2448 0.2349 0.2156 0.2144 0.2162 0.2027 0.2042 0.2084 0.1615 0.0947 0.0166 -0.0841 -0.0856 -0.0857 -0.1501 -0.1509 -0.1527 -0.1579 -0.1578 -0.1617 -0.1636 -0.1684 -0.1816 -0.1926 -0.1965 -0.2326 -0.2327 -0.2472 -0.2413 -0.2359 -0.2340 -0.2351 -0.2472 -0.2463 -0.2474 -0.2521 -0.2464 -0.2488 -…	33018	-0.167
none	real	descending	Signal2Noise	1000	FALSE	TRUE	FALSE	DA_neurons_rpkm.rnk	targets_neuronalcells_analysis.cls	gene_sets.gmt#KEGG_GLYCEROLIPID_METABOLISM	-0.2963	-0.8656	0.7052	0.8312	1	0.3928 0.3575 0.3665 -0.3578 0.2517 0.3038 0.3274 -0.4315 0.2581 -0.2969 -0.4482 -0.2820 -0.3413 -0.4260 0.2703 -0.4848 -0.4200 -0.3447 -0.5035 -0.4775 -0.3118 0.4216 -0.3618 0.2863 0.2971 0.4153 0.3055 -0.3184 0.3724 0.2690 0.2426 -0.2743 -0.3776 0.4531 -0.2682 0.2376 0.3809 -0.3204 -0.3081 -0.2993 -0.2954 -0.4487 0.2707 -0.4523 -0.3812 0.3092 -0.3083 -0.3374 0.5424 0.2931 0.4450 0.2734 0.2493 0…	57 713 3103 4293 5396 6049 6291 8552 9017 9983 10561 11120 12741 15220 22503 22942 23831 24461 24520 24674 24782 25027 25330 25431 25469 26051 26054 26068 27160 28014 28980 29473 29807 30087 30754 31187 31943 32840 32975 33331 34566 34901 34914 35145 38098 39290 39969 40786 41119	0.1097 0.1609 0.1412 0.1437 0.1432 0.1507 0.1672 0.1265 0.1280 0.1143 0.1083 0.1013 0.0646 0.0044 -0.1724 -0.1830 -0.2046 -0.2196 -0.2205 -0.2233 -0.2248 -0.2290 -0.2341 -0.2341 -0.2326 -0.2433 -0.2398 -0.2366 -0.2574 -0.2706 -0.2843 -0.2853 -0.2816 -0.2758 -0.2777 -0.2728 -0.2733 -0.2748 -0.2572 -0.2440 -0.2480 -0.2290 -0.2021 -0.1797 -0.2095 -0.1872 -0.1449 -0.0890 0.0027	29472	-0.0873
none	real	descending	Signal2Noise	1000	FALSE	TRUE	FALSE	DA_neurons_rpkm.rnk	targets_neuronalcells_analysis.cls	gene_sets.gmt#KEGG_PORPHYRIN_AND_CHLOROPHYLL_METABOLISM	-0.4718	-0.8672	0.7571	0.8351	1	0.6173 0.4747 0.4170 -0.6461 0.5132 -0.6397 -0.6416 -0.6651 0.5905 -0.5185 -0.6330 0.5968 0.3061 -0.5931 -0.6905 0.5819 -0.6022 0.5457 -0.3323 0.6383 0.6803 0.3647 0.5904 0.6044 -0.5660 -0.6127 -0.6669 -0.5385 0.6402 0.5967 0.5511 -0.3603 0.6046 0.5580 -0.5192 -0.5203 -0.5492 0.6078 -0.4213 -0.6029 -0.4085 -0.5213 -0.4651 -0.6360 -0.6295 -0.3052 0.5575 0.5684 0.6082 -0.3654 0.4264 -0.6639 -0.6787…	3138 4183 4630 4793 5553 5915 6684 7225 8567 9059 9078 9370 11115 11831 14742 16811 17222 18990 19000 19002 19003 24993 26550 26597 27005 31509 33144 33727 35329 36273 36276 36759 38773 38961 38966 38967 38968 38969 38970 38971 39647	-0.0351 -0.0259 -0.0048 0.0224 0.0316 0.0488 0.0526 0.0597 0.0424 0.0441 0.0573 0.0627 0.0275 0.0152 -0.0554 -0.1056 -0.1156 -0.1585 -0.1587 -0.1587 -0.1587 -0.3023 -0.3352 -0.3314 -0.3355 -0.4272 -0.4438 -0.4330 -0.4409 -0.4287 -0.3936 -0.3677 -0.3661 -0.3183 -0.2661 -0.2138 -0.1615 -0.1092 -0.0569 -0.0045 0.0384	35328	-0.2286
none	real	descending	Signal2Noise	1000	FALSE	TRUE	FALSE	DA_neurons_rpkm.rnk	targets_neuronalcells_analysis.cls	gene_sets.gmt#KEGG_ENDOMETRIAL_CANCER	-0.2859	-0.8486	0.79	0.8361	1	0.3083 0.4055 0.3145 -0.2482 0.3337 0.3812 0.4181 -0.3505 0.2810 -0.2974 -0.2931 0.2598 -0.3979 -0.4139 -0.4276 -0.3566 -0.2752 -0.2860 -0.3015 -0.2400 -0.3393 0.3695 -0.3459 -0.3966 0.4139 0.4712 -0.3596 -0.3153 0.4449 0.3749 0.3191 0.2896 0.3332 0.4318 -0.2366 0.4074 0.4088 -0.4375 0.2362 -0.3831 -0.4259 0.2486 0.3301 -0.2555 -0.3875 0.3488 0.3302 -0.3020 0.4136 0.3421 0.4153 0.3411 0.2453 0.38…	310 471 1325 2797 3323 3479 6477 6847 7082 7308 7345 7764 8537 8559 9102 9171 9295 9614 10792 11640 11910 14113 18449 21080 24056 24479 24585 25305 25495 25644 27311 27498 27958 28030 28708 29094 29498 30597 31545 31691 31911 34208 35054 35694 36187 37293 38550 39670 39955 40393 40879 41125	0.0598 0.1172 0.1413 0.1388 0.1563 0.1820 0.1270 0.1346 0.1447 0.1543 0.1685 0.1722 0.1651 0.1762 0.1733 0.1817 0.1884 0.1895 0.1670 0.1507 0.1479 0.0945 -0.0108 -0.0747 -0.1469 -0.1569 -0.1589 -0.1745 -0.1771 -0.1785 -0.2140 -0.2132 -0.2183 -0.2138 -0.2228 -0.2239 -0.2247 -0.2400 -0.2495 -0.2391 -0.2299 -0.2654 -0.2632 -0.2541 -0.2397 -0.2359 -0.2296 -0.2115 -0.1704 -0.1272 -0.0740 0.0025	35053	-0.2208
none	real	descending	Signal2Noise	1000	FALSE	TRUE	FALSE	DA_neurons_rpkm.rnk	targets_neuronalcells_analysis.cls	gene_sets.gmt#KEGG_GLYCOSYLPHOSPHATIDYLINOSITOL_GPI_ANCHOR_BIOSYNTHESIS	-0.3579	-0.8555	0.6454	0.8372	1	0.4635 -0.4168 -0.3345 -0.5158 -0.5794 0.4017 -0.2841 -0.5640 -0.5515 0.6076 0.2412 0.2386 0.3641 -0.6120 -0.6102 -0.4332 -0.4306 -0.2987 -0.4656 -0.3837 0.4312 0.4277 -0.3476 0.2616 0.5656 0.4269 -0.5386 0.6663 0.6625 -0.3997 0.6098 0.3755 -0.3243 0.6839 0.5138 0.2888 -0.3477 0.2396 0.3962 -0.5659 -0.2769 -0.4671 0.3843 -0.3395 -0.5013 0.3443 0.3850 -0.3423 0.2494 0.4229 0.5465 -0.2396 -0.6146 -…	1959 2585 2895 6274 9894 9937 12436 18451 24442 26512 26745 27187 29284 29484 30833 30878 31629 33034 34615 34632 34765 37262 38380 38915 39450	0.0403 0.1031 0.1695 0.1290 0.0598 0.0770 0.0225 -0.1234 -0.2684 -0.3104 -0.3070 -0.3070 -0.3384 -0.3229 -0.3287 -0.3027 -0.2897 -0.2849 -0.2749 -0.2267 -0.1805 -0.1720 -0.1179 -0.0419 0.0432	29283	-0.0836
none	real	descending	Signal2Noise	1000	FALSE	TRUE	FALSE	DA_neurons_rpkm.rnk	targets_neuronalcells_analysis.cls	gene_sets.gmt#KEGG_PROPANOATE_METABOLISM	-0.3515	-0.869	0.6469	0.8381	1	0.3902 -0.3947 -0.4074 -0.3198 0.3368 -0.2958 -0.3239 -0.4392 -0.4124 0.5331 0.2793 0.4450 0.4441 -0.6021 -0.4808 0.3363 0.3222 -0.4265 0.2813 0.2980 0.5530 -0.3990 -0.3328 0.3036 -0.4544 -0.3221 -0.5656 0.3393 0.4438 -0.4709 0.2862 0.3812 0.3503 0.5508 0.2976 0.5200 -0.4805 0.4815 0.3375 -0.4575 0.4176 -0.4812 0.3381 -0.4550 -0.4106 -0.5218 -0.2749 -0.3925 0.2949 -0.2796 0.3198 0.2886 -0.5635 -0…	2094 2946 3657 4354 5432 7305 7667 9017 10330 11772 14136 24520 24833 25330 25555 25746 28014 29158 29538 29922 30720 31350 31865 32363 33581 34376 35145 36600 38087 40277 40377 40962	0.0132 0.0473 0.0785 0.1046 0.1145 0.0947 0.1098 0.0947 0.0750 0.0468 -0.0106 -0.2620 -0.2677 -0.2767 -0.2785 -0.2791 -0.3238 -0.3374 -0.3312 -0.3237 -0.3233 -0.3166 -0.3048 -0.2906 -0.2886 -0.2729 -0.2528 -0.2409 -0.2189 -0.1838 -0.0956 0.0065	29157	-0.0813
none	real	descending	Signal2Noise	1000	FALSE	TRUE	FALSE	DA_neurons_rpkm.rnk	targets_neuronalcells_analysis.cls	gene_sets.gmt#KEGG_TASTE_TRANSDUCTION	-0.3746	-0.8492	0.6955	0.8423	1	-0.3700 -0.3505 0.3928 0.5430 -0.5148 0.4945 0.5519 0.4122 -0.3958 -0.3337 0.5417 -0.5670 -0.2976 0.4523 0.4276 -0.5895 -0.3257 -0.2749 -0.3460 -0.5140 -0.6644 0.4884 -0.3859 -0.3026 0.5597 0.3987 0.5863 0.3875 -0.3806 0.2811 -0.2217 0.4544 -0.3292 -0.3012 0.4478 -0.4615 0.4617 -0.4385 -0.4071 0.5409 0.2517 0.4892 0.3620 0.5387 0.3961 0.5324 0.3411 0.2458 -0.3247 0.5614 0.3368 0.4175 0.5138 0.592…	516 2437 2821 4408 4960 5922 6088 7126 7389 7784 7883 9649 12172 13794 14774 14775 14776 18664 18681 18694 18695 18696 18697 18701 18703 18704 18705 18706 18707 18708 18710 18711 18713 24502 25449 26622 26819 27262 29885 31063 33425 33538 33765 35926 36090 37046 37666 37933 40957 40967 41078	0.0683 0.0694 0.1048 0.1003 0.1180 0.1213 0.1430 0.1390 0.1527 0.1618 0.1776 0.1465 0.0896 0.0511 0.0273 0.0273 0.0273 -0.0671 -0.0675 -0.0678 -0.0678 -0.0678 -0.0678 -0.0678 -0.0679 -0.0679 -0.0679 -0.0679 -0.0679 -0.0679 -0.0679 -0.0679 -0.0679 -0.2080 -0.2283 -0.2517 -0.2509 -0.2550 -0.3054 -0.3172 -0.3500 -0.3278 -0.3075 -0.3255 -0.2943 -0.2774 -0.2489 -0.2100 -0.1910 -0.0980 0.0037	33424	-0.1767
none	real	descending	Signal2Noise	1000	FALSE	TRUE	FALSE	DA_neurons_rpkm.rnk	targets_neuronalcells_analysis.cls	gene_sets.gmt#KEGG_GLYCOSPHINGOLIPID_BIOSYNTHESIS_LACTO_AND_NEOLACTO_SERIES	-0.3024	-0.8233	0.7771	0.8437	1	0.3238 -0.4787 0.3487 0.4536 -0.2725 0.3810 -0.3593 -0.3110 -0.4267 -0.3542 0.3029 0.2800 0.4873 0.3122 0.3658 -0.3073 -0.3820 0.3709 -0.4107 -0.4853 0.3140 -0.3294 0.2294 0.3164 0.3471 0.2574 0.2708 0.3285 -0.3319 -0.5494 -0.3585 0.6149 0.3035 0.3438 0.4195 -0.3298 0.2544 -0.2733 -0.6183 0.3115 0.3115 -0.5160 0.3306 -0.4906 0.4702 0.3666 0.2724 -0.5179 0.3802 0.5474 -0.3183 -0.4370 0.4164 0.3304…	878 1187 1695 6115 6139 6478 7006 8472 9033 10212 11506 11576 25100 26033 26080 27744 29982 30721 30848 32124 35114 37915 38131 38793 39489 40570	0.0742 0.1527 0.2162 0.1440 0.1783 0.2029 0.2198 0.2061 0.2118 0.1970 0.1741 0.1806 -0.1448 -0.1622 -0.1580 -0.1878 -0.2236 -0.2199 -0.2009 -0.2042 -0.2345 -0.2405 -0.1818 -0.1267 -0.0630 0.0160	37914	-0.3257
none	real	descending	Signal2Noise	1000	FALSE	TRUE	FALSE	DA_neurons_rpkm.rnk	targets_neuronalcells_analysis.cls	gene_sets.gmt#KEGG_O_GLYCAN_BIOSYNTHESIS	-0.3699	-0.8252	0.6941	0.847	1	0.5899 0.4551 0.3876 -0.4973 -0.2978 0.3467 -0.3735 -0.5574 -0.3864 -0.4953 -0.3991 0.3448 -0.4117 -0.5270 -0.4062 -0.3101 -0.5253 0.4763 -0.6348 -0.4131 0.3049 0.5141 0.5417 0.5921 0.2625 0.3775 -0.3743 -0.5014 0.4079 0.3250 0.5195 -0.3082 0.5313 0.6319 0.3068 -0.6678 -0.4896 -0.2914 -0.5230 -0.5335 -0.4794 -0.5990 -0.3521 -0.3937 -0.5649 0.5918 0.5346 0.3418 0.5895 0.3203 0.4676 -0.5243 -0.3875…	237 1983 2701 3247 3368 7361 8365 8750 9235 12725 12977 13542 29499 30557 32249 32318 33172 33863 35115 35262 37292 37675 38061 39002 39252 39907 40503	0.1000 0.1151 0.1478 0.1799 0.2216 0.1469 0.1407 0.1478 0.1508 0.0694 0.0660 0.0539 -0.3200 -0.3289 -0.3473 -0.3260 -0.3207 -0.3087 -0.3051 -0.2741 -0.2778 -0.2391 -0.1975 -0.1611 -0.1053 -0.0507 0.0176	32248	-0.1483
none	real	descending	Signal2Noise	1000	FALSE	TRUE	FALSE	DA_neurons_rpkm.rnk	targets_neuronalcells_analysis.cls	gene_sets.gmt#KEGG_GAP_JUNCTION	-0.2653	-0.8166	0.8589	0.85	1	0.3181 0.2716 -0.2492 -0.3277 -0.3919 0.3603 0.3553 -0.4800 -0.3459 0.3324 -0.2796 -0.3346 -0.3368 -0.3231 0.2790 -0.3511 0.2360 0.2342 -0.4215 -0.3644 -0.2663 0.3593 -0.2554 0.3305 0.3751 0.4712 0.3160 0.2878 0.3114 -0.3085 0.3791 -0.2792 0.3032 0.4426 0.4331 -0.3892 0.2546 -0.3723 -0.2459 -0.2935 -0.3017 0.2578 0.3405 0.2940 -0.2853 0.3617 0.2534 -0.3066 0.3218 0.2559 0.2972 0.3364 -0.2560 0.33…	134 226 516 554 604 1202 2336 2783 3073 3079 3546 4867 5894 6004 6624 6709 6713 6847 7082 7308 7389 7764 7784 7843 8559 8824 8882 9295 9432 9880 10143 10197 10565 11407 11643 11647 11718 11898 12412 12426 13209 13336 13779 17483 19035 21080 24440 24479 25026 25419 25449 27020 27076 27409 27539 28708 29240 29885 30580 30597 30950 31082 31314 31574 31787 32537 32817 33425 33736 35010 35926 36090 36…	0.0408 0.0785 0.1045 0.1363 0.1671 0.1781 0.1704 0.1780 0.1884 0.2056 0.2105 0.1913 0.1773 0.1853 0.1798 0.1872 0.1964 0.2023 0.2054 0.2083 0.2145 0.2131 0.2202 0.2264 0.2154 0.2150 0.2196 0.2150 0.2168 0.2105 0.2083 0.2112 0.2059 0.1881 0.1847 0.1870 0.1876 0.1853 0.1744 0.1756 0.1574 0.1551 0.1447 0.0547 0.0170 -0.0327 -0.1142 -0.1150 -0.1275 -0.1360 -0.1356 -0.1713 -0.1702 -0.1754 -0.1757 -0.1…	35925	-0.2483
none	real	descending	Signal2Noise	1000	FALSE	TRUE	FALSE	DA_neurons_rpkm.rnk	targets_neuronalcells_analysis.cls	gene_sets.gmt#KEGG_AMINOACYL_TRNA_BIOSYNTHESIS	-0.4099	-0.8038	0.741	0.8536	1	0.4124 0.3975 -0.3373 0.3806 0.6154 -0.5534 0.3028 -0.5699 0.4870 0.4961 -0.2054 0.6482 0.5556 -0.6337 -0.6195 0.4697 -0.2318 -0.6612 0.5714 0.4048 0.6045 -0.3805 -0.4608 0.4066 -0.4878 -0.5468 -0.6526 0.4522 0.7036 -0.2559 -0.4285 0.4871 0.2816 0.5572 -0.5291 0.6354 -0.4242 0.6579 0.2434 -0.3718 0.6499 -0.6131 0.5486 -0.5889 -0.5293 -0.6424 0.3216 -0.3347 0.4870 0.2606 0.3079 0.4406 -0.6406 -0.7…	1844 2690 5019 6237 6258 6434 6588 6976 7431 9148 9754 9810 11711 14055 21891 22301 24107 24504 27061 27435 27535 28247 28260 31744 32429 33119 33391 33727 34760 35441 35577 35737 35880 36194 36759 37071 37225 37356 37577 37981 39579	0.0105 0.0370 0.0123 0.0084 0.0335 0.0540 0.0744 0.0874 0.0968 0.0692 0.0663 0.0767 0.0363 -0.0203 -0.2105 -0.2204 -0.2643 -0.2734 -0.3292 -0.3311 -0.3262 -0.3342 -0.3253 -0.3904 -0.3852 -0.3778 -0.3593 -0.3411 -0.3358 -0.3192 -0.2888 -0.2581 -0.2263 -0.1972 -0.1713 -0.1375 -0.0990 -0.0592 -0.0201 0.0171 0.0401	31743	-0.1368
none	real	descending	Signal2Noise	1000	FALSE	TRUE	FALSE	DA_neurons_rpkm.rnk	targets_neuronalcells_analysis.cls	gene_sets.gmt#KEGG_EPITHELIAL_CELL_SIGNALING_IN_HELICOBACTER_PYLORI_INFECTION	-0.2599	-0.8099	0.9071	0.8556	1	0.4571 0.2597 -0.3596 -0.4425 -0.2787 0.2808 -0.3272 -0.3915 -0.2654 -0.3039 -0.3715 0.3145 -0.3025 -0.3579 -0.3916 0.3129 -0.3287 0.2799 -0.3088 0.2889 0.3446 0.2276 -0.2998 -0.3101 -0.2766 0.2895 -0.3697 -0.3826 0.3944 0.3624 0.3538 -0.3994 0.2775 0.3922 -0.3205 0.2557 -0.3604 -0.2506 0.4182 -0.4692 -0.2942 0.2884 -0.3405 0.3205 -0.3743 0.2347 0.3370 0.3687 0.2991 -0.3328 0.3587 -0.2727 -0.3713…	136 1106 1429 1741 2480 2662 3150 3300 3301 3384 3553 4042 4636 6050 7525 8559 8564 9684 10077 11335 11556 11814 11886 11964 12168 12758 15173 15197 19035 21506 25140 26901 27413 27490 27570 27818 28349 28402 28847 30158 30223 31082 31160 31185 31413 31449 31673 31778 31956 32202 32355 32357 32608 33217 33742 35027 35266 35402 36199 36407 37454 38418 38602 38744 38931 39481 41216	0.0570 0.0696 0.0948 0.1181 0.1268 0.1482 0.1600 0.1794 0.2024 0.2231 0.2412 0.2497 0.2536 0.2338 0.2090 0.1927 0.2014 0.1808 0.1772 0.1504 0.1484 0.1452 0.1463 0.1472 0.1447 0.1320 0.0734 0.0728 -0.0204 -0.0804 -0.1675 -0.2070 -0.2155 -0.2134 -0.2112 -0.2129 -0.2206 -0.2166 -0.2215 -0.2454 -0.2390 -0.2504 -0.2428 -0.2337 -0.2292 -0.2200 -0.2149 -0.2067 -0.2000 -0.1944 -0.1864 -0.1746 -0.1685 -0.…	31081	-0.121
none	real	descending	Signal2Noise	1000	FALSE	TRUE	FALSE	DA_neurons_rpkm.rnk	targets_neuronalcells_analysis.cls	gene_sets.gmt#KEGG_MELANOMA	-0.4538	-1.3426	0.0313	0.8574	0.871	0.4132 0.2790 0.3886 -0.2706 0.3066 0.4156 -0.2997 -0.3612 -0.3733 -0.3705 -0.4306 0.3426 -0.3147 -0.4002 -0.3569 -0.3494 -0.3951 -0.2987 -0.4544 -0.3081 -0.2763 0.3604 -0.3664 -0.3402 0.2958 0.3960 -0.3627 -0.4181 0.3612 -0.2977 0.3104 0.2777 0.4230 0.4585 -0.3418 0.3408 0.3494 -0.2582 -0.3410 -0.4219 -0.3809 -0.3833 -0.3196 -0.4204 -0.3282 0.3314 0.3520 -0.3994 0.4186 0.3277 0.4577 -0.2876 -0.2…	310 630 1265 2797 3479 4621 5257 5517 6847 7308 7345 7764 8557 8559 9102 9295 9614 10388 11640 11701 11779 12187 12693 13209 13453 13569 13589 18449 21080 21109 24056 24479 25644 26213 26236 27311 27539 27958 28708 28847 29094 30597 31314 32040 32398 32843 33672 33736 34208 34222 34713 35054 35564 35694 36421 37127 37293 37509 37831 38341 38555 39670 39671 39850 39955 39978 40065 40781 41067 4109…	0.0360 0.0652 0.0792 0.0635 0.0660 0.0540 0.0528 0.0601 0.0385 0.0371 0.0459 0.0447 0.0330 0.0404 0.0339 0.0355 0.0335 0.0192 -0.0084 -0.0072 -0.0065 -0.0143 -0.0251 -0.0366 -0.0418 -0.0439 -0.0438 -0.1618 -0.2257 -0.2264 -0.2980 -0.3081 -0.3349 -0.3467 -0.3452 -0.3681 -0.3702 -0.3764 -0.3898 -0.3881 -0.3888 -0.4180 -0.4270 -0.4350 -0.4336 -0.4337 -0.4416 -0.4308 -0.4292 -0.4163 -0.4142 -0.4078 -…	33671	-0.1833
none	real	descending	Signal2Noise	1000	FALSE	TRUE	FALSE	DA_neurons_rpkm.rnk	targets_neuronalcells_analysis.cls	gene_sets.gmt#KEGG_CITRATE_CYCLE_TCA_CYCLE	-0.4098	-0.8047	0.7181	0.859	1	0.3870 -0.2890 -0.3874 0.2830 0.5800 -0.5118 -0.3158 -0.5957 0.2770 0.6705 -0.4186 0.5759 0.6678 -0.5858 -0.5055 0.4112 0.2824 -0.7048 0.4787 0.2714 0.6948 -0.4895 -0.5855 0.4137 -0.5286 -0.4940 -0.6043 0.4898 0.5474 -0.5158 -0.4105 0.4326 -0.2635 0.4915 -0.4410 0.5922 -0.4202 0.6691 0.3584 -0.4308 0.6748 -0.6138 0.5641 -0.6742 -0.5239 -0.7713 -0.3674 -0.4608 0.5069 0.2453 0.3528 0.3573 -0.7040 -…	3657 4274 5174 6161 6997 8099 8202 9306 9915 10836 11015 11833 24592 24833 27439 28781 30039 30058 30750 31866 32116 32918 33781 34175 34591 35631 38290 40356 40962 41045	-0.0394 -0.0098 0.0069 0.0153 0.0228 0.0183 0.0376 0.0275 0.0268 0.0149 0.0202 0.0071 -0.3016 -0.3056 -0.3599 -0.3793 -0.3924 -0.3752 -0.3718 -0.3741 -0.3544 -0.3447 -0.3326 -0.3074 -0.2807 -0.2637 -0.2671 -0.2255 -0.1216 0.0045	30038	-0.0987
none	real	descending	Signal2Noise	1000	FALSE	TRUE	FALSE	DA_neurons_rpkm.rnk	targets_neuronalcells_analysis.cls	gene_sets.gmt#KEGG_LONG_TERM_DEPRESSION	-0.2392	-0.7913	0.9448	0.8622	1	0.3319 -0.2696 -0.2851 -0.2583 -0.3640 0.3254 -0.2601 -0.3823 -0.2628 0.2742 -0.2325 -0.2372 -0.2447 -0.3453 0.3059 -0.3149 -0.3031 -0.2621 -0.4053 -0.3785 -0.2515 0.3024 -0.2513 0.3157 0.2861 0.3748 0.2724 0.2804 0.2957 -0.2991 0.2938 0.2857 0.2895 0.4294 0.3845 -0.3760 -0.2718 -0.3136 -0.2980 0.2703 -0.2332 -0.2977 0.3049 0.2726 0.2492 0.3202 -0.2512 -0.2935 0.3241 0.2897 0.3043 0.2577 -0.2466 …	134 215 554 604 1801 2783 3408 4713 6055 6624 6713 6847 7126 7510 7764 7784 8210 8334 8924 9102 9295 9880 10486 10565 11086 11647 11898 13453 13567 13779 14001 14605 16775 16787 19406 21080 24479 25195 25449 25861 27037 27409 27958 28656 28708 29245 30327 30580 30597 31193 31504 32391 32411 32537 32817 33305 33610 34222 34274 35010 37293 37314 37323 37933 39258 39453 39481 39709 40920 40981	0.0570 0.1101 0.1466 0.1891 0.1905 0.1918 0.1992 0.1856 0.1675 0.1667 0.1774 0.1867 0.1918 0.1934 0.1978 0.2077 0.2069 0.2132 0.2070 0.2104 0.2131 0.2051 0.1956 0.1986 0.1901 0.1798 0.1765 0.1396 0.1376 0.1330 0.1278 0.1131 0.0605 0.0602 -0.0034 -0.0441 -0.1264 -0.1425 -0.1472 -0.1553 -0.1805 -0.1856 -0.1944 -0.2057 -0.2013 -0.2079 -0.2261 -0.2236 -0.2154 -0.2203 -0.2177 -0.2275 -0.2161 -0.2071 -…	32390	-0.1515
none	real	descending	Signal2Noise	1000	FALSE	TRUE	FALSE	DA_neurons_rpkm.rnk	targets_neuronalcells_analysis.cls	gene_sets.gmt#KEGG_NICOTINATE_AND_NICOTINAMIDE_METABOLISM	-0.3341	-0.7917	0.7867	0.8682	1	0.5204 0.4518 0.5180 -0.3763 0.5331 -0.2817 -0.4673 -0.3941 0.3707 -0.5772 -0.5355 0.4769 -0.3271 -0.4480 -0.4524 -0.3055 -0.6036 0.4087 -0.4458 -0.3839 0.3411 0.4011 -0.3319 0.3695 0.2870 -0.3151 -0.4791 -0.5367 0.4479 0.3480 0.4406 0.3865 0.3600 0.4567 -0.4844 0.3782 0.4026 0.3290 -0.4834 -0.3895 -0.4080 -0.5685 -0.3668 -0.6109 -0.5398 0.3537 0.4851 0.4033 0.6549 0.3757 0.4905 -0.6055 -0.3267 -…	760 3063 3064 3474 4516 6381 7591 9568 25642 27487 28331 31444 31589 31798 32910 34441 35735 37054 37120 37508 40165 40567	0.0835 0.0873 0.1470 0.1929 0.2143 0.2031 0.2008 0.1698 -0.2160 -0.2509 -0.2585 -0.3090 -0.2867 -0.2649 -0.2601 -0.2577 -0.2421 -0.2180 -0.1630 -0.1125 -0.0816 0.0161	31443	-0.129
none	real	descending	Signal2Noise	1000	FALSE	TRUE	FALSE	DA_neurons_rpkm.rnk	targets_neuronalcells_analysis.cls	gene_sets.gmt#KEGG_HOMOLOGOUS_RECOMBINATION	-0.6553	-1.3771	0.125	0.8747	0.804	0.3451 0.6152 0.4103 0.2913 0.3154 -0.5497 0.2926 0.2789 0.6351 0.3654 0.4862 -0.3279 -0.3493 -0.7131 -0.7191 -0.4711 -0.5383 -0.4326 0.4541 0.5812 0.2982 0.7103 -0.6295 0.4487 0.5496 0.2299 -0.7493 0.3432 0.7648 0.4170 0.7356 0.4509 0.5815 0.6884 -0.3220 0.5691 0.3116 0.4823 -0.4367 0.3067 0.2476 0.4192 -0.3390 -0.2932 -0.7231 0.4261 0.7238 0.4106 0.6092 -0.2655 0.7110 0.3071 -0.7608 -0.2646 -0.…	5143 9462 10527 23236 25333 26144 30004 30339 31215 31833 31845 32239 32259 34039 34803 34987 35128 35570 36016 36221 36934 37058 38183 38283 38326 39030 39143 39924	-0.0870 -0.1762 -0.1908 -0.4992 -0.5470 -0.5616 -0.6383 -0.6282 -0.6280 -0.6188 -0.5949 -0.5787 -0.5535 -0.5633 -0.5447 -0.5112 -0.4760 -0.4458 -0.4131 -0.3734 -0.3414 -0.2943 -0.2629 -0.2055 -0.1465 -0.0959 -0.0297 0.0317	30003	-0.0979
none	real	descending	Signal2Noise	1000	FALSE	TRUE	FALSE	DA_neurons_rpkm.rnk	targets_neuronalcells_analysis.cls	gene_sets.gmt#KEGG_GLYCEROPHOSPHOLIPID_METABOLISM	-0.2557	-0.7488	0.9073	0.9082	1	0.4139 -0.3389 0.2333 0.2306 -0.3877 0.4582 -0.3173 -0.3362 -0.4001 -0.2570 -0.3338 -0.2576 -0.2121 -0.3529 -0.2640 -0.4358 -0.4028 -0.3169 -0.4791 -0.4778 -0.3655 0.3059 -0.3203 -0.3395 0.4102 0.4786 0.2566 0.2726 0.3065 -0.3450 0.3096 0.4033 -0.2764 0.4245 0.3714 -0.2533 0.3984 -0.3927 -0.3072 -0.3179 -0.2485 -0.3361 0.2782 -0.2701 -0.2976 0.3333 -0.2603 -0.3482 0.4150 0.4719 0.3997 -0.2941 0.2…	57 175 713 937 1801 1909 2046 2259 3145 4293 5308 5396 6049 6291 7342 8552 8737 9047 9983 10486 10561 10967 11086 11120 13560 13567 14001 14038 14605 16775 16787 18598 18683 22503 24072 24461 24702 24918 25195 25431 26051 26054 26068 28591 28656 29055 29807 30208 30493 30754 31187 31504 31965 32391 32411 32938 33331 33345 33846 34274 34423 34566 34901 34960 34992 35771 35898 36561 37067 37775 381…	0.0610 0.1097 0.1344 0.1636 0.1703 0.1946 0.2175 0.2374 0.2373 0.2271 0.2174 0.2300 0.2273 0.2340 0.2188 0.1974 0.2005 0.2001 0.1829 0.1753 0.1780 0.1721 0.1730 0.1758 0.1173 0.1178 0.1074 0.1067 0.0929 0.0402 0.0400 -0.0040 -0.0061 -0.0988 -0.1369 -0.1462 -0.1515 -0.1559 -0.1615 -0.1658 -0.1789 -0.1770 -0.1754 -0.2317 -0.2282 -0.2323 -0.2439 -0.2464 -0.2457 -0.2440 -0.2458 -0.2443 -0.2454 -0.245…	32390	-0.1515
none	real	descending	Signal2Noise	1000	FALSE	TRUE	FALSE	DA_neurons_rpkm.rnk	targets_neuronalcells_analysis.cls	gene_sets.gmt#KEGG_ARRHYTHMOGENIC_RIGHT_VENTRICULAR_CARDIOMYOPATHY_ARVC	-0.3043	-0.7492	0.8173	0.9144	1	0.3719 0.3603 0.4603 -0.5428 -0.3705 0.4059 -0.4169 -0.4317 -0.3364 -0.4129 -0.4756 -0.3917 -0.5403 -0.2776 0.2866 -0.4244 -0.4299 0.4934 -0.6293 -0.2797 -0.3328 0.4309 0.4032 0.4150 0.2932 0.4506 0.3948 -0.4407 0.2764 -0.3653 0.5428 -0.4272 0.2952 0.4207 0.4182 -0.5110 0.2953 -0.4581 -0.4394 -0.2562 -0.5572 -0.3363 -0.5340 -0.2708 0.2575 0.5035 -0.2894 -0.3116 0.4868 -0.3500 0.4658 -0.4800 0.280…	62 92 394 462 471 1112 1143 2428 2925 2932 3291 4244 4667 5014 6484 6706 7321 7962 8695 9137 9171 10446 10939 11041 12208 13270 13629 13992 14113 24585 27074 27241 27910 28030 28516 28809 29036 29076 30253 30356 30619 30626 30745 30881 31691 31787 31911 33211 33247 33510 34166 34203 34464 35272 35383 35673 35940 36177 37564 37793 37893 37993 38025 38350 38751 38907 38918 39063 39427 39648 40124 4…	0.0465 0.0909 0.1177 0.1489 0.1814 0.1911 0.2154 0.2030 0.2083 0.2254 0.2329 0.2236 0.2261 0.2299 0.2037 0.2073 0.2004 0.1920 0.1802 0.1749 0.1794 0.1521 0.1432 0.1437 0.1170 0.0920 0.0838 0.0751 0.0723 -0.1819 -0.2399 -0.2414 -0.2544 -0.2540 -0.2620 -0.2651 -0.2662 -0.2628 -0.2858 -0.2825 -0.2828 -0.2769 -0.2735 -0.2704 -0.2827 -0.2774 -0.2727 -0.2949 -0.2863 -0.2829 -0.2881 -0.2782 -0.2733 -0.2…	33210	-0.1714
none	real	descending	Signal2Noise	1000	FALSE	TRUE	FALSE	DA_neurons_rpkm.rnk	targets_neuronalcells_analysis.cls	gene_sets.gmt#KEGG_VALINE_LEUCINE_AND_ISOLEUCINE_DEGRADATION	-0.302	-0.7513	0.8	0.9188	1	0.3511 -0.3484 -0.3302 -0.3502 0.3677 -0.2585 -0.2524 -0.4843 -0.4037 0.4738 0.2574 0.5052 0.4276 -0.5704 -0.5804 0.3102 0.3076 -0.3945 0.3725 0.3555 0.5754 -0.3497 -0.2936 -0.2976 -0.3050 -0.2436 -0.5722 0.3483 0.5067 -0.3636 0.2704 0.3575 0.2064 0.5008 -0.3258 0.6038 -0.3660 0.3958 0.3762 -0.5171 0.3819 -0.5252 0.3853 -0.5168 -0.4669 -0.4942 0.3043 -0.3467 0.3695 0.3234 0.3583 -0.2696 -0.5446 -…	197 721 1354 2094 2946 4510 4644 6210 8665 9017 9022 9568 10330 11772 11834 12165 14073 21878 24520 25330 25746 27088 27320 27439 28014 28532 29158 29538 29579 29631 30720 32363 33370 33581 34376 34604 35145 36581 36600 38087 39752 40125 40526 41213	0.0754 0.1225 0.1556 0.1789 0.1935 0.1825 0.2056 0.1878 0.1406 0.1434 0.1547 0.1512 0.1405 0.1099 0.1127 0.1081 0.0620 -0.1275 -0.1912 -0.2088 -0.2163 -0.2440 -0.2442 -0.2414 -0.2487 -0.2535 -0.2595 -0.2588 -0.2498 -0.2409 -0.2546 -0.2776 -0.2824 -0.2672 -0.2639 -0.2461 -0.2343 -0.2389 -0.2090 -0.2076 -0.1979 -0.1524 -0.1011 0.0004	33369	-0.1753
none	real	descending	Signal2Noise	1000	FALSE	TRUE	FALSE	DA_neurons_rpkm.rnk	targets_neuronalcells_analysis.cls	gene_sets.gmt#KEGG_RENIN_ANGIOTENSIN_SYSTEM	-0.6618	-1.5354	0.016	0.9271	0.308	0.4239 -0.5303 0.5011 0.5328 0.3478 0.4964 -0.3853 0.3357 -0.6468 -0.4183 0.3499 0.4210 0.5056 -0.3615 -0.3580 -0.5810 -0.3442 -0.4113 -0.5456 -0.4769 -0.3278 0.4274 -0.4899 -0.4688 0.4299 0.3665 -0.3207 -0.4610 -0.3838 -0.5412 -0.3080 0.5957 0.4709 0.5388 -0.3164 0.4854 -0.4038 0.5172 -0.5648 -0.4076 -0.2798 -0.5072 0.3657 -0.5840 -0.2780 0.2612 0.5871 -0.4526 0.3861 0.5937 0.5938 -0.4029 -0.353…	3135 12677 13312 19485 19714 24654 29051 29814 32121 33548 37033 37205 37456 37744 39810 40105 40713	0.0089 -0.2163 -0.2280 -0.3778 -0.3833 -0.5013 -0.5858 -0.5778 -0.5930 -0.5772 -0.5811 -0.5026 -0.4232 -0.3410 -0.2644 -0.1358 0.0125	37032	-0.2881
none	real	descending	Signal2Noise	1000	FALSE	TRUE	FALSE	DA_neurons_rpkm.rnk	targets_neuronalcells_analysis.cls	gene_sets.gmt#KEGG_LYSOSOME	-0.2581	-0.6566	0.888	0.9601	1	0.4336 -0.4266 0.3230 -0.4994 -0.5349 0.5398 -0.4222 -0.3414 -0.5342 0.2497 -0.4237 -0.2469 -0.3466 -0.2543 -0.4298 -0.5013 -0.5133 0.3796 -0.5383 -0.3772 -0.2410 0.3803 -0.2763 -0.4712 0.4921 0.4860 -0.3137 0.1993 0.3612 -0.3083 0.5405 0.2548 -0.3233 0.4511 0.3703 0.2974 0.3392 -0.4287 0.2939 -0.4962 -0.4534 -0.3457 -0.3605 -0.2730 -0.3720 0.4663 0.3097 -0.3347 0.3875 0.4380 0.5353 -0.4789 -0.27…	45 55 742 817 1105 1297 1444 1445 2289 3300 3384 3553 4042 4224 4377 4422 4953 5573 5854 6614 7946 8132 8140 8275 8278 9196 9627 9637 9718 9719 10165 10258 10367 11233 11343 11604 11814 12634 13288 13410 13622 13977 14193 19481 19485 19562 19682 24584 25101 25131 25382 26358 26680 26817 26910 26947 27027 27165 27449 27621 28129 29025 29171 29339 29677 29903 30140 30286 30615 30639 30668 30771 310…	0.0428 0.0846 0.0929 0.1154 0.1302 0.1463 0.1627 0.1827 0.1789 0.1682 0.1799 0.1892 0.1897 0.1972 0.2052 0.2156 0.2133 0.2079 0.2102 0.1996 0.1734 0.1748 0.1805 0.1829 0.1886 0.1708 0.1644 0.1682 0.1702 0.1741 0.1668 0.1679 0.1685 0.1498 0.1494 0.1451 0.1418 0.1230 0.1077 0.1054 0.1006 0.0922 0.0869 -0.0417 -0.0417 -0.0436 -0.0465 -0.1654 -0.1773 -0.1773 -0.1825 -0.2047 -0.2107 -0.2121 -0.2124 -0…	30614	-0.1109
none	real	descending	Signal2Noise	1000	FALSE	TRUE	FALSE	DA_neurons_rpkm.rnk	targets_neuronalcells_analysis.cls	gene_sets.gmt#KEGG_SPLICEOSOME	-0.2933	-0.6438	0.8233	0.9605	1	0.2270 0.4302 -0.4483 0.4314 0.6330 -0.5350 0.2491 0.3273 0.3497 0.2145 0.5510 0.5331 0.5654 -0.5232 -0.6292 0.5347 0.3287 -0.5414 0.6693 0.6255 0.4634 -0.3354 -0.2241 0.2415 -0.4733 -0.6086 -0.6558 -0.2167 0.4121 0.3771 -0.3194 0.2905 0.3314 0.2064 -0.5935 0.5312 -0.4953 0.6320 0.3177 -0.3417 0.5902 -0.2045 0.3672 -0.2707 -0.5408 -0.5710 0.5172 0.4843 0.2994 0.3605 -0.2657 -0.2262 -0.5640 -0.573…	1495 2163 2977 3082 3166 3282 3870 4079 4119 4640 4678 5228 5391 5395 5640 6164 6260 6411 6578 6636 7882 8179 8539 8999 9046 9337 9398 9440 9481 9491 9765 9774 9840 10091 10315 10788 10851 10894 11340 11405 11808 11995 12128 12176 12889 12939 13166 13610 17968 18441 18948 18949 18951 19029 21248 21470 21630 24429 24460 24470 24642 24656 24716 25182 25189 25599 25676 25687 26008 26562 26875 26898 …	-0.0124 -0.0077 -0.0095 0.0056 0.0209 0.0351 0.0363 0.0461 0.0600 0.0609 0.0734 0.0725 0.0805 0.0925 0.0981 0.0959 0.1039 0.1103 0.1160 0.1242 0.1015 0.1014 0.0992 0.0939 0.0986 0.0969 0.1007 0.1049 0.1091 0.1140 0.1121 0.1166 0.1197 0.1180 0.1165 0.1085 0.1103 0.1126 0.1045 0.1056 0.0981 0.0955 0.0942 0.0948 0.0786 0.0784 0.0738 0.0636 -0.0424 -0.0539 -0.0662 -0.0662 -0.0662 -0.0681 -0.1221 -0.1…	31340	-0.1265
none	real	descending	Signal2Noise	1000	FALSE	TRUE	FALSE	DA_neurons_rpkm.rnk	targets_neuronalcells_analysis.cls	gene_sets.gmt#KEGG_PYRUVATE_METABOLISM	-0.2971	-0.6829	0.8634	0.9614	1	0.4423 -0.4302 -0.4297 -0.4417 0.3312 -0.3845 -0.3523 -0.5883 -0.2909 0.5694 -0.4007 0.4739 0.5160 -0.4814 -0.4274 0.3379 -0.2398 -0.4865 0.2773 -0.2482 0.5887 -0.3858 -0.2468 0.3799 -0.4786 -0.4220 -0.3713 0.4732 0.4481 -0.2954 -0.2256 -0.3179 -0.3674 0.4683 -0.3343 0.3244 -0.4525 0.5742 0.3979 -0.5388 0.5441 -0.5395 0.4826 -0.5147 -0.4315 -0.5495 -0.3905 0.2699 0.3095 -0.3182 0.2266 0.2332 -0.6…	2411 3196 4225 4354 5803 6161 6997 7305 7667 7704 7753 9017 10057 10330 14136 20264 24520 24592 25330 25555 27160 27439 28014 29538 29922 30039 30058 30750 31350 31447 31865 34325 35145 35631 35882 37953 38290 40377 41045	-0.0046 0.0232 0.0378 0.0733 0.0686 0.0885 0.0926 0.1081 0.1208 0.1412 0.1612 0.1464 0.1331 0.1373 0.0449 -0.1038 -0.2065 -0.2074 -0.2225 -0.2248 -0.2566 -0.2555 -0.2601 -0.2832 -0.2774 -0.2649 -0.2498 -0.2488 -0.2436 -0.2258 -0.2141 -0.2425 -0.2275 -0.2021 -0.1696 -0.1687 -0.1230 -0.0922 0.0045	29537	-0.0886
none	real	descending	Signal2Noise	1000	FALSE	TRUE	FALSE	DA_neurons_rpkm.rnk	targets_neuronalcells_analysis.cls	gene_sets.gmt#KEGG_PHOSPHATIDYLINOSITOL_SIGNALING_SYSTEM	-0.2382	-0.671	0.9898	0.9634	1	0.3569 0.2900 0.2832 -0.2565 -0.3824 0.4236 0.3904 -0.3298 -0.3172 -0.2351 -0.2897 -0.3714 -0.3880 -0.2918 0.3258 -0.4411 -0.2994 -0.3061 -0.4783 -0.4591 -0.4297 0.3618 -0.3361 0.2455 0.3999 0.5294 0.3705 0.2454 0.2521 -0.3111 0.3201 0.2568 0.2370 0.3923 0.3917 -0.2749 0.4041 -0.4666 -0.2783 0.3227 -0.3498 0.2808 0.2906 0.3362 0.2365 0.3902 -0.3228 -0.3756 0.3313 0.3180 0.4067 0.3057 0.3205 0.436…	134 310 713 873 937 2551 2839 3479 3494 3720 3971 4293 4964 5191 5308 6049 6713 7345 8121 8816 9510 9581 9614 9880 9983 10042 10561 11120 11620 11640 11794 11898 13368 13799 13925 20870 21587 22372 24056 25449 25644 26717 27409 27946 29094 29282 29807 30128 30428 30454 30493 30754 30794 31309 31404 31901 32028 32202 32817 33601 33924 33942 34517 35958 35963 36334 37049 37314 37323 37933 39670 396…	0.0471 0.0853 0.1103 0.1392 0.1695 0.1522 0.1661 0.1692 0.1875 0.1999 0.2110 0.2194 0.2177 0.2263 0.2372 0.2313 0.2259 0.2201 0.2093 0.1994 0.1883 0.1922 0.1970 0.1957 0.1983 0.2018 0.1934 0.1832 0.1738 0.1761 0.1749 0.1747 0.1398 0.1298 0.1270 -0.0418 -0.0592 -0.0782 -0.1191 -0.1517 -0.1550 -0.1785 -0.1921 -0.2013 -0.2240 -0.2231 -0.2297 -0.2310 -0.2313 -0.2250 -0.2189 -0.2178 -0.2113 -0.2156 -0…	30427	-0.1065
none	real	descending	Signal2Noise	1000	FALSE	TRUE	FALSE	DA_neurons_rpkm.rnk	targets_neuronalcells_analysis.cls	gene_sets.gmt#KEGG_RNA_DEGRADATION	-0.3154	-0.6616	0.8344	0.9637	1	0.4702 0.4650 -0.4709 0.4139 0.6489 -0.5275 0.1906 -0.3399 0.4309 0.2211 0.4058 0.6668 0.5550 -0.6552 -0.6081 0.5187 -0.2871 -0.6117 0.6023 0.4497 0.5263 -0.3351 -0.3431 0.2593 -0.4485 -0.5308 -0.6885 -0.2286 0.5935 0.3693 -0.3303 0.4313 0.4300 0.4720 -0.6338 0.6026 -0.5013 0.5611 0.2765 -0.4536 0.5894 -0.4576 0.4801 -0.4411 -0.6000 -0.5770 0.4724 0.3464 0.5527 0.4010 0.3052 0.2364 -0.5898 -0.603…	3082 4029 5228 5594 5774 6160 6227 6260 6301 7654 7829 8314 8892 10091 10315 10681 10713 13400 13426 13842 14088 15100 17181 20227 21630 24660 24826 26575 26667 26868 27137 27625 28111 28369 28424 28492 28933 29570 29868 30943 32294 32377 32927 33216 33296 33910 34037 34491 34677 35062 35404 36586 36680 36921 38206 39243 39462	-0.0347 -0.0234 -0.0242 -0.0065 0.0149 0.0295 0.0515 0.0742 0.0965 0.0818 0.0949 0.0989 0.0987 0.0794 0.0832 0.0824 0.0897 0.0260 0.0269 0.0175 0.0117 -0.0129 -0.0634 -0.1374 -0.1714 -0.2441 -0.2467 -0.2844 -0.2817 -0.2812 -0.2818 -0.2867 -0.2904 -0.2879 -0.2803 -0.2730 -0.2736 -0.2773 -0.2720 -0.2826 -0.2957 -0.2779 -0.2696 -0.2541 -0.2332 -0.2233 -0.2011 -0.1852 -0.1621 -0.1424 -0.1204 -0.1136 …	32293	-0.1496
none	real	descending	Signal2Noise	1000	FALSE	TRUE	FALSE	DA_neurons_rpkm.rnk	targets_neuronalcells_analysis.cls	gene_sets.gmt#KEGG_ALLOGRAFT_REJECTION	-0.2717	-0.6855	0.9178	0.9661	1	0.2652 -0.3747 0.3958 -0.3956 -0.3527 0.4921 0.2594 -0.3123 -0.6333 0.4125 0.5228 -0.4240 0.2932 -0.4856 -0.4459 -0.3636 -0.2793 0.3591 -0.4515 0.3290 -0.2036 0.4783 0.3619 0.4086 0.3175 0.3396 -0.2330 0.4035 -0.3601 -0.3847 0.4718 -0.2807 -0.3797 0.4476 0.3778 -0.4130 -0.3237 -0.2923 -0.4036 -0.4366 -0.2997 -0.3565 -0.3288 0.2694 -0.5074 0.4738 0.4132 0.3404 0.4341 0.5039 0.5349 -0.4162 -0.3519 …	3117 3649 5540 10180 10920 14519 17745 19867 20935 20941 21088 21089 21114 21281 21282 21285 21287 23697 23700 23701 23744 23746 23747 23748 23749 23750 23774 23775 27046 28245 28625 29019 31556 34391 34626 37013 37753	0.0553 0.1627 0.2047 0.1236 0.1300 0.0427 -0.0356 -0.0871 -0.1130 -0.1131 -0.1167 -0.1167 -0.1173 -0.1213 -0.1213 -0.1214 -0.1214 -0.1799 -0.1799 -0.1799 -0.1809 -0.1809 -0.1809 -0.1809 -0.1809 -0.1809 -0.1815 -0.1815 -0.2423 -0.2437 -0.2224 -0.1981 -0.2029 -0.1848 -0.1007 -0.0349 0.0844	34390	-0.2018
none	real	descending	Signal2Noise	1000	FALSE	TRUE	FALSE	DA_neurons_rpkm.rnk	targets_neuronalcells_analysis.cls	gene_sets.gmt#KEGG_NOTCH_SIGNALING_PATHWAY	-0.2517	-0.6162	0.944	0.9665	1	-0.2235 -0.3546 0.4244 0.2655 -0.3279 0.5161 0.2301 0.3657 -0.3877 -0.3754 -0.4258 -0.3483 -0.4366 0.4133 0.3740 -0.4900 0.3164 -0.2278 -0.4616 -0.4262 -0.4501 -0.2605 -0.4160 -0.5173 0.3180 0.4905 0.4462 -0.4688 -0.3663 -0.4649 -0.3045 0.3201 -0.3473 -0.3381 0.3503 0.4597 0.5080 -0.5279 -0.2671 0.4290 -0.4367 0.3325 -0.4439 0.2754 0.4677 0.3073 -0.5306 -0.5483 0.2833 0.3465 0.3884 0.2564 0.4858 …	2787 4110 5261 6082 6170 6206 7180 7324 7573 7747 9046 9169 9523 9720 11589 12701 13513 13876 14028 16622 17479 18796 20603 23637 25062 25301 25453 26204 26390 27390 29070 29274 29919 30853 31413 31958 32577 33069 33277 33754 34042 34150 34261 35822 35897 36577 38772	-0.0097 0.0043 0.0147 0.0281 0.0586 0.0902 0.0935 0.1163 0.1353 0.1554 0.1419 0.1565 0.1637 0.1739 0.1362 0.1132 0.0953 0.0874 0.0841 0.0211 0.0003 -0.0316 -0.0755 -0.1491 -0.1812 -0.1839 -0.1841 -0.1969 -0.1955 -0.2109 -0.2375 -0.2275 -0.2258 -0.2277 -0.2182 -0.2060 -0.1931 -0.1749 -0.1489 -0.1272 -0.0996 -0.0672 -0.0342 -0.0282 0.0143 0.0462 0.0597	29069	-0.0794
none	real	descending	Signal2Noise	1000	FALSE	TRUE	FALSE	DA_neurons_rpkm.rnk	targets_neuronalcells_analysis.cls	gene_sets.gmt#KEGG_FATTY_ACID_METABOLISM	-0.2577	-0.6886	0.9322	0.9707	1	-0.4188 0.3793 0.2765 -0.4584 0.4249 -0.4338 0.3118 -0.3945 0.3631 0.4208 0.3211 -0.2997 -0.2634 -0.4551 -0.4971 0.3611 0.3582 0.4041 0.4498 0.4888 0.5343 0.3298 0.3609 0.3877 -0.3398 -0.3868 -0.4647 0.3074 0.4177 0.3793 0.3035 -0.4475 -0.2413 0.3516 -0.4259 0.3815 -0.3998 0.4379 0.3894 -0.4753 -0.3288 -0.3460 -0.2397 -0.4210 -0.5214 -0.3015 0.4137 0.4050 0.2414 -0.4602 0.2681 -0.2667 -0.5219 -0.…	1354 2074 2946 5005 5895 5996 6198 6398 8665 8762 9017 9022 10330 12782 21995 22002 24520 24730 25330 25746 26265 26913 26937 28014 29158 29538 29631 30028 30324 32363 33019 33262 33370 33641 33673 34604 34646 35145 35531 36672 37457 39829	0.0367 0.0787 0.1082 0.0940 0.1033 0.1313 0.1555 0.1788 0.1415 0.1565 0.1667 0.1829 0.1624 0.1062 -0.1175 -0.1176 -0.1781 -0.1819 -0.1936 -0.1999 -0.2075 -0.2165 -0.2103 -0.2268 -0.2415 -0.2364 -0.2241 -0.2179 -0.2082 -0.2335 -0.2225 -0.2006 -0.1750 -0.1522 -0.1235 -0.1126 -0.0800 -0.0563 -0.0280 -0.0115 0.0185 0.0340	32362	-0.151
none	real	descending	Signal2Noise	1000	FALSE	TRUE	FALSE	DA_neurons_rpkm.rnk	targets_neuronalcells_analysis.cls	gene_sets.gmt#KEGG_PROTEIN_EXPORT	0.2898	0.5362	0.9251	0.9881	1	0.6591 -0.2569 -0.5609 -0.4524 0.6232 -0.5624 -0.5770 -0.5479 -0.5049 0.3444 -0.3729 0.7072 0.6907 -0.5930 -0.4920 0.5236 -0.3809 -0.6513 0.4063 0.2671 0.7066 -0.5055 0.3641 0.4289 -0.6666 -0.6238 -0.5613 -0.3217 -0.3341 -0.2439 -0.3848 -0.3644 -0.3789 0.4554 -0.7030 -0.2406 -0.6747 0.7706 0.4697 -0.6941 0.6523 -0.6045 0.4394 -0.6076 -0.6283 -0.6559 0.3351 0.5291 0.5629 0.3266 0.2782 -0.6077 -0.7…	1074 2114 2181 2768 3752 4554 7656 9744 11179 12826 13960 25684 28406 30038 30047 32031 33482 34870 36555 36779 38856 39831 40536	0.0660 0.1129 0.1825 0.2321 0.2622 0.2898 0.2417 0.2074 0.1826 0.1466 0.1198 -0.1603 -0.2131 -0.2333 -0.2140 -0.2339 -0.2339 -0.2252 -0.2131 -0.1637 -0.1395 -0.0738 0.0168	4554	0.2391
none	real	descending	Signal2Noise	1000	FALSE	TRUE	FALSE	DA_neurons_rpkm.rnk	targets_neuronalcells_analysis.cls	gene_sets.gmt#KEGG_P53_SIGNALING_PATHWAY	-0.6359	-1.4635	0.0454	1	0.537	0.6321 0.3592 0.3903 -0.3666 0.4330 -0.4466 -0.5945 -0.4418 0.4031 -0.3591 -0.6131 0.5340 -0.2821 -0.6455 -0.5985 0.2697 -0.6055 -0.4517 -0.4038 0.3598 0.4762 0.4400 -0.5030 0.2920 -0.4120 -0.4289 -0.6838 -0.4832 0.6201 -0.3079 0.4359 0.2783 0.4822 0.5889 -0.5197 0.4423 -0.3739 0.5599 -0.4412 -0.4375 -0.2359 -0.5140 -0.4465 -0.5926 -0.5640 -0.2728 0.4481 -0.3013 0.6048 -0.3786 0.6325 -0.4582 -0.6…	925 1732 2320 2673 2973 4869 6498 7345 8686 9727 10931 11164 11216 11779 11848 13295 13453 13529 13951 26901 28328 30187 30335 30753 31051 31710 32409 33033 33820 34394 35054 35249 35564 35730 36418 36911 37070 37384 37488 37502 37509 37753 37847 38010 38216 38353 38641 38912 39516 39565 39601 39759 39955 40115 40145 40193 40208 40216 40393 40505 40781 40790 40795 40866 40867 40996 41095	0.0023 0.0026 0.0060 0.0140 0.0224 -0.0122 -0.0431 -0.0564 -0.0834 -0.1045 -0.1309 -0.1340 -0.1327 -0.1444 -0.1442 -0.1786 -0.1819 -0.1832 -0.1933 -0.5058 -0.5371 -0.5772 -0.5755 -0.5799 -0.5811 -0.5902 -0.5996 -0.6063 -0.6161 -0.6199 -0.6248 -0.6182 -0.6140 -0.6059 -0.6093 -0.6071 -0.5964 -0.5889 -0.5760 -0.5609 -0.5456 -0.5355 -0.5216 -0.5090 -0.4969 -0.4827 -0.4715 -0.4589 -0.4522 -0.4318 -0.4…	35053	-0.2208
none	real	descending	Signal2Noise	1000	FALSE	TRUE	FALSE	DA_neurons_rpkm.rnk	targets_neuronalcells_analysis.cls	gene_sets.gmt#KEGG_NOD_LIKE_RECEPTOR_SIGNALING_PATHWAY	-0.481	-1.4174	0.0385	1	0.699	0.4023 0.2723 0.4260 0.3227 0.2511 0.4306 -0.2924 -0.2890 -0.3758 -0.4047 0.2577 0.2917 -0.2346 -0.3343 -0.4338 -0.3519 -0.3253 -0.2984 -0.4061 0.2841 -0.2768 0.3461 -0.2833 -0.3445 0.2297 0.3023 -0.3576 -0.4993 0.3231 -0.3506 0.3677 0.3381 0.4116 0.3943 -0.2565 0.3109 -0.2629 0.2337 -0.4751 -0.3220 -0.3652 -0.2963 -0.3968 -0.3201 -0.2504 0.3310 0.4615 -0.3442 0.3393 0.4604 0.4569 -0.3362 -0.2272…	1429 2662 3150 3306 6847 6952 7089 7688 9684 10037 11556 13790 13800 17745 19483 21505 21506 21508 23344 23345 24478 24781 25398 27818 28216 28261 28349 28708 28794 28917 30158 30365 30476 30569 31449 31825 32357 33152 33280 33441 33535 33732 33968 34662 35249 36199 36626 36737 36950 37454 37833 37888 37983 38027 38418 38602 38744 39353 39568 39587 40766	0.0050 0.0060 0.0225 0.0463 -0.0247 -0.0125 -0.0014 -0.0032 -0.0437 -0.0451 -0.0779 -0.1316 -0.1313 -0.2271 -0.2692 -0.3183 -0.3183 -0.3184 -0.3629 -0.3629 -0.3902 -0.3966 -0.4099 -0.4634 -0.4670 -0.4621 -0.4580 -0.4599 -0.4551 -0.4509 -0.4715 -0.4667 -0.4593 -0.4513 -0.4605 -0.4567 -0.4555 -0.4588 -0.4457 -0.4330 -0.4185 -0.4060 -0.3938 -0.3911 -0.3842 -0.3832 -0.3681 -0.3449 -0.3235 -0.3071 -0.…	30157	-0.1013
none	real	descending	Signal2Noise	1000	FALSE	TRUE	FALSE	DA_neurons_rpkm.rnk	targets_neuronalcells_analysis.cls	gene_sets.gmt#KEGG_ONE_CARBON_POOL_BY_FOLATE	-0.6947	-1.404	0.1146	1	0.732	0.4563 0.4018 0.5478 -0.4260 0.2690 -0.3822 -0.3898 -0.4437 0.4689 0.5622 -0.4165 0.4754 -0.3460 -0.7810 -0.8412 -0.4687 -0.5935 -0.4882 0.2817 0.5580 0.4632 0.6948 -0.7309 -0.2853 0.4633 -0.3479 -0.8057 0.3800 0.8224 0.3518 0.6996 0.4208 0.4940 0.7733 -0.3721 0.7302 -0.3263 0.4769 -0.3746 -0.5053 -0.3307 -0.4837 -0.3588 -0.6298 -0.7858 0.3524 0.6404 -0.3122 0.5455 -0.3646 0.7626 -0.2687 -0.7861 …	4089 12881 14863 17126 27598 31744 32633 34228 34362 34617 39021 39204 39795 39854 39953 40030 40278	-0.0402 -0.2491 -0.2972 -0.3521 -0.5942 -0.6635 -0.6492 -0.6426 -0.5999 -0.5585 -0.5764 -0.4890 -0.4003 -0.2976 -0.1934 -0.0869 0.0231	31743	-0.1368
none	real	descending	Signal2Noise	1000	FALSE	TRUE	FALSE	DA_neurons_rpkm.rnk	targets_neuronalcells_analysis.cls	gene_sets.gmt#KEGG_PATHWAYS_IN_CANCER	-0.4383	-1.3896	0.015	1	0.771	0.2790 0.2934 0.3959 -0.2823 -0.2464 0.2974 -0.2436 -0.3240 0.2512 -0.3019 -0.3070 -0.2339 -0.3643 -0.3608 -0.3906 -0.3488 -0.2940 0.2768 -0.3804 0.3101 -0.2411 0.4075 -0.2797 0.2536 0.3001 0.3505 -0.3657 -0.3567 0.3950 -0.2439 0.3780 -0.2352 0.3965 0.4101 0.2330 0.2666 0.2540 -0.2579 -0.3731 -0.2993 -0.3918 -0.2417 -0.3624 -0.3051 -0.3283 0.3546 0.4039 -0.2891 0.3497 0.2481 0.4506 -0.2643 -0.303…	83 134 310 471 630 643 661 799 836 1013 1265 1325 1363 1429 1541 1952 2428 2622 2662 2797 2872 3150 3276 3323 3433 3479 3520 3625 3955 4000 4186 4475 4621 4636 4704 4781 4862 5124 5247 5257 5517 5590 5772 5990 6219 6344 6405 6416 6477 6630 6635 6688 6706 6749 6847 6952 7042 7082 7308 7345 7587 7747 7764 7780 7868 8040 8281 8286 8405 8557 8559 8806 8866 9102 9171 9295 9614 9720 9892 9912 9959 1038…	0.0092 0.0184 0.0229 0.0270 0.0306 0.0377 0.0447 0.0483 0.0543 0.0564 0.0562 0.0606 0.0655 0.0696 0.0724 0.0675 0.0605 0.0602 0.0637 0.0648 0.0673 0.0646 0.0655 0.0683 0.0695 0.0723 0.0751 0.0764 0.0719 0.0743 0.0732 0.0694 0.0690 0.0719 0.0733 0.0746 0.0757 0.0722 0.0721 0.0748 0.0712 0.0722 0.0704 0.0676 0.0645 0.0638 0.0647 0.0668 0.0676 0.0661 0.0683 0.0692 0.0710 0.0722 0.0720 0.0716 0.0715 …	33443	-0.1773
none	real	descending	Signal2Noise	1000	FALSE	TRUE	FALSE	DA_neurons_rpkm.rnk	targets_neuronalcells_analysis.cls	gene_sets.gmt#KEGG_PANTOTHENATE_AND_COA_BIOSYNTHESIS	-0.5398	-1.3775	0.0483	1	0.802	0.5140 -0.3783 -0.4167 0.3832 -0.3876 0.5159 0.3315 0.3611 -0.6018 -0.4004 0.5534 -0.3074 0.3699 -0.4457 -0.5211 -0.4661 -0.4954 -0.3379 -0.3336 -0.3399 -0.3789 0.4763 -0.3082 -0.3259 0.4287 -0.2533 -0.6295 -0.2384 0.4084 -0.3838 0.5117 0.4471 0.3031 0.5060 0.2710 -0.2991 -0.4351 0.3064 -0.3965 -0.3022 0.3665 -0.2942 -0.3246 0.4262 -0.3747 0.4286 0.5258 -0.3168 0.2404 0.5352 0.4601 -0.3395 -0.407…	3523 5105 6381 9079 9831 16601 20190 25083 25132 33417 34891 35525 35868 40125 40165 40526	0.0013 0.0295 0.0519 0.0169 0.0235 -0.1408 -0.2278 -0.3422 -0.3388 -0.4861 -0.4561 -0.4003 -0.3337 -0.2887 -0.1402 0.0171	33416	-0.1766
none	real	descending	Signal2Noise	1000	FALSE	TRUE	FALSE	DA_neurons_rpkm.rnk	targets_neuronalcells_analysis.cls	gene_sets.gmt#KEGG_TERPENOID_BACKBONE_BIOSYNTHESIS	0.3131	0.5436	0.9087	1	1	0.3877 0.4559 -0.7755 0.2751 0.6010 -0.6405 0.5205 0.4110 -0.3558 0.5741 0.7459 0.5108 0.6924 -0.6785 -0.5651 0.5883 0.4066 -0.6226 0.7700 0.5069 0.4855 -0.3795 -0.3771 0.4164 -0.5066 -0.7065 -0.6220 0.5768 0.4083 0.5570 -0.3383 -0.3720 -0.7144 0.3097 -0.6779 0.6332 -0.7204 0.7238 0.7334 -0.5084 0.7598 0.4010 0.5906 0.5170 -0.6960 -0.6231 0.4721 0.7410 -0.2681 0.3220 -0.3022 0.4282 -0.7848 -0.588…	721 4037 5760 8616 10330 11154 11709 13022 27320 27953 29538 31184 32574 34141 35644	0.2263 0.2650 0.3131 0.2946 0.2848 0.2883 0.2933 0.2694 -0.0555 -0.0439 -0.0419 -0.0256 0.0118 0.0630 0.1355	5760	0.1968
none	real	descending	Signal2Noise	1000	FALSE	TRUE	FALSE	DA_neurons_rpkm.rnk	targets_neuronalcells_analysis.cls	gene_sets.gmt#KEGG_MATURITY_ONSET_DIABETES_OF_THE_YOUNG	0.2724	0.6009	0.9615	1	1	-0.2790 0.4545 0.6070 0.5209 0.3538 0.2404 -0.3847 0.5719 0.3422 -0.5894 -0.3569 -0.4405 -0.3754 0.3691 0.7127 -0.5644 -0.4733 -0.3421 -0.5698 -0.6196 -0.6347 0.3371 -0.4836 0.3318 0.4438 0.4423 0.5544 -0.3878 -0.5417 -0.4296 -0.4076 0.6089 -0.5138 -0.4749 0.3037 0.3429 0.7089 -0.4833 -0.5362 0.6829 0.3059 -0.3254 -0.3616 -0.3384 0.3470 0.4501 -0.5289 -0.5413 0.6236 0.4167 0.4224 -0.4575 0.5531 0…	1386 1860 3205 5650 6659 8491 9412 9924 10676 10936 12671 12795 20264 23075 25133 25812 26257 27456 28796 29070 29622 34651 36830 37635 39309	0.0888 0.1874 0.2402 0.2381 0.2611 0.2494 0.2531 0.2632 0.2626 0.2724 0.2367 0.2396 0.0583 -0.0099 -0.0555 -0.0651 -0.0670 -0.0817 -0.0930 -0.0770 -0.0645 -0.1269 -0.0997 -0.0299 0.0466	10936	0.0562
none	real	descending	Signal2Noise	1000	FALSE	TRUE	FALSE	DA_neurons_rpkm.rnk	targets_neuronalcells_analysis.cls	gene_sets.gmt#KEGG_UBIQUITIN_MEDIATED_PROTEOLYSIS	0.2268	0.6283	0.9539	1	1	0.4751 0.3365 -0.4365 -0.2007 0.4223 -0.3534 -0.2799 -0.3043 0.2086 -0.2681 -0.2241 0.4939 0.3640 -0.4862 -0.4129 0.4565 -0.2749 -0.4346 0.3661 0.2836 0.3830 -0.3360 -0.2524 0.2214 -0.4400 -0.4131 -0.4663 -0.3491 0.3577 0.3116 -0.3009 0.2186 0.2860 0.3329 -0.4616 0.3054 -0.4750 0.4078 0.3302 -0.3535 0.4111 -0.3954 0.3171 -0.2594 -0.3981 -0.4532 0.2726 0.3663 0.3237 -0.2319 -0.2671 0.2282 -0.4535 …	1377 1732 1925 2113 2564 2788 2872 2873 2973 2983 3022 3656 3764 3834 3849 3994 4102 4456 4748 4781 4854 4916 5216 5298 5590 5751 5781 6155 6222 6318 6338 6635 6759 6905 6952 7293 7299 7790 7868 7890 8208 8235 8281 8329 8765 8943 9013 9309 9585 9887 9919 10085 10142 10255 10482 10931 11108 11184 12814 12824 13348 13352 13837 13875 14108 16443 24446 24716 24781 24840 25467 25557 25623 26422 26668 …	-0.0153 -0.0072 0.0042 0.0151 0.0184 0.0266 0.0381 0.0516 0.0624 0.0754 0.0875 0.0839 0.0929 0.1026 0.1137 0.1213 0.1296 0.1312 0.1339 0.1429 0.1508 0.1588 0.1607 0.1677 0.1692 0.1736 0.1812 0.1798 0.1858 0.1910 0.1980 0.1978 0.2017 0.2049 0.2105 0.2084 0.2145 0.2082 0.2119 0.2170 0.2144 0.2189 0.2229 0.2268 0.2208 0.2209 0.2235 0.2203 0.2173 0.2133 0.2159 0.2151 0.2168 0.2171 0.2144 0.2059 0.203…	8329	0.1195
none	real	descending	Signal2Noise	1000	FALSE	TRUE	FALSE	DA_neurons_rpkm.rnk	targets_neuronalcells_analysis.cls	gene_sets.gmt#KEGG_REGULATION_OF_AUTOPHAGY	0.249	0.6831	0.9244	1	1	0.4160 -0.3428 -0.4056 0.3067 0.4353 0.3199 -0.3575 -0.3373 -0.3527 -0.2598 0.2757 0.5398 0.5019 -0.3642 -0.4825 0.3785 0.2254 -0.3873 0.3420 0.2606 0.4988 -0.4732 -0.3256 -0.3185 -0.3332 -0.3450 -0.4550 -0.3195 0.2886 0.2598 -0.3297 0.4601 0.3438 0.2930 -0.3679 0.3875 -0.3997 0.3693 0.2418 -0.5242 0.3907 -0.4270 0.3871 -0.3844 -0.3456 -0.4639 0.3672 -0.2433 0.3433 0.4830 -0.3101 -0.3749 -0.2808 …	1519 1930 2524 3311 5993 6129 8060 9581 10180 10450 10483 12805 12896 15443 15462 15464 15465 15466 23316 23317 23318 23319 23320 26555 26795 27186 30275 30346 33226 33977 34363 36830 39045 41020	0.0545 0.1285 0.1889 0.2350 0.2117 0.2490 0.2301 0.2123 0.2140 0.2222 0.2360 0.1841 0.1861 0.1243 0.1239 0.1239 0.1239 0.1239 -0.0667 -0.0667 -0.0667 -0.0667 -0.0667 -0.1372 -0.1343 -0.1336 -0.1857 -0.1642 -0.1961 -0.1721 -0.1370 -0.1349 -0.1023 0.0051	6129	0.1838
none	real	descending	Signal2Noise	1000	FALSE	TRUE	FALSE	DA_neurons_rpkm.rnk	targets_neuronalcells_analysis.cls	gene_sets.gmt#KEGG_TOLL_LIKE_RECEPTOR_SIGNALING_PATHWAY	0.2506	0.7111	0.9288	1	1	0.3766 0.2983 0.3564 -0.4388 -0.3326 0.4506 -0.2521 -0.2700 -0.3106 -0.3361 -0.3514 0.2630 -0.4493 -0.3632 -0.4448 -0.3496 -0.4002 0.3799 -0.3981 0.2337 -0.3491 0.3830 0.2801 -0.3938 0.3906 0.4084 -0.3397 -0.3775 0.4236 0.3303 0.4809 -0.2685 -0.2806 0.3879 0.3074 0.2799 0.3303 -0.4791 -0.2680 -0.3544 -0.4332 -0.3320 -0.3907 0.3075 -0.3554 0.4363 0.3155 -0.2496 0.3950 0.2895 0.4716 -0.3748 0.2219 …	310 812 900 1405 1429 2662 3139 3150 3473 3479 3688 4000 4087 4088 5540 5772 6270 6541 6847 7587 9614 9684 11424 11556 11581 11640 11731 12168 12613 12634 12758 12896 13228 13283 13775 13800 13831 14669 15443 15462 15464 15465 15466 17745 18449 18759 19867 21504 21506 21507 23310 23316 23317 23318 23319 23320 24056 25644 26261 26555 26795 26840 27046 27311 27490 27818 28261 28349 28451 28625 2870…	0.0375 0.0607 0.0929 0.1099 0.1385 0.1313 0.1406 0.1611 0.1731 0.1927 0.2067 0.2172 0.2328 0.2506 0.2293 0.2372 0.2374 0.2425 0.2462 0.2378 0.1944 0.1985 0.1594 0.1592 0.1616 0.1631 0.1636 0.1552 0.1460 0.1471 0.1455 0.1435 0.1365 0.1361 0.1246 0.1244 0.1241 0.1037 0.0849 0.0845 0.0845 0.0845 0.0845 0.0291 0.0120 0.0045 -0.0224 -0.0622 -0.0622 -0.0622 -0.1061 -0.1062 -0.1062 -0.1062 -0.1062 -0.10…	4088	0.2583
none	real	descending	Signal2Noise	1000	FALSE	TRUE	FALSE	DA_neurons_rpkm.rnk	targets_neuronalcells_analysis.cls	gene_sets.gmt#KEGG_RNA_POLYMERASE	0.2833	0.7159	0.8118	1	1	0.2515 -0.3340 -0.4412 -0.3355 0.4511 -0.3792 -0.2434 0.2666 -0.3083 0.4260 0.2515 0.4073 0.4481 -0.2977 -0.4252 0.3741 -0.2316 -0.4299 0.5785 0.3854 0.4868 -0.3626 -0.3455 -0.3800 -0.2825 -0.4429 -0.3928 0.3721 0.3322 0.3364 0.2557 -0.3060 -0.6241 -0.3210 -0.5763 0.5243 -0.2720 0.5622 0.5042 -0.4823 0.5142 0.3083 0.3561 -0.3457 -0.4935 -0.4662 0.3039 0.4701 0.3251 0.3174 0.2973 -0.3802 -0.4564 -…	1367 2643 3690 4134 4796 5659 6773 6861 6863 8531 8809 9036 10329 11221 11289 11842 11988 13234 15595 27229 28500 29228 31873 34758 34768 37303 37670 39627 39678	0.0523 0.0872 0.1168 0.1571 0.1867 0.2055 0.2108 0.2404 0.2722 0.2543 0.2687 0.2833 0.2658 0.2541 0.2621 0.2561 0.2595 0.2321 0.1749 -0.0982 -0.1154 -0.1166 -0.1530 -0.1808 -0.1389 -0.1412 -0.0878 -0.0487 0.0376	9036	0.1013
none	real	descending	Signal2Noise	1000	FALSE	TRUE	FALSE	DA_neurons_rpkm.rnk	targets_neuronalcells_analysis.cls	gene_sets.gmt#KEGG_GNRH_SIGNALING_PATHWAY	0.241	0.7238	0.9813	1	1	0.3311 0.3057 -0.2675 0.3140 -0.3434 0.3529 0.3372 -0.2764 0.2565 -0.2716 -0.2928 -0.3368 -0.3297 0.2849 0.3315 -0.3760 -0.3123 -0.2674 -0.3908 -0.3870 -0.4432 0.2959 -0.3402 -0.2635 0.3612 0.3901 0.3564 -0.2401 0.3014 0.2440 0.2988 0.2651 -0.2995 0.2818 0.3621 -0.3125 0.3989 -0.4292 -0.3062 0.3630 -0.2616 0.3462 0.3011 0.3614 0.2654 0.3870 -0.3158 -0.2953 0.2978 0.2920 0.3324 0.3142 0.3267 0.407…	62 114 134 516 873 1429 1728 1801 2274 2551 2662 3720 4636 6121 6541 6624 6709 6713 6847 7082 7389 7764 7784 8121 8559 8695 8882 9293 9295 9684 9880 10486 10792 11086 11407 11556 11643 11898 12168 12412 12758 13030 13120 13336 13567 14001 14605 16775 16787 17053 20870 21080 24479 25195 25449 26690 27020 27409 27577 28349 28656 28708 29885 30049 30454 30580 30597 31082 31504 31521 31574 31778 3235…	0.0449 0.0857 0.1263 0.1479 0.1660 0.1749 0.1887 0.2077 0.2150 0.2262 0.2410 0.2299 0.2202 0.1938 0.1926 0.1995 0.2062 0.2149 0.2202 0.2226 0.2228 0.2209 0.2275 0.2260 0.2213 0.2238 0.2249 0.2199 0.2249 0.2199 0.2194 0.2082 0.2039 0.1996 0.1943 0.1930 0.1931 0.1889 0.1840 0.1795 0.1722 0.1666 0.1652 0.1607 0.1556 0.1452 0.1305 0.0778 0.0775 0.0711 -0.0217 -0.0268 -0.1093 -0.1258 -0.1309 -0.1591 -…	2662	0.3312
none	real	descending	Signal2Noise	1000	FALSE	TRUE	FALSE	DA_neurons_rpkm.rnk	targets_neuronalcells_analysis.cls	gene_sets.gmt#KEGG_PATHOGENIC_ESCHERICHIA_COLI_INFECTION	0.2749	0.7284	0.954	1	1	0.3966 0.3796 -0.3084 -0.4835 0.3577 -0.4451 -0.3678 -0.4152 0.4036 -0.3559 -0.3567 0.3503 -0.3307 -0.4063 -0.4456 0.4696 -0.3438 0.3659 0.2834 0.4861 0.4419 -0.2638 0.3604 0.4291 -0.3919 -0.4148 -0.4452 -0.3637 0.4130 0.3837 0.4181 -0.4646 0.3574 0.3510 -0.3609 -0.3719 -0.3874 0.4106 -0.2906 -0.4217 -0.2467 -0.3016 -0.3192 -0.3122 -0.4125 -0.3424 0.3406 0.4528 0.4119 -0.4904 -0.2623 -0.4242 -0.4…	226 1202 2336 2925 3073 3079 3139 3240 3546 3688 4636 4867 8824 8960 9171 9432 10143 10197 10236 11208 11313 11667 11898 12711 13911 17483 23525 24604 25419 25652 27076 29150 29240 29906 30104 30609 30950 31240 32522 32666 33189 33533 33570 34208 34641 35263 35272 37043 37214 37793 37902 38584 38892 39612 40507	0.0625 0.0823 0.0887 0.1051 0.1312 0.1607 0.1887 0.2150 0.2351 0.2586 0.2584 0.2749 0.1891 0.1958 0.2002 0.2026 0.1925 0.1983 0.2043 0.1856 0.1878 0.1832 0.1811 0.1635 0.1348 0.0481 -0.0986 -0.1243 -0.1422 -0.1457 -0.1761 -0.2186 -0.2127 -0.2195 -0.2147 -0.2162 -0.2130 -0.2080 -0.2241 -0.2123 -0.2085 -0.1994 -0.1828 -0.1792 -0.1695 -0.1626 -0.1409 -0.1559 -0.1315 -0.1145 -0.0857 -0.0674 -0.0380 -…	4867	0.2281
none	real	descending	Signal2Noise	1000	FALSE	TRUE	FALSE	DA_neurons_rpkm.rnk	targets_neuronalcells_analysis.cls	gene_sets.gmt#KEGG_BIOSYNTHESIS_OF_UNSATURATED_FATTY_ACIDS	0.3573	0.7649	0.8012	1	1	0.5506 0.4738 -0.4646 -0.5526 0.4762 -0.5241 0.3529 -0.6458 0.4760 0.5236 -0.5578 0.5382 0.2727 -0.6693 -0.3776 0.3589 -0.5614 -0.6227 0.2866 -0.3959 0.4539 -0.2609 -0.4736 0.4465 -0.4640 -0.4371 -0.4070 0.4084 0.5347 0.4434 -0.4008 -0.4374 -0.4660 0.5414 -0.4856 0.4029 -0.3601 0.4276 0.5439 -0.3862 0.5497 -0.5790 0.5374 -0.4769 -0.6086 -0.5070 -0.3691 0.3589 0.5821 -0.5110 0.3559 0.4904 -0.5882 …	368 1354 1422 2946 4493 4853 5895 6640 8903 10500 16461 24825 26687 29925 31192 33262 34148 35241 37360 37426 38659 39736	0.1155 0.1767 0.2586 0.2836 0.2936 0.3299 0.3425 0.3573 0.3230 0.2971 0.1525 -0.0484 -0.0861 -0.1456 -0.1521 -0.1683 -0.1513 -0.1333 -0.1255 -0.0673 -0.0255 0.0362	6640	0.167
none	real	descending	Signal2Noise	1000	FALSE	TRUE	FALSE	DA_neurons_rpkm.rnk	targets_neuronalcells_analysis.cls	gene_sets.gmt#KEGG_PROTEASOME	0.4212	0.7698	0.7461	1	1	0.3634 0.3647 -0.6754 -0.5051 0.6400 -0.7399 -0.4267 -0.2846 0.2765 0.4000 0.3017 0.5470 0.5748 -0.4815 -0.6223 0.7125 0.2340 -0.4819 0.7278 0.6084 0.7076 -0.5134 0.3752 0.3637 -0.5768 -0.6641 -0.6086 0.2653 0.2569 0.5776 -0.2694 -0.6494 -0.3926 -0.2575 -0.7044 0.3199 -0.6144 0.7233 0.6856 -0.6666 0.6640 0.2375 0.4242 -0.4255 -0.6478 -0.6591 0.4571 0.6777 0.3326 -0.5008 -0.4768 -0.4768 -0.6709 -0…	2697 4480 4495 5162 5435 5690 6013 6223 6251 6323 6440 6488 6893 7360 8118 8206 8937 9218 9389 10180 10348 10470 10968 11218 11538 11540 12543 12944 20164 20165 20169 20170 24375 24627 26625 27419 27747 28194 28281 30600 33735 36016 37115 39717	-0.0041 -0.0022 0.0425 0.0670 0.0991 0.1302 0.1575 0.1860 0.2189 0.2502 0.2797 0.3108 0.3307 0.3466 0.3515 0.3723 0.3740 0.3852 0.3983 0.3927 0.4015 0.4110 0.4093 0.4126 0.4131 0.4212 0.4015 0.3952 0.2199 0.2199 0.2199 0.2199 0.1178 0.1129 0.0713 0.0614 0.0637 0.0647 0.0747 0.0391 -0.0025 -0.0110 0.0167 0.0367	11540	0.0439
none	real	descending	Signal2Noise	1000	FALSE	TRUE	FALSE	DA_neurons_rpkm.rnk	targets_neuronalcells_analysis.cls	gene_sets.gmt#KEGG_PHENYLALANINE_METABOLISM	0.3455	0.7752	0.78	1	1	0.3868 -0.5652 0.3982 -0.4478 -0.2982 0.5936 -0.3230 -0.3994 -0.4374 0.3834 -0.4492 -0.2839 -0.3355 0.4428 -0.4372 -0.4809 -0.3694 -0.3646 -0.4349 -0.3546 -0.2687 -0.3731 0.3362 -0.6589 0.4342 0.4799 0.4856 0.3275 0.4051 -0.4230 0.4077 0.3577 -0.4539 0.3122 0.3119 0.4766 0.5810 -0.4071 -0.3873 -0.4286 -0.3102 -0.3108 0.2498 -0.4648 0.3852 -0.2977 -0.4196 -0.5367 0.5262 0.4846 0.4671 -0.5199 0.480…	166 1113 2757 5160 9450 12150 12251 13149 16784 23379 26719 28532 29059 31534 33470 37587 38218 40916	0.1956 0.2972 0.3451 0.3455 0.2658 0.2088 0.2144 0.1968 0.1086 -0.0514 -0.1220 -0.1473 -0.1386 -0.1632 -0.1621 -0.1780 -0.1013 0.0076	5160	0.2178
none	real	descending	Signal2Noise	1000	FALSE	TRUE	FALSE	DA_neurons_rpkm.rnk	targets_neuronalcells_analysis.cls	gene_sets.gmt#KEGG_OOCYTE_MEIOSIS	0.2778	0.8196	0.7773	1	1	0.4056 0.4206 -0.4162 -0.3322 0.3287 -0.3806 -0.2824 -0.3979 0.3964 0.2777 -0.3594 0.3737 -0.2347 -0.5433 -0.4368 0.3152 -0.3156 -0.4625 0.2852 0.3092 0.3536 0.2793 -0.4134 0.2791 -0.2562 0.2700 -0.5332 -0.2275 0.5022 0.2626 0.4177 -0.2154 0.2881 0.4352 -0.2344 0.4123 0.2590 -0.2517 0.3498 -0.2755 0.3494 0.2252 0.3132 -0.3018 -0.4734 -0.3566 -0.2639 0.2654 0.4787 -0.3165 0.3940 0.2239 -0.4900 -0.…	114 516 542 873 1029 1436 1550 1728 1925 2274 2551 3015 3022 3240 3720 3849 4713 4881 5036 5066 5527 5751 5921 6587 6635 6709 6847 7246 7299 7389 7920 8121 8210 8765 8882 9250 9919 10104 10449 10555 10661 11407 11447 11556 11643 12211 12412 13336 13453 17007 17379 17915 18597 20870 25449 25557 25623 25652 25861 26074 26422 26823 26932 27409 27754 28073 28287 28708 29061 29432 29885 30076 30124 30…	0.0363 0.0551 0.0829 0.0996 0.1192 0.1301 0.1476 0.1628 0.1767 0.1857 0.1955 0.1995 0.2146 0.2239 0.2258 0.2360 0.2264 0.2335 0.2406 0.2507 0.2496 0.2539 0.2592 0.2513 0.2584 0.2647 0.2692 0.2669 0.2729 0.2778 0.2713 0.2726 0.2765 0.2683 0.2706 0.2664 0.2540 0.2533 0.2482 0.2488 0.2493 0.2334 0.2347 0.2343 0.2342 0.2219 0.2184 0.1965 0.1943 0.1079 0.0988 0.0858 0.0693 0.0140 -0.0964 -0.0980 -0.09…	7389	0.1447
none	real	descending	Signal2Noise	1000	FALSE	TRUE	FALSE	DA_neurons_rpkm.rnk	targets_neuronalcells_analysis.cls	gene_sets.gmt#KEGG_MTOR_SIGNALING_PATHWAY	0.2752	0.8307	0.7992	1	1	0.4171 0.3451 -0.2719 0.3379 0.2868 0.3005 0.3291 0.2680 0.4111 -0.2714 -0.4062 0.4017 -0.2890 -0.3845 -0.3475 0.2961 -0.3903 -0.4910 -0.2666 -0.3138 -0.3795 -0.3250 -0.4525 -0.4446 0.2828 0.3058 -0.3645 0.2458 0.4429 0.4064 -0.2992 0.3878 0.2220 0.2192 -0.2847 0.4667 0.4363 -0.4167 0.2780 0.2875 0.2633 0.2590 0.3044 -0.2495 -0.2588 -0.2695 -0.3254 -0.3431 0.3343 0.2663 0.3144 0.3437 0.2299 0.302…	310 455 1930 2439 3479 3729 4547 5122 5595 5990 5993 6587 6786 6847 7920 8237 8537 9102 9250 9614 10555 11047 11640 13453 13871 18449 24056 24639 25644 27311 27399 28045 28708 29094 30186 30275 30773 30983 31448 31684 31710 33226 33800 33977 34147 34932 35694 36830 37583 37813 39670 40946	0.0630 0.1244 0.1294 0.1540 0.1597 0.1834 0.1893 0.1989 0.2092 0.2200 0.2403 0.2441 0.2568 0.2726 0.2606 0.2661 0.2711 0.2681 0.2748 0.2752 0.2593 0.2532 0.2433 0.2005 0.1909 0.0797 -0.0564 -0.0699 -0.0919 -0.1272 -0.1239 -0.1331 -0.1414 -0.1421 -0.1577 -0.1487 -0.1484 -0.1407 -0.1381 -0.1292 -0.1152 -0.1335 -0.1273 -0.1110 -0.0941 -0.0897 -0.0824 -0.0798 -0.0645 -0.0355 -0.0331 0.0069	9614	0.0857
none	real	descending	Signal2Noise	1000	FALSE	TRUE	FALSE	DA_neurons_rpkm.rnk	targets_neuronalcells_analysis.cls	gene_sets.gmt#KEGG_ERBB_SIGNALING_PATHWAY	0.2729	0.8368	0.854	1	1	0.4453 0.3184 0.2612 0.2566 -0.2654 0.3731 0.3778 -0.3885 0.2969 -0.2916 -0.3763 0.2964 -0.3798 -0.3891 -0.2707 -0.3063 -0.3520 -0.3435 -0.3887 -0.3565 -0.3832 0.3036 -0.3339 -0.3016 0.3208 0.4078 0.2575 -0.3176 0.3738 0.3087 -0.2702 0.2793 0.2789 0.4094 0.2981 0.2586 0.3653 -0.4337 -0.2983 0.2850 -0.2924 -0.2944 0.3215 0.2713 -0.2486 0.3039 -0.3176 -0.3503 0.4196 0.2498 0.3811 0.3748 0.2628 0.32…	114 134 310 1122 1325 1429 1728 2035 2274 2306 2662 2797 3092 3479 3625 6344 6477 6847 7082 7124 7308 7764 8559 9102 9295 9614 10792 11108 11208 11640 11821 11898 12168 12679 12758 13989 14051 15242 18449 21080 24056 24479 24588 25467 25495 25644 25680 26325 27272 27311 27958 28708 29094 30186 30597 30699 31030 31082 31448 31778 31956 32120 32202 32522 33533 33534 33667 34155 34518 34966 35694 36…	0.0410 0.0832 0.1150 0.1207 0.1397 0.1606 0.1752 0.1883 0.2021 0.2207 0.2303 0.2449 0.2546 0.2610 0.2729 0.2166 0.2229 0.2228 0.2255 0.2330 0.2366 0.2330 0.2199 0.2122 0.2127 0.2097 0.1844 0.1796 0.1800 0.1718 0.1695 0.1697 0.1649 0.1537 0.1530 0.1232 0.1218 0.0929 0.0150 -0.0489 -0.1212 -0.1313 -0.1337 -0.1540 -0.1535 -0.1559 -0.1555 -0.1695 -0.1898 -0.1881 -0.2006 -0.2148 -0.2197 -0.2406 -0.244…	3625	0.2808
none	real	descending	Signal2Noise	1000	FALSE	TRUE	FALSE	DA_neurons_rpkm.rnk	targets_neuronalcells_analysis.cls	gene_sets.gmt#KEGG_FC_EPSILON_RI_SIGNALING_PATHWAY	0.2498	0.8472	0.8619	1	1	0.4349 -0.3163 -0.3186 0.2658 0.2700 0.3568 -0.3085 -0.2517 0.2566 -0.2986 -0.3065 0.2778 -0.2083 -0.2739 -0.3084 0.2659 -0.3131 -0.3450 -0.2982 0.2405 -0.3182 -0.3192 -0.3219 -0.4077 -0.2422 0.2318 -0.2547 -0.2805 0.2481 0.2349 0.2267 -0.2598 0.2165 -0.2835 0.2350 0.2776 0.3689 -0.3038 -0.3138 0.2856 0.2652 0.3204 0.2907 0.2850 0.2630 -0.2781 -0.2790 -0.2622 0.3301 0.3174 0.3163 0.2669 0.2961 -0…	134 310 1363 1429 1801 2362 2662 2861 3479 3588 3888 3955 4350 6541 6847 7082 7470 7764 8537 9295 9614 9684 9946 9968 10486 11086 11556 11640 11898 12758 12867 13567 14001 14514 14605 16279 16775 16787 17745 18449 19762 21080 24056 24479 25195 25644 26853 27311 27490 27577 28349 28656 28708 29019 29094 30049 30513 30597 31504 31556 32202 32357 32391 32411 33667 34274 34872 35263 35694 36187 36199…	0.0516 0.0936 0.0985 0.1269 0.1455 0.1565 0.1727 0.1905 0.1958 0.2131 0.2248 0.2419 0.2498 0.2086 0.2126 0.2177 0.2184 0.2208 0.2100 0.1983 0.1966 0.2009 0.2001 0.2051 0.1972 0.1864 0.1781 0.1790 0.1753 0.1559 0.1547 0.1384 0.1280 0.1156 0.1134 0.0727 0.0607 0.0604 0.0372 0.0201 -0.0118 -0.0438 -0.1161 -0.1261 -0.1424 -0.1517 -0.1782 -0.1859 -0.1867 -0.1851 -0.1991 -0.2015 -0.1976 -0.1996 -0.1957…	4350	0.2475
none	real	descending	Signal2Noise	1000	FALSE	TRUE	FALSE	DA_neurons_rpkm.rnk	targets_neuronalcells_analysis.cls	gene_sets.gmt#KEGG_SNARE_INTERACTIONS_IN_VESICULAR_TRANSPORT	0.3199	0.8495	0.72	1	1	0.4869 -0.3201 -0.3958 -0.4299 0.2921 -0.3162 -0.4602 -0.3867 -0.2965 0.2423 -0.4096 0.4792 0.3959 -0.3122 -0.3608 0.4525 -0.3994 -0.2474 0.2492 0.2712 0.4498 -0.4078 0.3543 -0.2671 -0.3326 -0.3144 -0.4255 -0.2452 0.3220 0.2683 0.3414 0.2857 0.3034 0.3712 -0.2938 -0.3044 -0.3892 0.3723 0.3447 -0.4880 0.3418 -0.4383 0.3177 -0.4494 -0.4005 -0.4046 0.3528 0.3444 0.3882 0.3127 -0.2898 -0.5044 -0.4091…	1153 1219 1291 1977 2837 3525 3814 3821 4004 5778 6806 7232 7233 7244 7779 8096 9299 9706 10152 10695 11514 13204 22449 26740 28555 28651 29002 30432 32244 33637 34188 36328 37644 37958 39155 39517 39545 40347	0.0281 0.0815 0.1340 0.1636 0.1822 0.2006 0.2270 0.2602 0.2880 0.2691 0.2641 0.2721 0.2905 0.3086 0.3121 0.3199 0.3023 0.3028 0.3011 0.2954 0.2810 0.2419 0.0175 -0.0819 -0.1174 -0.1109 -0.1098 -0.1314 -0.1571 -0.1685 -0.1576 -0.1775 -0.1709 -0.1381 -0.1182 -0.0746 -0.0226 0.0214	8096	0.1256
none	real	descending	Signal2Noise	1000	FALSE	TRUE	FALSE	DA_neurons_rpkm.rnk	targets_neuronalcells_analysis.cls	gene_sets.gmt#KEGG_OLFACTORY_TRANSDUCTION	0.2458	0.8896	0.6916	1	1	-0.2790 -0.2999 -0.3276 0.2443 -0.2824 0.2650 0.3534 -0.2333 0.2634 0.2274 0.2507 -0.2900 -0.2765 0.3451 0.2513 -0.1928 0.2147 0.2855 0.2581 -0.2528 -0.3163 -0.2544 0.2944 -0.2712 0.2744 0.2045 0.3102 0.2909 -0.3052 0.3301 -0.2752 -0.2936 0.2316 -0.2596 0.2325 -0.2916 -0.2292 -0.2611 0.2802 -0.2758 -0.2383 0.2759 0.3208 0.3285 0.2819 0.2895 0.2422 0.2853 -0.3992 -0.2486 -0.3212 0.3284 0.3105 0.33…	114 516 873 1357 1557 1728 2274 2551 3220 3720 4231 4756 4905 5064 5392 5821 6029 6714 7356 7389 7934 8121 8780 9034 9837 11475 11643 12096 12112 12244 12404 12416 12525 12526 12594 13250 14131 14132 14137 14169 14170 14179 14183 14184 14190 14191 14192 14196 14204 14208 14213 14215 14216 14217 14218 14226 14227 14228 14229 14230 14231 14232 14239 14240 14247 14249 14250 14258 14259 14280 14288 1…	0.0500 0.0790 0.1038 0.1207 0.1431 0.1654 0.1756 0.1913 0.1948 0.2009 0.2052 0.2078 0.2192 0.2300 0.2359 0.2383 0.2458 0.2400 0.2340 0.2428 0.2381 0.2419 0.2329 0.2334 0.2192 0.1821 0.1808 0.1719 0.1737 0.1725 0.1704 0.1719 0.1709 0.1725 0.1725 0.1574 0.1358 0.1358 0.1357 0.1350 0.1350 0.1348 0.1347 0.1347 0.1346 0.1346 0.1346 0.1345 0.1344 0.1343 0.1342 0.1342 0.1342 0.1342 0.1342 0.1340 0.1340 …	6029	0.1876
none	real	descending	Signal2Noise	1000	FALSE	TRUE	FALSE	DA_neurons_rpkm.rnk	targets_neuronalcells_analysis.cls	gene_sets.gmt#KEGG_CALCIUM_SIGNALING_PATHWAY	0.3164	0.9134	0.619	1	1	0.2834 0.2620 0.3313 0.2721 -0.3062 0.3508 0.3491 -0.3233 0.2644 -0.3111 -0.2994 -0.3628 -0.2873 0.3399 0.3996 -0.3755 -0.3450 0.2713 -0.4048 -0.4067 -0.3781 0.2809 0.2634 0.3078 0.3750 0.4092 0.4647 0.2940 -0.3081 -0.2777 0.3022 0.2835 -0.2915 0.2466 0.4005 -0.4353 0.4303 -0.3771 -0.3635 0.3403 -0.2458 0.3005 0.3138 0.2439 0.2831 0.3670 -0.2783 -0.3139 0.3816 0.3766 0.2738 -0.2532 0.3961 0.3674 …	62 107 114 134 149 205 297 351 443 516 529 542 604 609 701 805 818 873 1029 1159 1308 1393 1672 1728 2214 2274 2325 2551 2894 2932 2985 3406 3562 3720 3797 4136 4244 4417 4584 4586 5894 5921 6004 6021 6088 6165 6347 6624 6709 6713 6770 7121 7126 7389 7784 7854 7883 8121 8300 8326 8330 8559 8637 8644 8695 8816 8882 9880 9965 10237 10338 10459 10465 10649 10690 11407 11545 11643 11687 11694 11898 1…	0.0183 0.0354 0.0532 0.0704 0.0873 0.1021 0.1147 0.1279 0.1395 0.1509 0.1638 0.1766 0.1878 0.2005 0.2105 0.2197 0.2310 0.2411 0.2481 0.2553 0.2616 0.2692 0.2716 0.2792 0.2755 0.2821 0.2889 0.2910 0.2899 0.2961 0.3020 0.2983 0.3009 0.3034 0.3077 0.3053 0.3084 0.3097 0.3111 0.3164 0.2890 0.2927 0.2949 0.2988 0.3014 0.3037 0.3033 0.3003 0.3020 0.3057 0.3080 0.3030 0.3063 0.3032 0.2967 0.2980 0.3003 …	4586	0.2378
none	real	descending	Signal2Noise	1000	FALSE	TRUE	FALSE	DA_neurons_rpkm.rnk	targets_neuronalcells_analysis.cls	gene_sets.gmt#KEGG_HISTIDINE_METABOLISM	0.3199	0.9254	0.6171	1	1	0.4307 -0.3175 -0.3157 -0.3803 -0.2807 0.3802 -0.2951 -0.3607 -0.3789 0.3371 -0.2883 0.3554 -0.3351 -0.3279 -0.4274 -0.3131 0.2798 -0.3051 -0.2817 0.3196 0.3066 -0.3254 -0.2336 -0.4161 0.3059 0.3660 -0.3588 -0.3382 0.3385 0.3151 0.3584 -0.3471 -0.2871 0.3587 -0.3517 0.3371 0.3238 0.2967 0.3042 -0.5087 -0.2509 0.3120 -0.2385 -0.3035 -0.4023 -0.2799 0.3419 0.3066 0.3496 0.3662 0.3421 -0.3172 -0.339…	409 1113 2058 2757 8823 9017 10804 12150 17126 17216 23379 24520 24640 25201 25330 26589 26719 28014 29059 29598 31534 32210 35145 35343 37682 38034 39061 39194	0.1248 0.2082 0.2660 0.3199 0.1958 0.2133 0.1828 0.1570 0.0363 0.0341 -0.1154 -0.1423 -0.1437 -0.1539 -0.1531 -0.1757 -0.1704 -0.1888 -0.1969 -0.1904 -0.2088 -0.1930 -0.2156 -0.1706 -0.1588 -0.0951 -0.0347 0.0494	2757	0.3254
none	real	descending	Signal2Noise	1000	FALSE	TRUE	FALSE	DA_neurons_rpkm.rnk	targets_neuronalcells_analysis.cls	gene_sets.gmt#KEGG_GLYCOSAMINOGLYCAN_BIOSYNTHESIS_HEPARAN_SULFATE	0.3704	0.9335	0.5631	1	0.999	-0.3305 0.5640 0.4009 0.3365 0.5243 0.2685 0.4537 -0.3958 0.5549 -0.4415 -0.3731 -0.2767 -0.5121 -0.2442 -0.3468 0.3809 0.4059 0.3302 -0.2960 0.3051 0.3131 0.3154 0.3603 -0.2520 0.2934 0.4378 -0.2976 -0.4732 0.3163 0.4429 -0.4036 -0.3506 0.5160 0.2958 -0.3967 0.3697 0.3925 -0.4214 -0.3120 -0.3615 -0.4482 -0.2954 0.4021 -0.3613 -0.3306 0.2773 0.4336 -0.4387 0.4154 -0.3165 -0.3741 0.4580 0.4933 0.3…	147 1144 1406 3287 4072 4579 4994 5720 8976 9484 10504 25493 26258 27755 28210 29273 30618 30898 31631 32285 33747 34133 35795 35985 37315 40638	0.1325 0.1896 0.2591 0.2661 0.2932 0.3232 0.3528 0.3704 0.3097 0.3133 0.3002 -0.0601 -0.0731 -0.0996 -0.0993 -0.1103 -0.1231 -0.1091 -0.1031 -0.0924 -0.0948 -0.0695 -0.0664 -0.0266 -0.0057 0.0143	5720	0.1981
none	real	descending	Signal2Noise	1000	FALSE	TRUE	FALSE	DA_neurons_rpkm.rnk	targets_neuronalcells_analysis.cls	gene_sets.gmt#KEGG_AMYOTROPHIC_LATERAL_SCLEROSIS_ALS	0.3232	0.945	0.5505	1	0.999	0.3777 0.4004 -0.3786 0.3702 0.3050 -0.3590 0.3835 0.2895 0.3792 -0.3051 -0.2425 0.2587 0.2662 -0.3133 0.4115 0.3418 -0.3157 -0.3439 0.3186 -0.3606 -0.3433 0.2614 -0.3382 0.3693 -0.3236 -0.3501 0.3240 -0.3218 -0.2941 0.4284 -0.4161 -0.3780 -0.2864 -0.2734 -0.3619 -0.4037 -0.3185 0.3688 0.2998 0.3680 0.3620 -0.3113 0.3951 0.3183 -0.3123 -0.2756 -0.2654 0.4476 0.2549 -0.4049 -0.3338 0.3796 -0.3092 …	215 542 616 836 1029 2797 3058 3080 3406 4434 4704 5098 5921 6541 7255 7314 7397 8924 9684 11164 11556 14118 16146 17379 17745 24387 25233 25474 26901 26946 27490 28328 28349 30049 30123 30484 32143 32357 32362 32565 33240 33305 33359 33968 35325 37383 38805 39227 39955 40193 40208 40393	0.0588 0.1032 0.1519 0.1928 0.2310 0.2174 0.2389 0.2661 0.2844 0.2816 0.2961 0.3064 0.3037 0.3041 0.3003 0.3121 0.3232 0.2956 0.2848 0.2535 0.2479 0.1857 0.1365 0.1066 0.0977 -0.0635 -0.0825 -0.0866 -0.1175 -0.1148 -0.1233 -0.1377 -0.1322 -0.1645 -0.1572 -0.1562 -0.1832 -0.1748 -0.1612 -0.1521 -0.1528 -0.1387 -0.1241 -0.1216 -0.1339 -0.1565 -0.1571 -0.1308 -0.1063 -0.0672 -0.0226 0.0203	7397	0.1444
none	real	descending	Signal2Noise	1000	FALSE	TRUE	FALSE	DA_neurons_rpkm.rnk	targets_neuronalcells_analysis.cls	gene_sets.gmt#KEGG_PEROXISOME	0.3352	0.9512	0.5782	1	0.999	0.3133 -0.2947 -0.3362 -0.3370 0.3444 0.2350 -0.2500 -0.4185 -0.2986 0.3280 -0.2425 0.4237 0.4066 -0.3208 -0.3949 0.3729 0.2761 -0.2408 0.3291 0.2869 0.4816 -0.3939 0.3328 -0.2824 -0.3374 -0.2835 -0.3477 0.3090 0.2603 0.2818 -0.2986 0.2456 -0.2117 0.2893 -0.3273 0.3232 -0.3653 0.3775 0.3463 -0.5268 0.3345 -0.4740 0.3954 -0.4207 -0.3679 -0.4167 0.2658 0.2602 0.2797 0.2846 -0.3309 -0.2722 -0.3288 -…	946 1354 1447 1712 1913 1976 2074 3474 3916 4057 4493 5100 5317 5432 5468 5593 5760 5813 5895 5968 6198 6210 6497 6876 7397 8144 8253 8737 8762 8922 10088 10626 10836 11326 11927 12304 12653 15448 16461 22429 23257 24566 24591 24729 24801 25462 25766 26706 27001 27500 27953 28681 29387 30060 30324 31151 31399 31827 31995 32038 32363 32692 33019 33219 33262 33955 34034 34120 34175 34427 34855 3524…	0.0148 0.0383 0.0686 0.0928 0.1174 0.1449 0.1711 0.1592 0.1691 0.1857 0.1938 0.1959 0.2070 0.2203 0.2353 0.2480 0.2591 0.2728 0.2857 0.2986 0.3070 0.3206 0.3269 0.3301 0.3285 0.3200 0.3267 0.3233 0.3311 0.3352 0.3127 0.3045 0.3040 0.2958 0.2840 0.2771 0.2704 0.2025 0.1779 0.0329 0.0128 -0.0186 -0.0187 -0.0214 -0.0224 -0.0369 -0.0425 -0.0624 -0.0662 -0.0744 -0.0808 -0.0929 -0.1034 -0.1121 -0.1105 …	8922	0.1043
none	real	descending	Signal2Noise	1000	FALSE	TRUE	FALSE	DA_neurons_rpkm.rnk	targets_neuronalcells_analysis.cls	gene_sets.gmt#KEGG_HUNTINGTONS_DISEASE	0.4103	0.9699	0.5538	1	0.999	0.2611 -0.4014 -0.5285 -0.3843 0.3793 -0.3873 -0.4589 -0.2947 -0.3803 0.4138 -0.2165 0.4842 0.5896 0.2519 -0.2959 0.5397 0.3399 -0.3491 0.5063 0.3462 0.5955 -0.5900 0.3124 -0.2225 -0.4668 -0.4543 -0.2952 0.3514 -0.3515 -0.2525 -0.2882 -0.3310 -0.3998 -0.3690 -0.3890 0.2479 -0.4047 0.5781 0.5401 -0.4667 0.5489 -0.2683 0.3767 -0.4101 -0.3052 -0.6150 -0.3115 0.3954 -0.2116 0.2088 -0.4500 -0.4422 -0.…	604 1105 1172 1367 1453 1460 1591 1886 1932 1956 2033 2041 2136 2214 2305 2390 2643 2777 2982 3023 3056 3080 3293 3340 3406 3598 3626 3690 3865 3923 3951 3976 3993 4157 4253 4339 4357 4417 4422 4474 4647 5159 5251 5296 5341 5356 5459 5514 5518 5635 5736 5842 5853 5938 6021 6066 6262 6317 6430 6573 6624 6713 6773 7008 7045 7121 7196 7239 7376 7397 7483 7560 7731 7737 7747 7871 8057 8099 8167 8230 …	0.0020 0.0037 0.0155 0.0237 0.0342 0.0466 0.0556 0.0598 0.0700 0.0807 0.0900 0.1009 0.1095 0.1183 0.1266 0.1349 0.1386 0.1451 0.1494 0.1576 0.1660 0.1746 0.1782 0.1858 0.1929 0.1966 0.2043 0.2111 0.2149 0.2214 0.2287 0.2359 0.2434 0.2470 0.2522 0.2575 0.2645 0.2703 0.2775 0.2835 0.2863 0.2803 0.2845 0.2898 0.2950 0.3009 0.3046 0.3093 0.3154 0.3185 0.3220 0.3252 0.3307 0.3344 0.3380 0.3425 0.3430 …	9533	0.088
none	real	descending	Signal2Noise	1000	FALSE	TRUE	FALSE	DA_neurons_rpkm.rnk	targets_neuronalcells_analysis.cls	gene_sets.gmt#KEGG_VIBRIO_CHOLERAE_INFECTION	0.3656	0.993	0.476	1	0.999	0.5464 -0.3485 -0.4678 -0.5419 -0.4293 0.2869 -0.4143 -0.3877 -0.3856 0.4161 -0.6050 0.2947 -0.3329 -0.3822 0.2537 -0.3086 -0.4741 -0.4526 -0.4310 -0.3900 0.3107 -0.2960 -0.4708 -0.3077 0.2480 0.3279 0.2395 -0.2435 0.4028 0.2534 0.4132 -0.4244 -0.4673 0.3814 0.3135 0.3016 0.3104 -0.2998 0.5284 -0.4076 0.3742 0.2867 -0.3016 0.3495 -0.3909 -0.2991 -0.4592 0.3388 0.4033 -0.4223 0.4161 -0.3151 -0.467…	134 136 516 628 1074 1106 1741 2480 2925 3300 3301 3384 3553 4042 7389 7525 7784 8564 10077 11407 11643 11814 11898 12826 15173 15197 17334 17572 19035 28402 29885 30223 30669 31085 31160 31185 31600 32202 32355 32608 33217 33425 34870 35027 35272 36779 37162 37323 37478 38931 39038 39261 40044 41216	0.0557 0.1145 0.1495 0.1891 0.2138 0.2483 0.2629 0.2710 0.2842 0.2976 0.3200 0.3401 0.3576 0.3656 0.2953 0.3027 0.3066 0.2963 0.2653 0.2366 0.2340 0.2328 0.2336 0.2126 0.1556 0.1551 0.1032 0.0974 0.0619 -0.1604 -0.1891 -0.1895 -0.1918 -0.1927 -0.1852 -0.1764 -0.1764 -0.1798 -0.1720 -0.1662 -0.1680 -0.1596 -0.1783 -0.1654 -0.1541 -0.1695 -0.1565 -0.1376 -0.1181 -0.1241 -0.0970 -0.0715 -0.0543 0.00…	4042	0.2609
none	real	descending	Signal2Noise	1000	FALSE	TRUE	FALSE	DA_neurons_rpkm.rnk	targets_neuronalcells_analysis.cls	gene_sets.gmt#KEGG_BETA_ALANINE_METABOLISM	0.3733	0.9971	0.4442	1	0.999	0.4572 -0.4558 -0.3268 0.3458 0.3686 0.4302 -0.3977 0.4397 -0.4747 -0.3764 0.3264 0.4414 0.4240 0.3578 -0.3584 0.3254 -0.4308 -0.2978 0.3456 0.3125 0.2950 -0.4926 0.3084 -0.4309 -0.4093 -0.4834 -0.3303 -0.3445 -0.3986 -0.2818 -0.3331 0.3242 -0.4260 -0.3569 -0.3933 0.3432 -0.3321 0.3024 -0.2951 -0.3453 0.4092 -0.4417 -0.3150 -0.3134 0.3187 -0.3859 -0.3905 0.2791 0.3011 0.3703 -0.2695 -0.5000 0.372…	8 2094 2946 3049 3523 5432 9017 9079 12251 24520 25330 25746 27557 28014 29158 32363 35145 35868 36600 37587 37682 40935	0.2160 0.2354 0.2746 0.3306 0.3733 0.3665 0.2988 0.3164 0.2450 -0.0519 -0.0682 -0.0739 -0.1079 -0.1076 -0.1199 -0.1690 -0.1941 -0.1648 -0.1311 -0.0959 -0.0384 0.0071	3523	0.2852
none	real	descending	Signal2Noise	1000	FALSE	TRUE	FALSE	DA_neurons_rpkm.rnk	targets_neuronalcells_analysis.cls	gene_sets.gmt#KEGG_AXON_GUIDANCE	0.3417	0.9997	0.4738	1	0.999	0.2721 0.2702 0.2762 0.3314 -0.3531 0.3803 0.3754 -0.2495 0.2949 -0.3640 -0.3083 -0.3244 -0.3716 0.2679 0.4547 -0.3488 -0.2546 0.2567 -0.4386 -0.4506 -0.4111 0.2442 0.2643 0.2706 0.3380 0.4010 0.4612 -0.2787 -0.3132 -0.2922 -0.2937 0.3032 -0.2602 -0.2514 0.3586 -0.3614 0.3559 -0.4636 -0.3399 0.3642 -0.3254 -0.2775 0.2966 0.2772 0.3725 0.3311 -0.3718 -0.3929 0.3057 0.2445 -0.2791 0.3484 0.4255 0.3…	169 186 281 325 366 498 542 642 657 1029 1082 1122 1306 1363 1794 1867 2152 2306 2318 3027 3328 3955 4122 4182 4636 4657 5270 5601 5660 5678 5818 5921 5936 6020 6221 6344 6395 6446 6477 6509 6516 6847 7028 7582 8130 9295 9363 10072 10453 10565 11208 11268 11689 11933 12025 12679 13634 13686 13688 13779 14079 14590 17379 21080 24479 24509 24749 26548 27461 27490 28708 28730 28816 28847 28906 29438…	0.0214 0.0460 0.0668 0.0882 0.1091 0.1262 0.1452 0.1618 0.1804 0.1878 0.2027 0.2176 0.2283 0.2419 0.2449 0.2565 0.2622 0.2707 0.2825 0.2760 0.2789 0.2728 0.2776 0.2850 0.2821 0.2898 0.2823 0.2812 0.2867 0.2932 0.2966 0.3007 0.3070 0.3115 0.3128 0.3159 0.3208 0.3255 0.3308 0.3359 0.3417 0.3392 0.3402 0.3316 0.3226 0.2975 0.2991 0.2845 0.2776 0.2771 0.2632 0.2635 0.2547 0.2500 0.2489 0.2338 0.2109 …	6516	0.1714
none	real	descending	Signal2Noise	1000	FALSE	TRUE	FALSE	DA_neurons_rpkm.rnk	targets_neuronalcells_analysis.cls	gene_sets.gmt#KEGG_SYSTEMIC_LUPUS_ERYTHEMATOSUS	0.3402	1.0144	0.4087	1	0.999	-0.3726 0.3003 0.4259 -0.3682 0.3808 0.2331 -0.3584 -0.2532 -0.3433 -0.4733 -0.2562 -0.2353 -0.3154 0.3676 -0.2836 0.3621 0.3281 0.5212 -0.2713 0.3740 0.3308 -0.2801 0.5164 0.3304 -0.3770 -0.2812 0.3240 -0.4932 -0.4481 0.2624 -0.2588 -0.3719 0.3343 -0.4081 -0.4261 -0.3542 -0.2968 0.3055 -0.3658 -0.3571 -0.4487 -0.3898 -0.4227 -0.3945 0.2493 0.2219 0.3873 0.2924 0.3041 -0.2992 -0.3385 -0.4602 0.33…	42 72 394 437 683 749 823 1034 1038 1317 1513 2130 2137 2177 2189 2197 2260 2633 2672 2965 3080 3280 3649 3813 4531 5302 6218 6559 6641 6693 7351 8103 8245 9542 9883 10180 10539 10579 10920 10950 11697 12614 12802 14070 14502 14513 14528 14533 14534 14538 14541 14847 14848 14883 15036 15038 16360 16366 17745 19485 19798 19802 19807 19808 20935 20941 21088 21089 21114 21281 21282 21285 21287 22075…	0.0368 0.0705 0.0880 0.1116 0.1276 0.1473 0.1663 0.1803 0.1993 0.2102 0.2222 0.2220 0.2366 0.2502 0.2645 0.2789 0.2918 0.2962 0.3086 0.3141 0.3237 0.3309 0.3332 0.3402 0.3324 0.3223 0.3073 0.3059 0.3106 0.3161 0.3060 0.2928 0.2943 0.2663 0.2612 0.2570 0.2509 0.2525 0.2465 0.2481 0.2316 0.2102 0.2065 0.1757 0.1652 0.1650 0.1646 0.1645 0.1645 0.1645 0.1644 0.1570 0.1570 0.1562 0.1525 0.1524 0.1203 …	3813	0.2715
none	real	descending	Signal2Noise	1000	FALSE	TRUE	FALSE	DA_neurons_rpkm.rnk	targets_neuronalcells_analysis.cls	gene_sets.gmt#KEGG_ALZHEIMERS_DISEASE	0.4536	1.0504	0.4689	1	0.997	0.2796 -0.4582 -0.5362 -0.4218 0.3277 -0.3647 -0.4275 -0.3365 -0.4257 0.4918 -0.3021 0.5062 0.6225 0.2597 -0.2372 0.4857 0.2911 -0.3396 0.4699 0.2271 0.6102 -0.5906 0.2998 -0.2250 -0.4483 -0.4197 -0.2175 0.4527 -0.3397 -0.2978 -0.3328 -0.2774 -0.4821 -0.3174 -0.3447 0.2499 -0.3813 0.5558 0.5539 -0.4869 0.5650 -0.3716 0.4395 -0.4716 -0.2943 -0.6226 -0.4058 0.3275 -0.1941 0.2182 -0.4542 -0.4397 -0.…	62 542 732 834 873 1029 1453 1460 1591 1886 1932 1956 2033 2041 2136 2390 2551 2777 2787 2797 2982 3056 3080 3293 3406 3598 3626 3720 3865 3923 3951 3976 3993 4000 4157 4253 4295 4339 4357 4474 4586 4647 4657 4886 5159 5251 5341 5356 5459 5514 5518 5635 5736 5853 5921 5938 6066 6170 6262 6317 6430 6477 6573 6624 6713 6847 7008 7045 7376 7483 7560 7731 7737 7871 8057 8099 8121 8167 8230 8420 8435 …	0.0257 0.0319 0.0438 0.0572 0.0720 0.0829 0.0857 0.0986 0.1081 0.1129 0.1235 0.1347 0.1444 0.1558 0.1648 0.1694 0.1760 0.1806 0.1904 0.2002 0.2054 0.2132 0.2221 0.2261 0.2324 0.2365 0.2446 0.2509 0.2557 0.2626 0.2702 0.2778 0.2855 0.2935 0.2977 0.3032 0.3100 0.3166 0.3239 0.3285 0.3332 0.3391 0.3461 0.3476 0.3477 0.3522 0.3565 0.3627 0.3667 0.3717 0.3780 0.3814 0.3851 0.3883 0.3926 0.3981 0.4008 …	8435	0.1163
none	real	descending	Signal2Noise	1000	FALSE	TRUE	FALSE	DA_neurons_rpkm.rnk	targets_neuronalcells_analysis.cls	gene_sets.gmt#KEGG_AUTOIMMUNE_THYROID_DISEASE	0.4245	1.0581	0.3696	1	0.997	-0.4362 -0.5647 -0.2872 -0.3939 -0.5080 0.4485 -0.3065 0.3000 -0.5929 0.5180 0.5580 -0.4572 0.3488 0.2937 -0.5438 0.2417 0.4368 0.5104 0.3384 0.5022 0.3076 -0.3022 0.5013 0.3459 0.2790 -0.3120 0.3146 0.4860 -0.3625 -0.3454 0.5025 -0.3779 -0.4182 -0.3810 0.4115 -0.4231 -0.2899 0.2309 0.3111 -0.4422 -0.2645 0.3719 -0.2753 0.3818 -0.2313 0.3102 0.4099 0.3961 -0.4444 0.4050 0.2693 -0.4260 -0.3087 -0.…	994 2516 2790 3117 3649 10920 12896 14519 15443 15462 15464 15465 15466 17741 20935 20941 21088 21089 21114 21281 21282 21285 21287 23316 23317 23318 23319 23320 23697 23700 23701 23744 23746 23747 23748 23749 23750 23774 23775 26555 26690 26795 27046 27161 28245 28625 29019 31556 34391 34626 37013 37753	0.1189 0.1826 0.2721 0.3545 0.4245 0.2648 0.2225 0.1831 0.1607 0.1602 0.1602 0.1602 0.1602 0.1050 0.0274 0.0273 0.0238 0.0238 0.0232 0.0192 0.0192 0.0191 0.0191 -0.0302 -0.0302 -0.0302 -0.0302 -0.0302 -0.0393 -0.0393 -0.0393 -0.0404 -0.0404 -0.0404 -0.0404 -0.0404 -0.0404 -0.0409 -0.0409 -0.0978 -0.0897 -0.0805 -0.0737 -0.0630 -0.0702 -0.0583 -0.0446 -0.0670 -0.0759 -0.0196 0.0077 0.0844	3649	0.2794
none	real	descending	Signal2Noise	1000	FALSE	TRUE	FALSE	DA_neurons_rpkm.rnk	targets_neuronalcells_analysis.cls	gene_sets.gmt#KEGG_TYPE_II_DIABETES_MELLITUS	0.3878	1.0729	0.3715	1	0.997	0.5196 0.3069 -0.3986 0.2982 -0.3360 0.3448 0.3988 -0.3791 0.2624 0.2713 -0.4042 -0.2506 -0.2600 -0.3880 0.4250 -0.3528 -0.3829 -0.5606 -0.4188 -0.5338 -0.4627 -0.2968 -0.4472 0.3125 0.3232 0.4005 0.4063 0.3106 0.3051 -0.2987 -0.3274 0.3601 -0.3520 0.3511 0.4268 -0.3401 0.4415 -0.4437 -0.3037 0.4618 0.4059 0.2862 0.3657 0.3703 0.2848 -0.2532 -0.4736 -0.3497 0.4757 0.3178 0.3496 0.4317 0.2958 0.32…	62 268 310 609 1429 1772 2039 2662 3479 3588 4098 6847 7126 7883 8695 9614 11640 11912 12671 13269 17745 20264 24056 25644 25812 26014 27226 27456 27577 28540 28708 28966 29094 29622 31448 34481 34806 34981 35359 36199 36830 38602 39218 39670 40054 41128	0.0819 0.1412 0.2025 0.2488 0.2693 0.2984 0.3274 0.3438 0.3513 0.3756 0.3878 0.3363 0.3441 0.3383 0.3290 0.3148 0.2697 0.2665 0.2503 0.2371 0.1284 0.0673 -0.0248 -0.0612 -0.0630 -0.0653 -0.0902 -0.0910 -0.0889 -0.1056 -0.1028 -0.1016 -0.0971 -0.1013 -0.1333 -0.1875 -0.1750 -0.1583 -0.1457 -0.1416 -0.1302 -0.1389 -0.1155 -0.0845 -0.0483 0.0025	4098	0.258
none	real	descending	Signal2Noise	1000	FALSE	TRUE	FALSE	DA_neurons_rpkm.rnk	targets_neuronalcells_analysis.cls	gene_sets.gmt#KEGG_CARDIAC_MUSCLE_CONTRACTION	0.4087	1.0741	0.3436	1	0.997	0.3668 -0.3344 -0.3678 -0.4024 -0.2550 -0.3387 -0.3573 -0.4144 -0.3201 0.2820 -0.3619 0.3481 0.4286 0.3164 0.3611 0.4219 0.2667 0.2473 -0.2826 -0.3035 0.4251 -0.4770 0.3855 0.4025 -0.4070 -0.3670 0.4322 0.3128 -0.3736 -0.4039 0.2769 -0.3381 -0.3969 -0.3312 0.3142 -0.4773 -0.2995 0.4027 0.3687 -0.2667 0.4430 -0.3388 0.2973 -0.3307 0.3318 -0.4546 -0.4328 -0.3010 0.3358 -0.3156 -0.3873 -0.3942 -0.30…	62 92 462 621 1112 1143 1460 1956 2033 2098 2136 2390 2777 2932 2982 3056 3865 3993 4157 4244 4667 5014 5306 5459 5853 6093 6262 7008 7045 7321 7731 8435 8695 10262 10374 10939 11211 11271 11835 13270 13629 13722 15185 15401 17902 18613 20908 24464 24695 26486 27074 30356 30881 31754 32868 33211 33515 34166 34464 35091 35136 36826 37448 38025 38093 38371 38753 38918 39063 39567 39616 39740 40891	0.0487 0.0953 0.1207 0.1489 0.1635 0.1890 0.2054 0.2151 0.2346 0.2541 0.2741 0.2879 0.2970 0.3114 0.3281 0.3440 0.3398 0.3518 0.3625 0.3749 0.3780 0.3824 0.3875 0.3956 0.3972 0.4020 0.4082 0.3990 0.4070 0.4087 0.4066 0.3962 0.3962 0.3622 0.3634 0.3529 0.3492 0.3506 0.3391 0.3050 0.2968 0.2950 0.2595 0.2543 0.1935 0.1763 0.1205 0.0343 0.0291 -0.0124 -0.0241 -0.0978 -0.1039 -0.1172 -0.1349 -0.1334 …	7321	0.1467
none	real	descending	Signal2Noise	1000	FALSE	TRUE	FALSE	DA_neurons_rpkm.rnk	targets_neuronalcells_analysis.cls	gene_sets.gmt#KEGG_VASOPRESSIN_REGULATED_WATER_REABSORPTION	0.3749	1.0908	0.2852	1	0.996	0.3786 0.2890 -0.3643 -0.3810 -0.3505 0.3413 0.3912 -0.3067 -0.3309 -0.2180 -0.2727 -0.3383 -0.3418 -0.2723 0.3130 -0.3468 -0.3348 -0.3785 -0.3211 -0.3983 -0.4222 -0.2587 -0.2890 -0.2509 0.3458 0.4144 0.4359 0.2510 -0.2555 0.3259 0.3578 -0.4171 -0.4036 0.2511 0.3323 -0.3597 0.3342 -0.4158 0.3613 0.3445 0.3595 0.3710 0.3627 0.4200 -0.2583 0.2937 -0.3572 0.3621 0.3677 -0.2528 0.3151 0.2865 0.2158 0…	516 1053 1172 1780 1977 2948 2972 3023 3921 4382 5481 6476 7003 7196 7389 7784 8378 8467 9458 9612 10155 10318 10695 10847 11407 11643 12305 13860 16903 23713 26946 28020 28894 29064 29885 29939 33425 34226 35926 36193 36617 37541 39998 40840	0.0561 0.0986 0.1491 0.1807 0.2203 0.2338 0.2702 0.3054 0.3150 0.3329 0.3305 0.3267 0.3323 0.3454 0.3577 0.3640 0.3635 0.3749 0.3615 0.3679 0.3634 0.3677 0.3658 0.3690 0.3609 0.3602 0.3475 0.3103 0.2365 0.0711 -0.0024 -0.0214 -0.0336 -0.0283 -0.0369 -0.0268 -0.0906 -0.0867 -0.0987 -0.0749 -0.0532 -0.0391 -0.0432 0.0094	8467	0.1155
none	real	descending	Signal2Noise	1000	FALSE	TRUE	FALSE	DA_neurons_rpkm.rnk	targets_neuronalcells_analysis.cls	gene_sets.gmt#KEGG_BUTANOATE_METABOLISM	0.4695	1.0973	0.3585	1	0.994	-0.3006 -0.2845 -0.3530 -0.4224 0.4823 -0.3164 0.3269 -0.4558 -0.2811 0.3748 0.3264 0.4975 0.4764 -0.3992 -0.4125 0.5048 0.4596 -0.3065 0.4456 0.3517 0.5806 -0.5215 0.4951 0.3232 -0.4601 -0.4003 -0.3651 0.3342 0.2848 -0.2296 -0.3985 -0.2893 -0.2929 0.2737 -0.4218 0.3545 -0.4389 0.3994 0.3971 -0.4915 0.4066 -0.5728 0.4066 -0.4667 -0.3700 -0.5622 -0.3467 -0.2715 0.3181 -0.2827 -0.4237 -0.3005 -0.45…	8 197 721 2094 2505 2946 3049 5933 6210 6321 6997 8665 9017 10330 14073 22401 24133 24520 24592 24692 25330 25746 27320 27899 28014 29538 30039 32363 33370 35145 35426 35927 38448 39469	0.1642 0.2631 0.3276 0.3474 0.3866 0.4214 0.4635 0.4211 0.4405 0.4633 0.4695 0.4450 0.4512 0.4293 0.3387 0.1366 0.0946 0.0857 0.0848 0.0835 0.0706 0.0638 0.0326 0.0270 0.0329 0.0087 0.0108 -0.0238 -0.0229 -0.0337 -0.0070 0.0167 0.0065 0.0427	6997	0.1563
none	real	descending	Signal2Noise	1000	FALSE	TRUE	FALSE	DA_neurons_rpkm.rnk	targets_neuronalcells_analysis.cls	gene_sets.gmt#KEGG_OXIDATIVE_PHOSPHORYLATION	0.6175	1.1308	0.4053	1	0.99	0.2744 -0.5712 -0.7227 -0.5070 0.4528 -0.5421 -0.5757 -0.3444 -0.4641 0.5844 -0.2849 0.6471 0.7336 0.3603 -0.3135 0.6940 0.4867 -0.4623 0.6603 0.4136 0.7764 -0.7657 0.4130 -0.2990 -0.6204 -0.5716 -0.3645 0.5126 -0.4633 -0.2140 -0.4855 -0.4203 -0.5208 -0.5275 -0.4931 0.3548 -0.5528 0.7097 0.7026 -0.6393 0.7094 -0.2998 0.5758 -0.5270 -0.3272 -0.7795 -0.4636 0.4766 -0.3564 -0.3061 -0.6425 -0.5222 -0…	136 1106 1453 1460 1591 1741 1886 1932 1956 2033 2041 2136 2243 2390 2480 2637 2777 2982 3056 3293 3300 3301 3384 3553 3598 3626 3865 3923 3951 3976 3993 4042 4147 4157 4221 4253 4339 4344 4357 4474 4647 5101 5159 5251 5341 5356 5459 5514 5518 5635 5736 5853 5938 6066 6262 6317 6430 6573 7008 7045 7376 7483 7525 7560 7731 7737 7871 8057 8077 8099 8167 8230 8420 8435 8564 9080 9364 9370 9533 10077…	0.0304 0.0270 0.0370 0.0552 0.0698 0.0834 0.0966 0.1121 0.1280 0.1424 0.1584 0.1720 0.1850 0.1966 0.2093 0.2200 0.2307 0.2393 0.2510 0.2581 0.2708 0.2837 0.2944 0.3026 0.3138 0.3254 0.3314 0.3416 0.3525 0.3634 0.3744 0.3846 0.3933 0.4042 0.4137 0.4240 0.4327 0.4434 0.4539 0.4616 0.4677 0.4662 0.4743 0.4814 0.4884 0.4972 0.5038 0.5114 0.5202 0.5262 0.5324 0.5380 0.5443 0.5493 0.5523 0.5587 0.5636 …	8564	0.1129
none	real	descending	Signal2Noise	1000	FALSE	TRUE	FALSE	DA_neurons_rpkm.rnk	targets_neuronalcells_analysis.cls	gene_sets.gmt#KEGG_PARKINSONS_DISEASE	0.6245	1.1556	0.3582	1	0.988	0.3043 -0.4942 -0.7394 -0.5077 0.4712 -0.5299 -0.5011 -0.3608 -0.4493 0.5635 0.1669 0.6317 0.7373 0.2671 -0.2887 0.7055 0.5129 -0.4832 0.6593 0.3915 0.7380 -0.7465 0.4230 -0.2041 -0.5912 -0.5554 -0.3015 0.4964 -0.4547 -0.1935 -0.4818 -0.4326 -0.5426 -0.4782 -0.4567 0.2476 -0.5306 0.6412 0.7058 -0.5735 0.7231 -0.2818 0.6120 -0.4339 -0.3503 -0.7630 -0.4719 0.4955 -0.3396 -0.3202 -0.6488 -0.4458 -0.…	309 1453 1460 1591 1687 1886 1932 1956 2033 2041 2136 2214 2390 2777 2982 3056 3293 3587 3598 3626 3834 3865 3923 3951 3976 3993 4151 4157 4253 4295 4339 4357 4417 4474 4647 4893 5159 5251 5341 5356 5459 5514 5518 5635 5736 5781 5853 5938 6021 6066 6241 6262 6317 6430 6573 6905 7008 7045 7085 7121 7275 7376 7483 7560 7731 7737 7871 8057 8099 8146 8167 8230 8329 8420 8435 8644 9013 9080 9364 9533 …	0.0229 0.0147 0.0341 0.0499 0.0661 0.0791 0.0956 0.1126 0.1281 0.1452 0.1598 0.1746 0.1865 0.1921 0.2016 0.2141 0.2221 0.2281 0.2409 0.2533 0.2608 0.2726 0.2836 0.2952 0.3069 0.3187 0.3268 0.3385 0.3479 0.3586 0.3690 0.3801 0.3900 0.3999 0.4066 0.4112 0.4148 0.4226 0.4302 0.4396 0.4467 0.4549 0.4644 0.4709 0.4776 0.4857 0.4929 0.4997 0.5065 0.5140 0.5181 0.5260 0.5329 0.5382 0.5426 0.5419 0.5467 …	8644	0.1106
none	real	descending	Signal2Noise	1000	FALSE	TRUE	FALSE	DA_neurons_rpkm.rnk	targets_neuronalcells_analysis.cls	gene_sets.gmt#KEGG_RIBOSOME	0.7736	1.2018	0.2696	1	0.977	-0.4507 -0.6531 -0.7652 -0.6438 0.7052 -0.6670 -0.7305 0.4048 -0.2936 0.5366 -0.2203 0.7553 0.8406 0.6424 -0.4119 0.8442 0.6299 -0.1819 0.8392 0.7075 0.8302 -0.8738 0.6659 -0.5730 -0.7808 -0.7831 -0.3056 0.6102 -0.5947 -0.1939 -0.6295 -0.5235 -0.7357 -0.7963 -0.6877 0.5671 -0.4749 0.7429 0.8317 -0.5981 0.8031 -0.4027 0.6069 -0.6976 0.2635 -0.8768 -0.6538 0.5492 -0.4860 -0.4412 -0.8036 -0.7532 -0.…	755 838 1077 1103 1350 1362 1365 1408 1483 1623 1692 1755 1771 1914 2060 2188 2213 2237 2251 2256 2280 2335 2396 2403 2460 2479 2514 2520 2522 2639 2703 2742 2809 2855 2947 3024 3088 3090 3094 3152 3218 3219 3254 3325 3389 3511 3558 3589 3602 3639 3661 3694 3815 3820 3824 3864 3909 4161 4171 4449 4513 4641 4663 4677 5806 5819 6083 6091 6660 6786 6808 7229 7328 7888 9005 9229 10008 10131 11402 125…	0.0035 0.0227 0.0363 0.0550 0.0670 0.0846 0.1025 0.1192 0.1348 0.1482 0.1632 0.1781 0.1940 0.2065 0.2183 0.2302 0.2446 0.2589 0.2734 0.2881 0.3022 0.3155 0.3284 0.3426 0.3555 0.3693 0.3825 0.3965 0.4106 0.4215 0.4336 0.4463 0.4581 0.4703 0.4811 0.4922 0.5033 0.5160 0.5286 0.5398 0.5506 0.5630 0.5745 0.5851 0.5956 0.6046 0.6152 0.6262 0.6376 0.6484 0.6594 0.6702 0.6785 0.6897 0.7009 0.7111 0.7212 …	6808	0.1618
none	real	descending	Signal2Noise	1000	FALSE	TRUE	FALSE	DA_neurons_rpkm.rnk	targets_neuronalcells_analysis.cls	gene_sets.gmt#KEGG_NEUROACTIVE_LIGAND_RECEPTOR_INTERACTION	0.4154	1.2416	0.1152	1	0.965	-0.2743 0.3256 0.2968 -0.2938 0.2987 0.2903 0.3802 -0.3142 0.3063 -0.3684 0.2744 -0.3282 -0.2597 0.3645 0.3515 -0.2949 -0.2976 0.3572 -0.2863 -0.3461 -0.3278 0.2732 0.3859 0.2923 0.3682 0.3670 0.4315 0.2795 -0.3708 0.3655 0.2839 -0.2980 -0.2920 -0.2956 0.2874 -0.3959 0.4125 -0.3312 -0.3071 -0.2733 -0.2520 0.3085 0.3311 0.2672 -0.2235 0.3209 0.3199 0.2981 0.3911 0.3744 -0.3034 -0.2934 0.4121 0.366…	4 52 66 85 89 118 141 149 152 205 215 219 279 297 316 351 358 395 443 449 491 511 529 533 604 701 790 803 805 871 994 1021 1040 1126 1159 1164 1182 1226 1252 1276 1305 1308 1509 1574 1853 1923 2290 2325 2343 2395 2445 2815 2894 2985 3031 3080 3135 3200 3406 3408 3424 3504 3627 3642 3643 3795 3797 3827 3881 4035 4136 4181 4570 4584 4672 4960 4993 5203 5544 5550 5894 6004 6154 6165 6193 6347 6645 6…	0.0174 0.0294 0.0416 0.0534 0.0655 0.0763 0.0870 0.0980 0.1091 0.1182 0.1283 0.1386 0.1469 0.1561 0.1653 0.1738 0.1829 0.1912 0.1990 0.2077 0.2154 0.2235 0.2316 0.2400 0.2465 0.2520 0.2575 0.2648 0.2723 0.2781 0.2822 0.2886 0.2951 0.2997 0.3056 0.3122 0.3184 0.3239 0.3297 0.3357 0.3414 0.3477 0.3489 0.3534 0.3522 0.3561 0.3524 0.3567 0.3614 0.3652 0.3690 0.3647 0.3675 0.3699 0.3733 0.3766 0.3797 …	4181	0.255
none	real	descending	Signal2Noise	1000	FALSE	TRUE	FALSE	DA_neurons_rpkm.rnk	targets_neuronalcells_analysis.cls	gene_sets.gmt#KEGG_LONG_TERM_POTENTIATION	0.4261	1.2642	0.099	1	0.959	0.4227 0.3930 -0.4627 -0.2851 -0.3152 -0.2566 0.4166 -0.3109 0.3028 -0.2323 -0.3245 -0.2510 -0.2830 -0.3123 0.4362 -0.2557 -0.3106 -0.4024 -0.2757 -0.4777 -0.4079 -0.2412 -0.2994 0.3114 0.2833 0.3743 0.3843 0.2399 0.2784 0.3545 -0.3127 -0.3113 -0.3195 0.2812 0.3171 -0.3981 0.3205 -0.3648 0.3780 0.3360 0.3311 0.3024 0.3904 0.4188 -0.2937 0.2795 -0.3739 0.3236 0.3556 -0.3182 -0.3421 0.3789 0.2408 0…	114 134 215 516 542 604 873 1029 1728 2274 2551 2723 3080 3406 3720 5921 6587 6624 6713 6847 7389 7764 7920 8121 8695 8783 8882 8924 9102 9250 9295 9880 10555 11898 12950 13030 17379 20870 21080 24479 25233 25449 26074 26390 26932 27409 27958 28708 29885 30123 30454 30484 30597 31958 32143 32362 32817 33425 34045 34361 35909 36090 36756 37293 37314 37323 37933 38882 39258	0.0524 0.1059 0.1531 0.1863 0.2258 0.2634 0.2920 0.3212 0.3318 0.3432 0.3599 0.3785 0.3911 0.4034 0.4150 0.3749 0.3704 0.3812 0.3905 0.3984 0.3954 0.3956 0.4009 0.4048 0.3984 0.4038 0.4087 0.4149 0.4176 0.4206 0.4261 0.4175 0.4056 0.3756 0.3513 0.3506 0.2449 0.1601 0.1551 0.0727 0.0555 0.0516 0.0384 0.0331 0.0228 0.0147 0.0055 -0.0077 -0.0296 -0.0283 -0.0289 -0.0221 -0.0172 -0.0403 -0.0346 -0.029…	9295	0.0946
