# Supplementary material for: Sporadic Parkinson’s disease derived neuronal cells show disease-specific mRNA and small RNA signatures with abundant deregulation of piRNAs
Source: Acta Neuropathol Commun. 2018 Jul 10;6:58. doi: 10.1186/s40478-018-0561-x (PMC6038190; doi:10.1186/s40478-018-0561-x)
Supplement: Supplementary file 10 — Table S6. Differential expression analysis for piRNAs/piRNA-like molecues and mature miRNAs for the comparison control fibroblasts vs. control iPSCs/ESCs and control iPSCs/ESCs vs. control neurons. (XLSX 7706 kb) [file 40478_2018_561_MOESM10_ESM.xlsx]

## Sheet: fibroblasts vs. iPSCs mmiRNA
mature miRNA name	baseMean	log2FoldChange	lfcSE	stat	pvalue	padj
hsa-miR-6887-3p	6.45245	-0.545558	0.381037	-1.43177	0.152209	0.258506
hsa-miR-6721-5p	2.07859	-0.631025	0.614963	-1.02612	0.304836	0.430304
hsa-miR-375	246.34	4.58736	0.726125	6.31759	2.65669e-10	1.96481e-09
hsa-miR-4524b-5p	7.3564	-0.928119	0.47117	-1.96982	0.0488593	0.102702
hsa-miR-371b-3p	342.815	6.56996	0.693353	9.47563	2.65166e-21	3.4188e-20
hsa-miR-597-3p	3.34011	0.890233	0.665129	1.33844	0.180754	0.291309
hsa-miR-1293	6.2465	-0.430868	0.380305	-1.13295	0.257234	0.379554
hsa-miR-499a-3p	101.996	3.05682	0.682918	4.47612	7.60127e-06	3.75547e-05
hsa-miR-6502-5p	148.919	1.26659	0.313036	4.04615	5.20663e-05	0.000226183
hsa-miR-6821-3p	11.8711	1.35825	0.431264	3.14947	0.00163566	0.00528629
hsa-miR-4292	18.4396	0.0911864	0.548056	0.166382	0.867857	0.919891
hsa-miR-34c-5p	2562.92	-4.59358	0.388062	-11.8372	2.50561e-32	5.34603e-31
hsa-miR-651-3p	0.874147	0.46246	1.02783	0.449939	0.652754	0.755541
hsa-miR-371a-3p	30.2032	3.88177	0.657961	5.8997	3.64167e-09	2.43891e-08
hsa-miR-6750-3p	6.99132	0.0627043	0.374332	0.16751	0.866969	0.919852
hsa-miR-211-5p	5.30266	3.22869	0.847323	3.81046	0.000138708	0.000554656
hsa-miR-6863	8782.39	-0.797214	0.936003	-0.851722	0.394368	0.524158
hsa-miR-19b-1-5p	14.9089	2.90459	0.500157	5.80735	6.34684e-09	4.19239e-08
hsa-miR-548p	2.1944	-0.163475	0.617129	-0.264896	0.791089	0.868716
hsa-miR-766-5p	2.33993	1.63771	0.774447	2.11469	0.0344567	0.0774232
hsa-miR-98-3p	0.832611	-6.03648	1.24707	-4.84055	1.29482e-06	6.90664e-06
hsa-miR-129-2-3p	56.393	-1.39801	0.327259	-4.27186	1.93848e-05	9.12825e-05
hsa-miR-641	134.103	1.26127	0.310586	4.06093	4.88769e-05	0.000213482
hsa-miR-4771	1.71478	0.00518812	0.814771	0.00636758	0.994919	0.997032
hsa-miR-4684-5p	2.08072	0.615843	0.699876	0.879932	0.378896	0.508075
hsa-miR-6827-5p	2.59598	-0.0844413	0.686278	-0.123042	0.902073	0.940531
hsa-miR-125b-2-3p	467.618	-7.314	0.577857	-12.6571	1.0219e-36	2.51407e-35
hsa-miR-3132	0.302643	0.49933	1.53249	0.325829	0.744553	NA
hsa-miR-644a	1.01764	-1.71739	0.781254	-2.19824	0.0279317	0.0654455
hsa-miR-4768-5p	7.44348	-0.860164	0.446707	-1.92556	0.0541588	0.111987
hsa-miR-3142	1.1925	1.14945	0.942921	1.21903	0.222831	0.337678
hsa-miR-4800-3p	18.0213	0.86579	0.373753	2.31647	0.0205324	0.0502574
hsa-miR-6825-5p	4.53596	-0.357698	0.454834	-0.786435	0.431612	0.560376
hsa-let-7f-5p	72534.7	-10.8751	0.244307	-44.5139	0	0
hsa-miR-548a-5p	2.26239	0.540355	0.654921	0.825069	0.409333	0.53929
hsa-miR-6813-3p	2.19442	0.374838	0.686539	0.545982	0.585078	0.698824
hsa-miR-3681-3p	3.24767	-0.23487	0.539104	-0.435668	0.663078	0.763093
hsa-miR-1537-5p	3.67054	0.26955	0.561327	0.480202	0.631084	0.737539
hsa-miR-4714-5p	3.89778	0.901009	0.549452	1.63983	0.10104	0.187247
hsa-miR-148a-5p	1133.27	1.99007	0.335304	5.93512	2.93624e-09	1.98299e-08
hsa-miR-1238-3p	3.78527	0.901524	0.579176	1.55656	0.119574	0.214984
hsa-miR-6880-3p	11.2406	0.105945	0.334671	0.316564	0.751575	0.83891
hsa-miR-4432	1.46767	-0.0103669	0.846492	-0.0122469	0.990229	0.994353
hsa-miR-495-5p	3.07221	-0.25965	0.557927	-0.465383	0.641657	0.7452
hsa-miR-199b-5p	23712.7	-9.24141	0.445487	-20.7445	1.37414e-95	1.06873e-93
hsa-miR-1238-5p	0.332056	0.646594	1.46984	0.439906	0.660005	NA
hsa-miR-6839-5p	5.82825	0.414309	0.550024	0.753256	0.451296	0.579997
hsa-miR-340-5p	2080.25	2.1574	0.389006	5.54594	2.92383e-08	1.81217e-07
hsa-miR-7107-3p	2.69373	2.88949	1.02727	2.81278	0.00491145	0.0141476
hsa-miR-6738-5p	4.21099	0.916372	0.646284	1.41791	0.156217	0.262284
hsa-miR-4523	7.81714	2.26745	0.555598	4.0811	4.48236e-05	0.000196491
hsa-miR-3118	1.81199	-1.32924	0.660548	-2.01233	0.0441849	0.0941205
hsa-miR-520h	98.7956	7.90078	0.944047	8.36906	5.80819e-17	6.57444e-16
hsa-miR-4307	4.20684	0.735225	0.539994	1.36154	0.173342	0.282894
hsa-miR-3670	2.90352	-0.642037	0.5895	-1.08912	0.276101	0.399327
hsa-miR-6741-3p	9.75532	-0.639146	0.383999	-1.66445	0.0960229	0.179884
hsa-miR-1179	8.64974	-0.342582	0.401707	-0.852815	0.393762	0.52364
hsa-miR-4477a	2.07851	-0.423802	0.629007	-0.673763	0.500462	0.625189
hsa-miR-4715-3p	29.0176	1.73789	0.33396	5.20389	1.95157e-07	1.10972e-06
hsa-miR-525-3p	8.26423	6.70343	1.62783	4.11801	3.82155e-05	0.000169996
hsa-miR-6512-3p	397.601	0.247124	0.483737	0.510864	0.609446	0.719224
hsa-miR-1285-5p	27.5575	-0.437257	0.323166	-1.35304	0.176043	0.286102
hsa-miR-639	1.47099	1.9796	1.04713	1.89049	0.0586921	0.119819
hsa-miR-106b-3p	235.869	0.303582	0.237068	1.28057	0.200344	0.313249
hsa-miR-4777-3p	4.14148	1.47186	0.599254	2.45615	0.0140433	0.035867
hsa-miR-4738-5p	19.1257	0.830703	0.488789	1.69951	0.0892228	0.170187
hsa-miR-196a-5p	945.962	-7.82731	1.18938	-6.58098	NA	NA
hsa-miR-5582-3p	2.47282	0.829543	0.665838	1.24586	0.212815	0.326397
hsa-miR-3660	4.50866	5.87233	1.6261	3.6113	0.000304663	0.00114772
hsa-miR-6504-5p	0.437785	-2.44212	1.16558	-2.09521	0.0361526	NA
hsa-miR-4756-3p	0.965479	2.27262	1.31878	1.72328	0.0848384	0.163506
hsa-miR-4666a-5p	2.04259	-0.0678409	0.706311	-0.0960496	0.923481	0.951501
hsa-miR-127-5p	75.7592	-3.18881	0.943029	-3.38145	0.000721041	0.00253415
hsa-miR-146b-5p	11837.5	-6.20883	0.522659	-11.8793	1.51599e-32	3.32278e-31
hsa-miR-6760-3p	5.41252	-0.252499	0.551307	-0.458	0.646952	0.750265
hsa-miR-548au-3p	1.34877	0.399521	0.813035	0.491395	0.623147	0.730013
hsa-miR-376a-3p	90.5079	-2.00107	0.545971	-3.66515	0.000247192	0.000949014
hsa-miR-5591-3p	2.18886	0.374121	0.862383	0.433822	0.664418	0.763807
hsa-miR-4720-5p	4.05035	-0.0881533	0.488533	-0.180445	0.856803	0.914292
hsa-miR-6514-5p	6.09599	-0.244027	0.410739	-0.594117	0.552434	0.669036
hsa-miR-7157-3p	3.26152	0.194204	0.561229	0.346034	0.729317	0.820142
hsa-miR-7156-5p	2.76098	1.23963	0.699089	1.77321	0.0761938	0.14911
hsa-miR-7154-5p	1.78653	1.23181	0.802173	1.53559	0.124638	0.221937
hsa-miR-224-3p	3.61228	-4.8491	0.795465	-6.09593	1.08801e-09	7.62553e-09
hsa-miR-221-5p	4864.93	-3.80593	0.337216	-11.2863	1.53318e-29	3.08041e-28
hsa-miR-26b-3p	92.8079	-3.02492	0.28848	-10.4857	1.00458e-25	1.58304e-24
hsa-miR-345-3p	4.61595	0.235921	0.576706	0.409084	0.682478	0.778729
hsa-miR-6768-3p	2.14532	-0.646358	0.581575	-1.11139	0.266399	0.389266
hsa-miR-4514	0.894392	2.08979	1.37475	1.52013	0.128479	0.227099
hsa-miR-6499-5p	22.0672	0.888918	0.315834	2.81451	0.00488516	0.0141026
hsa-miR-6749-3p	20.2488	-0.293788	0.277303	-1.05945	0.289395	0.413893
hsa-miR-4797-5p	2.98407	1.33568	0.661704	2.01855	0.0435344	0.0933821
hsa-miR-6814-3p	6.07452	0.0977436	0.42377	0.230652	0.817585	0.886728
hsa-miR-4728-3p	31.6546	1.52186	0.312533	4.86946	1.11905e-06	6.02241e-06
hsa-miR-3127-5p	5.22525	0.898749	0.504553	1.78128	0.0748668	0.146992
hsa-miR-4793-5p	5.64318	2.10136	0.660293	3.18247	0.00146026	0.00480313
hsa-miR-1323	480.925	10.7134	1.09593	9.77558	1.43329e-22	1.94138e-21
hsa-miR-3690	8.07098	4.36977	0.965747	4.52476	6.04638e-06	3.03705e-05
hsa-miR-122-3p	2.87528	-5.64207	0.932137	-6.05283	1.42323e-09	9.8888e-09
hsa-miR-7159-3p	0.59394	-0.979792	0.988567	-0.991123	0.321626	NA
hsa-miR-5001-5p	5.04413	0.993767	0.510294	1.94744	0.0514821	0.10728
hsa-miR-1265	7.33683	0.0356988	0.496947	0.0718362	0.942732	0.965205
hsa-miR-300	2.1592	-1.05773	0.63409	-1.66811	0.0952942	0.178936
hsa-miR-3184-5p	3057.21	-1.49984	0.216425	-6.93006	4.2067e-12	3.64833e-11
hsa-miR-6757-5p	7.08143	0.950749	0.536697	1.77148	0.0764807	0.14955
hsa-miR-4802-5p	5.42412	-0.0831042	0.546412	-0.152091	0.879115	0.926375
hsa-miR-101-5p	35.9271	-0.701714	0.356483	-1.96844	0.0490178	0.102946
hsa-miR-6882-5p	4.15503	0.657464	0.499879	1.31525	0.188427	0.299471
hsa-miR-197-3p	1972.35	-1.82723	0.207016	-8.82648	1.08022e-18	1.31536e-17
hsa-miR-876-3p	7.35667	0.537155	0.426353	1.25988	0.207712	0.321619
hsa-miR-590-5p	5.36458	-0.0795702	0.459872	-0.173027	0.86263	0.917425
hsa-miR-5009-5p	4.62376	0.371933	0.495057	0.751293	0.452476	0.580586
hsa-miR-6727-3p	122.802	-0.804593	0.372639	-2.15918	0.0308364	0.0705376
hsa-miR-619-5p	338.28	1.41854	0.386238	3.67271	0.00023999	0.000925787
hsa-miR-511-3p	1.69731	0.179638	0.69967	0.256747	0.797374	0.872264
hsa-miR-6739-5p	5.27344	1.14521	0.592631	1.93241	0.0533092	0.110515
hsa-miR-181a-3p	296.968	-3.5117	0.481575	-7.29212	3.05123e-13	2.80839e-12
hsa-miR-557	42.0743	-2.45285	1.1293	-2.17202	0.0298545	0.0690779
hsa-miR-3175	70.0447	2.24951	0.353043	6.37176	1.86872e-10	1.41238e-09
hsa-miR-15b-5p	1656	-0.301017	0.273383	-1.10108	0.270862	0.394114
hsa-miR-5585-3p	149.129	1.47975	0.305103	4.85002	1.23451e-06	6.61424e-06
hsa-miR-4677-5p	4.91225	-0.879662	0.421495	-2.08701	0.0368876	0.0818179
hsa-miR-6754-5p	3.31638	-1.21068	0.791351	-1.52989	0.126044	0.224109
hsa-miR-548ah-5p	12.0499	5.69099	1.25105	4.54898	5.39074e-06	2.71905e-05
hsa-miR-8084	35.2157	0.129777	0.746337	0.173885	0.861955	0.917112
hsa-miR-6769b-5p	5.25404	0.209405	0.656719	0.318866	0.749828	0.837737
hsa-miR-4704-5p	1.79177	1.26655	1.00275	1.26307	0.206564	0.320274
hsa-miR-6074	9.43602	-0.867	0.505012	-1.71679	0.0860173	0.165513
hsa-miR-4499	1.86007	-0.869922	0.635627	-1.3686	0.171123	0.279904
hsa-miR-4426	9.79861	3.16459	0.75355	4.19957	2.67423e-05	0.000123045
hsa-miR-489-3p	89.2462	6.30901	0.761329	8.28684	1.16298e-16	1.28034e-15
hsa-miR-662	0.52663	3.31037	1.68559	1.96392	0.0495393	NA
hsa-miR-3182	68.9895	2.61945	0.340359	7.69614	1.40242e-14	1.37449e-13
hsa-miR-941	2342.37	-1.12708	0.335479	-3.35961	0.000780535	0.00272735
hsa-miR-4254	7.79204	1.35252	0.489185	2.76484	0.00569499	0.0162685
hsa-miR-524-3p	50.6223	1.15463	0.352519	3.27537	0.00105525	0.00360882
hsa-miR-200c-5p	3.07841	5.38171	1.69202	3.18064	0.00146952	0.00482699
hsa-miR-147a	1.29528	0.928217	1.02911	0.90196	0.367078	0.49609
hsa-miR-4733-5p	9.16544	-0.634519	0.343717	-1.84605	0.0648844	0.131019
hsa-miR-4485-3p	1759.9	2.8174	0.583064	4.83206	1.35127e-06	7.17603e-06
hsa-miR-4261	2.87307	-0.959864	0.505492	-1.89887	0.0575815	0.118253
hsa-miR-4270	4.83503	0.468878	0.518271	0.904696	0.365627	0.494961
hsa-miR-6809-3p	4.54656	0.534745	0.526759	1.01516	0.310029	0.436358
hsa-miR-1302	3.60888	-0.314879	0.490022	-0.642583	0.520495	0.642886
hsa-miR-7112-5p	8.10539	0.678406	0.538914	1.25884	0.208088	0.321662
hsa-miR-1246	6664.91	2.83492	0.339286	8.35555	6.51307e-17	7.30373e-16
hsa-miR-20b-3p	180.554	7.92699	0.726964	10.9042	1.09999e-27	2.00915e-26
hsa-miR-4736	1.45665	-0.988561	0.646786	-1.52842	0.126408	0.224591
hsa-miR-6715b-5p	39.4684	0.376574	0.317822	1.18486	0.236074	0.35501
hsa-miR-450a-1-3p	1.0932	-3.3997	0.905221	-3.75566	0.000172887	0.000679983
hsa-miR-4538	3.96472	0.448453	0.58323	0.768912	0.441946	0.570413
hsa-miR-5093	1.54307	-1.65906	0.885037	-1.87456	0.0608527	0.123602
hsa-miR-3934-5p	31.9231	-0.384221	0.326812	-1.17566	0.239729	0.358999
hsa-miR-376b-3p	31.6913	-0.946916	1.26476	-0.748694	0.454042	0.581975
hsa-miR-7705	15.5099	-0.00808102	0.319094	-0.0253249	0.979796	0.989144
hsa-miR-302d-3p	70972.7	11.1408	0.508942	21.8901	3.22917e-106	2.99443e-104
hsa-miR-4999-5p	5.08037	-0.73991	0.584383	-1.26614	0.205463	0.318772
hsa-miR-4745-3p	10776.5	0.0361166	0.580963	0.0621667	0.95043	0.969326
hsa-miR-5589-5p	0.844381	1.11349	1.10152	1.01087	0.312079	0.437779
hsa-miR-670-3p	51.8017	8.96314	1.56639	5.72218	1.05167e-08	6.74357e-08
hsa-miR-4649-3p	6.52928	-2.77189	0.402738	-6.88262	5.87613e-12	5.02388e-11
hsa-miR-4479	200.613	1.27222	0.317516	4.0068	6.1547e-05	0.000262637
hsa-miR-3160-5p	2.82144	1.00114	0.662585	1.51097	0.130797	0.2303
hsa-miR-4420	20.3471	-3.19186	0.862846	-3.69922	NA	NA
hsa-miR-3622a-3p	1.67111	-1.58495	0.681188	-2.32674	0.019979	0.0492529
hsa-miR-877-5p	534.786	1.70872	0.315092	5.42294	5.86257e-08	3.52485e-07
hsa-miR-4442	45.0019	-0.0256344	0.248371	-0.10321	0.917796	0.948075
hsa-miR-5195-3p	3.35681	0.60405	0.578651	1.04389	0.296535	0.4213
hsa-miR-215-3p	1.64773	-0.073278	0.700587	-0.104595	0.916697	0.948075
hsa-miR-590-3p	119.936	0.375336	0.449151	0.835656	0.403349	0.534033
hsa-miR-4690-3p	5.48495	0.526502	0.482085	1.09214	0.274773	0.397885
hsa-miR-6847-5p	10.2321	1.69344	0.469678	3.60553	0.000311514	0.00116806
hsa-miR-7975	35.4061	1.68064	0.652382	2.57616	0.00999032	0.0268226
hsa-miR-140-5p	191.81	-1.70175	0.293724	-5.7937	6.88536e-09	4.52333e-08
hsa-miR-134-5p	799.149	-4.2441	1.03389	-4.105	4.04321e-05	0.000178538
hsa-miR-3685	7.56685	0.603792	0.407629	1.48123	0.138546	0.241006
hsa-miR-6786-3p	6.35423	-1.74507	0.343039	-5.08709	3.63595e-07	2.01061e-06
hsa-miR-3166	1.56439	0.0466428	0.699368	0.0666928	0.946826	0.968108
hsa-miR-3667-5p	1.24892	0.2672	0.855312	0.312401	0.754736	0.84171
hsa-miR-539-3p	141.795	-1.71353	0.71864	-2.38441	0.0171064	0.0430068
hsa-miR-432-5p	202.43	-1.71495	1.10855	-1.54702	0.121859	0.218116
hsa-miR-374b-5p	315.704	1.18247	0.266041	4.44468	8.80241e-06	4.32232e-05
hsa-miR-487b-3p	490.946	-2.80079	0.702012	-3.98966	6.61692e-05	0.000281862
hsa-miR-8056	1.61013	-0.637686	0.671479	-0.949675	0.342278	0.470217
hsa-miR-572	37.6897	1.39065	0.320126	4.34405	1.39878e-05	6.67815e-05
hsa-miR-5186	6.79471	-1.55855	0.624573	-2.49539	0.012582	0.032547
hsa-miR-4506	3.40376	-0.105958	0.639412	-0.165712	0.868384	0.919891
hsa-miR-218-2-3p	2.36407	0.290043	0.613457	0.4728	0.636356	0.741185
hsa-miR-488-5p	31.4691	2.04782	0.545177	3.75624	0.000172484	0.000679508
hsa-miR-5189-3p	4.03373	0.589235	0.531374	1.10889	0.267477	0.390387
hsa-miR-105-3p	26.9522	4.45946	0.627125	7.11096	1.15236e-12	1.03284e-11
hsa-miR-1257	22.5418	-0.337756	0.743869	-0.454053	NA	NA
hsa-miR-4671-5p	4.05653	1.01239	0.586788	1.72532	0.0844707	0.162927
hsa-miR-18a-3p	274.75	5.08417	0.32212	15.7834	4.04554e-56	1.54822e-54
hsa-miR-4535	7.22572	0.89192	0.549748	1.62242	0.104714	0.19287
hsa-miR-23b-3p	2976.01	-5.3539	0.2393	-22.3732	7.18399e-111	8.2479e-109
hsa-miR-624-5p	13.6335	0.0845927	0.376302	0.2248	0.822135	0.890862
hsa-miR-6853-5p	0.71003	1.76104	1.3642	1.2909	0.196738	NA
hsa-miR-548q	30.2551	0.261412	0.265655	0.984028	0.325102	0.453219
hsa-miR-4496	4.83798	-0.755463	0.514127	-1.46941	0.141722	0.245821
hsa-miR-8079	18.0987	-1.98667	0.581134	-3.4186	NA	NA
hsa-miR-4278	3.65768	1.15601	0.567909	2.03555	0.041796	0.0901343
hsa-miR-4529-5p	3.78103	0.499465	0.542147	0.921271	0.356909	0.485674
hsa-miR-5705	20.5737	1.05426	0.379375	2.77893	0.00545388	0.0156539
hsa-miR-4322	2.38298	0.673445	0.693238	0.971449	0.331325	0.459094
hsa-miR-3648	23.6276	1.91894	0.381426	5.03097	4.87995e-07	2.67399e-06
hsa-miR-95-5p	2.28456	0.732127	0.688195	1.06384	0.287403	0.411722
hsa-miR-4287	1.02179	0.128207	0.908418	0.141132	0.887765	0.931275
hsa-miR-299-3p	118.215	-3.39295	1.05555	-3.2144	0.00130716	0.00434101
hsa-miR-4759	3.27839	-0.0559639	0.559396	-0.100044	0.92031	0.949451
hsa-miR-6836-5p	5.8795	0.955191	0.467649	2.04254	0.0410983	0.0891756
hsa-miR-30a-3p	717.065	-4.22051	0.460469	-9.16568	4.92365e-20	6.18277e-19
hsa-miR-521	5.13935	-0.757604	0.506571	-1.49555	0.13477	0.235457
hsa-miR-6842-3p	8.26734	-0.220607	0.43514	-0.506979	0.612169	0.721731
hsa-miR-4493	3.54473	1.31104	0.71938	1.82246	0.0683858	0.136942
hsa-miR-1273d	8.96728	1.78608	0.491414	3.63457	0.000278445	0.00106055
hsa-miR-513b-3p	1.36644	1.8715	1.1065	1.69137	0.0907657	0.17272
hsa-miR-4713-3p	4.15348	-0.124808	0.503363	-0.247948	0.804175	0.876738
hsa-miR-4674	4.13186	0.873001	0.620443	1.40706	0.15941	0.265977
hsa-miR-3646	1.0081	0.176979	0.901587	0.196297	0.844378	0.905527
hsa-miR-1282	7.53358	1.4584	0.543088	2.68539	0.00724458	0.0201461
hsa-miR-133b	0.0300464	0.132516	2.23506	0.0592898	0.952721	NA
hsa-miR-1269a	4.10664	3.50892	1.06516	3.29426	0.000986799	0.00339932
hsa-miR-3193	1.55763	0.161753	0.796356	0.203116	0.839044	0.901085
hsa-miR-1288-3p	2.50372	0.833802	0.67325	1.23847	0.21554	0.328736
hsa-miR-1973	220.347	2.60175	0.611203	4.25676	2.07406e-05	9.7477e-05
hsa-miR-4680-5p	3.65695	0.156491	0.513429	0.304796	0.760522	0.846051
hsa-miR-6084	6.77184	1.79329	0.552425	3.24621	0.00116951	0.00393262
hsa-miR-6745	3.80266	0.184055	0.589276	0.312342	0.754781	0.84171
hsa-miR-6733-5p	2.44381	-0.00145735	0.562986	-0.0025886	0.997935	0.998349
hsa-miR-548c-3p	12.3816	0.527955	0.488204	1.08142	0.279508	0.403047
hsa-miR-1286	63.9492	4.05355	0.429349	9.44115	3.68722e-21	4.72867e-20
hsa-miR-4641	2.15732	1.2374	0.772879	1.60103	0.10937	0.200222
hsa-miR-3654	12.287	0.263721	0.493077	0.534847	0.592755	0.706094
hsa-miR-8069	21.2056	0.687635	0.456626	1.5059	0.132092	0.232293
hsa-miR-6889-3p	9.98656	-0.0718206	0.331505	-0.216651	0.828481	0.894922
hsa-miR-433-5p	11.1904	-0.811348	0.344204	-2.35717	0.0184149	0.0457715
hsa-miR-8089	4.93078	-0.798663	0.476818	-1.67498	0.0939373	0.177217
hsa-miR-1228-5p	25.1111	-0.379515	0.417043	-0.910014	0.362815	0.49226
hsa-miR-6792-5p	4.11985	-0.770774	0.619856	-1.24347	0.213694	0.326913
hsa-miR-4662a-3p	0.507009	1.34939	1.38216	0.976293	0.328919	NA
hsa-miR-298	1.25815	-0.667836	0.792101	-0.84312	0.399161	0.529652
hsa-miR-6806-3p	3.88946	0.494661	0.521322	0.948859	0.342692	0.470519
hsa-miR-1909-3p	412.709	0.0308595	0.812364	0.0379873	0.969698	0.983982
hsa-miR-4748	2.13081	-1.19434	0.724443	-1.64863	0.0992244	0.185019
hsa-miR-541-5p	9.47784	0.125033	0.949035	0.131748	0.895184	0.935125
hsa-miR-190a-5p	385.684	-2.62241	0.378055	-6.93657	4.01725e-12	3.4966e-11
hsa-miR-6884-3p	4.93928	0.861386	0.526437	1.63626	0.101786	0.188339
hsa-miR-3680-5p	4.55963	0.546003	0.488069	1.1187	0.263268	0.38633
hsa-miR-154-5p	51.2732	-3.78854	1.2748	-2.97187	0.0029599	0.0089765
hsa-miR-6892-3p	8.66667	0.232156	0.449774	0.51616	0.605742	0.715904
hsa-miR-758-3p	177.456	-1.52302	1.14964	-1.32478	0.185243	0.296364
hsa-miR-3655	26.9997	0.106118	0.4298	0.246901	0.804985	0.877008
hsa-miR-6857-3p	6.83088	0.711004	0.426529	1.66695	0.0955237	0.179088
hsa-miR-4637	1.84367	-0.617393	0.649167	-0.951055	0.341576	0.469883
hsa-miR-4435	15.3237	-3.5753	0.347763	-10.2808	8.59781e-25	1.28754e-23
hsa-miR-576-3p	74.0547	-0.547967	0.241544	-2.2686	0.0232924	0.0561018
hsa-miR-6784-5p	35.2668	1.94084	0.377812	5.13707	2.79056e-07	1.55742e-06
hsa-miR-6817-5p	3.09583	0.69566	0.839105	0.829051	0.407076	0.537348
hsa-miR-4665-5p	577.36	1.26695	0.463273	2.73477	0.00624234	0.0175821
hsa-miR-122-5p	2.98162	-0.0600288	0.702229	-0.0854832	0.931877	0.957462
hsa-miR-205-3p	5.05	1.17258	0.637307	1.83989	0.065784	0.132613
hsa-miR-568	1.91654	0.0882408	0.653488	0.13503	0.892588	0.934446
hsa-miR-4503	12.1817	-0.303281	0.383635	-0.790547	0.429209	0.558416
hsa-miR-2277-5p	35.9821	-2.11575	0.309267	-6.84117	7.85496e-12	6.69198e-11
hsa-miR-604	71.4754	0.526366	0.23439	2.24568	0.0247243	0.0591372
hsa-miR-5088-3p	3.24113	0.733361	0.627038	1.16956	0.242176	0.36154
hsa-miR-664a-5p	13.9249	-2.31191	0.317044	-7.29209	3.05183e-13	2.80839e-12
hsa-let-7a-5p	256816	-8.75566	0.478656	-18.2922	9.55313e-75	5.00708e-73
hsa-miR-26a-5p	196262	-3.50547	0.265575	-13.1995	8.82943e-40	2.31389e-38
hsa-miR-424-5p	529.818	-5.62502	0.468022	-12.0187	2.83328e-33	6.44437e-32
hsa-miR-4741	21.5157	2.15043	0.410763	5.23521	1.64801e-07	9.48293e-07
hsa-miR-3976	0.761307	0.0820755	1.08235	0.0758306	0.939554	NA
hsa-miR-451b	1.6115	1.37957	0.992417	1.39011	0.164496	0.272577
hsa-miR-3529-3p	167.724	2.90356	0.386402	7.51433	5.72037e-14	5.49475e-13
hsa-miR-486-3p	5149.22	-0.145437	0.304668	-0.477362	0.633104	0.738469
hsa-miR-4517	21.0553	3.7254	0.559837	6.65443	2.84398e-11	2.28561e-10
hsa-miR-508-3p	2.15284	1.98733	0.955627	2.07961	0.0375616	0.0827797
hsa-miR-3942-5p	9.11119	0.486002	0.400039	1.21489	0.224409	0.339642
hsa-miR-6766-3p	1.8659	-0.790949	0.600449	-1.31726	0.187751	0.298987
hsa-miR-3974	0.840133	1.02076	1.11374	0.916508	0.3594	0.488452
hsa-miR-1250-3p	4.3916	0.0533901	0.489266	0.109123	0.913105	0.946448
hsa-miR-22-5p	98.2672	-4.95584	0.362684	-13.6643	1.65798e-42	4.59471e-41
hsa-miR-6511b-5p	11.9879	0.830837	0.365917	2.27056	0.0231735	0.0558713
hsa-let-7b-3p	3.74982	-8.22264	1.16528	-7.05637	1.70906e-12	1.5149e-11
hsa-miR-3918	11.042	1.72015	0.623078	2.76073	0.00576732	0.0163974
hsa-miR-6835-5p	220.83	-0.577185	0.225321	-2.56161	0.0104189	0.0277614
hsa-miR-185-3p	0.181964	1.73514	1.84052	0.942744	0.345812	NA
hsa-miR-7153-3p	7.0736	-1.93258	0.510014	-3.78928	0.000151087	0.000601108
hsa-miR-378e	23.9056	1.81629	0.43836	4.14338	3.42228e-05	0.000153939
hsa-miR-10a-5p	41661.1	-7.39863	0.922961	-8.0162	1.09069e-15	1.13348e-14
hsa-miR-6867-5p	2.73363	-0.192839	0.64008	-0.301273	0.763206	0.847175
hsa-miR-324-3p	120.875	-1.5879	0.292773	-5.42366	5.83906e-08	3.51949e-07
hsa-miR-34b-3p	23.7168	-4.3601	0.388344	-11.2274	2.9907e-29	5.86226e-28
hsa-miR-6855-5p	5.01073	-0.408301	0.478338	-0.853581	0.393337	0.523364
hsa-miR-4697-3p	6.0997	-4.05275	0.733104	-5.5282	3.2353e-08	1.99081e-07
hsa-miR-1202	1.59004	0.208263	0.738929	0.281844	0.778063	0.857755
hsa-miR-4449	191.381	2.09655	0.478681	4.37985	1.18762e-05	5.71528e-05
hsa-miR-3713	5.2274	0.413448	0.509015	0.812251	0.416648	0.546241
hsa-miR-3915	1.60504	-0.363455	0.790724	-0.459648	0.645769	0.749254
hsa-miR-3127-3p	7.59936	0.0967744	0.408745	0.23676	0.812843	0.882873
hsa-miR-320b	8.27519	-1.56034	0.377953	-4.1284	3.65302e-05	0.000163707
hsa-miR-92a-1-5p	295.07	3.08519	0.26124	11.8098	3.47572e-32	7.28691e-31
hsa-miR-15a-3p	1.5912	-0.056468	0.717752	-0.0786735	0.937292	0.960868
hsa-miR-4446-5p	1.54887	0.147811	0.724559	0.204001	0.838352	0.900743
hsa-miR-559	5.29483	3.23971	0.865756	3.74206	0.000182519	0.000715532
hsa-miR-6844	763.714	2.7499	0.46529	5.91008	3.41941e-09	2.29672e-08
hsa-miR-4482-5p	5.3743	1.27333	0.719659	1.76935	0.0768363	0.150123
hsa-miR-520f-5p	21.5793	7.9204	1.59183	4.97564	6.50307e-07	3.52335e-06
hsa-miR-3614-5p	12.768	-2.14556	0.45666	-4.69837	2.62243e-06	1.37151e-05
hsa-miR-4790-5p	72.3388	0.611447	0.312788	1.95483	0.0506032	0.105815
hsa-miR-4746-5p	97.9834	1.6871	0.250618	6.73177	1.67611e-11	1.38394e-10
hsa-miR-6874-3p	1.15761	1.55942	1.07591	1.44939	0.147229	0.252588
hsa-miR-6779-5p	2.55755	-0.021268	0.705962	-0.0301263	0.975966	0.987007
hsa-miR-548ax	3.30232	1.22496	0.646185	1.89568	0.0580018	0.118812
hsa-miR-1910-5p	31.0012	-0.272697	0.390042	-0.699148	0.484459	0.611215
hsa-miR-628-3p	32.4931	-0.542571	0.250665	-2.16453	0.0304237	0.069926
hsa-miR-5682	7.62465	5.09445	1.20193	4.23855	2.24973e-05	0.000105527
hsa-miR-3156-5p	41.3709	0.606666	0.389252	1.55854	0.119104	0.214459
hsa-miR-8072	30.1266	3.17637	0.498985	6.36567	1.9444e-10	1.46498e-09
hsa-miR-615-5p	35.4406	-2.85344	0.477408	-5.97694	2.27375e-09	1.54859e-08
hsa-miR-507	1.1188	1.48967	1.04431	1.42646	0.153735	0.259745
hsa-miR-548h-5p	44.3474	-2.86365	0.354384	-8.08063	6.44327e-16	6.84349e-15
hsa-miR-365b-5p	36.6823	-4.17573	0.282567	-14.7779	2.0356e-49	6.6322e-48
hsa-miR-4693-3p	259.68	0.886551	0.274476	3.22998	0.00123798	0.00413404
hsa-miR-3065-3p	41.0153	1.89215	0.404003	4.68349	2.82025e-06	1.4686e-05
hsa-miR-4708-5p	3.82246	-0.795517	0.574573	-1.38454	0.166194	0.273474
hsa-miR-6762-5p	6.85097	0.229272	0.41294	0.555218	0.578745	0.692224
hsa-miR-6752-3p	11.0461	0.458675	0.623364	0.735806	0.461849	0.58854
hsa-miR-18a-5p	1139.28	4.87344	0.352361	13.8308	1.661e-43	4.65661e-42
hsa-miR-199a-3p	19708.1	-10.5434	0.408944	-25.782	1.41247e-146	2.27031e-144
hsa-miR-4764-5p	60.5412	1.59982	0.426843	3.74803	0.000178226	0.000699842
hsa-miR-421	3487.9	3.40887	0.292282	11.6629	1.97105e-31	4.09673e-30
hsa-miR-7106-5p	305.706	1.402	0.528692	2.65182	0.00800587	0.0220596
hsa-miR-337-5p	52.9231	-2.50094	0.661774	-3.77915	0.000157364	0.000622997
hsa-miR-506-3p	8.68334	0.391082	0.530265	0.737521	0.460806	0.587832
hsa-miR-4711-3p	2.2563	-0.226152	0.656273	-0.3446	0.730395	0.820406
hsa-miR-5007-3p	177.569	1.61199	0.486217	3.31538	0.000915192	0.00316575
hsa-miR-4659b-3p	2.51103	0.0208454	0.596049	0.0349727	0.972102	0.984473
hsa-miR-1305	48.1662	3.38051	0.606471	5.57406	2.48868e-08	1.56663e-07
hsa-miR-4655-5p	2.60303	0.779452	0.660847	1.17947	0.238209	0.357833
hsa-miR-631	2.81272	0.315659	0.632264	0.499251	0.617602	0.724946
hsa-miR-4267	21.3471	-0.509444	0.36184	-1.40793	0.159153	0.26595
hsa-miR-5010-5p	4.55097	0.168718	0.445049	0.379099	0.704614	0.79832
hsa-miR-219b-3p	29.56	0.900539	0.541732	1.66233	0.0964465	0.180538
hsa-miR-7976	23.9946	-1.07949	0.383228	-2.81682	0.00485011	0.01403
hsa-miR-6506-5p	1.23958	-1.15682	0.926873	-1.24809	0.211999	0.32556
hsa-miR-7158-5p	8.47088	-1.25242	0.697494	-1.79559	NA	NA
hsa-miR-129-1-3p	0.804301	-1.54315	0.908326	-1.6989	0.0893389	0.170274
hsa-miR-6853-3p	12.5149	-0.297148	0.317435	-0.936089	0.349227	0.477047
hsa-miR-5591-5p	1.48395	-0.0142243	0.904129	-0.0157326	0.987448	0.992543
hsa-miR-6736-3p	30.4734	0.679622	0.309054	2.19904	0.0278751	0.0653764
hsa-miR-3191-3p	1.43035	1.97311	1.06934	1.84517	0.0650129	0.131168
hsa-miR-6762-3p	5.05081	-0.0189844	0.487592	-0.0389351	0.968942	0.983982
hsa-miR-1915-3p	44.0776	1.15277	0.606926	1.89937	0.0575165	0.118236
hsa-miR-6131	40072.2	-0.308611	0.442494	-0.697436	0.48553	0.611925
hsa-miR-8059	0.811403	1.04951	1.11698	0.939594	0.347426	0.475982
hsa-miR-4768-3p	3.98222	-0.0171105	0.53781	-0.0318151	0.97462	0.986071
hsa-miR-8052	0.376193	-0.486358	1.22175	-0.398082	0.690569	NA
hsa-miR-4305	0.820319	1.05796	1.07608	0.983161	0.325528	0.453408
hsa-miR-4697-5p	3.97357	1.55877	0.780987	1.99589	0.0459455	0.0973415
hsa-miR-7153-5p	13.4201	0.395678	0.346634	1.14148	0.253668	0.375211
hsa-miR-3189-5p	1.20832	0.233685	0.809099	0.288821	0.772718	0.853694
hsa-miR-6743-3p	3.49718	2.29541	0.774723	2.96287	0.00304781	0.00919748
hsa-miR-373-3p	239.477	5.73118	0.710202	8.06979	7.04193e-16	7.41402e-15
hsa-miR-585-3p	69.8221	-5.59484	0.416232	-13.4416	3.44821e-41	9.44732e-40
hsa-miR-6848-3p	17.4584	1.28411	0.420459	3.05407	0.00225758	0.00706888
hsa-miR-130a-3p	9128.01	0.954881	0.27977	3.41309	0.000642309	0.00227736
hsa-miR-2355-5p	36.5376	-1.07113	0.278603	-3.84464	0.00012073	0.000494192
hsa-miR-4427	0.649223	-0.659454	1.08779	-0.60623	0.544362	NA
hsa-miR-6070	5.09888	0.617783	0.499261	1.2374	0.21594	0.328872
hsa-miR-4760-5p	8.9877	0.387864	0.452058	0.857996	0.390895	0.52064
hsa-miR-652-5p	10.0189	0.77011	0.424846	1.81268	0.069881	0.139242
hsa-miR-3677-5p	2.31844	1.55188	0.795988	1.94962	0.0512211	0.106921
hsa-miR-4709-3p	2.84926	-1.28047	0.548163	-2.33593	0.0194947	0.0482068
hsa-miR-655-3p	19.8784	-3.73961	1.26238	-2.96234	0.00305309	0.00920125
hsa-miR-7702	2.11994	-1.23671	0.631427	-1.9586	0.0501593	0.105046
hsa-miR-887-5p	69.894	-1.07972	0.204015	-5.29236	1.20749e-07	7.032e-07
hsa-miR-3195	3093.82	1.2029	0.490368	2.45307	0.0141645	0.0360999
hsa-miR-6823-5p	4.82515	-0.461857	0.454756	-1.01561	0.309813	0.436358
hsa-miR-1245b-3p	10.6284	-4.49564	0.506049	-8.88381	6.46084e-19	7.90715e-18
hsa-miR-16-1-3p	10.5927	-0.113353	0.388317	-0.291909	0.770356	0.852768
hsa-miR-1203	5.87647	1.02397	0.540577	1.89422	0.0581963	0.119035
hsa-miR-6819-3p	40.8777	1.41612	0.530784	2.66797	0.00763116	0.0211237
hsa-miR-762	24.3634	1.35982	0.325655	4.17563	2.97158e-05	0.000134671
hsa-miR-363-3p	16798.4	10.9048	0.429393	25.3959	2.80208e-142	3.97401e-140
hsa-miR-1295a	16.1924	-0.12489	0.463815	-0.269268	0.787723	0.866029
hsa-miR-205-5p	1768.6	9.7669	0.539356	18.1085	2.73328e-73	1.34489e-71
hsa-miR-6887-5p	10.1753	0.518758	0.421097	1.23192	0.217979	0.331367
hsa-miR-7160-3p	7.28804	0.77702	0.492639	1.57726	0.114735	0.20799
hsa-miR-4633-3p	7.10242	0.273058	0.599742	0.455293	0.648898	0.75216
hsa-miR-4463	35.8869	2.14805	0.517234	4.15295	3.28218e-05	0.000147913
hsa-miR-3914	20.1933	0.384726	0.343752	1.1192	0.263056	0.386254
hsa-miR-3180-5p	29.8233	0.723882	0.485335	1.49151	0.135828	0.236962
hsa-miR-5004-5p	6.41483	0.608519	0.462157	1.31669	0.187941	0.299093
hsa-miR-6843-3p	1.6476	1.01516	0.806848	1.25818	0.208325	0.321662
hsa-miR-623	0	NA	NA	NA	NA	NA
hsa-miR-6868-3p	10.8622	0.0216323	0.346568	0.0624185	0.95023	0.969326
hsa-miR-6830-5p	16.8905	1.02285	0.801977	1.27541	0.202163	0.315071
hsa-miR-4725-5p	1.25465	-0.256694	0.723083	-0.354999	0.72259	0.814096
hsa-miR-4744	1.65075	1.08818	0.831109	1.30931	0.190429	0.301065
hsa-miR-1253	4.0988	2.51695	0.779551	3.22872	0.00124345	0.00414643
hsa-miR-515-5p	1335.62	6.46176	0.546019	11.8343	2.59441e-32	5.48695e-31
hsa-miR-4453	1.74315	-0.0777336	0.743417	-0.104562	0.916723	0.948075
hsa-miR-302e	97.1251	7.84561	0.944743	8.30449	1.00245e-16	1.11378e-15
hsa-miR-4256	11.9205	0.18917	0.522743	0.361879	0.717442	0.811131
hsa-miR-7848-3p	15.4713	1.013	0.396984	2.55175	0.0107185	0.0283358
hsa-miR-30c-1-3p	139.507	-0.373444	0.293136	-1.27396	0.202677	0.315464
hsa-miR-4731-5p	42.9991	1.38944	0.405002	3.43069	0.000602049	0.00215682
hsa-miR-676-3p	16.0273	4.48838	0.737493	6.086	1.15766e-09	8.09022e-09
hsa-miR-7150	5.66783	-0.0879771	0.62196	-0.141451	0.887513	0.931275
hsa-miR-6786-5p	10.8798	2.0103	0.531261	3.78401	0.000154319	0.000612952
hsa-miR-920	2.01697	1.41996	0.790283	1.79678	0.072371	0.143492
hsa-miR-1264	17.1193	2.50155	0.450369	5.55444	2.78508e-08	1.73062e-07
hsa-miR-6500-3p	8.50176	-5.73209	0.566452	-10.1193	4.53751e-24	6.51186e-23
hsa-miR-4653-3p	1.24438	0.0987124	0.872358	0.113156	0.909907	0.944783
hsa-miR-1273h-3p	24.3488	1.35931	0.347959	3.90651	9.36384e-05	0.000389917
hsa-miR-6780a-3p	22.5801	-0.726861	0.463033	-1.56978	0.116466	0.210652
hsa-miR-4790-3p	0.552986	0.522509	1.17431	0.444952	0.656355	NA
hsa-miR-513c-5p	0.689155	1.62669	1.3628	1.19364	0.23262	NA
hsa-miR-6878-5p	1.11718	-0.504829	0.750797	-0.672391	0.501335	0.625955
hsa-miR-6759-5p	1.30229	-2.84563	0.98684	-2.88358	0.00393182	0.011603
hsa-miR-4536-5p	0.305388	-3.72048	1.36505	-2.72552	0.00641998	NA
hsa-miR-130a-5p	1.64151	1.49131	0.929493	1.60444	0.108617	0.199297
hsa-miR-6771-3p	48.0693	-0.242695	0.352803	-0.687905	0.491512	0.61785
hsa-miR-6512-5p	5.66291	-1.78299	0.589752	-3.02328	0.00250052	0.00772917
hsa-miR-4258	11.8411	0.769834	0.357518	2.15327	0.0312973	0.0713211
hsa-miR-562	4.60853	-1.00909	0.573223	-1.76038	0.0783427	0.152695
hsa-miR-133a-5p	0.400182	1.06081	1.53713	0.690126	0.490115	NA
hsa-miR-3156-3p	6.18892	0.187796	0.430547	0.436179	0.662707	0.763093
hsa-miR-34a-3p	29.1152	-1.43653	0.304828	-4.71261	2.44569e-06	1.28186e-05
hsa-miR-1231	3.98268	0.603955	0.521915	1.15719	0.247195	0.367893
hsa-miR-548as-3p	17.1945	-0.305364	0.366023	-0.834275	0.404126	0.534475
hsa-miR-4692	0.909825	-0.359494	0.856909	-0.419524	0.674833	0.77314
hsa-miR-504-3p	5.91184	1.01256	0.502072	2.01676	0.0437209	0.0935933
hsa-miR-215-5p	21.2181	-1.97348	0.35699	-5.52812	3.23683e-08	1.99081e-07
hsa-miR-10a-3p	2.13202	-7.23794	1.16096	-6.23444	4.53405e-10	3.28276e-09
hsa-miR-4468	4.71523	-1.9527	0.574199	-3.40073	0.000672068	0.00237241
hsa-miR-3165	3.50799	-0.335677	0.529799	-0.633593	0.526346	0.64779
hsa-miR-3606-3p	2.2444	0.974024	0.704088	1.38339	0.166547	0.273532
hsa-miR-582-3p	42.0597	0.739595	0.282159	2.62121	0.00876195	0.0239785
hsa-miR-4719	2.14648	-2.02425	0.902233	-2.2436	0.0248583	0.0593987
hsa-miR-4749-5p	135.448	0.860586	0.360872	2.38474	0.0170912	0.0430068
hsa-miR-384	15.8336	0.661683	0.598816	1.10498	0.269166	0.392358
hsa-miR-323b-3p	88.7665	-2.01947	0.948866	-2.1283	0.0333124	0.0753436
hsa-miR-4526	1.21299	0.0444081	0.854449	0.0519727	0.95855	0.975133
hsa-miR-877-3p	19.0479	2.169	0.404481	5.36241	8.21181e-08	4.84075e-07
hsa-miR-3159	10.6151	-0.617993	0.397221	-1.55579	0.119757	0.215153
hsa-miR-6723-5p	628.683	1.40784	0.400166	3.51815	0.000434563	0.0015923
hsa-miR-4274	4.36113	0.144636	0.573963	0.251995	0.801045	0.874296
hsa-miR-548g-5p	1.07249	0.708653	0.913861	0.77545	0.438074	0.566933
hsa-miR-635	4.94761	1.38866	0.610103	2.27611	0.0228392	0.055342
hsa-miR-6127	8.98544	0.324119	0.483847	0.669878	0.502936	0.626655
hsa-miR-5197-5p	8.66015	1.03192	0.467558	2.20705	0.0273109	0.0643032
hsa-miR-6730-5p	2.06324	-1.09294	0.649521	-1.68269	0.0924349	0.175205
hsa-miR-4761-3p	5.00958	-1.41274	0.434432	-3.25193	0.00114626	0.00387064
hsa-miR-6800-3p	2.23724	1.09102	0.783782	1.392	0.163923	0.272001
hsa-miR-4687-3p	15.4258	-1.01318	0.329005	-3.07952	0.00207334	0.00660104
hsa-miR-579-3p	3.39441	1.83054	0.791954	2.31142	0.0208098	0.0507565
hsa-miR-3145-3p	9.27701	0.778036	0.491038	1.58447	0.113086	0.20593
hsa-miR-593-3p	2.08434	0.134423	0.733486	0.183266	0.854589	0.913305
hsa-miR-1273g-3p	1357.9	0.781061	0.379942	2.05574	0.0398079	0.0870072
hsa-miR-374c-5p	0.724832	1.04271	1.19604	0.871802	0.383316	NA
hsa-miR-3064-3p	1.40956	0.767227	0.878138	0.873698	0.382283	0.512046
hsa-miR-4733-3p	2.06919	0.165362	0.639744	0.258481	0.796036	0.872264
hsa-miR-1250-5p	6.20766	0.941885	0.469042	2.0081	0.0446321	0.0948925
hsa-miR-632	2.65741	-0.812212	0.562222	-1.44465	0.148557	0.254022
hsa-miR-6773-5p	11.688	2.06312	0.555669	3.71286	0.000204934	0.000795645
hsa-miR-142-3p	0.749196	1.81198	1.37382	1.31894	0.187189	NA
hsa-miR-302b-5p	549.079	8.94733	0.638051	14.0229	1.12884e-44	3.31908e-43
hsa-miR-3200-5p	9.93298	0.0464581	0.417948	0.111158	0.911491	0.945207
hsa-miR-490-5p	3.27114	-0.382395	0.564365	-0.677568	0.498046	0.622816
hsa-miR-18b-5p	194.24	8.07377	0.754557	10.7	1.01769e-26	1.77801e-25
hsa-miR-3689d	0.267707	2.38195	1.7341	1.37359	0.169568	NA
hsa-miR-216a-3p	2.55458	1.00127	0.822327	1.2176	0.223376	0.338291
hsa-miR-6790-3p	972.206	-0.896993	0.611264	-1.46744	0.142256	0.246394
hsa-miR-1343-3p	30.2598	-1.04195	0.45822	-2.2739	0.0229719	0.0554963
hsa-miR-1913	27.3122	0.158414	0.545114	0.290606	0.771353	0.853479
hsa-miR-653-5p	146.973	6.25305	0.734703	8.51098	1.72465e-17	1.98954e-16
hsa-miR-4657	1.05833	-0.0279743	0.821678	-0.0340453	0.972841	0.984685
hsa-miR-936	19.975	0.399509	0.491081	0.81353	0.415914	0.545715
hsa-miR-570-5p	1.24343	-0.41227	0.781317	-0.527661	0.597735	0.709571
hsa-miR-302a-5p	19709	11.0128	0.366714	30.0311	3.85016e-198	1.54712e-195
hsa-miR-338-3p	40.0205	1.92678	0.345182	5.58194	2.37857e-08	1.50124e-07
hsa-miR-138-1-3p	1.11613	-3.61771	0.866878	-4.17327	3.0026e-05	0.000135821
hsa-miR-381-5p	5.87172	-1.06424	0.618289	-1.72126	0.0852038	0.164078
hsa-miR-1322	38.2827	4.98043	0.595913	8.35765	6.39796e-17	7.20817e-16
hsa-miR-128-2-5p	0.559612	3.28609	1.67524	1.96157	0.0498127	NA
hsa-miR-6783-5p	6.56997	0.252129	0.437568	0.576206	0.564476	0.681157
hsa-miR-8063	2.62673	0.378989	0.676199	0.560469	0.575159	0.689219
hsa-miR-4699-3p	2.26565	1.88661	0.889574	2.12081	0.0339381	0.0763291
hsa-miR-6882-3p	5.24874	0.461931	0.499431	0.924915	0.35501	0.48385
hsa-miR-487b-5p	3.25483	-1.48677	0.918209	-1.61921	0.105403	0.193989
hsa-miR-548s	8.83416	-0.857968	0.371218	-2.31122	0.0208205	0.0507565
hsa-miR-3689a-3p	0.447842	-1.56964	1.65098	-0.950735	0.341739	NA
hsa-miR-2053	5.12117	0.451704	0.664036	0.68024	0.496353	0.621666
hsa-miR-449c-5p	4.5646	2.44753	0.898339	2.72451	0.00643972	0.0180958
hsa-miR-3940-5p	3.87144	2.46222	0.790219	3.11587	0.00183401	0.00588787
hsa-miR-7853-5p	2.83303	0.45915	0.612816	0.749246	0.453709	0.581858
hsa-miR-24-1-5p	6.0718	-1.39821	0.508312	-2.75069	0.00594701	0.0168289
hsa-miR-3692-5p	1.90564	0.980569	0.759397	1.29125	0.196618	0.308222
hsa-miR-7162-5p	8.01355	-1.03244	0.421235	-2.45098	0.0142468	0.0362331
hsa-miR-135b-3p	88.0098	6.3275	0.635054	9.96371	2.19699e-23	3.04422e-22
hsa-miR-3688-3p	7.50233	0.401229	0.385012	1.04212	0.297356	0.422218
hsa-miR-4509	1.37354	-0.825838	0.718435	-1.1495	0.250351	0.371444
hsa-miR-6871-3p	44.1172	2.31063	0.421911	5.47659	4.33609e-08	2.63998e-07
hsa-miR-4318	4.38118	0.814636	0.51512	1.58145	0.113776	0.206872
hsa-miR-1469	598.507	-0.200911	0.591268	-0.339796	0.73401	0.823037
hsa-miR-548ae-3p	2.17646	2.45824	0.992231	2.47749	0.0132311	0.0341179
hsa-miR-1185-2-3p	11.1452	-1.5694	1.08478	-1.44674	0.147969	0.253377
hsa-miR-625-3p	300.281	-1.61698	0.30111	-5.37004	7.8719e-08	4.66318e-07
hsa-miR-4640-5p	8.97907	1.01931	0.424377	2.40189	0.0163105	0.0411344
hsa-miR-4670-3p	2.92823	-0.563498	0.629519	-0.895124	0.370721	0.499756
hsa-miR-383-5p	5.28323	-3.13732	0.709325	-4.42297	9.73543e-06	4.72276e-05
hsa-miR-450a-5p	390.165	-5.24206	0.400282	-13.0959	3.47464e-39	8.81827e-38
hsa-miR-34a-5p	2949.1	-3.63884	0.298924	-12.1731	4.32177e-34	1.01163e-32
hsa-miR-1183	1.50954	-0.532414	0.700799	-0.759725	0.447419	0.575628
hsa-miR-6816-3p	2.99753	0.482737	0.577451	0.83598	0.403166	0.534033
hsa-miR-548g-3p	1.36833	2.64225	1.31007	2.01688	0.0437081	0.0935933
hsa-miR-1287-3p	4.82711	0.593409	0.465984	1.27345	0.202857	0.315541
hsa-miR-615-3p	570.962	-6.72571	1.07433	-6.26039	3.84022e-10	2.80796e-09
hsa-miR-585-5p	15.4762	-4.2882	0.482027	-8.89618	5.78006e-19	7.11006e-18
hsa-miR-548v	2.38593	1.29233	0.755615	1.71031	0.0872092	0.167139
hsa-miR-503-5p	15.1202	-4.09268	0.494974	-8.26847	1.3569e-16	1.48704e-15
hsa-miR-4330	2.629	0.0998491	0.728318	0.137095	0.890955	0.933142
hsa-miR-502-5p	16.1347	-1.26403	0.399469	-3.16427	0.00155472	0.00506543
hsa-miR-1307-5p	2290.67	0.770029	0.487288	1.58023	0.114053	0.207221
hsa-miR-3120-3p	575.313	-8.33083	0.404406	-20.6002	2.73367e-94	2.05965e-92
hsa-miR-518b	226.173	9.68628	1.13495	8.53451	1.4075e-17	1.63937e-16
hsa-miR-485-5p	190.123	-3.30193	0.516069	-6.39823	1.57191e-10	1.19933e-09
hsa-miR-24-2-5p	187.591	-5.68295	0.341389	-16.6465	NA	NA
hsa-miR-554	4.6509	0.542006	0.683124	0.793423	0.427532	0.556576
hsa-miR-144-5p	15.9073	2.37507	0.447898	5.30269	1.14106e-07	6.66123e-07
hsa-miR-3922-3p	3.51507	0.408531	0.566738	0.720845	0.471005	0.59831
hsa-miR-3150a-3p	1.81486	-0.246244	0.602857	-0.408462	0.682935	0.778881
hsa-miR-3191-5p	4.58704	0.211491	0.486289	0.434909	0.663628	0.763363
hsa-miR-32-3p	84.2942	2.84914	0.351522	8.10516	5.26778e-16	5.64472e-15
hsa-miR-6088	3.5792	1.09746	0.601113	1.82571	0.0678937	0.136296
hsa-miR-2355-3p	9.36086	-1.13389	0.382458	-2.96475	0.0030293	0.00917542
hsa-miR-939-5p	5.56852	-0.656091	0.415515	-1.57898	0.11434	0.207585
hsa-miR-541-3p	5.94733	-0.827354	0.880945	-0.939167	0.347645	0.475982
hsa-miR-4795-3p	0.147084	-0.410074	1.66442	-0.246376	0.805391	NA
hsa-miR-4752	2.94812	0.000747328	0.572526	0.00130532	0.998959	0.998959
hsa-miR-4680-3p	1.9575	0.925816	0.793704	1.16645	0.243433	0.362966
hsa-miR-181d-3p	160.631	0.384956	1.27337	0.302312	0.762414	0.846698
hsa-miR-4783-3p	3.76663	-0.500039	0.467325	-1.07	0.284619	0.408705
hsa-miR-1262	3.74468	-2.31943	0.551795	-4.20343	2.62901e-05	0.000121196
hsa-miR-591	1.37049	2.62585	1.31126	2.00254	0.0452266	0.0960716
hsa-miR-3591-5p	1.56962	-1.09049	0.725309	-1.50349	0.132713	0.232876
hsa-miR-4650-3p	1.65188	-0.581988	0.724233	-0.803592	0.421633	0.550979
hsa-miR-889-3p	367.48	-3.39595	0.874948	-3.88132	0.000103893	0.000430388
hsa-miR-6747-5p	4.94519	-0.617711	0.482736	-1.27961	0.200684	0.313374
hsa-miR-4524b-3p	6.64917	-1.8571	0.529917	-3.50452	0.000457431	0.00166848
hsa-miR-4687-5p	11.3063	0.456564	0.342073	1.3347	0.181976	0.292301
hsa-miR-1207-5p	1.56354	0.805033	0.774308	1.03968	0.298489	0.423576
hsa-miR-659-3p	7.4531	1.5053	0.53818	2.79701	0.00515772	0.0148215
hsa-miR-942-5p	61.8548	0.742931	0.323383	2.29737	0.0215978	0.0524922
hsa-miR-802	48.353	-1.76126	0.307227	-5.73277	9.88063e-09	6.36957e-08
hsa-miR-526a	36.0298	8.54945	1.58286	5.40125	6.61771e-08	3.94933e-07
hsa-miR-16-2-3p	339.809	-1.049	0.233032	-4.50153	6.7467e-06	3.34697e-05
hsa-miR-1915-5p	5.68772	1.72474	0.634028	2.7203	0.00652233	0.0183066
hsa-miR-548b-5p	18.8587	4.73601	0.739796	6.40178	1.53576e-10	1.17546e-09
hsa-miR-4776-3p	4.12869	2.55413	0.777412	3.28542	0.00101829	0.00349729
hsa-miR-642b-3p	9.4705	-0.728611	0.436691	-1.66848	0.0952197	0.178936
hsa-miR-126-5p	912.724	1.92167	0.395248	4.86192	1.16252e-06	6.2424e-06
hsa-miR-4255	6.31561	-1.86374	0.541518	-3.4417	0.000578061	0.00207706
hsa-miR-5690	23.5929	1.18971	0.365894	3.25152	0.00114789	0.0038707
hsa-miR-3198	3.42423	1.80884	0.82434	2.19429	0.0282145	0.0659798
hsa-miR-5687	1.39715	-0.0563151	0.804677	-0.0699847	0.944206	0.965838
hsa-miR-4758-5p	1.76042	2.20902	1.03873	2.12665	0.0334488	0.075581
hsa-miR-651-5p	35.9592	3.38462	0.488842	6.92376	4.39818e-12	3.80072e-11
hsa-miR-6776-3p	7.7723	-0.378924	0.367511	-1.03105	0.302515	0.42803
hsa-miR-6732-3p	3.35298	-0.431812	0.486437	-0.887703	0.374701	0.50385
hsa-miR-182-5p	46263.5	8.07932	0.288959	27.9601	4.96376e-172	1.49595e-169
hsa-miR-2861	30.6855	-0.875195	0.621554	-1.40808	0.159109	0.26595
hsa-miR-510-3p	22.7467	-2.25749	0.50821	-4.44204	8.91087e-06	4.36669e-05
hsa-miR-8074	9.1139	-0.35404	0.356463	-0.993202	0.320612	0.447594
hsa-miR-3675-3p	6.0861	0.526104	0.478675	1.09908	0.271732	0.394665
hsa-miR-5586-5p	1.05876	0.532585	0.978146	0.544484	0.586108	0.699558
hsa-miR-3610	11.7669	-1.07924	0.474367	-2.27511	0.0228992	0.0554316
hsa-miR-335-5p	854.658	0.271282	0.41218	0.658164	0.510433	0.632727
hsa-miR-223-5p	1.38182	-1.61263	0.6956	-2.31833	0.0204312	0.0500605
hsa-miR-206	0.648301	3.46514	1.6736	2.07048	0.0384075	NA
hsa-miR-548e-5p	30.3046	-0.663598	0.327018	-2.02924	0.0424335	0.0912643
hsa-miR-4520-3p	24.862	1.29629	0.425719	3.04494	0.00232723	0.00725868
hsa-miR-1468-3p	2.17195	0.0832667	0.712863	0.116806	0.907014	0.942997
hsa-miR-668-5p	4.6043	2.10999	0.648655	3.25287	0.00114248	0.00386327
hsa-miR-3153	283.57	4.22565	0.528988	7.98818	1.36951e-15	1.41106e-14
hsa-miR-5004-3p	3.2479	0.89712	0.578739	1.55013	0.121111	0.217099
hsa-miR-411-5p	9276.11	-3.81819	1.04817	-3.64272	0.000269772	0.00102914
hsa-miR-3912-3p	17.9798	-0.404039	0.312673	-1.29221	0.196284	0.308195
hsa-miR-4712-5p	4.20908	0.847903	0.565918	1.49828	0.134061	0.234558
hsa-let-7e-3p	97.755	-6.31708	0.437227	-14.4481	2.57838e-47	7.96985e-46
hsa-miR-5583-3p	3.61862	1.44808	0.73945	1.95832	0.0501919	0.105046
hsa-miR-3122	1.70583	0.512469	0.716017	0.715722	0.474163	0.600809
hsa-miR-4263	5.91014	-0.198468	0.576335	-0.344363	0.730573	0.820406
hsa-miR-4312	2.12602	-1.44242	0.666566	-2.16396	0.0304675	0.0699591
hsa-miR-98-5p	4784.65	-9.27692	0.249724	-37.1486	4.61082e-302	2.22334e-299
hsa-let-7g-5p	16420.8	-10.4068	0.259987	-40.028	0	0
hsa-miR-1178-3p	0.771022	-0.183363	0.897183	-0.204376	0.838059	0.900743
hsa-miR-204-3p	6.72445	1.67669	0.513531	3.26502	0.00109454	0.00372732
hsa-miR-4471	4.80446	0.891065	0.579932	1.5365	0.124416	0.221705
hsa-let-7e-5p	12889.8	-8.91411	0.407736	-21.8624	5.91947e-106	5.28587e-104
hsa-miR-6884-5p	0.556956	-0.407518	1.05332	-0.386889	0.698838	NA
hsa-miR-6851-5p	5.82154	0.296625	0.463293	0.640252	0.522009	0.643476
hsa-miR-4520-2-3p	32.1249	0.998539	0.329506	3.03041	0.00244219	0.00755857
hsa-miR-888-5p	19.4883	-0.220546	0.282053	-0.78193	0.434256	0.562898
hsa-miR-3129-3p	19.0316	-3.31182	0.314812	-10.52	6.98862e-26	1.13848e-24
hsa-miR-516b-5p	851.217	7.97746	0.511528	15.5954	7.82766e-55	2.94883e-53
hsa-miR-7113-3p	6.74916	0.638923	0.45887	1.39238	0.163806	0.272001
hsa-miR-3179	4.99972	0.831623	0.497135	1.67283	0.0943605	0.177801
hsa-miR-3689b-3p	0.277085	2.47531	1.7303	1.43057	0.152554	NA
hsa-miR-548al	7.27091	-0.863707	0.433492	-1.99244	0.0463224	0.0979679
hsa-miR-6795-3p	5.20021	0.671718	0.491771	1.36592	0.171965	0.280899
hsa-miR-492	0.64407	1.74016	1.42054	1.225	0.220577	NA
hsa-miR-6865-5p	0.764866	-0.306541	0.929047	-0.329953	0.741436	0.829465
hsa-miR-1268a	154.987	0.469236	0.241347	1.94424	0.0518668	0.107989
hsa-miR-6832-5p	2.79971	-0.508886	0.680154	-0.748193	0.454344	0.582053
hsa-miR-548bb-5p	2.97099	0.572011	0.599119	0.954753	0.339703	0.468013
hsa-miR-4750-3p	24.6892	0.240974	0.404833	0.595244	0.55168	0.668729
hsa-miR-369-5p	422.057	-4.18833	1.19119	-3.5161	0.000437934	0.00160221
hsa-miR-4660	1.09863	1.61787	1.06093	1.52496	0.12727	0.225955
hsa-miR-4804-3p	1.96902	-0.418368	0.611482	-0.684187	0.493857	0.619506
hsa-miR-6757-3p	3.67246	-0.0680278	0.509382	-0.13355	0.893759	0.935125
hsa-miR-6869-5p	10.1801	1.52146	0.534521	2.8464	0.00442166	0.012922
hsa-miR-4443	85.9151	-0.795754	0.207293	-3.83878	0.000123648	0.000503393
hsa-miR-4755-5p	2.50533	0.381131	0.608419	0.626429	0.531034	0.652357
hsa-miR-425-3p	32.5657	-0.398808	0.452	-0.882318	0.377605	0.506625
hsa-miR-3137	2.47817	-1.14477	0.601727	-1.90248	0.0571088	0.117583
hsa-miR-7151-3p	25.9646	0.607896	0.291543	2.0851	0.0370604	0.0821256
hsa-miR-3652	3.8685	1.5879	0.608215	2.61075	0.0090343	0.0245843
hsa-miR-8070	6.94337	0.315923	0.456574	0.691942	0.488974	0.61498
hsa-miR-6879-5p	462.553	-0.569961	0.672429	-0.847615	0.396652	0.526613
hsa-miR-3651	150.566	1.43938	0.441966	3.25677	0.00112689	0.00382666
hsa-miR-6764-3p	8.30071	0.397874	0.449711	0.884732	0.376301	0.505693
hsa-miR-550a-3-5p	78.9145	1.00881	0.279539	3.60882	0.000307594	0.00115515
hsa-miR-5588-3p	38.318	0.565572	0.531071	1.06496	0.286892	0.411312
hsa-miR-4766-3p	3.12829	-0.214739	0.612542	-0.35057	0.725911	0.816692
hsa-miR-1199-5p	19.5093	0.612526	0.520295	1.17727	0.239089	0.358708
hsa-miR-423-3p	17795.2	-1.44997	0.240712	-6.0237	1.70479e-09	1.17772e-08
hsa-miR-1247-5p	34.5844	1.81703	0.629956	2.88438	0.00392184	0.0115877
hsa-miR-5001-3p	19.2715	0.663489	0.307974	2.15436	0.0312116	0.0711931
hsa-miR-4740-5p	2.25338	-2.88307	0.611613	-4.71387	2.43053e-06	1.27669e-05
hsa-miR-6075	495.412	3.05596	0.775259	3.94186	8.08529e-05	0.00033902
hsa-miR-214-5p	484.346	-9.09951	0.466892	-19.4895	1.34679e-84	7.91979e-83
hsa-miR-3190-5p	1.93239	1.09589	0.780899	1.40337	0.160506	0.267437
hsa-miR-4664-3p	30.3194	2.87204	0.363847	7.89353	2.93757e-15	3.00105e-14
hsa-miR-6076	0.364302	-1.35034	1.13593	-1.18875	0.234536	NA
hsa-miR-3155b	27.6966	1.10306	0.286061	3.85602	0.000115247	0.000473357
hsa-miR-6765-5p	18.0539	2.56324	0.57879	4.42862	9.48365e-06	4.61921e-05
hsa-miR-139-3p	0.515447	3.28917	1.68616	1.95068	0.0510949	NA
hsa-miR-544a	0.883232	-1.49117	0.933437	-1.5975	0.110153	0.201349
hsa-miR-3691-5p	26.2694	1.45498	0.314692	4.62349	3.77336e-06	1.93565e-05
hsa-miR-3074-3p	9.93354	-1.16702	0.506728	-2.30304	0.0212764	0.0517632
hsa-miR-581	3.27395	-0.162448	0.541201	-0.300162	0.764054	0.847175
hsa-miR-511-5p	2.24799	0.144392	0.610158	0.236646	0.812931	0.882873
hsa-miR-4500	7.19743	-6.29974	0.722443	-8.72005	2.78082e-18	3.3356e-17
hsa-miR-3609	55.8417	0.633039	0.31271	2.02436	0.0429328	0.0922558
hsa-miR-4676-3p	2.88746	-0.391136	0.573748	-0.68172	0.495416	0.621138
hsa-miR-497-5p	523.166	-3.69782	0.340496	-10.8601	1.78572e-27	3.21296e-26
hsa-miR-4296	1.92992	1.27964	0.788595	1.62269	0.104656	0.19287
hsa-miR-3666	1.20862	0.330611	0.829094	0.398762	0.690069	0.786274
hsa-miR-3134	1.91288	-0.383916	0.781922	-0.490991	0.623433	0.730013
hsa-miR-548ba	3.37613	1.00694	0.70863	1.42097	0.155325	0.261514
hsa-miR-619-3p	0.808207	0.0125783	0.969546	0.0129734	0.989649	0.994185
hsa-miR-4649-5p	281.677	0.436171	0.610478	0.714475	0.474934	0.601274
hsa-miR-378j	6.93953	0.592498	0.483708	1.22491	0.22061	0.334733
hsa-miR-3151-5p	12.7993	0.0362991	0.3007	0.120715	0.903917	0.940588
hsa-miR-1-3p	2.95179	3.731	1.26873	2.94072	0.00327448	0.00978287
hsa-miR-106b-5p	1286.68	1.5106	0.326626	4.62487	3.74825e-06	1.92687e-05
hsa-miR-3181	24.8414	1.6149	0.594523	2.7163	0.00660167	0.0185077
hsa-miR-320d	18.1452	-1.06076	0.250486	-4.23482	2.28737e-05	0.000107085
hsa-miR-6756-3p	7.04429	0.714869	0.525139	1.36129	0.173421	0.282894
hsa-miR-7111-3p	6.34848	0.966368	0.495797	1.94912	0.0512808	0.106953
hsa-miR-6807-5p	703.424	-0.0374079	0.505624	-0.0739837	0.941023	0.964219
hsa-miR-6846-5p	13.0808	-0.150082	0.438087	-0.342584	0.731911	0.821526
hsa-miR-548av-5p	380.366	0.707831	0.351801	2.01202	0.0442179	0.0941205
hsa-miR-21-5p	171393	-4.7231	0.303387	-15.5679	1.20351e-54	4.46411e-53
hsa-miR-597-5p	2.72603	1.20835	0.691103	1.74844	0.0803878	0.156051
hsa-miR-8085	2.35986	-1.10487	0.709195	-1.55793	0.119251	0.214562
hsa-miR-320c	20.256	-0.215417	0.361814	-0.595381	0.551589	0.668729
hsa-miR-2682-5p	40.0857	-4.82031	0.455723	-10.5773	3.79789e-26	6.27171e-25
hsa-miR-1471	23.2302	1.35841	0.378043	3.59328	0.000326543	0.00122061
hsa-miR-548d-5p	7.70094	-0.839383	0.399155	-2.1029	0.0354744	0.0793282
hsa-miR-4531	73.795	-0.672438	0.419949	-1.60124	0.109324	0.200222
hsa-miR-22-3p	262592	-5.46868	0.30152	-18.1371	1.6247e-73	8.16074e-72
hsa-miR-1247-3p	8.19211	-1.33999	0.471812	-2.84009	0.00451012	0.0131486
hsa-miR-548ad-5p	37.8336	-0.494133	0.301591	-1.63842	0.101334	0.187647
hsa-miR-5187-5p	2.05971	3.29834	1.26266	2.61222	0.00899561	0.0245067
hsa-miR-323a-3p	295.195	-0.965688	0.875475	-1.10305	0.270007	0.393109
hsa-miR-7706	285.035	-0.339226	0.270219	-1.25537	0.209343	0.322498
hsa-miR-4298	2.60164	-0.427932	0.57867	-0.739509	0.459598	0.586912
hsa-miR-6739-3p	7.4845	0.453931	0.423827	1.07103	0.284157	0.408284
hsa-miR-7-5p	180.991	3.15847	0.394038	8.01564	1.09563e-15	1.13371e-14
hsa-miR-488-3p	31.4959	2.94189	0.577256	5.09634	3.46288e-07	1.91931e-06
hsa-miR-3960	111.636	1.59533	0.342327	4.66025	3.15831e-06	1.63757e-05
hsa-miR-1256	1.89648	2.33374	1.00901	2.31291	0.0207275	0.0506323
hsa-miR-2054	8.95393	0.261115	0.407862	0.640204	0.52204	0.643476
hsa-miR-4425	2.1716	0.493819	0.688127	0.717627	0.472987	0.600512
hsa-miR-1260b	1054.87	0.725226	0.359845	2.01538	0.0438645	0.0937564
hsa-miR-7151-5p	3.49003	0.32715	0.530379	0.616822	0.537352	0.657643
hsa-miR-372-5p	2.25985	2.09132	0.961306	2.1755	0.0295929	0.0685384
hsa-miR-6724-5p	3466.72	-0.0476454	0.558758	-0.0852701	0.932047	0.957462
hsa-miR-367-5p	21.913	6.53289	1.19932	5.44716	5.11813e-08	3.10046e-07
hsa-miR-7515	1.38214	-0.138953	0.756759	-0.183616	0.854315	0.913305
hsa-miR-6790-5p	0.603884	3.39271	1.68951	2.00811	0.044632	NA
hsa-miR-2115-5p	15.3632	-0.184768	0.300883	-0.614085	0.539159	0.659185
hsa-miR-6793-3p	15.2054	0.0982726	0.38588	0.254671	0.798977	0.872829
hsa-miR-1277-3p	0.883731	0.430417	1.08928	0.39514	0.69274	0.787828
hsa-miR-6825-3p	23.0375	1.70707	0.547348	3.11881	0.00181582	0.00583726
hsa-miR-640	126.602	0.450169	0.56016	0.803643	0.421603	0.550979
hsa-miR-3194-3p	1.20656	0.356733	0.85083	0.419276	0.675014	0.77314
hsa-miR-6829-5p	3.15081	0.171426	0.594195	0.288501	0.772963	0.853694
hsa-miR-211-3p	2.30423	0.993384	0.685501	1.44914	0.147299	0.252588
hsa-miR-1539	282.642	1.4513	0.454095	3.19602	0.00139336	0.00460192
hsa-miR-655-5p	3.99049	-2.24616	0.661631	-3.39488	0.000686587	0.00242012
hsa-miR-532-5p	1214.08	-1.898	0.245074	-7.74459	9.58918e-15	9.51421e-14
hsa-miR-4766-5p	0.762788	-0.0905475	0.998954	-0.0906423	0.927777	NA
hsa-miR-5580-5p	0.481345	1.37963	1.53076	0.901267	0.367446	NA
hsa-miR-6822-3p	1.01899	0.358162	0.839317	0.426731	0.669575	0.768005
hsa-miR-494-3p	181.906	-2.48154	0.85546	-2.90083	0.00372179	0.0110508
hsa-miR-7155-3p	7.85368	-0.854025	0.397443	-2.1488	0.0316502	0.0720572
hsa-miR-6824-5p	2.07753	0.872188	0.694478	1.25589	0.209156	0.322426
hsa-let-7f-1-3p	0.340148	-4.91713	1.32597	-3.70833	0.000208633	NA
hsa-miR-365a-3p	809.81	-3.46978	0.280071	-12.3889	3.00136e-35	7.16463e-34
hsa-miR-577	780.184	7.91108	0.471803	16.7677	4.20174e-63	1.876e-61
hsa-miR-6129	2.84238	-0.639052	0.482552	-1.32432	0.185398	0.296415
hsa-miR-3148	1.80604	1.57618	0.954878	1.65066	0.0988078	0.184385
hsa-miR-769-3p	15.9309	1.16424	0.395522	2.94355	0.00324473	0.00970602
hsa-miR-5006-5p	4.07935	0.0944688	0.658899	0.143374	0.885995	0.930777
hsa-miR-6821-5p	5.47787	0.570369	0.506496	1.12611	0.26012	0.383578
hsa-miR-6840-3p	4.73595	1.18985	0.597718	1.99065	0.0465192	0.0982533
hsa-miR-6888-5p	0.871705	-0.151754	0.985792	-0.153941	0.877656	0.925243
hsa-miR-6773-3p	4.80907	1.50529	0.589889	2.55183	0.010716	0.0283358
hsa-miR-3940-3p	39.7808	0.0668923	0.240215	0.278468	0.780653	0.859431
hsa-miR-523-3p	55.6957	2.46548	0.353614	6.97224	3.11944e-12	2.72499e-11
hsa-miR-33b-3p	1.86349	0.35623	0.673442	0.528969	0.596827	0.708842
hsa-miR-376a-5p	40.7921	-3.88526	0.720687	-5.39105	7.00475e-08	4.16999e-07
hsa-miR-600	3.38854	0.0700796	0.575507	0.12177	0.903081	0.940531
hsa-miR-3202	1.11443	0.00623417	0.789696	0.00789439	0.993701	0.996595
hsa-miR-4640-3p	6.04847	-0.907714	0.510459	-1.77823	0.0753662	0.14773
hsa-miR-4767	6.43884	-1.61609	0.344127	-4.69618	2.65068e-06	1.38329e-05
hsa-miR-551a	16.8992	4.26158	0.663991	6.41814	1.37952e-10	1.05924e-09
hsa-miR-371a-5p	325.286	7.32902	0.736183	9.95543	2.38784e-23	3.28976e-22
hsa-miR-4288	16.6187	-4.15075	0.475554	-8.72824	2.58662e-18	3.13384e-17
hsa-miR-3124-3p	7.74454	2.30368	0.747065	3.08364	0.00204484	0.00652132
hsa-miR-7846-3p	42.4396	2.10848	0.58103	3.62887	0.000284662	0.00108082
hsa-miR-4659b-5p	2.94857	0.656905	0.618056	1.06286	0.287847	0.412113
hsa-miR-6802-5p	53.6614	-0.506561	0.763371	-0.663585	0.506956	0.629779
hsa-miR-6751-5p	10.4104	-1.04007	0.369262	-2.81662	0.00485319	0.01403
hsa-miR-1273g-5p	6.46563	0.930872	0.536388	1.73545	0.0826617	0.160336
hsa-miR-7107-5p	8.71397	0.294648	0.441039	0.668077	0.504085	0.627762
hsa-miR-4665-3p	253.187	0.437534	0.397735	1.10006	0.271304	0.39452
hsa-miR-1908-5p	243.055	1.7701	0.286075	6.18754	6.11092e-10	4.38495e-09
hsa-miR-6728-5p	2.1082	0.556926	0.676102	0.823731	0.410092	0.539701
hsa-miR-6769b-3p	10.3135	-1.44239	0.305363	-4.72352	2.31801e-06	1.22025e-05
hsa-miR-6761-5p	4.68043	0.289942	0.544362	0.532627	0.594292	0.706876
hsa-miR-335-3p	6875.54	1.66444	0.312754	5.32189	1.02697e-07	6.03906e-07
hsa-miR-5090	14.9302	0.405094	0.292654	1.38421	0.166295	0.273474
hsa-miR-4700-3p	3.2897	-0.221397	0.57425	-0.38554	0.699837	0.794027
hsa-miR-7157-5p	65.7882	1.2679	0.50621	2.5047	0.0122557	0.0318753
hsa-miR-4772-5p	14.1139	0.889892	0.300849	2.95794	0.00309707	0.00928735
hsa-miR-146b-3p	261.043	-5.00707	0.462366	-10.8292	2.50222e-27	4.46878e-26
hsa-miR-6719-3p	11.691	0.4034	0.389452	1.03582	0.300288	0.425629
hsa-miR-1224-3p	4.73347	0.474274	0.471092	1.00675	0.314053	0.43971
hsa-miR-3663-3p	2.80737	2.85672	0.985542	2.89863	0.00374797	0.0111148
hsa-miR-4754	3.48342	1.4275	0.641832	2.22411	0.0261414	0.0619733
hsa-miR-6085	5.99875	-0.423539	0.450297	-0.940577	0.346922	0.475784
hsa-miR-6742-5p	118.204	1.14979	0.334853	3.43371	0.000595383	0.00213611
hsa-miR-191-3p	106.439	0.364803	0.28077	1.2993	0.193842	0.30526
hsa-miR-6750-5p	2.71645	0.782517	0.621737	1.2586	0.208175	0.321662
hsa-miR-520a-5p	120.114	3.53007	0.522605	6.75476	1.43076e-11	1.18542e-10
hsa-miR-4796-3p	1.39537	-0.810304	0.69135	-1.17206	0.241173	0.360265
hsa-miR-3977	3.70618	0.366704	0.589436	0.622126	0.533859	0.65503
hsa-miR-3680-3p	0.634036	-0.266321	1.20765	-0.220528	0.82546	NA
hsa-miR-4729	0.587932	3.34451	1.67765	1.99357	0.046199	NA
hsa-miR-4502	12.5266	2.74001	0.76461	3.58354	0.000338974	0.00126121
hsa-miR-4638-5p	2.01561	0.124131	0.690754	0.179703	0.857386	0.914292
hsa-miR-6875-3p	4.59573	0.279621	0.52129	0.536401	0.591681	0.705162
hsa-miR-198	0.841102	1.27816	1.12742	1.13371	0.256918	0.37932
hsa-miR-744-3p	39.7709	-0.556096	0.3207	-1.73401	0.0829171	0.160573
hsa-miR-4753-5p	2.61292	-0.400259	0.592287	-0.675786	0.499177	0.623906
hsa-miR-145-3p	15.595	-6.58105	0.774934	-8.4924	2.02412e-17	2.31287e-16
hsa-miR-6819-5p	17.8994	-1.02363	0.402377	-2.54396	0.0109605	0.0289122
hsa-miR-4431	8.19968	0.455016	0.421288	1.08006	0.280116	0.403682
hsa-miR-6814-5p	1.95254	-0.89104	0.671779	-1.32639	0.184711	0.295749
hsa-miR-6082	3688.91	-5.22361	1.1397	-4.58331	4.57683e-06	2.32801e-05
hsa-miR-3117-3p	52.5245	-3.45511	0.415451	-8.31653	NA	NA
hsa-miR-3619-3p	2.65629	-0.0639524	0.555666	-0.115092	0.908373	0.943596
hsa-miR-7844-5p	0.496386	-0.633789	1.14558	-0.553247	0.580094	NA
hsa-miR-4521	107.587	2.202	0.3543	6.21507	5.13019e-10	3.6922e-09
hsa-miR-612	1.70769	-1.63984	0.693562	-2.36437	0.0180607	0.0450769
hsa-miR-1910-3p	20.6066	2.14033	0.41919	5.10588	3.29252e-07	1.8291e-06
hsa-miR-101-3p	3456.91	-0.898882	0.412443	-2.17941	0.0293014	0.0679938
hsa-miR-3686	3.48066	0.369534	0.587816	0.628655	0.529575	0.651431
hsa-miR-6818-3p	3.51611	0.277962	0.505611	0.549756	0.582487	0.69627
hsa-miR-5699-5p	128.496	1.19089	0.223986	5.31678	1.05621e-07	6.19594e-07
hsa-miR-548o-3p	135.243	-0.0175349	0.345658	-0.0507291	0.959541	0.975729
hsa-miR-135a-5p	524.456	9.71602	0.795223	12.218	2.4922e-34	5.89087e-33
hsa-miR-509-5p	1.14324	1.49837	1.05606	1.41883	0.155949	0.262016
hsa-miR-508-5p	0.329386	2.59352	1.71593	1.51144	0.130676	NA
hsa-miR-6835-3p	2.53895	0.28599	0.570591	0.501218	0.616218	0.724026
hsa-miR-4795-5p	5.67872	-0.723495	0.375418	-1.92717	0.0539579	0.111667
hsa-miR-1295b-5p	4.04513	0.107261	0.480768	0.223104	0.823455	0.891491
hsa-miR-151a-5p	29896	-1.50566	0.229025	-6.57421	4.89119e-11	3.85381e-10
hsa-miR-1229-3p	6.90234	0.438115	0.41503	1.05562	0.291141	0.41548
hsa-miR-4488	1658.92	-0.168349	0.319683	-0.526611	0.598463	0.710086
hsa-miR-6865-3p	4.04798	0.916587	0.573938	1.59702	0.110262	0.201396
hsa-miR-4708-3p	5.82865	0.987316	0.497468	1.98468	0.0471799	0.0994325
hsa-miR-3529-5p	3.0292	-0.765949	0.551822	-1.38804	0.165126	0.272995
hsa-miR-3942-3p	50.85	0.584942	0.238007	2.45767	0.0139843	0.0357542
hsa-miR-4787-3p	101.549	0.890728	0.310785	2.86606	0.00415621	0.0122203
hsa-miR-4474-5p	2.57696	-0.120181	0.609392	-0.197215	0.843659	0.905527
hsa-miR-1304-5p	53.3624	0.112824	0.437624	0.25781	0.796553	0.872264
hsa-miR-2467-5p	91.3756	2.89013	0.464378	6.22365	4.85722e-10	3.50622e-09
hsa-miR-891b	10.0285	-0.428689	0.416541	-1.02916	0.303402	0.428783
hsa-miR-424-3p	1001.96	-7.04198	0.317159	-22.2033	3.18983e-109	3.34377e-107
hsa-miR-5681a	0.32404	2.63876	1.75497	1.5036	0.132686	NA
hsa-miR-544b	7.81196	1.01047	0.668404	1.51177	0.130594	0.230162
hsa-miR-629-3p	49.3671	0.23495	0.223863	1.04953	0.293937	0.418101
hsa-miR-524-5p	34.6783	6.41464	0.984313	6.51687	7.17888e-11	5.5298e-10
hsa-miR-4321	5.58912	0.0776296	0.476849	0.162797	0.870678	0.920535
hsa-miR-6895-3p	22.3791	-0.886773	0.496508	-1.78602	NA	NA
hsa-miR-656-3p	76.6739	-3.41861	1.04209	-3.28054	0.00103607	0.00354825
hsa-miR-6759-3p	3.26666	-0.282203	0.611438	-0.461541	0.644411	0.748038
hsa-miR-675-5p	6.76667	2.38205	0.645479	3.69036	0.000223937	0.000865243
hsa-miR-6767-5p	35.9836	-0.638714	0.501311	-1.27409	0.202633	0.315464
hsa-miR-3128	16.9605	-0.0102728	0.523117	-0.0196376	0.984332	0.991322
hsa-miR-1287-5p	46.7788	-2.06623	0.324958	-6.35846	2.03789e-10	1.52116e-09
hsa-miR-5088-5p	5.96494	1.06857	0.523443	2.04143	0.0412083	0.0892185
hsa-miR-3671	2.42972	-1.69579	0.696121	-2.43605	0.0148485	0.0376442
hsa-miR-3197	7.89791	-0.643745	0.357114	-1.80263	0.0714459	0.141891
hsa-miR-203a-5p	0.116347	1.28524	1.92184	0.668756	0.503651	NA
hsa-miR-487a-5p	17.409	-1.63972	0.582661	-2.81419	0.00488999	0.0141026
hsa-miR-208a-3p	0.977517	3.76287	1.70899	2.20182	0.0276784	0.0650415
hsa-miR-454-5p	112.471	0.292388	0.295495	0.989487	0.322425	0.449865
hsa-miR-654-5p	95.1881	-3.29481	0.583528	-5.64636	1.63881e-08	1.04252e-07
hsa-miR-5696	11.4622	0.609159	0.361141	1.68676	0.0916489	0.173852
hsa-miR-6508-5p	0.614501	-0.733168	0.972936	-0.753562	0.451112	NA
hsa-miR-3678-5p	10.0119	0.543779	0.450983	1.20576	0.227909	0.344291
hsa-miR-4492	254.285	2.49907	0.470879	5.30723	1.11302e-07	6.51331e-07
hsa-miR-548aq-3p	7.8397	0.846059	0.662589	1.2769	0.201638	0.31466
hsa-miR-4448	201.483	-0.859173	0.404243	-2.12538	0.0335546	0.0757491
hsa-miR-3919	14.3833	-0.35216	0.376922	-0.934305	0.350146	0.478031
hsa-miR-339-3p	139.601	-0.735812	0.30002	-2.45255	0.0141849	0.0361139
hsa-miR-628-5p	68.9174	-0.557244	0.262362	-2.12395	0.0336739	0.0759049
hsa-miR-455-5p	223.202	-1.58738	0.273711	-5.79947	6.65258e-09	4.38234e-08
hsa-miR-6797-5p	5.24018	0.109965	0.577801	0.190316	0.849061	0.909816
hsa-miR-6717-5p	4.12514	-0.0540334	0.497278	-0.108658	0.913473	0.946448
hsa-miR-6854-3p	8.86234	1.15944	0.541219	2.14227	0.0321715	0.073175
hsa-miR-6788-3p	5.45289	-0.399352	0.454497	-0.878667	0.379582	0.508711
hsa-miR-6833-5p	0.872922	0.62964	1.01945	0.617628	0.53682	0.657326
hsa-miR-6801-3p	2.90356	1.05121	0.640453	1.64135	0.100724	0.186949
hsa-miR-6881-5p	8.46143	0.748226	0.56414	1.32631	0.184736	0.295749
hsa-miR-4668-3p	16.3506	-0.0431377	0.363954	-0.118525	0.905651	0.941987
hsa-miR-3714	1.8109	0.561652	0.765252	0.733943	0.462983	0.589674
hsa-miR-3613-5p	33.6135	-2.09179	0.319169	-6.55386	5.60698e-11	4.3749e-10
hsa-miR-1236-3p	3.95966	1.57965	0.623824	2.53221	0.0113346	0.0296395
hsa-miR-1301-3p	160.228	-0.0718259	0.407809	-0.176126	0.860195	0.916047
hsa-miR-520f-3p	634.105	8.94452	0.643619	13.8972	6.5843e-44	1.86762e-42
hsa-miR-3913-5p	15.5024	-0.882345	0.338403	-2.60738	0.00912392	0.0248002
hsa-miR-5683	14.0837	-1.5497	0.560965	-2.76255	0.00573513	0.0163638
hsa-miR-4798-3p	1.71533	-0.368564	0.828298	-0.444965	0.656345	0.758604
hsa-miR-410-3p	2259.71	-1.58156	1.06424	-1.48609	0.137255	0.239106
hsa-miR-3140-5p	30.1696	0.531655	0.379604	1.40055	0.161348	0.268653
hsa-miR-4328	12.624	-4.10675	0.485849	-8.45273	2.84562e-17	3.23622e-16
hsa-miR-4539	3.63252	2.32785	0.817499	2.84753	0.00440606	0.012892
hsa-miR-4740-3p	3.13924	0.762385	0.605283	1.25955	0.207832	0.321619
hsa-miR-6715b-3p	38.6906	2.9989	0.683226	4.38933	1.13702e-05	5.48269e-05
hsa-miR-6851-3p	2.28624	0.176765	0.593288	0.297942	0.765748	0.848445
hsa-miR-558	12.3642	2.04572	0.590301	3.46556	0.000529133	0.00191552
hsa-miR-4693-5p	2.39329	0.598022	0.776055	0.770593	0.440948	0.569735
hsa-miR-409-5p	699.92	-2.49438	0.833679	-2.99201	0.00277147	0.00849049
hsa-miR-3934-3p	5.80296	0.972531	0.476518	2.04091	0.0412596	0.0892185
hsa-miR-3614-3p	3.41101	-0.360764	0.504119	-0.715633	0.474218	0.600809
hsa-miR-627-3p	15.6596	-1.86713	0.318587	-5.86067	4.61015e-09	3.07046e-08
hsa-miR-4723-3p	1.33305	0.22601	0.783081	0.288616	0.772875	0.853694
hsa-miR-874-3p	491.92	1.77977	0.310756	5.72721	1.02094e-08	6.56399e-08
hsa-miR-6847-3p	1.34823	1.84158	1.03116	1.78593	0.0741103	0.146219
hsa-miR-4800-5p	6.16555	0.610369	0.493009	1.23805	0.215698	0.328736
hsa-miR-196b-3p	3.40605	-2.19265	0.581516	-3.77058	0.000162869	0.000642681
hsa-miR-4436b-3p	1.3885	1.86156	1.02783	1.81116	0.0701167	0.139597
hsa-miR-8064	0.798276	-0.252619	0.898996	-0.281001	0.778709	0.858075
hsa-miR-8078	7.48953	1.2905	0.508263	2.53904	0.0111158	0.0291719
hsa-miR-566	3.27844	1.36208	0.657548	2.07145	0.0383165	0.0841358
hsa-miR-6729-5p	11.3103	0.724925	0.39798	1.82151	0.0685288	0.137114
hsa-miR-6515-3p	6.44114	0.120997	0.431614	0.280337	0.779219	0.858245
hsa-miR-556-3p	19.5474	2.0535	0.376021	5.46113	4.73111e-08	2.87323e-07
hsa-miR-891a-5p	4.88045	0.83134	0.86796	0.957809	0.338159	0.467019
hsa-miR-3622a-5p	786.582	0.845908	0.5105	1.65702	0.0975153	0.182397
hsa-miR-573	18.064	2.61664	0.540992	4.83675	1.31982e-06	7.02447e-06
hsa-miR-27b-5p	415.76	-3.33952	0.329415	-10.1377	3.7568e-24	5.45641e-23
hsa-miR-6864-5p	13.1867	-0.677566	0.300754	-2.25289	0.0242661	0.0582145
hsa-miR-4684-3p	5.79208	1.57409	0.756174	2.08165	0.037374	0.0825171
hsa-miR-1306-3p	11.7327	-0.694182	0.36073	-1.92438	0.0543069	0.112197
hsa-miR-6838-5p	3.01427	-0.244706	0.522426	-0.468403	0.639496	0.743766
hsa-miR-30a-5p	27716.8	-4.54323	0.432969	-10.4932	9.28308e-26	1.4921e-24
hsa-miR-8058	1.48449	0.467807	0.781285	0.598766	0.549329	0.66722
hsa-miR-154-3p	4.04097	-0.225742	0.830981	-0.271658	0.785885	0.864402
hsa-miR-518c-5p	12.3447	3.52766	0.657421	5.36591	8.05433e-08	4.75955e-07
hsa-miR-5580-3p	0.680252	0.793521	1.09662	0.72361	0.469305	NA
hsa-miR-522-3p	104.703	8.65732	1.12964	7.66377	1.80552e-14	1.75529e-13
hsa-miR-645	3.19293	0.0692668	0.571638	0.121173	0.903554	0.940588
hsa-miR-4481	4.68235	1.42433	0.865078	1.64647	0.0996667	0.185557
hsa-miR-3192-3p	10.0897	0.681559	0.597548	1.14059	0.254039	0.375529
hsa-miR-7-2-3p	2.79703	-0.213629	0.597368	-0.357617	0.72063	0.813386
hsa-miR-6774-5p	88.0665	1.79768	0.515791	3.48529	0.000491598	0.00178501
hsa-miR-1200	14.1877	1.10504	0.424749	2.60164	0.00927794	0.0251241
hsa-miR-140-3p	1132.81	-2.4203	0.213768	-11.3221	1.01983e-29	2.06622e-28
hsa-miR-3622b-3p	14.1823	-2.02172	0.54205	-3.72976	0.000191662	0.000748942
hsa-miR-887-3p	360.524	-0.193887	0.320052	-0.6058	0.544648	0.663875
hsa-miR-3923	0.404811	0.932009	1.41879	0.656906	0.511242	NA
hsa-miR-760	18.9006	0.465053	0.347657	1.33768	0.181001	0.29151
hsa-miR-5002-3p	2.93986	-0.144495	0.555081	-0.260313	0.794622	0.87123
hsa-miR-4497	3822.98	1.90171	0.483004	3.93725	NA	NA
hsa-miR-4529-3p	1.16112	1.41791	1.20505	1.17664	0.239341	0.358862
hsa-miR-4789-5p	1.71813	-0.961477	0.68308	-1.40756	0.159261	0.26595
hsa-miR-3126-3p	1.88121	-0.196694	0.635738	-0.309395	0.757021	0.843039
hsa-miR-4652-3p	11.9594	0.723291	0.397824	1.81812	0.0690461	0.138035
hsa-miR-518a-5p	30.4453	6.9828	1.16537	5.99192	2.0738e-09	1.41641e-08
hsa-miR-6836-3p	233.447	0.832161	0.30954	2.68838	0.00718003	0.0200128
hsa-miR-3143	0.544971	1.40661	1.37744	1.02118	0.307171	NA
hsa-miR-4673	12.8182	-0.0644428	0.385096	-0.167342	0.867101	0.919852
hsa-miR-5706	48.6383	0.998881	0.335433	2.97788	0.00290247	0.00884796
hsa-miR-4757-3p	9.50154	-1.41914	0.520409	-2.72696	0.00639206	0.0179828
hsa-miR-93-3p	300.263	1.51755	0.275953	5.4993	3.81305e-08	2.32741e-07
hsa-miR-5187-3p	2.18941	0.41767	0.643736	0.648821	0.516454	0.638876
hsa-miR-6777-3p	25.4013	0.287772	0.248078	1.16001	0.246046	0.36641
hsa-miR-5692b	0.674577	-0.0976261	1.2413	-0.0786482	0.937312	NA
hsa-miR-1288-5p	2.09272	-0.570721	0.638001	-0.894546	0.37103	0.499756
hsa-miR-1909-5p	8.53407	0.970193	0.418286	2.31945	0.0203706	0.049963
hsa-miR-4434	17.6571	0.439996	0.366631	1.20011	0.230098	0.346946
hsa-miR-6877-3p	10.5247	0.368175	0.364705	1.00951	0.312728	0.43811
hsa-miR-125b-1-3p	3323.21	-7.95302	0.44803	-17.7511	1.6911e-70	8.1545e-69
hsa-miR-4265	1.11656	-0.0652985	0.99005	-0.0659547	0.947414	0.968168
hsa-miR-551b-5p	7.94728	6.6324	1.60858	4.12313	3.73756e-05	0.000166567
hsa-miR-4452	3.55423	-0.405142	0.583619	-0.69419	0.487563	0.613845
hsa-miR-8066	2.60641	0.170525	0.593085	0.287521	0.773713	0.854131
hsa-miR-761	8.7734	-0.0708768	0.406066	-0.174545	0.861437	0.916965
hsa-miR-3176	150.57	1.61554	0.374598	4.31273	1.61251e-05	7.63805e-05
hsa-miR-6791-3p	5.35727	-0.542272	0.402368	-1.3477	0.177755	0.287782
hsa-miR-6841-5p	3.60285	1.22403	0.607583	2.01459	0.0439476	0.0938509
hsa-miR-4679	1.50051	-0.315313	0.713945	-0.44165	0.658743	0.759918
hsa-miR-3653-3p	135.811	-0.851251	0.398394	-2.13671	0.0326219	0.0739899
hsa-miR-6503-3p	14.4678	1.59695	0.429142	3.72126	0.000198234	0.000772122
hsa-miR-6890-5p	2.36302	-1.31238	0.573409	-2.28872	0.0220954	0.0535935
hsa-miR-4731-3p	4.24678	-0.475817	0.437406	-1.08782	0.276677	0.399681
hsa-miR-107	130.399	0.407308	0.288525	1.41169	0.158041	0.264792
hsa-miR-6746-5p	6.12683	0.257858	0.386618	0.666957	0.5048	0.628004
hsa-miR-519e-5p	4.15425	1.397	0.657783	2.1238	0.0336866	0.0759049
hsa-miR-4459	44.3855	0.625406	0.433405	1.44301	0.149019	0.254436
hsa-miR-6782-5p	6.75098	-0.29054	0.435235	-0.667548	0.504422	0.627858
hsa-miR-6510-5p	6.14578	0.548005	0.488687	1.12138	0.262125	0.385356
hsa-miR-4280	0.645538	0.791245	1.24005	0.638074	0.523426	NA
hsa-miR-718	284.858	-0.59602	0.816877	-0.729633	0.465615	0.592087
hsa-miR-5008-3p	2.44464	0.685565	0.616679	1.11171	0.266265	0.389266
hsa-miR-378a-5p	73.4807	2.46846	0.43765	5.64026	1.69792e-08	1.07728e-07
hsa-miR-6893-5p	3.36583	0.853757	0.584178	1.46147	0.143887	0.248861
hsa-miR-6734-5p	4.65429	-0.750597	0.439537	-1.7077	0.0876921	0.167931
hsa-miR-7851-3p	12.1975	0.546932	0.439315	1.24497	0.213144	0.326695
hsa-miR-449c-3p	0.55571	-0.21745	1.0896	-0.199568	0.841818	NA
hsa-miR-4518	1.5187	1.4668	0.906252	1.61854	0.105547	0.194107
hsa-miR-188-3p	5.01424	-0.579454	0.530861	-1.09154	0.275037	0.398028
hsa-miR-1914-5p	24.6613	1.93137	0.398354	4.84837	1.24483e-06	6.65473e-06
hsa-miR-517c-3p	31.6779	4.91378	0.688642	7.13547	9.64569e-13	8.71002e-12
hsa-miR-411-3p	4.366	-2.28739	1.22542	-1.86662	0.0619544	0.125523
hsa-miR-6800-5p	1.18197	1.00859	1.02883	0.980325	0.326926	0.455091
hsa-miR-4638-3p	6.98928	0.39311	0.384845	1.02148	0.307028	0.433145
hsa-miR-4779	4.58745	0.232086	0.528875	0.438829	0.660785	0.761545
hsa-miR-18b-3p	45.0122	6.79099	0.928547	7.31357	2.60139e-13	2.4216e-12
hsa-miR-6730-3p	2.51816	-0.443744	0.583206	-0.76087	0.446735	0.575054
hsa-miR-3121-3p	2.96496	-0.200411	0.562939	-0.356007	0.721835	0.814006
hsa-miR-4512	375.95	2.59174	0.579755	4.4704	7.8072e-06	3.84932e-05
hsa-miR-505-5p	30.9139	0.00748079	0.279882	0.0267284	0.978676	0.988516
hsa-miR-676-5p	6.61971	1.26787	0.468381	2.70693	0.00679087	0.018994
hsa-miR-4311	2.93164	-0.0897373	0.577956	-0.155267	0.876611	0.924545
hsa-miR-6785-5p	354.453	5.06321	0.564502	8.96934	2.98289e-19	3.70709e-18
hsa-miR-4295	0.528751	3.18007	1.68862	1.88324	0.0596676	NA
hsa-miR-6744-5p	0.645784	-1.40456	1.03574	-1.35609	0.17507	NA
hsa-miR-5579-5p	2.07098	-0.571541	0.666387	-0.857672	0.391074	0.52064
hsa-miR-6511a-3p	25.1262	-0.839648	0.241811	-3.47234	0.000515948	0.0018706
hsa-miR-4259	2.79847	0.0947924	0.630027	0.150458	0.880403	0.927328
hsa-miR-4653-5p	2.70048	-1.60685	0.593455	-2.70763	0.00677661	0.0189761
hsa-miR-6753-5p	2.95031	0.980034	0.644044	1.52169	0.128087	0.226739
hsa-miR-6830-3p	2.79957	0.263674	0.585165	0.450598	0.65228	0.755354
hsa-miR-5572	3.39098	0.107742	0.52146	0.206616	0.83631	0.899787
hsa-miR-4319	0.465613	1.16176	1.43417	0.810057	0.417908	NA
hsa-miR-5089-3p	5.94837	-1.0185	0.49408	-2.06141	0.0392639	0.0859031
hsa-miR-3157-5p	13.4806	0.654465	0.321285	2.03702	0.0416476	0.0898947
hsa-miR-4688	5.21431	0.906689	0.63366	1.43088	0.152466	0.258506
hsa-miR-20a-3p	49.2437	3.2017	0.387916	8.2536	1.5369e-16	1.67668e-15
hsa-miR-320a	4729.51	-2.6783	0.235912	-11.3529	7.17115e-30	1.46522e-28
hsa-miR-3173-5p	5.57838	-0.583991	0.40002	-1.4599	0.144316	0.249424
hsa-miR-181a-2-3p	1559.3	-4.08217	0.641506	-6.36341	1.97324e-10	1.48208e-09
hsa-miR-4437	6.88691	1.6352	0.592127	2.76157	0.00575234	0.0163864
hsa-miR-3133	4.53726	-1.00148	0.397442	-2.51981	0.0117418	0.0306048
hsa-miR-325	0.303811	0.747115	1.46974	0.508332	0.611221	NA
hsa-miR-6769a-5p	1.63907	0.446724	0.755875	0.591003	0.554519	0.671157
hsa-miR-493-5p	877.552	-3.26642	1.29603	-2.52033	0.0117246	0.0305932
hsa-miR-138-2-3p	0	NA	NA	NA	NA	NA
hsa-miR-580-5p	0.421446	-0.454038	1.29529	-0.350529	0.725941	NA
hsa-miR-4804-5p	29.9502	1.51645	0.469358	3.23091	0.00123396	0.00412633
hsa-miR-4445-3p	70.2772	0.499664	0.402489	1.24144	0.214444	0.327646
hsa-miR-6133	2.3314	-0.377298	0.640643	-0.588936	0.555904	0.672496
hsa-miR-4536-3p	1.4546	-0.575779	0.669297	-0.860273	0.389638	0.51959
hsa-miR-548ay-3p	4.9369	-1.45387	0.472214	-3.07884	0.00207805	0.00660104
hsa-miR-6772-5p	3.15506	0.400309	0.577288	0.69343	0.48804	0.614125
hsa-miR-1267	2.60342	-0.581219	0.548648	-1.05937	0.289434	0.413893
hsa-miR-1343-5p	12.9157	0.342298	0.39674	0.862776	0.38826	0.518613
hsa-miR-33a-3p	0.234243	2.18511	1.79106	1.22001	0.222463	NA
hsa-miR-6500-5p	61.012	-1.33999	0.258955	-5.17458	2.28423e-07	1.28675e-06
hsa-miR-4734	10.7132	-2.64484	0.691063	-3.82721	NA	NA
hsa-miR-1271-5p	628.93	-2.18705	0.585324	-3.73648	0.000186615	0.000730403
hsa-miR-582-5p	7.59277	1.68511	0.508771	3.31212	0.000925921	0.00319827
hsa-miR-4707-5p	295.785	0.301451	0.320986	0.939141	0.347658	0.475982
hsa-miR-663a	46.5556	0.1442	0.407119	0.354196	0.723192	0.814136
hsa-miR-6812-5p	1.53516	0.5993	0.797	0.751945	0.452084	0.580586
hsa-miR-4664-5p	3.45354	0.611051	0.545678	1.1198	0.262798	0.38611
hsa-miR-203b-5p	20.7915	3.54111	0.588296	6.01926	1.75221e-09	1.20702e-08
hsa-miR-4746-3p	1.53408	1.35971	0.934427	1.45513	0.145634	0.250803
hsa-miR-137	18.4866	-7.04703	0.681105	-10.3465	4.34177e-25	6.71026e-24
hsa-miR-1324	13.78	1.29299	0.437632	2.95451	0.00313165	0.00937938
hsa-miR-99a-3p	105.936	-6.8015	0.648305	-10.4912	9.48053e-26	1.51375e-24
hsa-miR-6734-3p	5.13333	0.00860445	0.473687	0.0181649	0.985507	0.992091
hsa-miR-589-3p	96.7386	1.47589	0.411501	3.5866	0.000335022	0.00124843
hsa-miR-5589-3p	4.54	-0.112913	0.439171	-0.257104	0.797099	0.872264
hsa-miR-6126	98.1956	2.21824	0.354283	6.26121	3.82009e-10	2.80796e-09
hsa-miR-132-5p	56.7608	-5.4437	0.428004	-12.7188	4.64855e-37	1.15543e-35
hsa-miR-6509-3p	4.63528	0.677207	0.48558	1.39463	0.163126	0.271239
hsa-miR-7849-3p	2.30521	0.110952	0.748714	0.14819	0.882193	0.928807
hsa-miR-514b-5p	0.0416066	0.1503	2.15102	0.0698738	0.944294	NA
hsa-miR-200a-5p	34.4135	4.77994	0.651377	7.3382	2.16483e-13	2.02303e-12
hsa-miR-8071	11.0131	-1.6397	0.786659	-2.08438	0.0371256	0.0821946
hsa-miR-885-3p	0.705742	3.67926	1.66422	2.2108	0.0270498	NA
hsa-miR-509-3-5p	4.35265	0.946191	0.853301	1.10886	0.267491	0.390387
hsa-miR-6875-5p	8.97042	-0.182782	0.407557	-0.448481	0.653806	0.756032
hsa-miR-543	128.009	-1.06118	1.18249	-0.897409	0.369501	0.498736
hsa-miR-6811-3p	2.17187	1.14339	0.76159	1.50132	0.133274	0.23369
hsa-miR-4467	46.6768	1.33385	0.412288	3.23524	0.00121539	0.00406985
hsa-miR-3606-5p	0.729377	-0.106628	0.962369	-0.110797	0.911777	NA
hsa-miR-4275	0.78603	-0.152552	0.918831	-0.166029	0.868134	0.919891
hsa-miR-630	5.3838	0.709598	0.502312	1.41266	0.157755	0.264497
hsa-miR-6849-3p	9.64011	0.480185	0.421585	1.139	0.254703	0.37628
hsa-miR-4755-3p	5.95746	0.661969	0.493896	1.3403	0.180148	0.290721
hsa-miR-598-3p	197.41	3.28006	0.327201	10.0246	1.18851e-23	1.65636e-22
hsa-miR-485-3p	262.48	-1.0613	0.402545	-2.63648	0.00837713	0.0229891
hsa-miR-6849-5p	1.80421	-0.255376	0.710996	-0.35918	0.71946	0.812468
hsa-miR-4711-5p	3.26714	-0.65645	0.49095	-1.3371	0.181189	0.29151
hsa-miR-337-3p	183.607	-3.69562	1.08987	-3.39087	0.000696709	0.00245221
hsa-miR-3692-3p	5.81311	-0.693674	0.463326	-1.49716	0.134352	0.234896
hsa-miR-423-5p	7966.65	-2.03808	0.299	-6.81632	9.34031e-12	7.90157e-11
hsa-miR-542-5p	24.2818	-4.85722	0.483194	-10.0523	8.9735e-24	1.26521e-22
hsa-miR-1470	20.8944	1.41862	0.3804	3.72928	0.000192025	0.000749147
hsa-miR-7162-3p	66.6712	-1.68411	0.326733	-5.15438	2.54468e-07	1.42679e-06
hsa-miR-6737-5p	856.418	-1.10969	1.03265	-1.07461	0.28255	0.40646
hsa-miR-549a	331.005	-8.35913	0.509662	-16.4013	1.8706e-60	8.05362e-59
hsa-miR-6505-3p	2.92518	0.338722	0.601373	0.563247	0.573267	0.68832
hsa-miR-136-3p	1385.29	-4.86125	0.903365	-5.38127	7.39614e-08	4.39214e-07
hsa-miR-519b-3p	35.4888	4.72301	0.693979	6.80569	1.00567e-11	8.47786e-11
hsa-miR-16-5p	36880.3	-1.62142	0.247969	-6.53879	6.20176e-11	4.80786e-10
hsa-miR-5195-5p	5.78886	-0.655884	0.472397	-1.38842	0.16501	0.272995
hsa-miR-617	1.29061	0.968523	0.917665	1.05542	0.291233	0.41548
hsa-miR-4303	5.20774	-0.76146	0.734397	-1.03685	NA	NA
hsa-miR-6816-5p	464.428	1.64862	0.504732	3.26633	0.00108952	0.00371545
hsa-miR-6788-5p	0.933588	-0.0100061	0.993624	-0.0100703	0.991965	0.995268
hsa-miR-3180	30.881	1.33048	0.525776	2.53052	0.0113894	0.0297507
hsa-miR-4524a-5p	5.37568	0.0409993	0.452858	0.0905344	0.927863	0.955199
hsa-miR-28-5p	1408.75	-1.94502	0.240027	-8.10332	5.34802e-16	5.70534e-15
hsa-miR-4654	6.80088	2.72841	0.63648	4.28672	1.81332e-05	8.55562e-05
hsa-miR-519d-3p	44.941	1.68073	0.649589	2.58738	0.00967099	0.0260814
hsa-miR-4423-5p	4.72039	-2.98406	0.540792	-5.51795	3.42974e-08	2.09876e-07
hsa-miR-3174	12.1625	0.150749	0.349249	0.431638	0.666004	0.764637
hsa-miR-3188	3.21151	0.0879252	0.55099	0.159577	0.873214	0.922026
hsa-miR-1224-5p	5.21841	0.341672	0.459615	0.743387	0.457247	0.58453
hsa-miR-17-5p	6359.79	3.0355	0.256414	11.8383	2.4755e-32	5.32895e-31
hsa-miR-4262	164.815	-0.0878792	0.348711	-0.252012	0.801032	0.874296
hsa-miR-6832-3p	1.72675	1.5818	0.88245	1.7925	0.0730524	0.144605
hsa-miR-4763-3p	0.932012	-0.679156	0.81093	-0.837503	0.40231	0.533243
hsa-miR-6820-3p	2.39354	-0.135421	0.623082	-0.21734	0.827943	0.894743
hsa-miR-3678-3p	1.38916	-0.0430151	0.756224	-0.0568814	0.95464	0.973208
hsa-miR-1206	491.105	0.710879	0.616317	1.15343	0.248734	0.36958
hsa-miR-8077	2.46579	-1.1011	0.69063	-1.59434	0.110861	0.202335
hsa-miR-4696	12.1384	1.60457	0.494957	3.24183	0.00118767	0.00398812
hsa-miR-1972	87.1587	1.01069	0.314681	3.21178	0.00131915	0.0043748
hsa-miR-5008-5p	1.18011	0.997746	0.96091	1.03833	0.299114	0.424214
hsa-miR-1273h-5p	25.7048	1.33648	0.369435	3.61763	0.000297314	0.00112355
hsa-miR-363-5p	42.8546	2.63286	0.372891	7.06067	1.65702e-12	1.4742e-11
hsa-miR-6089	103.092	0.532443	0.461018	1.15493	0.248119	0.36904
hsa-miR-3682-5p	1.24139	2.61375	1.33849	1.95276	0.050848	0.106234
hsa-miR-5585-5p	32.1798	0.840967	0.30304	2.77511	0.00551838	0.0158202
hsa-miR-6838-3p	10.6584	-0.14415	0.473463	-0.304458	0.760779	0.846051
hsa-miR-4293	6.21902	0.502349	0.488857	1.0276	0.304139	0.429571
hsa-miR-382-3p	54.7582	-3.40805	0.826407	-4.12394	3.72439e-05	0.000166287
hsa-miR-555	4.26466	-0.0706265	0.540052	-0.130777	0.895951	0.935125
hsa-miR-4462	5.14135	0.481425	0.671699	0.716727	0.473543	0.600585
hsa-miR-4661-5p	13.8472	-1.05279	0.36357	-2.8957	0.0037831	0.0112052
hsa-miR-496	8.35412	-2.312	0.903054	-2.5602	0.0104612	0.0278388
hsa-miR-625-5p	379.816	-1.71842	0.298021	-5.7661	8.11276e-09	5.2722e-08
hsa-miR-6763-5p	2.93301	-0.262022	0.520087	-0.503805	0.614399	0.722945
hsa-miR-409-3p	6372.16	-4.11485	1.07797	-3.81721	0.000134968	0.000541444
hsa-miR-5100	11.197	-0.572962	0.526525	-1.0882	0.276509	0.399678
hsa-miR-6797-3p	4.57696	0.378752	0.510062	0.742562	0.457747	0.584858
hsa-miR-4483	2.16079	1.90793	0.863105	2.21054	0.027068	0.063856
hsa-miR-3910	16.0936	0.00964584	0.387068	0.0249203	0.980119	0.989144
hsa-miR-4742-3p	8.88877	-0.0151211	0.32387	-0.046689	0.962761	0.978591
hsa-miR-29b-2-5p	5.36954	-2.28639	0.412627	-5.54107	3.00637e-08	1.85855e-07
hsa-miR-548ar-5p	4.41297	1.14838	0.616198	1.86365	0.0623704	0.126259
hsa-miR-188-5p	46.3595	0.138769	0.367453	0.37765	0.705691	0.798484
hsa-miR-4268	7.83935	0.570358	0.453386	1.258	0.208393	0.321662
hsa-miR-5094	412.534	1.6759	0.287098	5.83737	5.30297e-09	3.52216e-08
hsa-miR-4720-3p	3.4322	0.736066	0.57086	1.2894	0.19726	0.309028
hsa-miR-412-5p	32.4943	-1.8155	1.26658	-1.43339	0.151745	0.25801
hsa-miR-6857-5p	26.7405	0.0663233	0.280168	0.236727	0.812868	0.882873
hsa-miR-194-5p	119.444	0.221548	0.274009	0.808544	0.418778	0.548437
hsa-miR-3157-3p	8.57142	-1.2246	0.399922	-3.06209	0.00219797	0.00691816
hsa-miR-30d-3p	180.765	-1.10314	0.285826	-3.85947	0.000113632	0.00046752
hsa-miR-608	1.36366	0.61479	0.897524	0.684985	0.493353	0.619506
hsa-miR-6079	13.1182	1.08102	0.485627	2.22604	0.0260117	0.0617874
hsa-miR-1273c	18.6557	0.366795	0.288225	1.2726	0.203161	0.31581
hsa-miR-6861-3p	1.48551	0.898812	0.822712	1.0925	0.274614	0.397885
hsa-miR-5011-3p	8.75032	2.89195	0.703919	4.10835	3.98497e-05	0.000176289
hsa-miR-374a-5p	411.607	0.197781	0.399669	0.494862	0.620698	0.727871
hsa-miR-6071	126.868	1.43799	0.389343	3.69339	0.000221284	0.000856366
hsa-miR-520e	41.1774	6.61707	0.960188	6.89143	5.52332e-12	4.73904e-11
hsa-miR-5586-3p	14.8643	-0.534376	0.375908	-1.42156	0.155154	0.261514
hsa-miR-4763-5p	2.03072	-1.28835	0.602103	-2.13976	0.0323744	0.0734978
hsa-miR-3672	0.30331	2.54965	1.7634	1.44587	0.148214	NA
hsa-miR-200b-3p	2186.53	5.46348	0.44074	12.3961	2.74223e-35	6.61153e-34
hsa-miR-4798-5p	0.957526	-0.507313	0.885662	-0.572807	0.566775	0.682565
hsa-miR-548ao-5p	6.56816	-0.0162559	0.466859	-0.0348198	0.972223	0.984473
hsa-miR-2113	23.7128	3.57425	0.641609	5.57075	2.53642e-08	1.58796e-07
hsa-miR-664b-3p	11.5485	-0.948548	0.504875	-1.87878	0.060275	0.122532
hsa-miR-4703-3p	5.38873	1.13528	0.518593	2.18915	0.028586	0.0667191
hsa-miR-6132	2.23024	0.330445	0.635308	0.520134	0.60297	0.714671
hsa-miR-3653-5p	285.436	-3.04962	0.409323	-7.45041	9.30499e-14	8.76341e-13
hsa-miR-7159-5p	1.28407	-0.0849869	0.757323	-0.11222	0.910649	0.944969
hsa-let-7g-3p	9.82501	-7.1938	0.755609	-9.52053	1.7229e-21	2.25756e-20
hsa-miR-548e-3p	75.4398	-1.15909	0.324534	-3.57155	0.000354872	0.0013163
hsa-miR-4725-3p	4.26122	-4.0719	0.494964	-8.22665	1.92523e-16	2.08149e-15
hsa-miR-548ar-3p	2.51576	-0.356481	0.642175	-0.555116	0.578815	0.692224
hsa-miR-6731-5p	1.39505	0.00462206	0.732365	0.00631114	0.994964	0.997032
hsa-miR-7641	3.11649	0.808699	0.569277	1.42057	0.155441	0.261528
hsa-miR-4769-3p	6.66246	0.992168	0.513187	1.93334	0.0531938	0.11037
hsa-miR-514b-3p	1.08391	-0.00274474	0.813931	-0.00337221	0.997309	0.998137
hsa-miR-574-5p	1089.04	-4.23444	0.303027	-13.9738	2.25296e-44	6.54444e-43
hsa-miR-4485-5p	288.424	1.87693	0.486082	3.86135	0.000112763	0.000464737
hsa-miR-181b-3p	2.52846	-2.71136	0.620674	-4.36841	1.25155e-05	6.01095e-05
hsa-miR-4681	54.4698	-2.15635	0.552073	-3.90592	9.38673e-05	0.000390197
hsa-miR-3616-3p	2.01474	0.509212	0.650729	0.782525	0.433906	0.562747
hsa-miR-4751	475.731	0.306097	0.208654	1.467	0.142375	0.246422
hsa-miR-152-3p	3091.5	-7.87212	0.302235	-26.0463	1.4804e-149	2.97437e-147
hsa-miR-4722-3p	3.73432	0.673848	0.574917	1.17208	0.241165	0.360265
hsa-miR-4433a-3p	16.2924	0.624144	0.449582	1.38828	0.165053	0.272995
hsa-miR-222-3p	117999	-4.29687	0.228193	-18.83	4.29128e-79	2.40611e-77
hsa-miR-638	41.8209	1.33257	0.381739	3.49079	0.0004816	0.00175398
hsa-miR-182-3p	3.37556	1.46394	0.678262	2.15836	0.0308997	0.0706154
hsa-miR-939-3p	6.74136	0.34786	0.382533	0.909358	0.363161	0.492453
hsa-miR-450b-5p	232.311	-3.39211	0.433719	-7.82098	5.2413e-15	5.30957e-14
hsa-miR-6869-3p	8.60392	1.90343	0.542233	3.51036	0.0004475	0.00163473
hsa-miR-3924	0.442891	2.96545	1.73032	1.71381	0.0865628	NA
hsa-miR-1178-5p	4.23316	0.493248	0.638647	0.772333	0.439918	0.569013
hsa-miR-3187-5p	2.2487	1.60364	0.803622	1.99551	0.0459871	0.0973441
hsa-miR-3074-5p	2108.52	-5.60904	0.216409	-25.9187	4.09459e-148	7.05147e-146
hsa-miR-514a-5p	0.141078	1.37246	1.84906	0.742245	0.457939	NA
hsa-miR-942-3p	13.9651	1.60566	0.370629	4.33227	1.47581e-05	7.00429e-05
hsa-miR-5684	10.6407	0.22074	0.355728	0.620529	0.534909	0.655985
hsa-miR-1236-5p	1.33842	0.650207	0.887517	0.732614	0.463794	0.590395
hsa-miR-1182	9.23518	1.58151	0.47011	3.36413	0.000767858	0.00268695
hsa-miR-548ao-3p	29.756	0.71194	0.25873	2.75167	0.00592929	0.0167985
hsa-miR-1273a	22.7445	0.233345	0.351363	0.664114	0.506617	0.629779
hsa-miR-7113-5p	3.06903	1.49446	0.669161	2.23333	0.0255272	0.0608162
hsa-miR-6796-5p	3.44344	0.269061	0.517516	0.519909	0.603127	0.714671
hsa-miR-1225-5p	0.634757	-0.678878	0.968442	-0.701	0.483303	NA
hsa-miR-7109-5p	6.71338	-0.297057	0.425198	-0.698632	0.484782	0.611302
hsa-miR-449a	15.4799	1.79754	0.701112	2.56384	0.010352	0.0276397
hsa-miR-503-3p	10.684	-4.26877	0.401657	-10.6279	2.21012e-26	3.75254e-25
hsa-miR-4489	0.772345	0.38476	0.968694	0.397195	0.691224	0.787218
hsa-miR-4787-5p	34.8089	0.725624	0.487866	1.48734	NA	NA
hsa-miR-642b-5p	43.7974	2.36589	0.524395	4.51165	6.43247e-06	3.21757e-05
hsa-miR-668-3p	23.1492	-2.80788	0.537484	-5.22411	1.74998e-07	1.00219e-06
hsa-miR-4646-3p	64.746	0.812228	0.434098	1.87107	0.0613351	0.124477
hsa-miR-520g-3p	124.647	8.89443	1.13403	7.84319	4.39252e-15	4.46851e-14
hsa-miR-331-5p	26.3291	0.299953	0.283382	1.05848	0.289838	0.414226
hsa-miR-767-5p	653.311	9.42032	0.6446	14.6142	2.27988e-48	7.32905e-47
hsa-miR-302a-3p	17822.1	9.29319	0.417579	22.2549	1.01029e-109	1.10719e-107
hsa-miR-378f	15.0403	2.05373	0.447907	4.58517	4.53621e-06	2.31222e-05
hsa-miR-30c-5p	12458.6	-1.19529	0.292748	-4.083	4.44589e-05	0.000195247
hsa-miR-548f-5p	12.9256	-0.162028	0.369056	-0.439033	0.660637	0.761545
hsa-miR-1304-3p	179.625	0.76835	1.07694	0.713459	0.475562	0.601274
hsa-miR-6827-3p	29.9317	-0.893348	0.427429	-2.09005	0.0366134	0.0813682
hsa-miR-6799-3p	1.63253	1.0521	0.801472	1.31271	0.189282	0.299841
hsa-miR-1252-3p	40.1516	-1.00432	0.308697	-3.25341	0.00114029	0.0038613
hsa-miR-5703	3.99925	0.09212	0.566838	0.162516	0.8709	0.920535
hsa-miR-3659	8.40545	3.03126	0.662186	4.57765	4.70226e-06	2.38175e-05
hsa-miR-143-3p	110098	-9.74548	0.406481	-23.9752	5.04345e-127	6.75542e-125
hsa-miR-891a-3p	1.58938	-0.640433	0.7436	-0.86126	0.389095	0.519152
hsa-miR-4762-5p	15.5673	-0.271239	0.296483	-0.914854	0.360268	0.489356
hsa-miR-6747-3p	18.6127	0.597303	0.357098	1.67266	0.0943947	0.177801
hsa-miR-6511b-3p	31.3388	-0.8105	0.261045	-3.10483	0.00190389	0.00609598
hsa-miR-302c-3p	5915.55	11.5359	0.574726	20.0719	1.29831e-89	8.69509e-88
hsa-miR-6740-5p	1.52021	-0.999501	0.645527	-1.54835	0.121538	0.217703
hsa-miR-520d-3p	88.4093	6.89982	0.736674	9.36618	7.5207e-21	9.54337e-20
hsa-miR-7977	17.8122	1.06939	0.418414	2.55583	0.0105935	0.028067
hsa-miR-194-3p	1.12347	0.876082	0.946899	0.925211	0.354856	0.48385
hsa-miR-1289	22.0606	2.97191	0.43868	6.77466	1.247e-11	1.04393e-10
hsa-miR-4329	4.35982	0.775489	0.630947	1.22909	0.219039	0.332768
hsa-miR-584-3p	9.63508	-1.19696	0.569417	-2.10208	0.035546	0.0793531
hsa-miR-24-3p	1171.15	-5.35224	0.251278	-21.3001	1.13269e-100	9.41694e-99
hsa-miR-545-5p	10.0949	1.4269	0.579968	2.4603	0.013882	0.0355681
hsa-miR-499a-5p	4.99541	-0.0969507	0.460385	-0.210586	0.83321	0.89802
hsa-miR-3664-5p	4.6761	1.45163	0.550626	2.63632	0.00838098	0.0229891
hsa-miR-19a-3p	737.42	3.46539	0.470374	7.3673	1.7412e-13	1.63348e-12
hsa-miR-369-3p	176.049	-3.64989	0.86713	-4.20916	2.56323e-05	0.00011839
hsa-miR-34b-5p	116.775	-4.1254	0.395029	-10.4433	1.57266e-25	2.46213e-24
hsa-miR-570-3p	4.7064	0.668036	0.534522	1.24978	0.21138	0.32523
hsa-miR-6782-3p	1.40547	2.85487	1.30642	2.18526	0.0288699	0.0671218
hsa-miR-5587-3p	8.87578	0.603666	0.406625	1.48458	0.137656	0.23963
hsa-miR-4454	1174.14	2.5277	0.396357	6.37735	1.80177e-10	1.36606e-09
hsa-miR-3135a	4.50362	1.17354	0.583023	2.01285	0.04413	0.0941205
hsa-miR-3908	112.093	0.113441	0.507456	0.223548	0.823109	0.891491
hsa-miR-92b-5p	224.213	1.93374	0.295964	6.53371	6.41585e-11	4.95789e-10
hsa-miR-1263	2.45803	1.00977	0.735376	1.37313	0.169711	0.277971
hsa-miR-548b-3p	11.1318	2.65945	0.52299	5.08509	3.67445e-07	2.02725e-06
hsa-miR-4283	10.5233	0.606236	0.443216	1.36781	0.17137	0.280118
hsa-miR-7854-3p	6.04195	1.35391	0.491894	2.75245	0.00591515	0.0167782
hsa-miR-6716-5p	4.70739	0.805914	0.487633	1.65271	0.0983909	0.183749
hsa-miR-1261	4.75542	0.0537705	0.589102	0.0912755	0.927274	0.955001
hsa-miR-3920	2.22721	1.88021	0.885983	2.12217	0.0338235	0.0761424
hsa-miR-125b-5p	73830.4	-8.77844	0.441751	-19.8719	7.12238e-88	4.51896e-86
hsa-miR-6883-5p	1.40472	0.411058	0.757428	0.542702	0.587335	0.700675
hsa-miR-3120-5p	774.495	-9.02642	0.446054	-20.2361	4.7061e-91	3.24183e-89
hsa-miR-500a-3p	1745.9	-0.0607263	0.250265	-0.242648	0.808278	0.879801
hsa-miR-330-3p	75.1357	0.614999	0.325475	1.88954	0.0588189	0.119875
hsa-miR-3144-3p	2.38501	2.03781	0.922711	2.2085	0.0272094	0.0641269
hsa-miR-4666b	5.30343	0.421682	0.70986	0.594035	0.552489	0.669036
hsa-miR-1825	8.43848	1.40609	0.50792	2.76834	0.00563434	0.0161144
hsa-miR-520b	253.684	8.68443	0.828162	10.4864	9.97648e-26	1.58245e-24
hsa-miR-5691	1.76925	0.217649	0.719747	0.302396	0.76235	0.846698
hsa-miR-6165	4.49758	0.484231	0.505828	0.957303	0.338414	0.467019
hsa-miR-512-5p	17.2255	4.3439	0.72188	6.01749	1.77146e-09	1.21681e-08
hsa-miR-127-3p	86930.3	-4.3255	1.03322	-4.18641	2.83396e-05	0.000129407
hsa-miR-4430	62.0134	0.59569	0.261937	2.27417	0.0229556	0.0554963
hsa-miR-6808-3p	6.48775	0.724381	0.461261	1.57044	0.116314	0.210535
hsa-miR-25-5p	359.26	2.07164	0.276666	7.48786	7.00037e-14	6.67111e-13
hsa-miR-3689a-5p	3.13416	-0.175511	0.585224	-0.299905	0.76425	0.847175
hsa-miR-1185-1-3p	68.5138	-1.40354	1.19638	-1.17316	0.240733	0.360084
hsa-miR-4633-5p	0.396419	-0.334163	1.24961	-0.267414	0.78915	NA
hsa-miR-219b-5p	273.822	2.27617	0.571464	3.98304	6.80383e-05	0.000289313
hsa-miR-4252	2.73321	-0.0538991	0.529103	-0.101869	0.918861	0.948509
hsa-miR-99b-3p	192.839	-1.67087	0.250033	-6.6826	2.34742e-11	1.9056e-10
hsa-miR-6872-5p	7.62962	1.6941	0.553997	3.05796	0.00222847	0.00698678
hsa-miR-889-5p	10.258	-0.541808	0.653687	-0.828849	0.40719	0.537348
hsa-miR-4309	406.208	1.05467	0.410846	2.56707	0.0102561	0.0274444
hsa-miR-4699-5p	1.99434	3.22786	1.26938	2.54287	0.0109947	0.028939
hsa-miR-433-3p	74.6291	-2.94496	0.717944	-4.10193	4.0971e-05	0.000180587
hsa-miR-129-5p	101.675	-0.991015	0.256177	-3.86847	0.00010952	0.000452146
hsa-miR-6805-5p	928.25	0.562186	0.406034	1.38458	0.166182	0.273474
hsa-miR-6777-5p	1.91271	-0.582623	0.64217	-0.907272	0.364263	0.49367
hsa-miR-6735-5p	12.2501	0.712727	0.432523	1.64784	0.0993859	0.185177
hsa-miR-1268b	116.769	0.214558	0.275443	0.778957	0.436005	0.564559
hsa-miR-937-5p	3.57788	0.767524	0.554622	1.38387	0.166398	0.273474
hsa-miR-3689f	0.927901	0.504807	0.971193	0.519781	0.603216	0.714671
hsa-miR-2117	3.25791	1.18423	0.663613	1.78452	0.07434	0.146552
hsa-miR-96-3p	2.05731	1.41462	0.837863	1.68837	0.0913412	0.173541
hsa-miR-5582-5p	4.04404	1.88689	0.810938	2.3268	0.0199759	0.0492529
hsa-miR-4776-5p	1.13622	0.56472	0.862654	0.654631	0.512705	0.634565
hsa-let-7a-3p	294.795	-6.77216	0.512213	-13.2214	6.60519e-40	1.75001e-38
hsa-miR-5571-5p	9.90951	-0.899522	0.427817	-2.10259	0.0355019	0.0793282
hsa-miR-875-5p	25.0773	0.0981044	0.45948	0.213512	0.830928	0.89596
hsa-miR-5688	7.00566	2.31898	0.650237	3.56637	0.000361962	0.00134054
hsa-miR-301b-5p	7.55596	4.33712	1.03385	4.19513	2.72717e-05	0.000125242
hsa-miR-3591-3p	3.62922	0.74095	0.633939	1.1688	0.242484	0.361775
hsa-miR-4784	27.4161	2.68889	0.440615	6.10258	1.04368e-09	7.35761e-09
hsa-miR-130b-3p	4570.37	1.08013	0.305206	3.53903	0.000401602	0.00147601
hsa-miR-3658	2.10515	-0.592235	0.585065	-1.01226	0.311416	0.437288
hsa-miR-3190-3p	0.944398	0.0456231	0.862269	0.0529105	0.957803	0.975133
hsa-miR-8086	1.27207	-1.18467	0.806616	-1.46869	0.141916	0.245981
hsa-miR-3944-3p	6.06981	1.94759	0.545226	3.57208	0.000354162	0.00131569
hsa-miR-1266-5p	28.4075	4.35861	0.564625	7.71948	1.16805e-14	1.14945e-13
hsa-miR-135b-5p	212.963	5.06732	0.451815	11.2155	3.42312e-29	6.60252e-28
hsa-miR-3921	9.80735	0.132616	0.480825	0.275809	0.782695	0.861286
hsa-miR-512-3p	2186.96	9.27648	0.472547	19.6308	8.43386e-86	5.08351e-84
hsa-miR-8065	0.833437	0.504793	0.977289	0.516523	0.605489	0.715904
hsa-miR-1255b-2-3p	5.00125	0.35445	0.518053	0.684197	0.493851	0.619506
hsa-miR-6508-3p	1.37448	-1.56921	0.691015	-2.27088	0.0231545	0.0558713
hsa-miR-32-5p	7.80781	2.62494	0.663023	3.95905	7.52476e-05	0.000316618
hsa-miR-550b-3p	110.824	0.925362	0.273769	3.38009	0.000724632	0.00254307
hsa-miR-5087	1.40721	4.42302	1.65768	2.6682	0.00762599	0.0211237
hsa-miR-4447	1.22802	-1.01617	0.822333	-1.23572	0.216564	0.329424
hsa-miR-3978	0.0540768	0.632793	2.00163	0.316139	0.751897	NA
hsa-miR-4724-3p	2.68053	-0.602911	0.660487	-0.912827	0.361333	0.490526
hsa-miR-9-3p	24.5119	4.72224	0.776362	6.08252	1.18307e-09	8.24389e-09
hsa-miR-187-5p	14.1126	7.39795	1.59742	4.63119	3.63569e-06	1.873e-05
hsa-miR-6130	4.36297	-0.656859	0.675256	-0.972756	0.330674	0.458985
hsa-miR-4661-3p	20.4038	0.0146666	0.281685	0.0520673	0.958475	0.975133
hsa-miR-4316	1.6575	-0.457393	0.730347	-0.626268	0.531139	0.652357
hsa-miR-3150b-5p	5.4569	-0.499205	0.430252	-1.16026	0.245941	0.36641
hsa-miR-5579-3p	27.2204	0.720859	0.358297	2.0119	0.04423	0.0941205
hsa-miR-1306-5p	14.5826	0.0971374	0.311595	0.311742	0.755237	0.841829
hsa-miR-6748-5p	14.2989	1.11711	0.725633	1.5395	0.123681	0.220559
hsa-miR-520c-3p	234.923	9.69301	1.11117	8.72322	2.70394e-18	3.2596e-17
hsa-miR-3621	47.3908	-0.211343	0.499831	-0.422828	0.67242	0.770901
hsa-miR-1234-3p	4.21649	-0.337532	0.601932	-0.560748	0.574969	0.689219
hsa-miR-4320	1.90273	3.12689	1.28447	2.43438	0.0149175	0.0377796
hsa-miR-6852-5p	62.6909	0.547574	0.347513	1.57569	0.115097	0.208488
hsa-miR-329-5p	3.12839	-1.05215	0.776775	-1.35451	0.175575	0.286021
hsa-miR-627-5p	19.5476	0.00979767	0.269253	0.0363883	0.970973	0.984199
hsa-miR-1279	23.4292	2.28636	0.547068	4.1793	2.92405e-05	0.000133268
hsa-miR-3679-5p	10.9569	1.61092	0.444099	3.62739	0.000286299	0.00108533
hsa-miR-4433b-5p	7.1339	1.18007	0.564965	2.08875	0.0367306	0.0815446
hsa-miR-665	20.3604	-1.17331	0.487776	-2.40542	0.0161537	0.0407817
hsa-miR-578	1.06812	0.190518	0.915768	0.208042	0.835196	0.899356
hsa-miR-125a-3p	125.42	-3.43441	0.323664	-10.6111	2.64734e-26	4.43245e-25
hsa-miR-4439	31.8788	1.81457	0.554615	3.27176	0.0010688	0.00364997
hsa-miR-4266	11.3168	-0.392611	0.513372	-0.764769	0.444409	0.572367
hsa-miR-610	4.04937	-2.09587	0.435686	-4.81052	1.50541e-06	7.97701e-06
hsa-miR-3938	30.8631	3.48966	0.464459	7.51338	5.76209e-14	5.51286e-13
hsa-miR-431-5p	140.312	-0.153629	1.0661	-0.144104	0.885418	0.930777
hsa-miR-6891-3p	9.77332	0.557028	0.422642	1.31797	0.187515	0.298809
hsa-miR-5697	0.707406	1.86207	1.37575	1.35349	0.175898	NA
hsa-miR-3119	2.66894	-0.794092	0.571057	-1.39056	0.164357	0.272535
hsa-miR-3605-3p	75.4055	-3.65332	0.329526	-11.0866	1.45721e-28	2.7664e-27
hsa-miR-3617-3p	5.35409	1.88526	0.612876	3.07609	0.00209735	0.00663154
hsa-miR-548aj-3p	0.188326	1.9666	1.76209	1.11606	0.264394	NA
hsa-miR-6774-3p	4.52477	0.76595	0.536789	1.42691	0.153606	0.259708
hsa-miR-4643	0.467082	3.01005	1.70367	1.7668	0.0772618	NA
hsa-miR-4732-5p	1.09832	-1.92233	0.822053	-2.33845	0.0193639	0.0479818
hsa-let-7i-3p	63.0719	-7.01859	0.464486	-15.1104	1.3822e-51	4.76068e-50
hsa-miR-6837-5p	40.728	0.810443	0.566798	1.42986	0.152757	0.258817
hsa-miR-4519	8.34657	0.569413	0.436239	1.30528	0.191798	0.302821
hsa-miR-6889-5p	2.72376	0.413396	0.585433	0.706136	0.480103	0.606036
hsa-miR-6872-3p	1.82279	0.0437856	0.692126	0.0632624	0.949558	0.969256
hsa-miR-4282	1.55643	0.946956	0.917474	1.03213	0.302009	0.427566
hsa-miR-451a	7.2903	1.56259	0.555714	2.81186	0.00492561	0.0141714
hsa-miR-487a-3p	134.265	-0.159166	1.10977	-0.143423	0.885956	0.930777
hsa-miR-1204	0.823184	0.287484	0.958052	0.300072	0.764123	0.847175
hsa-miR-3929	16.8995	0.273926	0.431104	0.635405	0.525164	0.646665
hsa-miR-27b-3p	70423	-4.37236	0.268596	-16.2786	1.39994e-59	5.9215e-58
hsa-miR-93-5p	9316.82	1.33835	0.213785	6.26026	3.84332e-10	2.80796e-09
hsa-miR-5681b	0.241547	-1.41319	1.4355	-0.984459	0.32489	NA
hsa-miR-155-5p	1620.33	-5.00274	0.238903	-20.9405	2.29176e-97	1.84181e-95
hsa-miR-4785	19.974	-0.24086	0.339567	-0.709314	0.47813	0.603861
hsa-miR-8067	1.10919	2.42667	1.34163	1.80874	0.0704907	0.14011
hsa-miR-448	126.834	10.1142	1.5401	6.56723	5.12598e-11	4.01257e-10
hsa-miR-3925-3p	1.51432	0.920205	0.826168	1.11382	0.265355	0.388868
hsa-miR-4632-3p	10.5787	0.0411426	0.394975	0.104165	0.917038	0.948075
hsa-miR-4678	0.76496	-0.239548	1.03004	-0.232562	0.816102	0.885917
hsa-miR-6086	16.8999	0.856467	0.337335	2.53892	0.0111195	0.0291719
hsa-miR-5685	17.5762	-1.13298	0.475801	-2.38121	0.0172557	0.0432919
hsa-miR-6841-3p	2.93057	0.381551	0.595015	0.641247	0.521362	0.643476
hsa-miR-552-3p	1.83953	1.39986	0.866823	1.61494	0.106325	0.195388
hsa-miR-4418	3.36044	-0.201207	0.61054	-0.329556	0.741736	0.829465
hsa-miR-4747-5p	5.94861	0.437609	0.724941	0.603648	0.546078	0.664946
hsa-miR-6818-5p	3.83334	-0.6608	0.488229	-1.35346	0.175908	0.286102
hsa-miR-671-5p	161.787	-0.205362	0.286403	-0.71704	0.47335	0.600585
hsa-miR-4788	36.721	-0.388818	0.400146	-0.971691	0.331204	0.459094
hsa-let-7a-2-3p	9.42307	-7.94152	0.924866	-8.58667	8.95257e-18	1.05291e-16
hsa-miR-548x-3p	1.66606	2.84444	1.29464	2.1971	0.0280134	0.0655731
hsa-miR-3657	1.33721	1.24905	1.0018	1.2468	0.21247	0.326076
hsa-miR-622	6.13321	1.31292	0.534948	2.4543	0.0141158	0.036014
hsa-miR-191-5p	94867.9	-1.40839	0.213317	-6.60232	4.0478e-11	3.19975e-10
hsa-miR-4501	4.08027	3.99932	1.25935	3.1757	0.00149473	0.00488982
hsa-miR-6802-3p	6.53464	-0.598401	0.450706	-1.3277	0.184278	0.295605
hsa-miR-1290	17.0919	1.54892	0.389148	3.98029	6.88322e-05	0.000292174
hsa-miR-4775	78.7451	-3.44288	0.335788	-10.2531	1.14554e-24	1.70488e-23
hsa-miR-6775-3p	11.9747	0.601619	0.3479	1.72929	0.0837577	0.16194
hsa-miR-7114-3p	11.0667	-1.24937	0.341575	-3.65767	0.000254523	0.000974056
hsa-miR-520a-3p	120.089	5.8449	0.553754	10.5551	4.81337e-26	7.89458e-25
hsa-miR-6780b-5p	0.752004	0.947246	1.09391	0.865924	0.386532	NA
hsa-miR-6885-3p	7.5885	0.239073	0.47849	0.499641	0.617328	0.724946
hsa-miR-616-3p	6.60879	0.394483	0.48187	0.818649	0.412987	0.542918
hsa-miR-675-3p	7.52795	1.12512	0.436503	2.57757	0.00994972	0.0267433
hsa-miR-711	2.50577	-0.729593	0.539473	-1.35242	0.176242	0.28614
hsa-miR-1911-5p	23.3572	5.04806	0.762941	6.61658	3.67594e-11	2.91743e-10
hsa-miR-6735-3p	2.97159	0.517722	0.600848	0.861652	0.388879	0.519151
hsa-miR-616-5p	24.7699	-1.48736	0.319264	-4.65872	3.1818e-06	1.6462e-05
hsa-miR-509-3p	9.31226	1.34246	0.469625	2.85857	0.00425551	0.0124818
hsa-miR-5680	13.3569	-2.06739	0.53915	-3.83455	0.000125796	0.000509739
hsa-miR-4473	5.69541	-1.6869	0.420982	-4.00707	6.14758e-05	0.000262637
hsa-miR-561-3p	41.8153	4.5126	0.674761	6.68771	2.26696e-11	1.8465e-10
hsa-miR-149-3p	2.30021	0.247124	0.602265	0.410324	0.681568	0.778657
hsa-miR-6796-3p	72.1001	1.34603	0.425141	3.16609	0.00154503	0.0050407
hsa-miR-3941	2.40891	0.718506	0.656293	1.09479	0.273607	0.39715
hsa-miR-6804-5p	5.32687	-0.133331	0.45317	-0.294219	0.76859	0.851204
hsa-miR-7852-3p	1.00864	0.20795	0.861957	0.241254	0.809359	0.880433
hsa-miR-7158-3p	6.52653	-0.158017	0.417387	-0.378586	0.704995	0.798376
hsa-miR-3612	1.69458	1.12519	0.855256	1.31562	0.188302	0.299469
hsa-miR-3913-3p	19.9345	-0.930921	0.30265	-3.0759	0.00209866	0.00663154
hsa-miR-4475	1.11445	-0.00443881	0.885746	-0.00501138	0.996002	0.997657
hsa-miR-5704	2.29511	0.913084	0.699718	1.30493	0.191916	0.302821
hsa-miR-379-3p	122.593	-2.52537	1.13488	-2.22522	0.0260664	0.0618565
hsa-miR-1226-3p	64.3326	0.264273	0.248116	1.06512	0.286822	0.411312
hsa-miR-299-5p	67.3179	-3.13206	1.44246	-2.17133	0.029906	0.0691308
hsa-miR-4726-5p	54.0772	1.53442	0.870442	1.7628	0.0779339	0.152022
hsa-miR-587	3.40904	-0.937814	0.652638	-1.43696	0.15073	0.256826
hsa-miR-208b-5p	0.580599	0.572346	1.12792	0.507433	0.611851	NA
hsa-miR-4315	48.5431	0.625529	0.965415	0.647938	0.517025	0.639255
hsa-miR-6894-5p	4.06616	0.599313	0.591286	1.01357	0.310786	0.436913
hsa-miR-1226-5p	6.31179	2.30176	0.607285	3.79024	0.0001505	0.00059976
hsa-miR-1229-5p	1.02585	0.861367	1.05613	0.815585	0.414738	0.544922
hsa-miR-4716-3p	7.16828	0.0841743	0.380305	0.221334	0.824833	0.892581
hsa-miR-3154	1.18604	-2.8842	0.78602	-3.66937	0.000243147	0.000934974
hsa-miR-6793-5p	11.9595	1.08489	0.783397	1.38485	0.166098	0.273474
hsa-miR-30d-5p	22999.5	-1.91912	0.269107	-7.13143	9.93345e-13	8.9364e-12
hsa-miR-8081	4.46218	1.29251	0.577482	2.23818	0.0252095	0.0601783
hsa-miR-374c-3p	310.604	1.19939	0.271173	4.42297	9.7353e-06	4.72276e-05
hsa-miR-2681-3p	19.8915	0.341182	0.472961	0.721373	0.47068	0.598213
hsa-miR-151a-3p	32066.4	-1.52053	0.218025	-6.97412	3.07796e-12	2.69853e-11
hsa-miR-1207-3p	2.01743	2.42895	1.02232	2.37592	0.0175054	0.043827
hsa-miR-4480	0.586496	0.438385	1.14219	0.383812	0.701118	NA
hsa-miR-6810-5p	0.622075	-0.144473	1.03266	-0.139905	0.888735	NA
hsa-miR-6807-3p	11.7195	1.97825	0.467362	4.23281	2.30795e-05	0.000107838
hsa-miR-944	3.95853	1.68982	0.724321	2.33297	0.0196495	0.0485399
hsa-miR-425-5p	2117.05	0.292299	0.25587	1.14237	0.253298	0.374894
hsa-miR-4799-3p	0.394592	-1.09396	1.1561	-0.946253	0.344019	NA
hsa-miR-6765-3p	10.5308	0.50125	0.343493	1.45927	0.14449	0.249506
hsa-miR-3130-5p	8.07531	0.531453	0.416467	1.2761	0.20192	0.314897
hsa-miR-4324	3.96613	-3.49587	0.585026	-5.97557	2.29286e-09	1.55721e-08
hsa-miR-6845-3p	5.49922	-0.789921	0.473073	-1.66977	0.0949657	0.178737
hsa-miR-4300	35.2087	0.637378	0.530869	1.20063	0.229894	0.346855
hsa-miR-4458	6.96349	0.409057	0.502932	0.813345	0.41602	0.545715
hsa-miR-5581-5p	16.8141	-0.0142505	0.674995	-0.0211121	0.983156	0.990552
hsa-miR-890	0.737206	-1.09165	0.958629	-1.13876	0.254805	NA
hsa-miR-3667-3p	4.50868	0.785316	0.545702	1.43909	0.150124	0.255975
hsa-miR-4491	1.33766	1.17907	0.935942	1.25977	0.207752	0.321619
hsa-miR-4772-3p	0.665355	0.0193113	1.08888	0.017735	0.98585	NA
hsa-let-7f-2-3p	0.923605	-4.24279	1.02159	-4.15311	3.27991e-05	0.000147913
hsa-miR-4999-3p	10.6789	1.26487	0.509317	2.48345	0.0130115	0.0335875
hsa-miR-2114-3p	4.33353	-0.138156	0.522965	-0.264178	0.791643	0.868753
hsa-miR-1272	135.816	6.89809	0.667114	10.3402	4.63606e-25	7.03649e-24
hsa-miR-613	0.921841	3.86599	1.6644	2.32275	0.0201926	0.049678
hsa-miR-370-5p	14.2659	-1.77201	1.35178	-1.31088	0.189899	0.300622
hsa-miR-320e	23.1296	-1.55308	0.286665	-5.41777	6.03461e-08	3.61926e-07
hsa-miR-548j-5p	15.8973	2.03716	0.481798	4.22825	2.35521e-05	0.000109834
hsa-miR-6718-5p	6.34398	3.52163	0.811222	4.34114	1.41747e-05	6.75399e-05
hsa-miR-7152-3p	46.8198	-1.81067	0.607159	-2.9822	NA	NA
hsa-miR-135a-3p	1.7253	1.54832	0.979032	1.58148	0.113769	0.206872
hsa-miR-3613-3p	0.0887485	-1.45582	1.88259	-0.773304	0.439343	NA
hsa-miR-6801-5p	3.28077	0.765416	0.681389	1.12332	0.261303	0.384602
hsa-miR-6729-3p	30.2115	1.02753	0.341673	3.00736	0.0026353	0.0080939
hsa-miR-7155-5p	3.12181	0.680022	0.671786	1.01226	0.311414	0.437288
hsa-miR-367-3p	1234.52	10.2724	0.703501	14.6018	2.73608e-48	8.67987e-47
hsa-miR-193a-5p	1841.72	-7.59156	0.275969	-27.5088	1.37881e-166	3.69368e-164
hsa-miR-4781-5p	18.2119	-0.118144	0.288121	-0.410051	0.681769	0.778657
hsa-miR-183-3p	12.8817	4.15411	0.745754	5.57035	2.54232e-08	1.58796e-07
hsa-miR-4710	2.86362	0.52555	0.582196	0.902702	0.366684	0.495836
hsa-miR-5091	11.9776	0.332464	0.325779	1.02052	0.307482	0.433531
hsa-miR-372-3p	289.305	8.13456	0.822356	9.89178	4.51906e-23	6.15562e-22
hsa-miR-1538	24.2204	-0.715223	0.249332	-2.86856	0.00412347	0.0121388
hsa-miR-6785-3p	141.66	1.02031	0.463775	2.20001	0.0278059	0.0652776
hsa-miR-6886-3p	3.00437	-0.625602	0.52812	-1.18458	0.236182	0.35501
hsa-miR-6810-3p	3.68396	0.262495	0.507299	0.517437	0.604851	0.715553
hsa-miR-552-5p	3.64427	-0.527706	0.568701	-0.927915	0.353451	0.48227
hsa-miR-646	2.09162	0.618493	0.713558	0.866774	0.386066	0.516291
hsa-miR-494-5p	2.30746	-1.5478	1.2494	-1.23883	0.215407	0.328736
hsa-miR-144-3p	0.55456	3.19234	1.71119	1.86557	0.0621017	NA
hsa-miR-6760-5p	2.78936	0.105575	0.645069	0.163665	0.869995	0.920535
hsa-miR-769-5p	4107.53	-0.625278	0.352298	-1.77485	0.0759219	0.148698
hsa-miR-326	36.5783	-0.643851	0.484882	-1.32785	0.184228	0.295605
hsa-miR-346	7.2834	1.05375	0.481623	2.18792	0.0286752	0.0668626
hsa-miR-4532	3651.57	-3.22891	0.559757	-5.76841	8.00246e-09	5.21457e-08
hsa-miR-6879-3p	7.96429	0.403769	0.352954	1.14397	0.252636	0.374373
hsa-miR-3161	47.7001	0.943464	0.333378	2.83001	0.00465462	0.0135045
hsa-miR-1276	81.2644	3.69426	0.368367	10.0288	1.13945e-23	1.59721e-22
hsa-miR-33b-5p	34.0172	-0.782707	0.350273	-2.23457	0.0254458	0.0606824
hsa-miR-3151-3p	0.821631	-0.088567	0.901319	-0.0982638	0.921723	0.950096
hsa-miR-499b-5p	0.837599	-0.413374	0.871497	-0.474326	0.635268	0.740276
hsa-miR-4774-5p	2.90892	2.5228	0.958394	2.63232	0.00848049	0.0232346
hsa-miR-4685-5p	1.93525	0.700852	0.71238	0.983818	0.325205	0.453219
hsa-miR-6513-3p	5.18225	-3.44994	0.516798	-6.67561	2.46213e-11	1.98535e-10
hsa-miR-222-5p	218.221	-1.5749	0.47813	-3.29387	0.000988186	0.00339932
hsa-miR-642a-3p	9.84907	-0.620163	0.428825	-1.44619	0.148123	0.25346
hsa-miR-548t-3p	0.731336	0.111632	0.989529	0.112813	0.910179	NA
hsa-miR-514a-3p	2.0508	1.68216	0.888271	1.89375	0.0582585	0.119035
hsa-miR-378b	5.52212	0.578548	0.569766	1.01541	0.309909	0.436358
hsa-miR-6860	2.23758	0.569687	0.64009	0.890011	0.37346	0.502742
hsa-miR-1273f	27.6617	0.402992	0.525807	0.766425	0.443423	0.571705
hsa-miR-1278	2.41902	0.0795086	0.710276	0.11194	0.910871	0.944969
hsa-miR-601	3.47578	2.19598	0.754012	2.91239	0.00358675	0.0106761
hsa-miR-4652-5p	3.04415	0.527001	0.593057	0.888618	0.374208	0.503469
hsa-miR-6502-3p	2.27677	1.12611	0.791074	1.42353	0.154584	0.260995
hsa-miR-7-1-3p	44.2132	0.941676	0.273535	3.44262	0.000576111	0.00207324
hsa-miR-5590-5p	18.4218	-0.499126	0.271342	-1.83947	0.0658454	0.132626
hsa-miR-518e-3p	85.5815	7.70176	0.944561	8.1538	3.52652e-16	3.79574e-15
hsa-miR-342-3p	984.691	-0.976583	0.254815	-3.83252	0.000126839	0.000513104
hsa-miR-8076	0.987158	2.33844	1.36577	1.71218	0.0868636	0.166742
hsa-miR-548ad-3p	5.98211	-1.02985	0.566872	-1.81672	0.0692599	0.138348
hsa-miR-6083	4.09387	-1.1247	0.562777	-1.99848	0.0456642	0.0969158
hsa-miR-765	4.81005	0.0206424	0.54257	0.0380457	0.969651	0.983982
hsa-miR-4753-3p	5.48393	0.53624	0.51007	1.05131	0.293117	0.417428
hsa-miR-3164	6.03669	0.166857	0.426121	0.391573	0.695374	0.789445
hsa-miR-10b-3p	15.3692	-7.1244	0.691502	-10.3028	6.8445e-25	1.03138e-23
hsa-miR-6516-3p	6.76781	-0.777487	0.391447	-1.98619	0.0470122	0.0991656
hsa-miR-6763-3p	274.813	0.976064	0.477162	2.04556	0.0407996	0.0886196
hsa-miR-7111-5p	2.77081	0.805924	0.613184	1.31433	0.188737	0.299568
hsa-miR-3927-5p	1.67082	-1.01547	0.658148	-1.54292	0.122851	0.219254
hsa-miR-210-5p	57.1688	-1.35299	0.460735	-2.9366	0.00331828	0.00990145
hsa-miR-153-5p	3.01993	1.1548	0.874396	1.32068	0.186608	0.297757
hsa-miR-4718	6.65949	-0.260645	0.55837	-0.466797	0.640645	0.744384
hsa-miR-4310	3.85202	0.321748	0.522982	0.615217	0.538411	0.658604
hsa-miR-5191	36.7546	-0.21032	0.368283	-0.571083	0.567943	0.683217
hsa-miR-3691-3p	5.12687	1.08252	0.521913	2.07414	0.038066	0.0837171
hsa-miR-6826-5p	13.9537	-0.264328	0.434802	-0.607926	0.543237	0.66249
hsa-miR-7845-5p	5.18719	-0.74604	0.416582	-1.79086	0.0733162	0.14489
hsa-miR-518f-3p	75.5836	9.47563	1.55323	6.10059	1.05677e-09	7.42818e-09
hsa-miR-548ap-3p	29.5606	-0.159928	0.27802	-0.575239	0.56513	0.681415
hsa-miR-6822-5p	249.083	0.31029	0.421094	0.736867	0.461203	0.588028
hsa-miR-490-3p	6.34304	0.311071	0.469909	0.661983	0.507982	0.630337
hsa-miR-128-1-5p	95.6344	1.05673	0.275301	3.83845	0.000123813	0.000503393
hsa-miR-2114-5p	6.32471	0.388897	0.492641	0.789412	0.429871	0.558416
hsa-miR-4700-5p	3.82042	-0.602434	0.536066	-1.12381	0.261095	0.384546
hsa-miR-4436b-5p	4.5706	1.55231	0.601097	2.58246	0.00980978	0.0264261
hsa-miR-3663-5p	0.881585	2.17846	1.36278	1.59854	0.109923	0.201081
hsa-miR-3682-3p	3.08803	-0.377668	0.529372	-0.713426	0.475582	0.601274
hsa-miR-4540	4.33609	0.670745	0.512687	1.30829	0.190774	0.301412
hsa-miR-155-3p	5.44913	-0.233237	0.526572	-0.442935	0.657813	0.759572
hsa-miR-634	11.535	0.0592252	0.582412	0.101689	0.919003	0.948509
hsa-miR-3928-3p	35.2481	-2.44799	0.257273	-9.51516	1.81429e-21	2.36446e-20
hsa-miR-3064-5p	3.56868	-0.0593846	0.564152	-0.105263	0.916167	0.948075
hsa-miR-3136-5p	0.847347	0.196712	0.9622	0.20444	0.83801	0.900743
hsa-miR-5193	41.4337	-0.111338	0.276809	-0.402219	0.687523	0.783744
hsa-miR-7161-3p	3.0436	0.63819	0.631393	1.01077	0.312129	0.437779
hsa-miR-432-3p	4.17199	-1.8782	1.15347	-1.62831	0.10346	0.190996
hsa-miR-4743-5p	0.645552	-0.617889	1.07052	-0.577183	0.563816	NA
hsa-miR-6501-5p	5.07671	-1.44868	0.522935	-2.77028	0.00560081	0.0160375
hsa-miR-4789-3p	3.49427	-0.591304	0.545765	-1.08344	0.278613	0.401996
hsa-miR-100-5p	90883.9	-8.33744	0.524443	-15.8977	6.5714e-57	2.55543e-55
hsa-miR-564	7.30331	-0.0768532	0.492015	-0.156201	0.875875	0.924172
hsa-miR-3687	100.874	2.58689	0.449544	5.75447	8.69145e-09	5.63309e-08
hsa-miR-3185	18.0307	0.264222	0.488787	0.540566	0.588806	0.702083
hsa-miR-6794-5p	3.40701	-0.069256	0.491813	-0.140818	0.888014	0.931275
hsa-miR-3158-5p	94.3514	-0.894843	0.226376	-3.9529	7.72104e-05	0.000324311
hsa-miR-8082	2.50055	-0.828562	0.69558	-1.19118	0.233582	0.351539
hsa-miR-606	16.1563	-0.0596439	0.354008	-0.168482	0.866204	0.919852
hsa-miR-620	0.721954	0.871391	1.11763	0.779681	0.435579	NA
hsa-miR-218-1-3p	2.30581	-3.61399	0.641489	-5.63375	1.7633e-08	1.11583e-07
hsa-miR-378g	21.6789	-0.167816	0.640628	-0.261956	NA	NA
hsa-miR-4676-5p	2.52907	1.33103	0.756967	1.75837	0.078684	0.153237
hsa-miR-550a-5p	46.2005	1.26284	0.312066	4.04672	5.194e-05	0.000226042
hsa-miR-3619-5p	3.89723	-0.146049	0.505126	-0.289135	0.772478	0.853694
hsa-miR-6125	6.47215	1.12199	0.504782	2.22273	0.0262339	0.0620705
hsa-miR-5699-3p	23.612	-0.828652	0.233284	-3.55212	0.000382146	0.00140665
hsa-miR-1299	10.3462	-4.67605	0.647712	-7.21934	5.2241e-13	4.75295e-12
hsa-miR-4648	3.02458	2.0875	0.796986	2.61924	0.00881264	0.0240899
hsa-miR-380-3p	63.308	-0.73417	1.15467	-0.635828	0.524889	0.646657
hsa-miR-4794	3.29239	-1.53498	0.661551	-2.32027	0.0203264	0.0499051
hsa-miR-1260a	11.3187	0.815475	0.329771	2.47285	0.013404	0.0344532
hsa-miR-3665	6.15472	0.653415	0.484943	1.34741	0.17785	0.287782
hsa-miR-1914-3p	8.01642	0.867965	0.427162	2.03194	0.0421601	0.0908382
hsa-miR-1244	10.0049	2.12195	0.600196	3.53543	0.000407112	0.00149398
hsa-miR-6077	4.92879	0.201404	0.454339	0.443289	0.657556	0.759572
hsa-miR-4689	2.16385	0.156375	0.627468	0.249216	0.803194	0.876245
hsa-miR-875-3p	5.05924	-1.12752	0.41144	-2.74043	0.00613582	0.0173023
hsa-miR-4297	0.526098	1.42021	1.45349	0.977109	0.328515	NA
hsa-miR-5196-3p	32.8657	2.39757	0.458836	5.22533	1.73841e-07	9.97933e-07
hsa-miR-193b-3p	2462.9	-3.4043	0.303135	-11.2303	2.8951e-29	5.72139e-28
hsa-miR-6072	6.40085	0.305469	0.448581	0.680967	0.495892	0.621412
hsa-miR-4272	5.77954	0.562987	0.53423	1.05383	0.291961	0.416027
hsa-miR-933	5.7407	0.842738	0.472754	1.78261	0.0746494	0.146922
hsa-miR-658	0.113786	-0.886874	1.85753	-0.477447	0.633044	NA
hsa-miR-7106-3p	2.10807	1.23394	0.735259	1.67823	0.0933018	0.176432
hsa-miR-580-3p	6.85553	-0.221983	0.53105	-0.418007	0.675942	0.773835
hsa-miR-4639-5p	4.11377	0.975748	0.545121	1.78997	0.0734593	0.145054
hsa-miR-454-3p	1528.5	0.820367	0.247198	3.31866	0.0009045	0.00313326
hsa-miR-500b-3p	12.2536	1.1941	0.4656	2.56465	0.010328	0.0276062
hsa-miR-7847-3p	3.59327	0.957114	0.587235	1.62986	0.10313	0.190534
hsa-miR-3149	0.845843	0.450895	1.00487	0.448712	0.65364	0.756032
hsa-miR-3117-5p	1.53893	-0.344079	0.719488	-0.478228	0.632488	0.738179
hsa-miR-4276	3.05166	1.33913	0.693201	1.9318	0.0533836	0.110574
hsa-miR-7703	2.427	1.49366	0.830617	1.79826	0.0721361	0.143144
hsa-miR-491-3p	5.29884	0.100307	0.5492	0.182641	0.855079	0.913423
hsa-miR-596	2.34253	1.0368	0.702656	1.47555	0.140066	0.243474
hsa-miR-4477b	0.704112	0.198175	1.04403	0.189818	0.849452	NA
hsa-miR-6781-3p	477.538	5.95715	0.530664	11.2258	3.04509e-29	5.92074e-28
hsa-miR-4424	5.48306	-0.789843	0.411881	-1.91765	0.0551552	0.113755
hsa-miR-216b-3p	1.85238	4.82999	1.6598	2.90999	0.00361441	0.0107452
hsa-miR-4260	10.1589	0.166799	0.387539	0.430405	0.666901	0.765302
hsa-miR-338-5p	8.38047	1.41272	0.447099	3.15975	0.00157902	0.00512386
hsa-miR-874-5p	19.4474	1.27253	0.401397	3.17026	0.00152303	0.00497565
hsa-miR-106a-3p	28.1215	4.76188	0.637252	7.47252	7.86747e-14	7.46791e-13
hsa-miR-7973	4.57008	0.74522	0.574068	1.29814	0.194239	0.305686
hsa-miR-548av-3p	171.128	0.283214	0.354651	0.79857	0.42454	0.553877
hsa-miR-6828-5p	7.24551	-1.11196	0.402688	-2.76133	0.00575665	0.0163864
hsa-miR-575	7.23382	1.30691	0.51557	2.53488	0.0112485	0.0294464
hsa-miR-183-5p	6520.62	8.98969	0.330063	27.2363	2.4141e-163	5.8204e-161
hsa-miR-381-3p	4430.83	-2.52068	1.11702	-2.25661	0.0240326	0.0577118
hsa-miR-4735-5p	4.35629	3.55613	0.983523	3.61571	0.000299527	0.00113014
hsa-miR-652-3p	214.916	1.30816	0.294679	4.43928	9.02589e-06	4.41408e-05
hsa-miR-6769a-3p	41.0053	0.29401	0.301568	0.974939	0.32959	0.458271
hsa-miR-6848-5p	8.94303	0.986992	0.418261	2.35975	0.0182873	0.0455012
hsa-miR-6833-3p	12.008	-0.0423641	0.302152	-0.140208	0.888496	0.931375
hsa-miR-6756-5p	4.06295	0.254299	0.53185	0.478141	0.63255	0.738179
hsa-miR-1251-3p	3.42031	3.22382	0.995314	3.239	0.0011995	0.00402226
hsa-miR-4672	5.42776	0.460814	0.473469	0.973272	0.330418	0.458985
hsa-miR-3935	1.80199	-0.369274	0.658469	-0.560807	0.574929	0.689219
hsa-miR-452-5p	96.6248	-3.35437	0.300949	-11.146	7.49257e-29	1.4337e-27
hsa-miR-548au-5p	25.6575	-0.107839	0.489948	-0.220102	0.825792	0.893218
hsa-miR-2116-3p	45.8207	-2.6413	0.271443	-9.73058	2.23325e-22	2.97479e-21
hsa-miR-4646-5p	1.93757	-0.8778	0.633163	-1.38637	0.165633	0.273334
hsa-miR-1237-5p	64.0126	1.08436	0.350608	3.09281	0.00198273	0.00634
hsa-miR-1292-3p	3496.47	-0.109493	0.679059	-0.161242	0.871903	0.921191
hsa-let-7c-5p	20198.7	-10.7901	0.586972	-18.3826	1.81046e-75	9.70003e-74
hsa-miR-934	0.126083	1.575	1.8086	0.870836	0.383844	NA
hsa-miR-1271-3p	2.92011	0.508036	0.675866	0.751681	0.452243	0.580586
hsa-miR-1269b	3.14085	-0.458183	0.554754	-0.82592	0.40885	0.539243
hsa-miR-4419a	5.36483	-0.0951947	0.582507	-0.163422	0.870186	0.920535
hsa-miR-4284	4891.06	2.27356	0.420044	5.41269	6.20862e-08	3.71439e-07
hsa-miR-302c-5p	5324.56	10.6051	0.486907	21.7805	3.55482e-105	3.06095e-103
hsa-miR-6787-3p	4.16318	-0.862092	0.411349	-2.09577	0.0361029	0.0804473
hsa-miR-3145-5p	19.5135	0.0263495	0.404718	0.0651058	0.94809	0.968168
hsa-miR-548y	2.62388	5.25767	1.65495	3.17693	0.00148842	0.0048758
hsa-miR-6515-5p	3.93462	-0.514595	0.468096	-1.09934	0.271622	0.394665
hsa-miR-4782-3p	2.10832	-0.353329	0.631045	-0.559911	0.57554	0.689333
hsa-miR-7855-5p	0.702416	0.310937	1.01101	0.307551	0.758424	NA
hsa-miR-1205	2.76861	1.05801	0.676218	1.5646	0.117676	0.212205
hsa-miR-4445-5p	0.745022	1.77061	1.37875	1.28421	0.199069	NA
hsa-miR-4511	2.74674	-1.82357	0.508307	-3.58753	0.000333821	0.00124589
hsa-miR-124-3p	186.069	5.97632	0.454377	13.1528	1.64013e-39	4.20675e-38
hsa-miR-455-3p	287.941	-3.06951	0.296699	-10.3456	4.38384e-25	6.73212e-24
hsa-miR-3173-3p	3.37035	0.0378637	0.527934	0.0717206	0.942824	0.965205
hsa-miR-5188	1.61642	0.969125	0.807026	1.20086	0.229806	0.346855
hsa-miR-139-5p	11.678	2.68201	0.722585	3.71169	0.000205879	0.000798031
hsa-miR-486-5p	4138.47	-0.0260967	0.31535	-0.0827546	0.934047	0.9587
hsa-miR-7978	1.7559	2.21092	1.01381	2.18081	0.0291976	0.0678182
hsa-miR-190b	7.39213	-0.737489	0.349256	-2.1116	0.0347206	0.077871
hsa-miR-501-5p	33.6533	0.587843	0.306856	1.91569	0.0554041	0.11417
hsa-miR-5693	10.5712	1.45716	0.489118	2.97917	0.0028903	0.00883207
hsa-miR-6749-5p	3.14743	-0.387014	0.505221	-0.76603	0.443659	0.571705
hsa-miR-4419b	5.77464	-0.0961181	0.445317	-0.215842	0.829111	0.895202
hsa-miR-219a-2-3p	188.076	5.99528	0.855912	7.00456	2.4777e-12	2.18818e-11
hsa-miR-4727-5p	1.82148	-1.06699	0.671613	-1.5887	0.112129	0.204341
hsa-miR-6890-3p	15.3879	0.880463	0.655634	1.34292	0.179298	0.289543
hsa-miR-96-5p	298.407	7.4911	0.574458	13.0403	7.21816e-39	1.81281e-37
hsa-miR-99b-5p	34288.8	-2.12517	0.410846	-5.17266	2.3079e-07	1.29705e-06
hsa-miR-551b-3p	51.8516	4.36022	0.446738	9.76015	1.66912e-22	2.24818e-21
hsa-miR-3607-3p	781.864	0.970416	0.394506	2.45983	0.0139004	0.0355774
hsa-miR-5707	1.0963	1.58223	1.08792	1.45437	0.145845	0.250986
hsa-miR-6090	4.69263	0.174307	0.455971	0.382276	0.702257	0.796023
hsa-miR-770-5p	21.7173	-0.862315	0.593608	-1.45267	0.146316	0.251259
hsa-miR-3162-3p	5.53978	-0.75481	0.423747	-1.78127	0.0748677	0.146992
hsa-miR-6503-5p	9.01285	1.22078	0.493058	2.47594	0.0132885	0.0342293
hsa-miR-4422	3.20181	0.727655	0.585478	1.24284	0.213927	0.327063
hsa-miR-4803	6.65609	0.154837	0.394265	0.392724	0.694523	0.789112
hsa-miR-9-5p	637.545	6.3069	0.532408	11.846	2.25725e-32	4.90292e-31
hsa-miR-593-5p	6.87279	0.0194597	0.529185	0.0367729	0.970666	0.984199
hsa-miR-3617-5p	4.34072	0.309605	0.518278	0.597372	0.550259	0.668013
hsa-miR-141-5p	86.2169	5.43551	0.759762	7.15422	8.41471e-13	7.62702e-12
hsa-miR-4291	6.63036	-3.03994	0.464491	-6.54466	5.963e-11	4.63767e-10
hsa-miR-361-3p	305.781	-2.11621	0.255257	-8.29052	1.12751e-16	1.24698e-15
hsa-miR-3146	0.994773	0.203732	0.889222	0.229113	0.818781	0.887627
hsa-miR-382-5p	229.125	-3.64316	1.19019	-3.06098	0.00220614	0.00692579
hsa-miR-4757-5p	3.3931	-0.438581	0.547328	-0.801313	0.42295	0.552402
hsa-miR-6073	1.25198	-0.360274	0.77101	-0.467275	0.640303	0.744345
hsa-miR-203a-3p	12.296	4.49341	0.872084	5.1525	2.57038e-07	1.43786e-06
hsa-miR-1249-3p	321.942	1.88484	0.375596	5.01826	5.21426e-07	2.84425e-06
hsa-miR-15b-3p	108.973	-0.0816111	0.304742	-0.267804	0.78885	0.866872
hsa-miR-340-3p	191.781	1.70302	0.313038	5.44029	5.31949e-08	3.21436e-07
hsa-miR-4534	1.12149	0.0181956	0.798194	0.0227959	0.981813	0.990026
hsa-miR-518c-3p	133.807	10.1565	1.54608	6.56918	5.05923e-11	3.97322e-10
hsa-miR-376c-5p	1.02234	-0.800313	0.825023	-0.970049	0.332022	0.459796
hsa-let-7d-5p	2431.58	-9.72401	0.258396	-37.6323	0	0
hsa-miR-212-5p	58.5457	-3.95035	0.330252	-11.9616	5.64448e-33	1.26008e-31
hsa-miR-6798-5p	71.7855	0.0662947	0.403211	0.164417	0.869403	0.920535
hsa-miR-649	1.17888	-1.31668	0.704476	-1.86902	0.0616207	0.124952
hsa-miR-8087	3.26932	1.88725	0.725179	2.60245	0.00925591	0.0251024
hsa-miR-548n	10.3852	0.387449	0.403345	0.96059	0.336758	0.46582
hsa-miR-4797-3p	3.23728	0.540535	0.56434	0.957818	0.338155	0.467019
hsa-miR-4742-5p	2.56398	0.364285	0.641411	0.567943	0.570073	0.684827
hsa-miR-483-5p	5.20014	0.323151	0.492763	0.655794	0.511957	0.63429
hsa-miR-410-5p	5.68064	-0.0325516	0.498143	-0.0653459	0.947899	0.968168
hsa-miR-520d-5p	68.4397	4.81061	0.560967	8.57556	9.86023e-18	1.15403e-16
hsa-miR-497-3p	0.226996	-1.14808	1.45926	-0.786756	0.431425	NA
hsa-miR-4482-3p	2.33869	0.22028	0.768789	0.286528	0.774474	0.85458
hsa-miR-1275	1191.76	3.29905	0.16274	20.272	2.27436e-91	1.61279e-89
hsa-miR-23b-5p	1.59393	-3.49749	0.693073	-5.04635	4.50335e-07	2.47325e-06
hsa-miR-4701-3p	9.7312	-0.909386	0.286034	-3.17929	0.00147637	0.00484288
hsa-miR-588	2.69842	-0.0174869	0.600598	-0.0291159	0.976772	0.987007
hsa-miR-3065-5p	29.6986	2.10465	0.429341	4.90204	9.48473e-07	5.12728e-06
hsa-miR-6866-5p	19.631	-0.0844748	0.388646	-0.217357	0.82793	0.894743
hsa-miR-519c-5p	84.0434	8.34121	1.11936	7.45178	9.20858e-14	8.70662e-13
hsa-miR-3973	4.35992	2.03356	0.717333	2.83489	0.00458419	0.0133162
hsa-miR-202-5p	0	NA	NA	NA	NA	NA
hsa-miR-1270	101.368	2.16491	0.285157	7.592	3.15003e-14	3.03789e-13
hsa-miR-6509-5p	2.23279	-1.2914	0.54644	-2.36329	0.0181136	0.0451622
hsa-miR-4695-3p	2.56796	0.910444	0.735394	1.23804	0.215703	0.328736
hsa-miR-6731-3p	6.3839	0.719808	0.478641	1.50386	0.132618	0.232876
hsa-miR-4436a	4.84467	0.647007	0.550078	1.17621	0.239511	0.358894
hsa-miR-5194	8.21535	-0.453452	0.36092	-1.25638	0.208979	0.322359
hsa-miR-4694-3p	2.47485	0.260378	0.689622	0.377566	0.705753	0.798484
hsa-miR-3139	23.8993	0.945844	0.378576	2.49843	0.0124745	0.0324096
hsa-miR-6870-5p	3.83106	-1.09697	0.513484	-2.13632	0.032653	0.073991
hsa-miR-647	2.10215	1.91215	0.927057	2.0626	0.0391504	0.0858106
hsa-miR-892a	6.20145	1.4666	0.568195	2.58116	0.00984686	0.0264964
hsa-miR-3945	2.17035	-1.70106	0.649694	-2.61825	0.00883812	0.0241322
hsa-miR-29a-3p	13410.9	-6.72826	0.304862	-22.0699	6.15904e-108	6.18727e-106
hsa-miR-6831-5p	0.982899	-0.348237	0.909816	-0.382755	0.701902	0.795995
hsa-miR-518d-3p	8.07746	2.3802	0.591936	4.02105	5.79401e-05	0.000248565
hsa-miR-4762-3p	43.8127	-1.25224	0.50677	-2.47102	0.0134728	0.0345932
hsa-miR-1181	2111.97	1.96745	0.485064	4.05607	4.99061e-05	0.000217583
hsa-miR-377-3p	42.9485	-3.06185	0.941917	-3.25066	0.00115137	0.00387702
hsa-miR-3911	1.46929	0.186213	0.751797	0.247691	0.804373	0.876738
hsa-miR-23a-5p	71.1438	-4.9619	0.28934	-17.149	6.39285e-66	2.96407e-64
hsa-miR-4527	37.6125	0.221109	0.245547	0.900474	0.367868	0.496879
hsa-miR-1294	21.7702	0.199182	0.349937	0.569195	0.569224	0.684147
hsa-miR-3943	16.8968	2.25034	0.506052	4.44685	8.71369e-06	4.28749e-05
hsa-miR-642a-5p	27.991	0.755436	0.390547	1.9343	0.0530757	0.110315
hsa-miR-2278	4.15771	1.66283	0.605633	2.74561	0.00603986	0.0170716
hsa-miR-4522	0.590141	3.24445	1.67771	1.93386	0.0531308	NA
hsa-miR-1295b-3p	0.838953	2.07282	1.34347	1.54288	0.122859	0.219254
hsa-miR-574-3p	2121.17	-6.13662	0.23601	-26.0016	4.75237e-149	8.81382e-147
hsa-miR-3927-3p	0.0817432	0.768008	2.04552	0.375459	0.707319	NA
hsa-miR-193a-3p	413.844	-4.76971	0.450624	-10.5847	3.50993e-26	5.83616e-25
hsa-miR-4685-3p	7.82679	-0.719289	0.379168	-1.89702	0.0578253	0.118552
hsa-miR-4515	4.95704	1.96473	0.644685	3.04758	0.00230696	0.00720476
hsa-miR-136-5p	16.0024	-3.59273	0.850303	-4.22524	2.3869e-05	0.000111097
hsa-miR-653-3p	6.43151	6.3679	1.64361	3.87435	0.00010691	0.000442128
hsa-miR-3136-3p	11.8084	0.826872	0.381032	2.17009	0.0300003	0.0692824
hsa-miR-5003-5p	2.03401	1.10514	0.76384	1.44683	0.147946	0.253377
hsa-miR-4709-5p	11.6929	-0.552185	0.360482	-1.5318	0.125572	0.223435
hsa-miR-7108-3p	17.3549	0.511466	0.329227	1.55354	0.120295	0.215958
hsa-miR-3152-5p	63.8036	-5.39887	0.348556	-15.4892	4.10202e-54	1.49848e-52
hsa-miR-1197	37.5433	-1.07481	0.621775	-1.72861	0.0838783	0.162044
hsa-miR-548f-3p	614.291	7.99282	0.663738	12.0421	2.13345e-33	4.89881e-32
hsa-miR-7112-3p	79.9433	1.29731	0.246459	5.2638	1.41104e-07	8.15834e-07
hsa-miR-4749-3p	9.46896	-0.213688	0.345566	-0.618371	0.536331	0.65706
hsa-miR-4636	19.4311	-1.7087	0.309358	-5.52339	3.32526e-08	2.04e-07
hsa-miR-3649	0.155821	1.65741	1.80205	0.91974	0.357708	NA
hsa-miR-6859-5p	7.27217	0.33861	0.44015	0.769306	0.441712	0.570413
hsa-miR-520g-5p	3.10074	3.06535	1.00142	3.061	0.002206	0.00692579
hsa-miR-200b-5p	12.266	4.39422	0.874784	5.02321	5.08161e-07	2.77818e-06
hsa-miR-422a	1.37395	1.80016	1.02021	1.7645	0.0776473	0.151585
hsa-miR-937-3p	43.8286	1.05912	0.242576	4.36614	1.26464e-05	6.06174e-05
hsa-miR-664a-3p	73.471	-2.69307	0.285709	-9.42592	4.26358e-21	5.43888e-20
hsa-miR-6834-5p	2.61386	0.234295	0.694708	0.337257	0.735923	0.824493
hsa-miR-4713-5p	12.1113	-0.125616	0.546638	-0.229798	NA	NA
hsa-miR-181c-5p	502.248	-3.50351	0.345922	-10.128	4.15018e-24	5.99166e-23
hsa-miR-6894-3p	7.68053	-1.49252	0.354104	-4.21493	2.49855e-05	0.000115624
hsa-miR-4659a-5p	0.593403	0.740659	1.2454	0.594714	0.552035	NA
hsa-miR-4765	0.954662	-1.12778	0.81338	-1.38654	0.165584	0.273334
hsa-miR-2467-3p	3.34777	1.11392	0.673697	1.65344	0.0982419	0.183613
hsa-miR-3186-3p	5.0499	0.831977	0.531424	1.56556	0.117451	0.212116
hsa-miR-5587-5p	5.84148	0.762365	0.469236	1.62469	0.104228	0.192267
hsa-miR-224-5p	2370.31	-4.85093	0.303688	-15.9734	1.95825e-57	7.86892e-56
hsa-miR-5584-3p	3.79125	0.201463	0.592667	0.339927	0.733912	0.823037
hsa-miR-4781-3p	27.4147	-0.230529	0.322934	-0.713857	0.475315	0.601274
hsa-miR-6722-5p	499.481	-0.725559	0.485518	-1.4944	0.135071	0.235811
hsa-miR-2909	7.77626	1.0623	0.498224	2.13217	0.032993	0.0746911
hsa-miR-4495	8.60032	0.3124	0.422935	0.738649	0.46012	0.587268
hsa-miR-6758-3p	7.62082	1.02672	0.494161	2.0777	0.0377372	0.0830909
hsa-miR-8068	7.60421	-0.266486	0.453514	-0.587602	0.556799	0.673241
hsa-miR-2276-3p	7.05831	0.236763	0.412402	0.574108	0.565895	0.681845
hsa-miR-6080	2.99079	1.04791	0.669603	1.56497	0.11759	0.212205
hsa-miR-3140-3p	3.17518	0.443554	0.551422	0.804383	0.421176	0.550979
hsa-miR-26a-2-3p	141.08	-2.08501	0.269336	-7.74132	9.83916e-15	9.72222e-14
hsa-miR-186-5p	20367.3	-1.07728	0.271819	-3.96323	7.39412e-05	0.000311714
hsa-miR-1296-5p	547.583	-0.723503	0.232967	-3.1056	0.00189896	0.00608828
hsa-miR-3126-5p	9.62858	-0.92992	0.31209	-2.97965	0.00288577	0.00882943
hsa-miR-6885-5p	1.06355	4.13127	1.65411	2.49758	0.0125043	0.032452
hsa-miR-181b-2-3p	5.20867	-2.34204	0.567417	-4.12754	3.66669e-05	0.000164015
hsa-miR-1827	6.08587	0.91575	0.452786	2.02248	0.0431268	0.0925902
hsa-miR-6850-5p	3.19241	0.496861	0.585195	0.849052	0.395852	0.52584
hsa-miR-6824-3p	129.48	0.738112	0.311164	2.3721	0.0176874	0.0442369
hsa-miR-6751-3p	0.96883	0.185715	0.863135	0.215163	0.82964	0.895373
hsa-miR-548l	9.77236	0.57738	0.345862	1.66939	0.0950395	0.178737
hsa-miR-4508	258.205	1.71981	0.375488	4.58019	4.64553e-06	2.35797e-05
hsa-miR-17-3p	334.957	2.87901	0.278432	10.3401	4.64041e-25	7.03649e-24
hsa-miR-4670-5p	14.5489	0.501441	0.628792	0.797467	0.42518	0.554413
hsa-miR-767-3p	13.182	5.84402	1.17071	4.99186	5.97991e-07	3.2472e-06
hsa-miR-6799-5p	3.7844	0.394708	0.478181	0.825437	0.409124	0.53929
hsa-miR-586	3.42244	-0.0387685	0.544006	-0.0712648	0.943187	0.965205
hsa-miR-4730	12.9707	-2.83455	0.738219	-3.83971	NA	NA
hsa-miR-516a-5p	193.827	5.4444	0.509249	10.691	1.12104e-26	1.93059e-25
hsa-miR-200a-3p	447.696	6.68516	0.603079	11.085	1.48282e-28	2.79303e-27
hsa-miR-3135b	30.1531	0.0760582	0.297808	0.255394	0.798419	0.872615
hsa-miR-8055	0.516663	1.28522	1.41798	0.906378	0.364736	NA
hsa-miR-27a-3p	2478.7	-5.91475	0.338714	-17.4624	2.77166e-68	1.31029e-66
hsa-miR-6770-3p	10.3909	-1.32234	0.323323	-4.08985	4.31651e-05	0.00018991
hsa-miR-3187-3p	25.7147	2.57771	0.37946	6.79309	1.09757e-11	9.22031e-11
hsa-miR-3615	256.47	-1.56526	0.226428	-6.91286	4.74967e-12	4.0898e-11
hsa-miR-4269	0.229861	0.375005	1.52103	0.246547	0.805259	NA
hsa-miR-6812-3p	9.1446	-0.0908651	0.346034	-0.26259	0.792866	0.8697
hsa-miR-4737	0.88255	2.13487	1.35334	1.57749	0.114683	0.20799
hsa-miR-660-5p	501.715	-1.2105	0.301279	-4.01788	5.87241e-05	0.000251481
hsa-miR-4440	13.636	1.74906	0.455545	3.83949	0.000123288	0.000502955
hsa-miR-6742-3p	4.55834	1.58032	0.621458	2.54293	0.0109927	0.028939
hsa-miR-4739	23.0917	0.999216	0.621685	1.60727	0.107995	0.198306
hsa-miR-4732-3p	13.4101	2.27354	0.466247	4.87625	1.08122e-06	5.83183e-06
hsa-miR-1298-3p	55.6917	2.7894	0.346522	8.04969	8.30071e-16	8.70131e-15
hsa-miR-4715-5p	2.14909	1.02594	0.744168	1.37864	0.168006	0.275741
hsa-miR-4792	112.986	2.27086	0.5043	4.503	6.69995e-06	3.33063e-05
hsa-miR-599	0.966337	-0.162407	0.921683	-0.176207	0.860132	0.916047
hsa-miR-2116-5p	6.44579	-0.476442	0.370747	-1.28509	0.198762	0.311179
hsa-miR-4645-5p	7.37976	-0.0584803	0.415088	-0.140886	0.88796	0.931275
hsa-miR-1233-5p	1.64888	-0.484337	0.682206	-0.709957	0.477731	0.603674
hsa-miR-150-3p	0.82346	2.07876	1.33986	1.55148	0.120787	0.21668
hsa-miR-8080	1.11291	0.950577	1.00722	0.943765	0.34529	0.473815
hsa-miR-21-3p	6215.29	-3.54827	0.323288	-10.9755	5.01035e-28	9.22133e-27
hsa-miR-105-5p	171.23	8.65974	0.908138	9.53572	1.48855e-21	1.96115e-20
hsa-miR-4778-3p	7.11312	0.824538	0.50124	1.645	0.0999708	0.18598
hsa-miR-328-5p	0.246217	-2.47852	1.3352	-1.85629	0.0634129	NA
hsa-miR-4706	1.53318	0.987958	0.819129	1.20611	0.227776	0.344291
hsa-miR-3160-3p	1.07253	0.814814	1.0017	0.813429	0.415972	0.545715
hsa-miR-6820-5p	5.40812	-0.562321	0.370757	-1.51668	0.129347	0.228298
hsa-miR-654-3p	9558.7	-3.29328	1.07037	-3.07677	0.00209255	0.00662963
hsa-miR-4429	0.732351	0.971065	1.15994	0.837165	0.4025	NA
hsa-miR-4294	1.29094	-1.75514	0.796132	-2.20459	0.0274832	0.0646458
hsa-miR-6507-5p	1.42834	0.469388	0.769918	0.60966	0.542087	0.661423
hsa-miR-374a-3p	860.382	0.5237	0.470307	1.11353	0.265482	0.388868
hsa-miR-4433a-5p	65.5874	-1.1832	0.511359	-2.31382	0.0206774	0.050561
hsa-miR-149-5p	883.407	0.117955	0.330229	0.357192	0.720948	0.813386
hsa-miR-6805-3p	5.84389	1.26006	0.472499	2.66679	0.00765788	0.0211733
hsa-miR-3668	1.44008	1.31094	0.902315	1.45287	0.146261	0.251259
hsa-miR-624-3p	3.12215	0.714696	0.564109	1.26695	0.205174	0.318529
hsa-miR-6505-5p	6.85547	-0.966354	0.542368	-1.78173	0.074793	0.146992
hsa-miR-6840-5p	533.947	-1.11708	0.47227	-2.36533	0.0180138	0.0450066
hsa-miR-5011-5p	4.93072	3.79044	1.17412	3.22833	0.00124513	0.00414643
hsa-miR-609	0.99356	-1.49626	0.872965	-1.714	0.0865289	0.166232
hsa-miR-6740-3p	13.0245	-0.89175	0.530418	-1.68122	0.09272	0.175607
hsa-miR-5787	713.914	0.872208	0.446891	1.95172	NA	NA
hsa-miR-9500	0.822192	-0.46223	0.979285	-0.472008	0.636921	0.741486
hsa-miR-4656	8.84622	0.417897	0.508564	0.821719	0.411237	0.540912
hsa-miR-548at-3p	8.23848	-0.687084	0.38519	-1.78375	0.0744641	0.146677
hsa-miR-545-3p	3.78307	1.34159	0.594468	2.25679	0.0240215	0.0577118
hsa-miR-556-5p	2.50827	1.31774	0.803158	1.6407	0.10086	0.187057
hsa-miR-6726-5p	4.63417	0.334029	0.521368	0.640679	0.521731	0.643476
hsa-miR-6862-5p	5.72725	0.783717	0.507623	1.5439	0.122613	0.21914
hsa-miR-519d-5p	42.2911	4.96722	0.602585	8.24319	1.67674e-16	1.821e-15
hsa-miR-26b-5p	13794.6	-3.72825	0.25106	-14.85	6.95279e-50	2.29632e-48
hsa-miR-103a-2-5p	13.5309	1.64909	0.641717	2.56981	0.0101755	0.027259
hsa-miR-301b-3p	960.222	2.18995	0.432974	5.05792	4.23847e-07	2.33309e-06
hsa-miR-3194-5p	94.6554	2.48462	0.594734	4.17769	2.94479e-05	0.00013396
hsa-miR-605-5p	9.4149	-0.529658	0.4242	-1.2486	0.21181	0.32556
hsa-miR-1227-3p	15.0072	0.753661	0.448473	1.6805	0.0928596	0.175733
hsa-miR-6867-3p	0.398283	2.7413	1.72852	1.58592	0.112757	NA
hsa-miR-6068	4.95568	0.676667	0.512053	1.32148	0.186342	0.297529
hsa-miR-412-3p	0.767906	1.89947	1.34328	1.41405	0.157346	0.263996
hsa-miR-4451	144.717	1.7204	0.309562	5.55754	2.73599e-08	1.70451e-07
hsa-miR-7843-5p	0.90553	1.98959	1.32274	1.50414	0.132544	0.232876
hsa-miR-5009-3p	4.75602	0.2213	0.612826	0.361113	0.718015	0.811215
hsa-miR-502-3p	60.7516	-1.25542	0.36742	-3.41684	0.000633525	0.00224953
hsa-miR-29c-3p	178.272	-4.7419	0.410064	-11.5638	6.28639e-31	1.29543e-29
hsa-miR-3683	6.77667	0.919685	0.695261	1.32279	0.185905	0.297029
hsa-miR-7850-5p	0.755854	0.276189	0.977435	0.282565	0.77751	NA
hsa-miR-345-5p	2191.58	0.00475366	0.280383	0.0169542	0.986473	0.992335
hsa-miR-6856-3p	4.15038	-1.25903	0.616501	-2.04222	0.0411295	0.0891756
hsa-miR-181a-5p	29305.6	-5.31272	0.552043	-9.62374	6.34816e-22	8.40957e-21
hsa-miR-134-3p	1.01598	-0.0854896	0.808108	-0.10579	0.915749	0.948075
hsa-miR-498	46.1091	1.72325	0.434701	3.96422	7.36368e-05	0.000311471
hsa-miR-3916	11.5201	0.626176	0.318803	1.96415	0.0495132	0.103896
hsa-miR-92a-2-5p	48.6716	8.94222	1.54769	5.77777	7.56978e-09	4.946e-08
hsa-miR-548w	4.41581	-1.71694	0.53225	-3.22581	0.00125618	0.00417746
hsa-miR-4717-3p	8.0468	1.13318	0.484234	2.34016	0.0192756	0.0478122
hsa-miR-548am-3p	5.43942	0.227685	0.447001	0.509361	0.6105	0.720115
hsa-miR-6755-5p	1.29489	1.27064	0.938665	1.35366	0.175843	0.286102
hsa-miR-3201	10.1881	2.87117	0.713367	4.02482	5.70194e-05	0.000245051
hsa-miR-4703-5p	1.63776	-0.501405	0.671956	-0.746187	0.455555	0.583294
hsa-miR-6856-5p	4.07461	1.43232	0.661243	2.16611	0.0303029	0.0698474
hsa-miR-4470	6.90854	-0.397519	0.663299	-0.599306	0.548969	0.667119
hsa-miR-19b-2-5p	2.36344	5.06507	1.62402	3.11885	0.00181556	0.00583726
hsa-miR-431-3p	136.527	-0.333726	0.551702	-0.604904	0.545243	0.664265
hsa-miR-4691-5p	15.6213	0.868156	0.397051	2.18651	0.0287784	0.0669736
hsa-miR-6087	767.643	0.598089	0.424667	1.40837	0.159021	0.26595
hsa-miR-744-5p	525.215	0.465704	0.246678	1.8879	0.059039	0.120222
hsa-miR-4642	10.1655	-0.635145	0.75737	-0.838619	0.401683	0.532705
hsa-miR-141-3p	389.905	6.74598	0.692235	9.74522	1.93361e-22	2.58997e-21
hsa-miR-3169	0.911257	-0.417914	0.965005	-0.433069	0.664965	0.763807
hsa-miR-4484	403.42	-1.59803	0.307858	-5.19078	2.09411e-07	1.18241e-06
hsa-miR-519e-3p	3.15664	3.09485	1.03034	3.00371	0.00266712	0.00818122
hsa-miR-1255a	12.5365	-1.06489	0.282103	-3.77482	0.00016012	0.000632868
hsa-miR-4662a-5p	21.5497	-1.95738	0.48508	-4.03518	5.45612e-05	0.000236595
hsa-miR-4770	2.01628	1.10022	0.803663	1.369	0.170998	0.27989
hsa-miR-4326	153.784	-1.44004	0.273232	-5.27039	1.36131e-07	7.8897e-07
hsa-miR-1233-3p	5.85701	-1.87743	0.423698	-4.43107	9.3768e-06	4.57641e-05
hsa-miR-6877-5p	6.87958	0.886347	0.431308	2.05502	0.0398768	0.0870072
hsa-miR-5047	3.71634	0.113625	0.53146	0.213799	0.830704	0.89596
hsa-miR-526b-5p	162.646	6.11033	0.502188	12.1674	4.63454e-34	1.07441e-32
hsa-miR-505-3p	191.329	0.154899	0.298608	0.518738	0.603943	0.71518
hsa-miR-4323	24.3311	-0.367645	0.254571	-1.44418	0.148689	0.254067
hsa-miR-5007-5p	1.41775	-0.363624	0.718205	-0.506296	0.612649	0.721943
hsa-miR-3115	7.51492	0.947824	0.442796	2.14054	0.0323109	0.0734227
hsa-miR-4433b-3p	8.10749	0.397954	0.417191	0.953889	0.34014	0.468348
hsa-miR-4302	1.55674	2.93017	1.31957	2.22055	0.0263817	0.062359
hsa-miR-637	2.1913	0.616424	0.697077	0.884297	0.376536	0.505693
hsa-miR-3907	5.12092	0.482277	0.447249	1.07832	0.280892	0.404558
hsa-miR-4264	5.27935	0.513796	0.489955	1.04866	0.294335	0.41842
hsa-miR-548az-3p	2.10546	2.08331	1.01361	2.05534	0.0398466	0.0870072
hsa-miR-4721	7.72074	1.21913	0.476539	2.5583	0.0105185	0.0279463
hsa-miR-1537-3p	3.02025	0.0811018	0.701749	0.115571	0.907993	0.943596
hsa-miR-6803-5p	16.2745	-0.432788	0.470304	-0.92023	0.357453	0.486079
hsa-miR-138-5p	1845.87	-2.95962	0.480433	-6.16032	7.25972e-10	5.19382e-09
hsa-miR-1273e	63.7689	0.13606	0.448511	0.303359	0.761616	0.846591
hsa-miR-4457	3.33941	1.46023	0.958027	1.5242	0.127458	0.226122
hsa-miR-758-5p	2.16411	-3.20563	0.684926	-4.68026	2.86515e-06	1.48877e-05
hsa-miR-885-5p	8.67004	6.77668	1.61812	4.18799	2.81434e-05	0.000128755
hsa-miR-3177-5p	4.76073	1.81871	0.614122	2.96149	0.00306156	0.00920492
hsa-miR-1911-3p	8.05175	2.53788	0.566412	4.48062	7.44264e-06	3.68464e-05
hsa-miR-1252-5p	10.5934	1.96683	0.543466	3.61905	0.000295682	0.00111913
hsa-miR-8485	17.4356	1.87377	0.415596	4.50864	6.52436e-06	3.25678e-05
hsa-miR-301a-5p	27.8727	2.62765	0.511818	5.13395	2.8372e-07	1.57979e-06
hsa-miR-1908-3p	143.164	1.16445	0.393017	2.96285	0.00304802	0.00919748
hsa-miR-192-5p	2728.78	0.350773	0.317658	1.10425	0.269486	0.392586
hsa-miR-4474-3p	1.82287	-0.65816	0.692851	-0.94993	0.342148	0.470217
hsa-miR-214-3p	2081.2	-9.81738	0.685017	-14.3316	1.38932e-46	4.18705e-45
hsa-miR-584-5p	146.744	-4.63136	0.386797	-11.9736	4.88588e-33	1.10092e-31
hsa-miR-4450	5.05048	0.56616	0.502973	1.12563	0.260323	0.383642
hsa-miR-548an	6.80662	-1.17822	0.692409	-1.70162	0.0888272	0.169701
hsa-miR-4277	2.41623	1.1457	0.683109	1.67718	0.0935071	0.176682
hsa-miR-4682	10.6098	0.969616	0.396723	2.44406	0.0145229	0.0368964
hsa-miR-548d-3p	2.2995	1.36655	0.792049	1.72533	0.0844678	0.162927
hsa-miR-148a-3p	49295.1	0.79139	0.36115	2.1913	0.0284298	0.066419
hsa-miR-3679-3p	14.1338	-0.933869	0.347732	-2.6856	0.00723994	0.0201461
hsa-miR-5002-5p	3.42294	0.109176	0.528509	0.206574	0.836343	0.899787
hsa-miR-708-3p	157.327	-0.546424	0.349718	-1.56247	0.118177	0.212948
hsa-miR-4667-5p	2.03471	-1.69864	0.652976	-2.60139	0.00928476	0.0251241
hsa-miR-4668-5p	368.252	-0.518523	0.52031	-0.996566	0.318975	0.446241
hsa-miR-1248	81.622	3.62514	0.547896	6.61648	3.67855e-11	2.91743e-10
hsa-miR-4716-5p	1.84887	0.962028	0.744583	1.29204	0.196345	0.308195
hsa-miR-219a-1-3p	46.183	1.6097	0.634877	2.53545	0.0112304	0.029431
hsa-miR-5701	515.662	-1.35838	0.541662	-2.5078	NA	NA
hsa-miR-203b-3p	1.57431	4.57679	1.66766	2.74445	0.00606128	0.0171121
hsa-miR-6789-3p	7.10008	0.54384	0.413981	1.31368	0.188952	0.299713
hsa-miR-8061	3.48313	-1.45214	0.671304	-2.16316	0.0305291	0.070034
hsa-miR-4466	145.77	1.58869	0.416931	3.81044	0.000138722	0.000554656
hsa-miR-924	20.7274	1.49588	0.420243	3.55955	0.000371485	0.0013695
hsa-miR-3167	4.15243	-2.05088	0.472972	-4.33616	1.44995e-05	6.89514e-05
hsa-miR-4651	10.7146	0.64515	0.372313	1.73282	0.0831285	0.160853
hsa-miR-561-5p	1176.45	4.76226	0.501989	9.48677	2.38296e-21	3.08888e-20
hsa-miR-4786-3p	2.52819	0.471618	0.614779	0.767134	0.443002	0.57147
hsa-miR-4464	0.776656	1.91877	1.34434	1.4273	0.153495	0.259702
hsa-miR-6858-5p	4.44005	1.56709	0.594267	2.63701	0.00836415	0.0229891
hsa-miR-30c-2-3p	87.9106	-4.20935	0.380126	-11.0735	1.68592e-28	3.15097e-27
hsa-miR-510-5p	30.1519	-0.687217	0.493655	-1.3921	0.163892	0.272001
hsa-miR-4707-3p	6708.31	0.554172	0.692751	0.799958	0.423735	0.553127
hsa-miR-1976	15.6718	0.170215	0.361869	0.470376	0.638086	0.742483
hsa-miR-2392	21.4698	0.782497	0.545569	1.43428	0.151493	0.257763
hsa-miR-5700	4.67135	1.59811	0.628681	2.542	0.011022	0.0289792
hsa-miR-6766-5p	1.97164	0.82064	0.770666	1.06485	0.286946	0.411312
hsa-miR-6858-3p	5.09542	-0.282035	0.43042	-0.655255	0.512304	0.634393
hsa-miR-4745-5p	17.3865	3.33207	0.579945	5.74548	9.16595e-09	5.92469e-08
hsa-miR-6815-3p	2.12359	0.561806	0.653928	0.859126	0.390271	0.520146
hsa-miR-1227-5p	3.86784	0.277956	0.571967	0.485965	0.626992	0.733824
hsa-miR-4476	1.0928	0.558211	0.970711	0.575054	0.565255	0.681415
hsa-miR-6069	3.40655	1.60705	0.745069	2.15691	0.0310126	0.0708062
hsa-miR-5190	3.64943	1.4654	0.652527	2.24573	0.0247212	0.0591372
hsa-miR-1297	11.8104	-2.76647	0.390287	-7.08829	1.35776e-12	1.21243e-11
hsa-miR-4486	14.7299	1.63605	0.662851	2.4682	0.0135793	0.0348295
hsa-miR-379-5p	202.873	-2.87954	0.784303	-3.67146	0.000241167	0.000928838
hsa-miR-4251	11.6485	-1.58733	0.556106	-2.85437	0.00431219	0.0126327
hsa-miR-759	3.28527	-0.182335	0.553276	-0.329555	0.741736	0.829465
hsa-miR-6804-3p	3.18211	-0.101591	0.559491	-0.181577	0.855915	0.913911
hsa-miR-542-3p	127.701	-4.79889	0.425703	-11.2729	1.78677e-29	3.56024e-28
hsa-miR-517-5p	103.915	5.62498	0.542716	10.3645	3.59636e-25	5.59408e-24
hsa-miR-513c-3p	0.664191	-0.476393	1.05686	-0.450761	0.652162	NA
hsa-miR-4724-5p	6.94017	-1.55298	0.486012	-3.19535	0.00139661	0.00460634
hsa-miR-6886-5p	55.0849	-1.36292	0.533027	-2.55693	0.0105599	0.0280088
hsa-miR-6732-5p	4.85713	0.358768	0.541402	0.662665	0.507545	0.630119
hsa-miR-148b-5p	312.191	-1.1386	0.330512	-3.44495	0.000571157	0.00206147
hsa-miR-6779-3p	6.04263	0.66101	0.490058	1.34884	0.177388	0.287421
hsa-miR-6758-5p	1.08452	0.938974	0.942427	0.996335	0.319087	0.446241
hsa-miR-8057	4.03701	-1.50682	0.820015	-1.83755	0.0661291	0.133086
hsa-miR-6792-3p	3.57143	1.4199	0.640149	2.21807	0.0265501	0.0626957
hsa-miR-1225-3p	0.947268	0.4962	1.03244	0.480607	0.630796	0.737539
hsa-miR-548ak	4.2999	-1.41598	0.477855	-2.96319	0.00304465	0.00919748
hsa-miR-548h-3p	1.82688	0.779917	0.757686	1.02934	0.30332	0.428783
hsa-miR-181b-5p	2087.92	-3.17775	0.611412	-5.1974	2.02092e-07	1.14639e-06
hsa-miR-4726-3p	15.8457	0.858668	0.35968	2.38731	0.0169721	0.0427582
hsa-miR-513a-3p	0.925657	-0.706227	0.886939	-0.796251	0.425886	0.555033
hsa-miR-186-3p	1.41809	2.71482	1.29055	2.10361	0.0354122	0.0792746
hsa-miR-6846-3p	5.29256	1.0431	0.493529	2.11356	0.0345529	0.077567
hsa-miR-516b-3p	8.43896	2.3134	0.562092	4.11569	3.8602e-05	0.000171399
hsa-miR-380-5p	2.83387	1.34714	1.05254	1.2799	0.200582	0.313374
hsa-miR-1185-5p	53.8376	-1.9369	0.629069	-3.07899	0.00207704	0.00660104
hsa-miR-3620-3p	25.2696	-0.212356	0.284985	-0.745149	0.456182	0.583787
hsa-miR-150-5p	26.9579	3.26073	0.542808	6.00716	1.88803e-09	1.2932e-08
hsa-miR-3130-3p	13.8834	0.341095	0.312308	1.09217	0.274757	0.397885
hsa-miR-133a-3p	32.3187	3.82219	0.600888	6.3609	2.00578e-10	1.50185e-09
hsa-miR-943	8.31147	1.71892	0.482773	3.56051	0.000370132	0.0013666
hsa-miR-3912-5p	0.384985	0.837156	1.40749	0.594785	0.551987	NA
hsa-miR-4465	1.11746	-0.0630548	0.799915	-0.0788269	0.93717	0.960868
hsa-miR-6780b-3p	8.86844	-0.319873	0.477179	-0.670342	0.50264	0.626655
hsa-miR-6716-3p	23.0591	-1.84312	0.313625	-5.87685	4.18145e-09	2.79265e-08
hsa-miR-3155a	1.97059	1.20863	0.830458	1.45538	0.145564	0.250803
hsa-miR-548ag	0.841944	0.638352	1.02337	0.623774	0.532776	0.654034
hsa-miR-302b-3p	57196.7	11.4386	0.488162	23.432	2.01809e-121	2.43281e-119
hsa-miR-1266-3p	237.875	0.269964	0.460803	0.585856	0.557972	0.674321
hsa-miR-3681-5p	1.9325	-0.376505	0.659663	-0.570754	0.568167	0.683217
hsa-miR-571	0.903494	0.557518	0.936549	0.59529	0.55165	0.668729
hsa-miR-4671-3p	4.3408	1.20213	0.578034	2.07969	0.0375542	0.0827797
hsa-miR-6873-5p	7.14771	0.501943	0.41591	1.20686	0.227488	0.344086
hsa-miR-29b-3p	229.194	-5.22258	0.473239	-11.0358	2.56703e-28	4.76085e-27
hsa-miR-8073	1.36573	0.0970864	0.793557	0.122343	0.902627	0.940531
hsa-miR-4761-5p	0.330617	0.839297	1.48206	0.566306	0.571186	NA
hsa-miR-4683	1.3097	-0.376481	0.750658	-0.501535	0.615995	0.724026
hsa-miR-7108-5p	242.864	3.1639	0.499127	6.33886	2.31469e-10	1.71714e-09
hsa-miR-92a-3p	482143	1.55708	0.187183	8.31846	8.91127e-17	9.94679e-16
hsa-miR-3674	3.20672	0.694671	0.626948	1.10802	0.267853	0.390679
hsa-miR-553	9.02581	-0.22696	0.451406	-0.502785	0.615116	0.723436
hsa-miR-5702	8.0714	0.574791	0.417547	1.37659	0.168639	0.276592
hsa-miR-6748-3p	2.76727	0.358185	0.596386	0.600591	0.548112	0.666414
[truncated: 566 more rows]

## Sheet: iPSCs vs. neurons mmiRNA
mature miRNA name	baseMean	log2FoldChange	lfcSE	stat	pvalue	padj
hsa-miR-6887-3p	6.89705	0.0733874	0.38495	0.190641	0.848807	0.909808
hsa-miR-6721-5p	4.48387	2.32229	0.396011	5.8642	4.5129e-09	3.80325e-08
hsa-miR-375	4196.28	4.21697	0.786028	5.36492	8.0986e-08	5.90338e-07
hsa-miR-4524b-5p	6.35529	-0.334805	0.426088	-0.785764	0.432006	0.612481
hsa-miR-371b-3p	422.248	-7.25106	0.739512	-9.80519	1.06945e-22	2.37691e-21
hsa-miR-597-3p	4.82674	0.456665	0.482073	0.947293	0.343489	0.526142
hsa-miR-1293	5.8989	-0.683607	0.40358	-1.69386	0.0902922	0.193837
hsa-miR-499a-3p	126.624	-4.27868	0.73255	-5.84081	5.19482e-09	4.3138e-08
hsa-miR-6502-5p	179.868	-1.39705	0.337511	-4.13928	3.48393e-05	0.000182403
hsa-miR-6821-3p	15.4266	-0.647373	0.346564	-1.86797	0.0617656	0.144801
hsa-miR-4292	23.1469	0.340213	0.429432	0.792239	0.428221	0.609136
hsa-miR-34c-5p	579.21	1.30913	0.434929	3.00998	0.00261265	0.00947659
hsa-miR-651-3p	1.09631	-0.0670817	0.850615	-0.0788626	0.937142	NA
hsa-miR-371a-3p	39.5568	-1.78023	0.519373	-3.42765	0.000608835	0.00249589
hsa-miR-6750-3p	7.66387	-0.683643	0.35793	-1.90999	0.0561341	0.134797
hsa-miR-211-5p	6.86885	-1.74277	0.492437	-3.53908	0.000401531	0.00172727
hsa-miR-6863	7006.59	-1.60077	1.05068	-1.52355	0.12762	0.256031
hsa-miR-19b-1-5p	19.3669	-1.98738	0.365612	-5.43576	5.45642e-08	4.10954e-07
hsa-miR-548p	2.71042	0.224456	0.497656	0.451026	0.651971	0.782434
hsa-miR-766-5p	4.84768	1.40364	0.418812	3.35148	0.000803803	0.00324817
hsa-miR-98-3p	0	NA	NA	NA	NA	NA
hsa-miR-129-2-3p	1240.51	6.48669	0.381847	16.9877	1.01333e-64	1.14861e-62
hsa-miR-641	167.16	-1.18003	0.352752	-3.34521	0.000822205	0.00331662
hsa-miR-4771	1.97736	-0.0827807	0.744768	-0.11115	0.911498	0.949731
hsa-miR-4684-5p	2.80785	0.183727	0.523334	0.351071	0.725535	0.837895
hsa-miR-6827-5p	3.45195	0.686607	0.636975	1.07792	0.281071	0.461396
hsa-miR-125b-2-3p	257.41	6.38751	0.538838	11.8542	2.04593e-32	1.00829e-30
hsa-miR-3132	0.734009	2.01387	0.95412	2.11071	0.0347975	NA
hsa-miR-644a	0.95808	1.39956	0.804003	1.74074	0.0817297	NA
hsa-miR-4768-5p	6.73652	-0.477858	0.4386	-1.08951	0.27593	0.453943
hsa-miR-3142	1.54882	-0.618977	0.704346	-0.878797	0.379512	0.559397
hsa-miR-4800-3p	21.6287	-0.953537	0.368052	-2.59077	0.00957619	0.029698
hsa-miR-6825-5p	4.55272	-0.535858	0.448684	-1.19429	0.232366	0.402732
hsa-let-7f-5p	4808.36	6.85715	0.281645	24.3467	NA	NA
hsa-miR-548a-5p	3.20455	0.172123	0.467473	0.368199	0.712725	0.829439
hsa-miR-6813-3p	2.69029	-0.326354	0.556985	-0.58593	0.557923	0.714582
hsa-miR-3681-3p	4.05315	0.666526	0.466219	1.42964	0.15282	0.292357
hsa-miR-1537-5p	4.65878	0.378732	0.495656	0.764101	0.444807	0.625737
hsa-miR-4714-5p	4.79039	-0.50769	0.423019	-1.20016	0.230077	0.399376
hsa-miR-148a-5p	1433.73	-1.62791	0.360659	-4.51373	6.36988e-06	3.80013e-05
hsa-miR-1238-3p	5.84083	0.591188	0.374947	1.57672	0.114859	0.235217
hsa-miR-6880-3p	13.4132	-0.150963	0.29138	-0.518097	0.604391	0.750769
hsa-miR-4432	1.714	0.0593884	0.724196	0.082006	0.934642	0.964928
hsa-miR-495-5p	2.97969	-0.949006	0.586997	-1.61671	0.10594	0.221555
hsa-miR-199b-5p	358.53	2.49958	0.490788	5.09299	3.52452e-07	2.42124e-06
hsa-miR-1238-5p	0.573243	1.09708	0.961348	1.14119	0.253791	NA
hsa-miR-6839-5p	6.9391	-0.272388	0.479829	-0.567678	0.570254	0.723023
hsa-miR-340-5p	10091.2	3.19967	0.453144	7.06104	1.65256e-12	1.88259e-11
hsa-miR-7107-3p	4.03423	-0.153021	0.527406	-0.29014	0.77171	0.862685
hsa-miR-6738-5p	5.15414	-0.843007	0.491655	-1.71463	0.0864127	0.187283
hsa-miR-4523	13.918	0.715036	0.307316	2.32671	0.0199806	0.0564084
hsa-miR-3118	7.9448	3.7359	0.87429	4.27307	1.92798e-05	0.000106603
hsa-miR-520h	122.934	-7.54704	0.71062	-10.6204	2.3961e-26	7.1473e-25
hsa-miR-4307	5.19931	-0.252922	0.420752	-0.601118	0.547762	0.706357
hsa-miR-3670	2.98289	0.081612	0.488497	0.167068	0.867317	0.921654
hsa-miR-6741-3p	11.3869	0.728884	0.331768	2.19697	0.0280228	0.0755382
hsa-miR-1179	228.094	6.44292	0.554459	11.6202	3.25422e-31	1.39195e-29
hsa-miR-4477a	2.23427	0.170184	0.58663	0.290105	0.771736	0.862685
hsa-miR-4715-3p	39.8351	-0.492796	0.309483	-1.59232	0.111313	0.230033
hsa-miR-525-3p	10.3302	-4.94339	0.907489	-5.44732	5.11341e-08	3.87696e-07
hsa-miR-6512-3p	496.191	0.0700055	0.546135	0.128183	0.898004	0.942456
hsa-miR-1285-5p	32.3411	0.434403	0.274251	1.58396	0.113202	0.232877
hsa-miR-639	2.26174	0.0690634	0.563997	0.122453	0.90254	0.945498
hsa-miR-106b-3p	305.567	0.103464	0.257684	0.401517	0.68804	0.811102
hsa-miR-4777-3p	6.85451	0.79124	0.360248	2.19638	0.028065	0.0755621
hsa-miR-4738-5p	25.1251	-0.313657	0.502285	-0.62446	0.532326	0.693553
hsa-miR-196a-5p	34.0972	0.970562	1.09885	0.883253	0.3771	0.557655
hsa-miR-5582-3p	3.32767	0.0247967	0.487274	0.0508887	0.959414	0.977085
hsa-miR-3660	8.05729	0.445333	0.511612	0.870451	0.384054	0.563163
hsa-miR-6504-5p	0.392532	1.75095	1.22532	1.42897	0.153012	NA
hsa-miR-4756-3p	1.35237	-0.447446	0.721066	-0.620534	0.534906	NA
hsa-miR-4666a-5p	2.74546	0.612266	0.534001	1.14656	0.251562	0.426361
hsa-miR-127-5p	28.2851	1.86665	1.12486	1.65945	0.0970256	0.205375
hsa-miR-146b-5p	1125.65	2.01634	0.413072	4.88132	1.05378e-06	6.90436e-06
hsa-miR-6760-3p	5.90795	-0.13575	0.432718	-0.313715	0.753737	0.852231
hsa-miR-548au-3p	1.5826	-0.72729	0.729514	-0.996952	0.318788	0.498753
hsa-miR-376a-3p	95.7381	-0.149043	0.807753	-0.184516	0.853609	0.912368
hsa-miR-5591-3p	2.32863	-1.36421	0.895732	-1.52301	0.127757	0.256078
hsa-miR-4720-5p	4.54691	-0.106791	0.430363	-0.248143	0.804024	0.885677
hsa-miR-6514-5p	9.10087	1.19482	0.321032	3.72181	0.000197801	0.000905888
hsa-miR-7157-3p	3.96614	-0.0106902	0.42993	-0.024865	0.980163	0.98713
hsa-miR-7156-5p	4.29056	0.49152	0.434193	1.13203	0.257621	0.432933
hsa-miR-7154-5p	2.30796	-0.651585	0.585129	-1.11357	0.265462	0.442827
hsa-miR-224-3p	0.396126	-0.563046	1.35551	-0.415376	0.677867	NA
hsa-miR-221-5p	1073.98	-1.55785	0.32762	-4.75506	1.98386e-06	1.26332e-05
hsa-miR-26b-3p	49.7926	1.17302	0.296897	3.95091	7.78537e-05	0.000388754
hsa-miR-345-3p	6.58196	0.598168	0.395657	1.51183	0.130576	0.259891
hsa-miR-6768-3p	2.2005	-0.119405	0.557833	-0.214051	0.830507	0.901953
hsa-miR-4514	1.29694	-0.178563	0.819743	-0.217828	0.827563	NA
hsa-miR-6499-5p	30.5589	0.105874	0.280772	0.377082	0.706113	0.824139
hsa-miR-6749-3p	22.6901	0.122474	0.24039	0.509481	0.610415	0.755768
hsa-miR-4797-5p	4.16631	-0.00630708	0.416228	-0.0151529	0.98791	0.992287
hsa-miR-6814-3p	7.74009	0.190447	0.356616	0.534039	0.593314	0.741889
hsa-miR-4728-3p	38.0942	-1.9571	0.342276	-5.7179	1.07847e-08	8.79458e-08
hsa-miR-3127-5p	7.23537	0.120979	0.368974	0.32788	0.743002	0.848557
hsa-miR-4793-5p	8.09453	-0.15515	0.440146	-0.352497	0.724466	0.837086
hsa-miR-1323	598.159	-10.3151	0.796762	-12.9462	2.46811e-38	1.59863e-36
hsa-miR-3690	10.7277	-1.8799	0.46998	-3.99995	6.33558e-05	0.000319173
hsa-miR-122-3p	0.211602	0.435753	1.51509	0.287609	0.773646	NA
hsa-miR-7159-3p	0.561712	0.394198	1.04888	0.375826	0.707047	NA
hsa-miR-5001-5p	6.45953	-0.646895	0.396283	-1.6324	0.102594	0.215953
hsa-miR-1265	12.3709	-0.994586	0.572855	-1.73619	0.08253	0.18042
hsa-miR-300	1.80411	-0.423847	0.683183	-0.620399	0.534995	0.694966
hsa-miR-3184-5p	2781.78	0.674506	0.28728	2.34791	0.0188793	0.0539036
hsa-miR-6757-5p	8.66191	-0.739516	0.552366	-1.33881	0.180631	0.33184
hsa-miR-4802-5p	7.30287	0.630561	0.504714	1.24934	0.211539	0.373198
hsa-miR-101-5p	42.1533	0.557868	0.410701	1.35833	0.174359	0.323198
hsa-miR-6882-5p	6.05906	0.502286	0.337565	1.48797	0.136759	0.268427
hsa-miR-197-3p	1986.06	1.44612	0.244323	5.91891	3.24082e-09	2.79351e-08
hsa-miR-876-3p	9.62469	-0.0323651	0.333147	-0.0971496	0.922608	0.958109
hsa-miR-590-5p	7.1701	0.541299	0.40567	1.33433	0.182095	0.332374
hsa-miR-5009-5p	6.12296	0.262582	0.389935	0.6734	0.500693	0.670846
hsa-miR-6727-3p	96.7007	-2.03759	0.398493	-5.11324	3.16677e-07	2.18874e-06
hsa-miR-619-5p	492.182	0.213169	0.295883	0.72045	0.471248	0.648646
hsa-miR-511-3p	2.01613	0.0160031	0.574087	0.0278757	0.977761	0.985149
hsa-miR-6739-5p	6.9313	-0.411931	0.426145	-0.966645	0.333721	0.513835
hsa-miR-181a-3p	812.232	5.13204	0.492854	10.4129	NA	NA
hsa-miR-557	21.1207	-0.764493	1.16879	-0.654088	0.513055	0.679203
hsa-miR-3175	96.9176	-0.604515	0.308198	-1.96145	0.0498266	0.121459
hsa-miR-15b-5p	2052.34	0.38067	0.288874	1.31777	0.18758	0.339652
hsa-miR-5585-3p	219.231	0.190467	0.230269	0.827151	0.408151	0.589725
hsa-miR-4677-5p	5.36393	0.571789	0.390323	1.46491	0.142945	0.277445
hsa-miR-6754-5p	3.18287	0.490633	0.668547	0.73388	0.463022	0.642
hsa-miR-548ah-5p	42.3813	2.37021	0.55303	4.28585	1.8204e-05	0.000101397
hsa-miR-8084	38.8944	-0.852379	0.731806	-1.16476	0.244116	0.417788
hsa-miR-6769b-5p	7.29788	0.394652	0.633252	0.623214	0.533144	0.694189
hsa-miR-4704-5p	2.1838	-1.02135	1.04415	-0.978164	0.327993	0.508592
hsa-miR-6074	8.14713	-0.675947	0.430638	-1.56964	0.116499	0.238146
hsa-miR-4499	1.79529	0.143881	0.594225	0.242132	0.808678	0.888644
hsa-miR-4426	12.4872	-2.25549	0.555267	-4.06199	4.86554e-05	0.000248988
hsa-miR-489-3p	216.301	1.60819	0.539129	2.98295	0.00285485	0.0102081
hsa-miR-662	0.711563	-1.39955	1.11605	-1.25402	0.209833	NA
hsa-miR-3182	89.0676	-1.84871	0.318867	-5.79775	6.72103e-09	5.56079e-08
hsa-miR-941	3247.6	1.65715	0.376369	4.40298	1.06773e-05	6.06653e-05
hsa-miR-4254	12.2065	0.450777	0.309142	1.45816	0.144797	0.280081
hsa-miR-524-3p	57.2326	-2.12312	0.318835	-6.659	2.75694e-11	2.8409e-10
hsa-miR-200c-5p	3.88741	-5.12346	1.41667	-3.61654	0.000298562	0.00132714
hsa-miR-147a	1.57957	-0.58269	0.812657	-0.717019	0.473363	0.649584
hsa-miR-4733-5p	8.17175	-1.1231	0.375362	-2.99204	0.00277116	0.00998764
hsa-miR-4485-3p	5733.29	2.45153	0.639054	3.83619	0.000124959	0.0005979
hsa-miR-4261	2.74558	0.424612	0.465647	0.911876	0.361834	0.542994
hsa-miR-4270	5.60291	-0.702982	0.457507	-1.53655	0.124403	0.250686
hsa-miR-6809-3p	6.29717	0.368514	0.411997	0.894458	0.371077	0.552714
hsa-miR-1302	4.55712	0.594709	0.393612	1.5109	0.130813	0.260029
hsa-miR-7112-5p	10.5032	-0.188486	0.474031	-0.397625	0.690907	0.813065
hsa-miR-1246	18418.9	2.05225	0.395891	5.18387	2.17324e-07	1.53004e-06
hsa-miR-20b-3p	229.49	-4.33845	0.433938	-9.99785	1.55737e-23	3.67767e-22
hsa-miR-4736	1.34449	-0.177068	0.732646	-0.241684	0.809025	NA
hsa-miR-6715b-5p	52.738	0.24314	0.298866	0.813543	0.415907	0.597504
hsa-miR-450a-1-3p	0.441129	1.50806	1.14461	1.31753	0.18766	NA
hsa-miR-4538	5.16828	-0.0780705	0.454043	-0.171945	0.863481	0.918588
hsa-miR-5093	1.00322	-0.709876	0.89946	-0.789224	0.429981	NA
hsa-miR-3934-5p	33.2983	-0.312414	0.267666	-1.16718	0.243139	0.416941
hsa-miR-376b-3p	14.4596	1.1775	1.32993	0.885389	0.375947	0.556957
hsa-miR-7705	16.5694	-0.845504	0.336295	-2.51417	0.0119312	0.0360159
hsa-miR-302d-3p	88701.3	-15.9895	0.529252	-30.2115	1.67115e-200	3.7885e-197
hsa-miR-4999-5p	5.20976	0.103634	0.45627	0.227133	0.82032	0.895362
hsa-miR-4745-3p	13506.2	0.437922	0.625102	0.700561	0.483577	0.65488
hsa-miR-5589-5p	1.0303	-0.876664	0.901852	-0.972071	0.331015	NA
hsa-miR-670-3p	2050.36	6.30256	0.468458	13.4538	2.92259e-41	2.00773e-39
hsa-miR-4649-3p	3.71136	1.0615	0.425568	2.4943	0.0126206	0.0377951
hsa-miR-4479	264.726	-0.522589	0.276313	-1.8913	0.0585849	0.139189
hsa-miR-3160-5p	3.87924	0.0865329	0.480036	0.180263	0.856946	0.91421
hsa-miR-4420	13.0906	1.80147	0.903605	1.99364	0.0461911	0.114069
hsa-miR-3622a-3p	1.17176	-0.8864	0.852672	-1.03956	0.298546	NA
hsa-miR-877-5p	811.981	0.182404	0.385269	0.473445	0.635895	0.770072
hsa-miR-4442	52.2177	-0.144955	0.235557	-0.615372	0.538309	0.69774
hsa-miR-5195-3p	4.37296	0.297182	0.455484	0.652454	0.514108	0.679979
hsa-miR-215-3p	2.00347	0.209753	0.582773	0.359923	0.718904	0.834489
hsa-miR-590-3p	180.949	0.715366	0.394964	1.81122	0.0701068	0.159731
hsa-miR-4690-3p	8.39654	0.776777	0.350078	2.21887	0.0264956	0.0720393
hsa-miR-6847-5p	13.625	-0.620162	0.375666	-1.65083	0.0987729	0.208879
hsa-miR-7975	66.7667	2.22536	0.634626	3.50657	0.000453924	0.00191629
hsa-miR-140-5p	183.859	1.07065	0.282551	3.78924	0.000151109	0.000710712
hsa-miR-134-5p	199.735	1.03533	1.13578	0.911562	0.361999	0.542994
hsa-miR-3685	9.39822	-0.400733	0.315331	-1.27083	0.203788	0.361775
hsa-miR-6786-3p	6.22014	1.28774	0.322005	3.99912	6.35787e-05	0.000319585
hsa-miR-3166	1.80698	-0.0346692	0.589651	-0.0587961	0.953114	0.972893
hsa-miR-3667-5p	1.50785	-0.390716	0.737476	-0.529802	0.596249	0.744736
hsa-miR-539-3p	97.6539	2.2763	0.662019	3.43842	NA	NA
hsa-miR-432-5p	156.658	0.208813	1.2563	0.166213	0.867989	0.921654
hsa-miR-374b-5p	524.283	0.715532	0.291461	2.45498	0.0140892	0.0415889
hsa-miR-487b-3p	338.003	1.6184	0.819451	1.97498	0.0482704	0.118046
hsa-miR-8056	1.83172	0.554318	0.566592	0.978337	0.327908	0.508592
hsa-miR-572	47.6442	-1.06401	0.277369	-3.83608	0.000125013	0.0005979
hsa-miR-5186	5.69758	0.347057	0.518868	0.668874	0.503576	0.672679
hsa-miR-4506	4.07636	0.268302	0.598645	0.448182	0.654022	0.784066
hsa-miR-218-2-3p	12.6615	3.66795	0.373881	9.81047	1.01491e-22	2.27803e-21
hsa-miR-488-5p	90.938	2.26857	0.481573	4.71075	2.46803e-06	1.54133e-05
hsa-miR-5189-3p	6.01147	0.741584	0.402543	1.84225	0.065439	0.151532
hsa-miR-105-3p	38.9954	-1.14976	0.395038	-2.9105	0.00360856	0.0125469
hsa-miR-1257	18.1861	-3.37002	0.683881	-4.92778	8.31683e-07	5.5291e-06
hsa-miR-4671-5p	5.20513	-0.613001	0.42623	-1.43819	0.150379	0.288907
hsa-miR-18a-3p	359.56	-2.49348	0.342242	-7.28573	3.19943e-13	3.77766e-12
hsa-miR-4535	9.34309	-0.300539	0.435007	-0.690883	0.489639	0.660722
hsa-miR-23b-3p	1343.41	3.89966	0.288108	13.5354	9.66125e-42	7.06518e-40
hsa-miR-624-5p	15.8108	-0.330665	0.3458	-0.956233	0.338955	0.520251
hsa-miR-6853-5p	1.0058	-0.5701	0.864955	-0.659109	0.509826	NA
hsa-miR-548q	35.7129	-0.351254	0.264337	-1.32881	0.18391	0.334978
hsa-miR-4496	5.55251	0.752909	0.450799	1.67017	0.0948866	0.202157
hsa-miR-8079	13.8077	1.27894	0.458159	2.79148	0.00524678	0.0176214
hsa-miR-4278	5.07668	-0.0326877	0.424885	-0.076933	0.938677	0.967704
hsa-miR-4529-5p	4.92159	0.123405	0.397066	0.310791	0.755959	0.853041
hsa-miR-5705	25.8692	-0.628227	0.308282	-2.03783	0.0415671	0.105642
hsa-miR-4322	2.7861	-0.717598	0.570824	-1.25713	0.208707	0.369352
hsa-miR-3648	35.8247	0.0133373	0.287773	0.0463465	0.963034	0.978281
hsa-miR-95-5p	8.96231	3.16124	0.385982	8.19013	2.60947e-16	4.02426e-15
hsa-miR-4287	0.966484	-2.4561	1.21119	-2.02784	0.0425765	NA
hsa-miR-299-3p	57.5359	1.45274	1.16999	1.24167	0.214359	0.377292
hsa-miR-4759	3.62452	-0.350295	0.485918	-0.720894	0.470975	0.648646
hsa-miR-6836-5p	7.9386	-0.118637	0.334447	-0.354725	0.722795	0.836009
hsa-miR-30a-3p	620.6	3.85557	0.479255	8.04492	8.63028e-16	1.27044e-14
hsa-miR-521	4.6113	-0.754886	0.545306	-1.38433	0.166256	0.312006
hsa-miR-6842-3p	14.3838	1.65391	0.361976	4.56911	4.898e-06	2.96892e-05
hsa-miR-4493	4.57055	-0.582572	0.544782	-1.06937	0.284904	0.465329
hsa-miR-1273d	15.6829	0.82576	0.297938	2.77158	0.00557851	0.0185161
hsa-miR-513b-3p	1.79939	-0.737932	0.74691	-0.987981	0.323162	0.503511
hsa-miR-4713-3p	4.38323	-0.646086	0.462295	-1.39756	0.162245	0.305652
hsa-miR-4674	5.60973	0.113801	0.428697	0.265457	0.790657	0.877347
hsa-miR-3646	1.44012	0.911567	0.742815	1.22718	0.219755	NA
hsa-miR-1282	10.2687	-0.347169	0.399399	-0.869229	0.384722	0.563778
hsa-miR-133b	0.0382513	-0.456044	1.64555	-0.277137	0.781675	NA
hsa-miR-1269a	96.2333	5.09181	0.551163	9.2383	2.50448e-20	4.93709e-19
hsa-miR-3193	1.82813	0.0561253	0.625288	0.089759	0.928479	0.962479
hsa-miR-1288-3p	3.69907	0.611954	0.455067	1.34476	0.178704	0.329623
hsa-miR-1973	250.017	0.357653	0.570539	0.626867	0.530746	0.692291
hsa-miR-4680-5p	3.84865	-1.1074	0.534039	-2.07364	0.0381126	0.0986315
hsa-miR-6084	8.72439	-1.09951	0.411055	-2.67486	0.00747613	0.0240744
hsa-miR-6745	4.67194	0.136073	0.473404	0.287436	0.773779	0.86413
hsa-miR-6733-5p	4.87857	1.87572	0.366684	5.11534	3.13173e-07	2.1778e-06
hsa-miR-548c-3p	15.7417	-0.235895	0.419039	-0.562944	0.573473	0.724269
hsa-miR-1286	99.1308	-0.288762	0.345047	-0.836878	0.402661	0.583652
hsa-miR-4641	3.98788	1.11926	0.465103	2.40648	0.0161071	0.0469342
hsa-miR-3654	15.0983	0.118059	0.396365	0.297855	0.765814	0.860508
hsa-miR-8069	35.9994	1.11386	0.484357	2.29967	0.0214669	0.0597857
hsa-miR-6889-3p	12.423	0.269279	0.264164	1.01936	0.308031	0.489696
hsa-miR-433-5p	14.1297	1.07568	0.435044	2.47257	0.0134144	0.0397004
hsa-miR-8089	5.19284	0.368898	0.380389	0.969791	0.332151	0.512933
hsa-miR-1228-5p	27.0558	-0.191781	0.466852	-0.410797	0.681221	0.805597
hsa-miR-6792-5p	3.53154	-1.17957	0.588705	-2.00367	0.045105	0.112366
hsa-miR-4662a-3p	0.843831	0.622449	0.809693	0.768748	0.442043	NA
hsa-miR-298	1.02622	-1.21187	0.91694	-1.32165	0.186285	NA
hsa-miR-6806-3p	5.41614	0.139939	0.392844	0.35622	0.721676	0.83586
hsa-miR-1909-3p	251.234	-0.910715	0.729481	-1.24844	0.211869	0.373489
hsa-miR-4748	1.74467	-0.0864746	0.677188	-0.127696	0.898389	0.942456
hsa-miR-541-5p	12.2142	0.321089	1.10427	0.290771	0.771227	0.862685
hsa-miR-190a-5p	167.184	-1.00957	0.376991	-2.67798	0.00740682	0.0239192
hsa-miR-6884-3p	6.50953	-0.186809	0.41626	-0.448779	0.653591	0.783964
hsa-miR-3680-5p	6.14612	0.23173	0.368963	0.628057	0.529966	0.691672
hsa-miR-154-5p	14.4752	0.705109	1.34918	0.522621	0.601238	0.748083
hsa-miR-6892-3p	22.4716	2.44412	0.449711	5.43486	5.48381e-08	4.11649e-07
hsa-miR-758-3p	138.234	2.00147	1.18533	1.68852	0.0913106	0.195497
hsa-miR-3655	28.5958	-0.972955	0.43781	-2.22232	0.0262615	0.0715564
hsa-miR-6857-3p	8.66616	-0.327327	0.363178	-0.901286	0.367436	0.549095
hsa-miR-4637	1.85439	0.0125896	0.615505	0.0204541	0.983681	0.989355
hsa-miR-4435	4.732	0.314059	0.382933	0.82014	0.412136	0.593972
hsa-miR-576-3p	75.2349	-0.232727	0.240216	-0.968826	0.332632	0.513327
hsa-miR-6784-5p	71.0425	1.18051	0.452295	2.61005	0.00905294	0.0284189
hsa-miR-6817-5p	3.64208	-0.621875	0.865378	-0.718617	0.472377	0.649089
hsa-miR-4665-5p	767.419	-0.326631	0.489996	-0.666599	0.505028	0.672679
hsa-miR-122-5p	3.1523	-0.697897	0.648217	-1.07664	0.281641	0.461662
hsa-miR-205-3p	5.88669	-1.69689	0.553615	-3.0651	0.00217595	0.00805506
hsa-miR-568	2.26265	0.0249372	0.593428	0.0420224	0.966481	0.97988
hsa-miR-4503	12.0458	-0.810276	0.381976	-2.12128	0.0338984	0.0888412
hsa-miR-2277-5p	57.9548	2.81953	0.353188	7.98308	1.42722e-15	2.07405e-14
hsa-miR-604	110.599	0.785585	0.298506	2.63172	0.00849527	0.0268977
hsa-miR-5088-3p	4.49111	0.308936	0.468029	0.660078	0.509204	0.67665
hsa-miR-664a-5p	11.1779	1.45513	0.324936	4.47822	7.52696e-06	4.42063e-05
hsa-let-7a-5p	4984.46	2.43286	0.546901	4.44845	8.64932e-06	5.00204e-05
hsa-miR-26a-5p	85071.7	1.30734	0.241936	5.40368	6.5289e-08	4.83693e-07
hsa-miR-424-5p	62.9337	1.3582	0.435927	3.11567	0.00183528	0.006877
hsa-miR-4741	28.8999	-1.03841	0.331743	-3.13015	0.00174714	0.00662337
hsa-miR-3976	0.786006	-0.888964	1.07627	-0.825966	0.408823	NA
hsa-miR-451b	2.35154	0.156851	0.688642	0.227769	0.819826	0.895253
hsa-miR-3529-3p	436.547	1.81887	0.477789	3.80686	0.000140745	0.000667507
hsa-miR-486-3p	6270.65	0.15755	0.505581	0.311622	0.755328	0.852753
hsa-miR-4517	27.3555	-2.30674	0.428093	-5.38841	7.10856e-08	5.23217e-07
hsa-miR-508-3p	3.29273	-0.0166351	0.562148	-0.0295921	0.976392	0.985083
hsa-miR-3942-5p	11.1195	-0.339433	0.334642	-1.01432	0.310431	0.491788
hsa-miR-6766-3p	1.7523	-0.307569	0.631923	-0.48672	0.626457	0.762691
hsa-miR-3974	1.2374	0.608068	0.786653	0.772982	0.439533	NA
hsa-miR-1250-3p	5.47645	0.281326	0.419681	0.670332	0.502646	0.672593
hsa-miR-22-5p	14.9636	1.00238	0.364992	2.74632	0.00602685	0.0198013
hsa-miR-6511b-5p	16.3166	0.0765449	0.260089	0.294303	0.768526	0.861897
hsa-let-7b-3p	0	NA	NA	NA	NA	NA
hsa-miR-3918	14.0666	-1.21575	0.590797	-2.05782	0.0396078	0.101688
hsa-miR-6835-5p	199.004	-1.17935	0.240461	-4.90455	9.36402e-07	6.15311e-06
hsa-miR-185-3p	0.251643	-0.712328	1.60083	-0.444975	0.656338	NA
hsa-miR-7153-3p	4.00816	-1.00199	0.534769	-1.87369	0.0609732	0.143686
hsa-miR-378e	27.8955	-3.01244	0.439346	-6.85664	7.04983e-12	7.61045e-11
hsa-miR-10a-5p	27856.3	6.28938	1.02808	6.1176	NA	NA
hsa-miR-6867-5p	2.63784	-1.21077	0.679031	-1.78309	0.0745723	0.167952
hsa-miR-324-3p	126.275	1.26679	0.287427	4.40733	1.04654e-05	5.96106e-05
hsa-miR-34b-3p	4.72248	0.424527	0.417818	1.01606	0.309602	0.49085
hsa-miR-6855-5p	4.57528	-1.26195	0.542969	-2.32416	0.0201169	0.0567227
hsa-miR-4697-3p	1.14332	-0.274295	0.83367	-0.329021	0.742139	NA
hsa-miR-1202	1.98132	0.282187	0.605383	0.466129	0.641123	0.774747
hsa-miR-4449	242.477	-1.59823	0.440955	-3.62447	0.000289551	0.00128961
hsa-miR-3713	7.10214	0.461202	0.388046	1.18852	0.234627	0.40572
hsa-miR-3915	1.85958	0.626998	0.621838	1.0083	0.313312	0.494278
hsa-miR-3127-3p	9.40549	0.0961113	0.317674	0.302547	0.762235	0.858126
hsa-miR-320b	7.41188	0.59857	0.370814	1.61421	0.106483	0.22228
hsa-miR-92a-1-5p	368.95	-3.11546	0.318987	-9.76673	1.56416e-22	3.40956e-21
hsa-miR-15a-3p	1.92295	0.301232	0.604598	0.498236	0.618318	0.75851
hsa-miR-4446-5p	1.69632	-0.301673	0.615351	-0.490246	0.62396	0.762543
hsa-miR-559	6.6199	-2.66316	0.63126	-4.21879	2.45614e-05	0.000131633
hsa-miR-6844	927.266	-3.60475	0.488743	-7.37556	1.63651e-13	2.01629e-12
hsa-miR-4482-5p	6.2245	-1.90704	0.700189	-2.7236	0.00645745	0.0210937
hsa-miR-520f-5p	26.96	-6.77183	0.986527	-6.86431	6.68153e-12	7.24738e-11
hsa-miR-3614-5p	7.14398	-0.433427	0.542905	-0.798347	0.424669	0.605869
hsa-miR-4790-5p	99.0622	0.202945	0.319829	0.634543	0.525727	0.688602
hsa-miR-4746-5p	129.135	-0.86364	0.247997	-3.48246	0.000496832	0.00208032
hsa-miR-6874-3p	2.27506	1.36266	0.577142	2.36105	0.0182231	0.0522274
hsa-miR-6779-5p	3.26707	0.34273	0.640743	0.534896	0.592722	0.741557
hsa-miR-548ax	4.06529	-0.683805	0.528155	-1.2947	0.195422	0.350493
hsa-miR-1910-5p	35.7503	0.109153	0.288883	0.377845	0.705546	0.824045
hsa-miR-628-3p	95.69	2.99321	0.299786	9.98447	1.78252e-23	4.16595e-22
hsa-miR-5682	10.5549	-1.63457	0.424321	-3.85221	0.000117058	0.00056582
hsa-miR-3156-5p	51.5434	-0.295734	0.322716	-0.916393	0.359461	0.541101
hsa-miR-8072	41.9297	-0.938862	0.440803	-2.12989	0.0331806	0.0871615
hsa-miR-615-5p	14.2132	-0.624315	0.476623	-1.30987	0.190239	0.342591
hsa-miR-507	1.54448	-0.153758	0.663857	-0.231613	0.816838	0.894696
hsa-miR-548h-5p	17.2787	-0.956756	0.36669	-2.60917	0.00907616	0.0284194
hsa-miR-365b-5p	8.20093	0.517458	0.459293	1.12664	0.259895	0.436431
hsa-miR-4693-3p	372.413	0.294415	0.269484	1.09252	0.274607	0.452094
hsa-miR-3065-3p	227.903	3.50676	0.337264	10.3977	2.5407e-25	6.85688e-24
hsa-miR-4708-5p	3.48674	-0.476574	0.636189	-0.749107	0.453793	0.634247
hsa-miR-6762-5p	8.0789	-0.315607	0.358947	-0.879255	0.379263	0.559394
hsa-miR-6752-3p	20.2742	-3.07861	0.799995	-3.84828	0.000118949	0.00057252
hsa-miR-18a-5p	1601.09	-1.25327	0.384777	-3.25713	0.00112544	0.0044139
hsa-miR-199a-3p	67.1837	0.903491	0.445077	2.02997	0.0423601	0.107177
hsa-miR-4764-5p	76.7518	-0.993556	0.39765	-2.49857	0.0124695	0.0374417
hsa-miR-421	5674.48	0.126087	0.387001	0.325806	0.744572	0.848639
hsa-miR-7106-5p	373.233	-1.28789	0.364009	-3.53806	0.000403072	0.00173061
hsa-miR-337-5p	27.5987	-0.534155	0.705496	-0.757135	0.448969	0.629835
hsa-miR-506-3p	10.06	-0.870453	0.483183	-1.8015	0.0716246	0.162252
hsa-miR-4711-3p	2.58858	0.303915	0.612001	0.496592	0.619477	0.759521
hsa-miR-5007-3p	211.166	-2.08912	0.509468	-4.10059	4.12103e-05	0.000213296
hsa-miR-4659b-3p	2.71263	-0.65759	0.575521	-1.1426	0.253205	0.42869
hsa-miR-1305	70.1497	-0.731427	0.407609	-1.79443	0.0727438	0.164253
hsa-miR-4655-5p	3.4649	0.152539	0.456333	0.334271	0.738175	0.846884
hsa-miR-631	3.87941	0.464163	0.506343	0.916696	0.359302	0.541101
hsa-miR-4267	23.6027	0.238782	0.309114	0.772473	0.439835	0.620476
hsa-miR-5010-5p	5.4794	-0.0937302	0.375508	-0.249609	0.80289	0.884857
hsa-miR-219b-3p	665.901	5.80353	0.601513	9.64823	5.00137e-22	1.05964e-20
hsa-miR-7976	22.8488	0.0311454	0.400038	0.0778561	0.937942	0.967387
hsa-miR-6506-5p	1.31693	1.05553	0.710045	1.48657	0.137128	NA
hsa-miR-7158-5p	6.02968	-0.755999	0.531606	-1.4221	0.154996	0.295274
hsa-miR-129-1-3p	12.216	5.91646	0.560606	10.5537	4.88428e-26	1.4016e-24
hsa-miR-6853-3p	18.1695	1.14569	0.256965	4.45856	8.25139e-06	4.78412e-05
hsa-miR-5591-5p	1.5096	-0.81649	0.880697	-0.927094	0.353878	0.535461
hsa-miR-6736-3p	42.9663	0.342821	0.290709	1.17926	0.238296	0.410549
hsa-miR-3191-3p	2.59227	0.942405	0.506499	1.86063	0.0627968	0.146461
hsa-miR-6762-3p	5.8126	-0.315162	0.428429	-0.735622	0.461961	0.641432
hsa-miR-1915-3p	55.4856	-0.731456	0.602176	-1.21469	0.224485	0.392675
hsa-miR-6131	114324	2.71578	0.514603	5.27742	1.31018e-07	9.34015e-07
hsa-miR-8059	1.03246	-0.391237	0.874891	-0.447184	0.654742	NA
hsa-miR-4768-3p	4.86855	0.295	0.469309	0.628583	0.529622	0.691621
hsa-miR-8052	0.339114	-1.05788	1.41318	-0.748585	0.454107	NA
hsa-miR-4305	1.00034	-0.475763	0.850587	-0.559334	0.575934	NA
hsa-miR-4697-5p	5.06396	-0.99358	0.628781	-1.58017	0.114068	0.233958
hsa-miR-7153-5p	13.9903	-2.02129	0.420852	-4.80285	1.5642e-06	1.01315e-05
hsa-miR-3189-5p	1.54209	0.202972	0.6784	0.299192	0.764793	0.86044
hsa-miR-6743-3p	5.67149	0.353189	0.356812	0.989846	0.322249	0.50278
hsa-miR-373-3p	294.6	-8.58901	0.854135	-10.0558	8.66152e-24	2.11136e-22
hsa-miR-585-3p	9.54828	1.84525	0.582762	3.16639	NA	NA
hsa-miR-6848-3p	22.3995	-0.850561	0.39278	-2.16549	0.0303504	0.0807562
hsa-miR-130a-3p	12909.1	0.0740911	0.310548	0.238582	0.81143	0.890805
hsa-miR-2355-5p	41.4324	0.985198	0.296831	3.31905	0.000903243	0.00361138
hsa-miR-4427	0.607271	-0.446654	1.12426	-0.397288	0.691155	NA
hsa-miR-6070	11.5984	2.04913	0.329834	6.2126	5.21148e-10	4.76388e-09
hsa-miR-4760-5p	10.0201	-1.00277	0.442566	-2.2658	0.0234636	0.0645535
hsa-miR-652-5p	14.7248	0.480766	0.322388	1.49126	0.135892	0.266956
hsa-miR-3677-5p	3.10376	-0.367376	0.51414	-0.714546	0.47489	0.650054
hsa-miR-4709-3p	2.19352	-0.483216	0.597624	-0.808562	0.418767	0.600851
hsa-miR-655-3p	9.07589	1.84416	1.51562	1.21676	NA	NA
hsa-miR-7702	1.69685	-0.350098	0.689228	-0.507956	0.611484	0.756265
hsa-miR-887-5p	120.17	2.19847	0.223296	9.84554	7.16513e-23	1.64074e-21
hsa-miR-3195	4332.17	-0.00120806	0.30475	-0.00396411	0.996837	0.997717
hsa-miR-6823-5p	4.84317	-0.35192	0.454576	-0.774172	0.438829	0.61967
hsa-miR-1245b-3p	1.50434	0.48227	0.652005	0.739673	0.459499	0.639462
hsa-miR-16-1-3p	11.8798	-0.196919	0.401636	-0.490292	0.623927	0.762543
hsa-miR-1203	8.71753	0.362826	0.424973	0.853763	0.393236	0.573414
hsa-miR-6819-3p	78.6829	1.14079	0.615177	1.8544	0.0636813	0.147915
hsa-miR-762	30.2702	-1.21426	0.284387	-4.26975	1.95691e-05	0.000107939
hsa-miR-363-3p	22832.8	-1.93247	0.415122	-4.6552	3.23673e-06	1.99393e-05
hsa-miR-1295a	18.0361	-0.247011	0.443437	-0.557037	0.577502	0.728546
hsa-miR-205-5p	2214.03	-10.5061	0.545599	-19.2562	1.25359e-82	2.36824e-80
hsa-miR-6887-5p	12.9663	-0.0628196	0.307191	-0.204497	0.837965	0.905887
hsa-miR-7160-3p	10.2633	0.248065	0.324945	0.763408	0.44522	0.625737
hsa-miR-4633-3p	7.82074	-1.41466	0.512382	-2.76095	0.00576328	0.0191014
hsa-miR-4463	36.6218	-0.600572	0.458477	-1.30993	0.19022	0.342591
hsa-miR-3914	28.4965	0.530589	0.304336	1.74343	0.0812578	0.178673
hsa-miR-3180-5p	33.2746	-1.72576	0.506731	-3.40568	0.000659991	0.00269586
hsa-miR-5004-5p	9.12852	0.401195	0.304986	1.31545	0.188357	0.340515
hsa-miR-6843-3p	2.18716	-0.176246	0.560892	-0.314225	0.75335	0.852218
hsa-miR-623	0	NA	NA	NA	NA	NA
hsa-miR-6868-3p	15.9767	1.02727	0.344201	2.98451	0.00284029	0.0101721
hsa-miR-6830-5p	20.5947	-1.02715	0.90295	-1.13755	0.255307	0.430641
hsa-miR-4725-5p	1.46234	-0.0341546	0.650671	-0.0524914	0.958137	NA
hsa-miR-4744	2.13937	-0.273659	0.619947	-0.441423	0.658907	0.789087
hsa-miR-1253	5.1883	-1.81995	0.550262	-3.30742	0.000941589	0.00375146
hsa-miR-515-5p	1656.93	-7.91941	0.475325	-16.661	2.51636e-62	2.71647e-60
hsa-miR-4453	2.17851	0.323349	0.59655	0.542033	0.587796	0.737174
hsa-miR-302e	121.342	-8.72842	0.960577	-9.08664	1.02147e-19	1.94594e-18
hsa-miR-4256	11.5198	-2.88052	0.611023	-4.71426	2.42586e-06	1.51918e-05
hsa-miR-7848-3p	20.6094	-0.292326	0.361957	-0.807627	0.419306	0.601243
hsa-miR-30c-1-3p	154.698	-0.0628154	0.323929	-0.193917	0.846241	0.908945
hsa-miR-4731-5p	51.6739	-1.78176	0.432499	-4.11969	3.79374e-05	0.000197257
hsa-miR-676-3p	23.9365	-0.728111	0.328763	-2.2147	0.0267809	0.0726224
hsa-miR-7150	5.72465	-1.04221	0.541129	-1.92599	0.0541051	0.130485
hsa-miR-6786-5p	15.1284	-0.416046	0.378579	-1.09897	0.271782	0.449594
hsa-miR-920	2.98485	0.254612	0.505756	0.503428	0.614663	0.756374
hsa-miR-1264	23.5025	-0.882282	0.464298	-1.90025	0.0574001	0.136831
hsa-miR-6500-3p	0.526962	-0.369995	1.07326	-0.344739	0.730291	NA
hsa-miR-4653-3p	1.40167	-0.416981	0.768596	-0.542523	0.587458	NA
hsa-miR-1273h-3p	33.5816	-0.208252	0.300765	-0.692408	0.488681	0.660365
hsa-miR-6780a-3p	22.6425	0.0148979	0.471983	0.0315645	0.974819	0.984729
hsa-miR-4790-3p	0.706658	-0.14288	0.966554	-0.147824	0.882482	NA
hsa-miR-513c-5p	0.902462	-0.225163	0.910794	-0.247216	0.804741	NA
hsa-miR-6878-5p	1.54747	0.899236	0.596912	1.50648	0.131944	0.261673
hsa-miR-6759-5p	0.523986	0.064349	1.18774	0.0541776	0.956794	NA
hsa-miR-4536-5p	0.417909	3.20493	1.40858	2.27529	0.0228887	NA
hsa-miR-130a-5p	2.04684	-0.909364	0.698252	-1.30234	0.192799	0.346062
hsa-miR-6771-3p	48.4006	-0.636459	0.320303	-1.98705	0.0469169	0.115208
hsa-miR-6512-5p	3.7872	-0.280753	0.580539	-0.483607	0.628665	0.764583
hsa-miR-4258	16.6682	0.272901	0.300934	0.906845	0.364489	0.546131
hsa-miR-562	4.3341	0.279704	0.440171	0.635444	0.525139	0.688542
hsa-miR-133a-5p	0.615876	0.266678	1.11453	0.239273	0.810894	NA
hsa-miR-3156-3p	7.37864	-0.106923	0.3536	-0.302385	0.762358	0.858126
hsa-miR-34a-3p	26.6881	0.5244	0.288209	1.81951	0.0688335	0.157941
hsa-miR-1231	4.82262	-0.844766	0.452153	-1.86832	0.0617177	0.144801
hsa-miR-548as-3p	19.5857	0.198053	0.346491	0.571595	0.567597	0.72168
hsa-miR-4692	1.25651	1.1065	0.702123	1.57593	0.115041	NA
hsa-miR-504-3p	8.01991	-0.139576	0.421765	-0.330933	0.740695	0.848058
hsa-miR-215-5p	26.3584	2.20605	0.389353	5.66592	1.46234e-08	1.1673e-07
hsa-miR-10a-3p	1.00924	5.62494	1.1854	4.74518	NA	NA
hsa-miR-4468	3.43808	0.540343	0.469512	1.15086	0.249789	0.424492
hsa-miR-3165	3.68106	-0.334339	0.507969	-0.658187	0.510418	0.676677
hsa-miR-3606-3p	3.22029	0.273501	0.485158	0.563736	0.572934	0.723992
hsa-miR-582-3p	244.453	3.65591	0.289121	12.6449	1.19336e-36	7.31173e-35
hsa-miR-4719	1.12938	-1.19439	0.936303	-1.27565	0.20208	NA
hsa-miR-4749-5p	277.035	1.59193	0.400874	3.97115	7.15274e-05	0.000358745
hsa-miR-384	19.0226	-0.591233	0.619634	-0.954165	0.34	0.521502
hsa-miR-323b-3p	174.251	2.85304	1.14533	2.49102	NA	NA
hsa-miR-4526	1.60503	0.434605	0.737985	0.588908	0.555923	0.71323
hsa-miR-877-3p	25.5241	-0.916671	0.320419	-2.86085	0.00422502	0.0145343
hsa-miR-3159	15.4996	1.38779	0.294694	4.70926	2.48622e-06	1.54418e-05
hsa-miR-6723-5p	815.664	-0.716039	0.510271	-1.40325	0.160541	0.303796
hsa-miR-4274	5.48589	0.262186	0.42099	0.622785	0.533426	0.694189
hsa-miR-548g-5p	2.13529	1.65024	0.516564	3.19466	0.00139998	0.00539753
hsa-miR-635	6.22725	-0.903998	0.50237	-1.79947	0.0719447	0.162773
hsa-miR-6127	15.4926	1.24591	0.477422	2.60965	0.00906346	0.0284189
hsa-miR-5197-5p	11.8777	-0.0128645	0.381086	-0.0337574	0.973071	0.98436
hsa-miR-6730-5p	1.79232	-0.126532	0.606148	-0.208748	0.834645	0.903601
hsa-miR-4761-3p	4.1657	0.234652	0.415878	0.564233	0.572596	0.723992
hsa-miR-6800-3p	2.67907	-1.07014	0.635382	-1.68424	0.0921349	0.197047
hsa-miR-4687-3p	13.1199	-0.430266	0.344054	-1.25058	0.211089	0.372983
hsa-miR-579-3p	4.51278	-0.76888	0.563465	-1.36456	0.172393	0.320865
hsa-miR-3145-3p	15.3765	0.842638	0.370492	2.27437	0.0229435	0.0633531
hsa-miR-593-3p	2.28911	-0.330574	0.677026	-0.488273	0.625356	0.762691
hsa-miR-1273g-3p	1922.78	0.292396	0.265263	1.10229	0.270337	0.448282
hsa-miR-374c-5p	1.62459	1.45438	0.655629	2.2183	0.0265341	0.0720393
hsa-miR-3064-3p	1.93127	0.0411967	0.632367	0.0651468	0.948057	0.969876
hsa-miR-4733-3p	3.25121	1.15107	0.45134	2.55033	0.0107621	0.0330144
hsa-miR-1250-5p	9.63767	0.589151	0.323503	1.82116	0.0685822	0.157524
hsa-miR-632	2.4285	-0.40939	0.558444	-0.733091	0.463503	0.642057
hsa-miR-6773-5p	25.1574	1.46882	0.421811	3.48217	0.000497368	0.00208032
hsa-miR-142-3p	1.08164	-0.45802	0.873459	-0.524375	0.600017	NA
hsa-miR-302b-5p	686.908	-9.19643	0.582047	-15.8002	3.10364e-56	2.81438e-54
hsa-miR-3200-5p	11.8623	-0.273546	0.373911	-0.731581	0.464424	0.642057
hsa-miR-490-5p	4.75812	1.27232	0.462565	2.75057	0.00594924	0.0196031
hsa-miR-18b-5p	249.006	-3.42713	0.46433	-7.3808	1.57344e-13	1.94918e-12
hsa-miR-3689d	0.410609	-0.368387	1.23434	-0.298449	0.76536	NA
hsa-miR-216a-3p	26.0798	4.5319	0.671658	6.74732	1.50597e-11	1.58792e-10
hsa-miR-6790-3p	1559.31	1.67662	0.640326	2.61839	0.00883457	0.0278166
hsa-miR-1343-3p	68.5459	2.78657	0.484987	5.74566	9.15624e-09	7.49357e-08
hsa-miR-1913	97.8769	3.09759	0.5245	5.9058	3.50937e-09	3.01354e-08
hsa-miR-653-5p	445.779	2.14028	0.595227	3.59574	0.000323476	0.00142392
hsa-miR-4657	1.55497	0.916729	0.630747	1.4534	0.146112	0.282143
hsa-miR-936	22.49	-0.831876	0.501029	-1.66034	0.0968466	0.205188
hsa-miR-570-5p	1.63725	0.951093	0.63341	1.50155	0.133215	0.263471
hsa-miR-302a-5p	24702.8	-14.5238	0.54572	-26.6141	4.66338e-156	3.52396e-153
hsa-miR-338-3p	225.446	3.52673	0.323548	10.9002	1.15024e-27	3.89193e-26
hsa-miR-138-1-3p	0.203905	-1.80402	1.64844	-1.09438	0.273788	NA
hsa-miR-381-5p	5.01981	-0.502296	0.629547	-0.797869	0.424947	0.605883
hsa-miR-1322	49.9834	-2.46308	0.331202	-7.4368	1.03153e-13	1.29197e-12
hsa-miR-128-2-5p	2.26189	2.706	0.692156	3.90952	9.24781e-05	0.000451827
hsa-miR-6783-5p	8.0692	-0.000602136	0.358806	-0.00167817	0.998661	0.998661
hsa-miR-8063	3.31358	-0.120718	0.553261	-0.218194	0.827278	0.899923
hsa-miR-4699-3p	2.73977	-1.34518	0.653969	-2.05695	0.039691	0.101787
hsa-miR-6882-3p	6.55361	-0.0750767	0.35871	-0.209296	0.834217	0.903601
hsa-miR-487b-5p	3.32595	0.92809	1.19781	0.774822	0.438445	0.61967
hsa-miR-548s	8.12838	-0.362706	0.387144	-0.936878	0.348821	0.531794
hsa-miR-3689a-3p	0.417874	1.1481	1.16678	0.983991	0.32512	NA
hsa-miR-2053	5.54663	-1.24373	0.651316	-1.90956	0.0561901	0.134797
hsa-miR-449c-5p	6.13411	-1.04743	0.651955	-1.6066	0.108143	0.225125
hsa-miR-3940-5p	4.91907	-2.02282	0.573852	-3.52499	0.000423494	0.00180124
hsa-miR-7853-5p	3.39223	-0.552113	0.523411	-1.05484	0.2915	0.470677
hsa-miR-24-1-5p	9.50678	2.06902	0.366642	5.64317	1.66949e-08	1.32333e-07
hsa-miR-3692-5p	3.01829	0.726885	0.514868	1.41179	0.158012	0.300012
hsa-miR-7162-5p	6.66717	-0.853999	0.410469	-2.08054	0.0374757	0.0970941
hsa-miR-135b-3p	125.763	-1.22839	0.421146	-2.91677	0.00353674	0.0123351
hsa-miR-3688-3p	9.22691	-0.189657	0.331809	-0.571585	0.567603	0.72168
hsa-miR-4509	1.49973	0.715801	0.64784	1.1049	0.269201	0.447091
hsa-miR-6871-3p	62.9785	-0.482881	0.417871	-1.15557	0.247856	0.423109
hsa-miR-4318	5.43718	-0.585641	0.41115	-1.4244	0.154331	0.294502
hsa-miR-1469	645.467	-0.342804	0.575434	-0.595731	0.551355	0.708761
hsa-miR-548ae-3p	2.98782	-0.507799	0.503032	-1.00948	0.312746	0.493729
hsa-miR-1185-2-3p	9.22596	0.22935	1.27093	0.180459	0.856792	0.91421
hsa-miR-625-3p	228.704	-0.177078	0.407298	-0.434762	0.663735	0.792246
hsa-miR-4640-5p	11.3875	-0.56142	0.309597	-1.81339	0.0697717	0.159287
hsa-miR-4670-3p	5.29714	1.83983	0.669893	2.74646	NA	NA
hsa-miR-383-5p	4.89966	2.78201	0.508816	5.46762	4.5611e-08	3.48148e-07
hsa-miR-450a-5p	76.5614	2.1798	0.426198	5.11454	3.14509e-07	2.1804e-06
hsa-miR-34a-5p	982.354	0.600506	0.329668	1.82155	0.0685238	0.157524
hsa-miR-1183	1.44283	-0.352099	0.721988	-0.487679	0.625777	NA
hsa-miR-6816-3p	3.95809	-0.00295238	0.415711	-0.00710201	0.994333	0.99723
hsa-miR-548g-3p	1.72714	-1.89875	0.892522	-2.1274	0.0333866	0.0876012
hsa-miR-1287-3p	6.5594	0.264659	0.371798	0.711836	0.476566	0.650457
hsa-miR-615-3p	49.0788	2.70079	1.13399	2.38166	0.0172346	0.0498354
hsa-miR-585-5p	3.57143	0.97547	0.551112	1.77	0.0767266	0.171408
hsa-miR-548v	3.78849	0.607943	0.470325	1.2926	0.196149	0.351239
hsa-miR-503-5p	3.89522	0.985713	0.591568	1.66627	0.095659	0.203242
hsa-miR-4330	2.94766	-0.453538	0.67413	-0.672776	0.50109	0.670981
hsa-miR-502-5p	15.0677	0.374488	0.373576	1.00244	0.316131	0.497659
hsa-miR-1307-5p	3634.47	0.707321	0.467217	1.5139	0.130051	0.259073
hsa-miR-3120-3p	6.41374	-1.12837	0.540002	-2.08957	0.0366568	0.0952994
hsa-miR-518b	280.523	-9.2929	0.842823	-11.0259	2.86566e-28	9.99454e-27
hsa-miR-485-5p	99.3763	1.59955	0.676534	2.36433	0.0180628	0.0518335
hsa-miR-24-2-5p	77.2924	4.12	0.35169	11.7149	1.0694e-31	5.0188e-30
hsa-miR-554	5.5856	-0.365566	0.499754	-0.731491	0.464479	0.642057
hsa-miR-144-5p	24.0028	-0.09882	0.301872	-0.327357	0.743398	0.848581
hsa-miR-3922-3p	4.6118	0.250412	0.454679	0.550746	0.581808	0.731942
hsa-miR-3150a-3p	1.79024	-0.661945	0.629652	-1.05129	0.293127	0.472967
hsa-miR-3191-5p	6.42944	0.614653	0.411635	1.4932	0.135386	0.266192
hsa-miR-32-3p	111.252	-1.49944	0.304349	-4.92671	8.36277e-07	5.54339e-06
hsa-miR-6088	5.12891	0.328269	0.397844	0.825121	0.409303	0.591013
hsa-miR-2355-3p	8.73329	0.205464	0.390054	0.526759	0.598361	0.746141
hsa-miR-939-5p	6.46982	0.590804	0.333256	1.77282	0.0762578	0.170658
hsa-miR-541-3p	7.48379	0.989669	1.11588	0.886894	0.375136	0.556506
hsa-miR-4795-3p	0.131593	-1.15417	1.67666	-0.688375	0.491216	NA
hsa-miR-4752	3.07319	-0.867944	0.578341	-1.50075	0.133421	0.263471
hsa-miR-4680-3p	2.46517	-0.477278	0.607872	-0.785163	0.432358	0.612597
hsa-miR-181d-3p	186.87	-0.740937	1.21305	-0.610807	0.541327	0.70085
hsa-miR-4783-3p	4.73739	0.891248	0.365061	2.44137	0.0146318	0.0430224
hsa-miR-1262	4.28556	2.28843	0.478597	4.78152	1.73971e-06	1.1141e-05
hsa-miR-591	2.64728	1.11782	0.584722	1.91171	0.0559132	0.134417
hsa-miR-3591-5p	1.77999	0.961427	0.671465	1.43183	0.152191	0.291646
hsa-miR-4650-3p	1.59538	-0.512928	0.754158	-0.680133	0.49642	0.667884
hsa-miR-889-3p	339.484	2.98579	1.08303	2.75688	NA	NA
hsa-miR-6747-5p	4.83426	-0.193747	0.49829	-0.388824	0.697406	0.818952
hsa-miR-4524b-3p	4.3757	-0.0487315	0.509668	-0.0956141	0.923827	0.958497
hsa-miR-4687-5p	14.4486	-0.013107	0.283905	-0.0461669	0.963177	0.978281
hsa-miR-1207-5p	2.32152	0.397265	0.540142	0.735482	0.462046	0.641432
hsa-miR-659-3p	9.07074	-1.64224	0.473241	-3.4702	0.000520081	0.00216732
hsa-miR-942-5p	66.593	-2.52926	0.481555	-5.25227	1.50232e-07	1.0643e-06
hsa-miR-802	32.4347	-0.509624	0.36835	-1.38353	0.166502	0.312208
hsa-miR-526a	44.868	-8.27594	1.20365	-6.87572	6.16791e-12	6.72243e-11
hsa-miR-16-2-3p	296.492	-0.5425	0.224131	-2.42045	0.0155012	0.0454022
hsa-miR-1915-5p	11.7367	1.30436	0.413606	3.15364	0.00161248	0.00613338
hsa-miR-548b-5p	58.6974	2.09926	0.388253	5.40695	6.41075e-08	4.78065e-07
hsa-miR-4776-3p	5.78781	-0.644979	0.4297	-1.501	0.133356	0.263471
hsa-miR-642b-3p	17.496	2.05778	0.450587	4.56688	4.9504e-06	2.99268e-05
hsa-miR-126-5p	1386.13	0.108426	0.430128	0.252078	0.800981	0.884192
hsa-miR-4255	3.62244	-0.968255	0.59941	-1.61535	0.106236	0.221969
hsa-miR-5690	32.2139	-0.130484	0.300196	-0.434664	0.663806	0.792246
hsa-miR-3198	5.05544	0.158662	0.582291	0.27248	0.785253	0.873488
hsa-miR-5687	1.29191	-2.73897	1.15168	-2.37824	0.0173954	NA
hsa-miR-4758-5p	2.35157	-1.15098	0.66285	-1.73641	0.0824919	0.18042
hsa-miR-651-5p	50.8214	-0.74662	0.408438	-1.82799	0.0675515	0.155813
hsa-miR-6776-3p	9.39144	0.444588	0.293409	1.51525	0.129709	0.25862
hsa-miR-6732-3p	3.5889	0.0173405	0.444633	0.0389995	0.968891	0.981682
hsa-miR-182-5p	59418.1	-3.64964	0.536825	-6.79858	1.05658e-11	1.11928e-10
hsa-miR-2861	30.1765	0.702069	0.692646	1.0136	0.310772	0.491983
hsa-miR-510-3p	16.2714	1.26334	0.418939	3.01556	0.00256503	0.00933376
hsa-miR-8074	8.53145	-1.25165	0.373173	-3.35408	0.00079628	0.00322351
hsa-miR-3675-3p	7.47305	-0.391657	0.39707	-0.986367	0.323953	0.503704
hsa-miR-5586-5p	1.27292	0.0554074	0.826188	0.0670639	0.946531	NA
hsa-miR-3610	11.8693	0.31549	0.462027	0.682837	0.49471	0.66677
hsa-miR-335-5p	4185.75	3.47481	0.34333	10.1209	4.46213e-24	1.09953e-22
hsa-miR-223-5p	1.02608	-0.0622476	0.849098	-0.0733103	0.941559	NA
hsa-miR-206	0.852201	-2.24192	1.20961	-1.85342	0.0638223	NA
hsa-miR-548e-5p	34.3452	0.523001	0.312784	1.67208	0.0945079	0.201552
hsa-miR-4520-3p	32.6328	-0.69492	0.371087	-1.87266	0.0611153	0.143872
hsa-miR-1468-3p	2.68514	0.432294	0.620906	0.69623	0.486285	0.658154
hsa-miR-668-5p	7.10168	0.00469761	0.338751	0.0138675	0.988936	0.992877
hsa-miR-3153	396.813	-1.18337	0.539542	-2.19328	0.0282871	0.0760023
hsa-miR-5004-3p	7.20585	1.63236	0.322162	5.0669	4.04357e-07	2.74454e-06
hsa-miR-411-5p	2582.86	2.55542	1.12141	2.27875	0.022682	0.0627839
hsa-miR-3912-3p	26.0636	1.20755	0.318446	3.79201	0.000149433	0.000704291
hsa-miR-4712-5p	5.17249	-0.644672	0.482471	-1.33619	0.181488	0.332253
hsa-let-7e-3p	45.0689	5.09533	0.436551	11.6718	1.77642e-31	8.05431e-30
hsa-miR-5583-3p	4.19797	-2.21912	0.753737	-2.94416	0.00323838	0.0114174
hsa-miR-3122	2.26342	0.0399212	0.611357	0.0652993	0.947936	0.969876
hsa-miR-4263	11.8949	2.01718	0.564374	3.57419	0.000351312	0.00153158
hsa-miR-4312	1.97561	0.815104	0.551936	1.47681	0.139727	0.2726
hsa-miR-98-5p	508.505	5.68183	0.479867	11.8404	NA	NA
hsa-let-7g-5p	1336.26	6.66408	0.335483	19.8641	8.3183e-88	1.88576e-85
hsa-miR-1178-3p	0.883406	-0.0748259	0.8525	-0.0877723	0.930058	NA
hsa-miR-204-3p	8.77487	-0.85961	0.37756	-2.27675	0.0228012	0.063037
hsa-miR-4471	6.24306	-0.145364	0.45087	-0.322408	0.747144	0.84888
hsa-let-7e-5p	2437.58	6.37702	0.418429	15.2404	1.90795e-52	1.66359e-50
hsa-miR-6884-5p	0.8374	1.37284	0.79655	1.72348	0.0848014	NA
hsa-miR-6851-5p	7.61695	0.225666	0.39741	0.567843	0.570142	0.723023
hsa-miR-4520-2-3p	37.1021	-1.6488	0.34823	-4.73482	2.19255e-06	1.38454e-05
hsa-miR-888-5p	21.6253	-0.0784606	0.298846	-0.262545	0.792901	0.878302
hsa-miR-3129-3p	6.03176	-0.308397	0.361286	-0.85361	0.393321	0.573414
hsa-miR-516b-5p	1060.11	-6.96527	0.428766	-16.2449	2.42556e-59	2.39076e-57
hsa-miR-7113-3p	8.61341	-0.206792	0.356391	-0.580238	0.561754	0.717867
hsa-miR-3179	5.99862	-0.866967	0.436389	-1.98668	0.0469574	0.115208
hsa-miR-3689b-3p	0.533116	0.674856	1.02512	0.658316	0.510335	NA
hsa-miR-548al	9.39878	1.29339	0.335809	3.85157	0.000117363	0.000566091
hsa-miR-6795-3p	6.402	-0.554259	0.396672	-1.39727	0.162331	0.305652
hsa-miR-492	0.747414	-3.25761	1.45537	-2.23833	0.0251993	NA
hsa-miR-6865-5p	0.878288	0.180979	0.836342	0.216394	0.828681	NA
hsa-miR-1268a	169.496	-1.46327	0.250137	-5.8499	4.91878e-09	4.11472e-08
hsa-miR-6832-5p	3.87068	1.17664	0.494783	2.3781	0.0174023	0.0501922
hsa-miR-548bb-5p	3.86653	-0.0212879	0.486804	-0.04373	0.96512	0.979245
hsa-miR-4750-3p	31.058	0.0707286	0.462464	0.152939	0.878447	0.927722
hsa-miR-369-5p	107.081	1.0895	1.29179	0.843404	0.399002	0.580353
hsa-miR-4660	1.5865	-0.308198	0.660353	-0.466717	0.640703	0.774652
hsa-miR-4804-3p	1.92981	-0.607049	0.611836	-0.992176	0.321112	0.501696
hsa-miR-6757-3p	4.32782	0.102419	0.483052	0.212024	0.832088	0.902557
hsa-miR-6869-5p	14.7051	0.0204812	0.439224	0.0466304	0.962808	0.978281
hsa-miR-4443	79.1222	-0.545032	0.234047	-2.32873	0.0198735	0.0562238
hsa-miR-4755-5p	2.8355	-0.939323	0.569986	-1.64798	0.0993574	0.209747
hsa-miR-425-3p	84.8236	2.72389	0.485645	5.6088	2.0373e-08	1.5817e-07
hsa-miR-3137	1.99085	-0.789832	0.658084	-1.2002	0.230062	0.399376
hsa-miR-7151-3p	36.7352	0.430992	0.248535	1.73413	0.0828957	0.180697
hsa-miR-3652	5.51128	-0.124764	0.360117	-0.346454	0.729002	0.840187
hsa-miR-8070	7.45038	-1.08187	0.461434	-2.34458	0.0190488	0.0542507
hsa-miR-6879-5p	372.402	-3.30761	0.717397	-4.61057	4.01566e-06	2.45378e-05
hsa-miR-3651	171.86	-2.89587	0.476247	-6.0806	1.1973e-09	1.05614e-08
hsa-miR-6764-3p	11.5697	0.523216	0.366928	1.42594	0.153887	0.294149
hsa-miR-550a-3-5p	102.325	-0.553876	0.370287	-1.4958	0.134706	0.265546
hsa-miR-5588-3p	33.1503	-0.259069	0.298764	-0.867137	0.385867	0.564726
hsa-miR-4766-3p	3.91899	0.553166	0.522306	1.05908	0.289562	0.46862
hsa-miR-1199-5p	25.4959	0.0777761	0.349454	0.222565	0.823874	0.897944
hsa-miR-423-3p	16784.9	0.753806	0.298991	2.52117	0.0116966	0.0354496
hsa-miR-1247-5p	549.024	5.14777	0.703556	7.31679	2.53981e-13	3.04643e-12
hsa-miR-5001-3p	25.3778	-0.296117	0.30085	-0.984268	0.324984	0.504961
hsa-miR-4740-5p	1.57414	1.69467	0.629064	2.69396	0.0070609	0.0229328
hsa-miR-6075	615.67	-2.13568	0.766624	-2.78583	0.00533908	0.0178784
hsa-miR-214-5p	3.00237	-1.50975	0.73649	-2.04992	0.0403718	0.103066
hsa-miR-3190-5p	2.81352	0.0926803	0.519239	0.178493	0.858336	0.914653
hsa-miR-4664-3p	41.1032	-1.10639	0.391107	-2.82886	0.00467138	0.0158296
hsa-miR-6076	0.690226	2.61277	0.917497	2.84771	0.00440345	NA
hsa-miR-3155b	39.0834	0.166	0.220712	0.752114	0.451982	0.632106
hsa-miR-6765-5p	46.5074	1.97382	0.486182	4.05984	4.91071e-05	0.000250734
hsa-miR-139-3p	1.75841	2.01256	0.643915	3.12551	0.00177499	0.00670652
hsa-miR-544a	0.944306	1.39577	1.05118	1.32782	0.184238	NA
hsa-miR-3691-5p	32.833	-1.28652	0.2902	-4.43323	9.28315e-06	5.34134e-05
hsa-miR-3074-3p	13.7689	1.59097	0.390667	4.07244	4.65223e-05	0.000239152
hsa-miR-581	4.20398	0.662705	0.416171	1.59238	0.111298	0.230033
hsa-miR-511-5p	2.67039	-0.278945	0.552958	-0.50446	0.613938	0.756374
hsa-miR-4500	1.93199	4.31291	0.760296	5.67267	1.40585e-08	1.13017e-07
hsa-miR-3609	111.19	1.5546	0.281305	5.52637	3.2692e-08	2.5123e-07
hsa-miR-4676-3p	2.93402	-0.363374	0.544705	-0.667102	0.504707	0.672679
hsa-miR-497-5p	116.218	-1.66534	0.328491	-5.06967	3.98512e-07	2.713e-06
hsa-miR-4296	2.54133	-0.490806	0.549729	-0.892816	0.371956	0.55366
hsa-miR-3666	1.65303	0.469207	0.64649	0.725777	0.467976	0.645317
hsa-miR-3134	1.81281	-0.8476	0.796904	-1.06362	0.287503	0.467889
hsa-miR-548ba	10.9141	2.50729	0.442478	5.66646	1.45775e-08	1.1673e-07
hsa-miR-619-3p	0.923156	-0.167065	0.880443	-0.189751	0.849504	NA
hsa-miR-4649-5p	285.591	-3.11598	0.640958	-4.86144	1.16533e-06	7.61325e-06
hsa-miR-378j	9.10347	0.089931	0.441624	0.203637	0.838637	0.905887
hsa-miR-3151-5p	14.1284	-0.572875	0.293094	-1.95458	0.0506328	0.123027
hsa-miR-1-3p	4.51635	-0.483142	0.556564	-0.868079	0.385351	0.564335
hsa-miR-106b-5p	2086.27	0.475896	0.311398	1.52826	0.126449	0.254356
hsa-miR-3181	32.5565	-0.62677	0.581186	-1.07843	0.280841	0.461352
hsa-miR-320d	27.8459	1.94958	0.406711	4.79352	1.63883e-06	1.05847e-05
hsa-miR-6756-3p	12.7968	1.29931	0.419783	3.0952	0.00196681	0.00734557
hsa-miR-7111-3p	8.16244	-0.429607	0.383744	-1.11952	0.26292	0.438911
hsa-miR-6807-5p	645.774	-2.45326	0.476962	-5.14351	2.69653e-07	1.88848e-06
hsa-miR-6846-5p	14.5026	-0.102285	0.321261	-0.318388	0.750191	0.850341
hsa-miR-548av-5p	474.335	-0.548405	0.401171	-1.36701	0.171622	0.319957
hsa-miR-21-5p	56128.3	2.51056	0.327576	7.66404	1.80167e-14	2.40258e-13
hsa-miR-597-5p	4.38942	0.572876	0.403513	1.41972	0.155688	0.296343
hsa-miR-8085	2.0453	0.150725	0.584174	0.258014	0.796396	0.881045
hsa-miR-320c	26.1345	0.66205	0.376772	1.75716	0.0788898	0.173972
hsa-miR-2682-5p	28.9948	4.17662	0.53982	7.73706	NA	NA
hsa-miR-1471	46.0546	1.40125	0.440629	3.18011	0.00147221	0.0056472
hsa-miR-548d-5p	8.11291	0.401003	0.383451	1.04578	0.295665	0.475708
hsa-miR-4531	80.0705	0.0560955	0.359704	0.155949	0.876073	0.927233
hsa-miR-22-3p	32275	1.22685	0.315957	3.88296	0.000103191	0.000502004
hsa-miR-1247-3p	8.08973	0.74917	0.529397	1.41514	0.157028	0.298643
hsa-miR-548ad-5p	41.7274	0.118806	0.313199	0.379332	0.704442	0.823817
hsa-miR-5187-5p	2.99913	-0.502723	0.525705	-0.956284	0.338929	0.520251
hsa-miR-323a-3p	416.509	1.48668	1.02618	1.44876	0.147406	0.283916
hsa-miR-7706	660.367	2.35187	0.384545	6.11599	9.59608e-10	8.56469e-09
hsa-miR-4298	3.2705	0.805114	0.414976	1.94015	0.0523618	0.126685
hsa-miR-6739-3p	9.71427	0.108599	0.33311	0.326015	0.744413	0.848639
hsa-miR-7-5p	453.049	1.68396	0.488255	3.44893	0.000562809	0.0023198
hsa-miR-488-3p	82.1216	1.82702	0.486873	3.75255	0.000175043	0.000813161
hsa-miR-3960	163.234	0.0974234	0.261938	0.371933	0.709943	0.826626
hsa-miR-1256	3.01454	0.199692	0.462426	0.431836	0.665861	0.793642
hsa-miR-2054	10.3586	-0.455659	0.395353	-1.15254	0.2491	0.424492
hsa-miR-4425	2.78525	0.208742	0.511045	0.408461	0.682935	0.806782
hsa-miR-1260b	1125.55	-2.79896	0.335368	-8.34595	7.06433e-17	1.12781e-15
hsa-miR-7151-5p	4.10993	-0.280647	0.456786	-0.614395	0.538954	0.698177
hsa-miR-372-5p	2.82149	-1.62489	0.744743	-2.18181	0.0291235	0.0777656
hsa-miR-6724-5p	4151.45	0.132948	0.605253	0.219657	0.826138	0.899115
hsa-miR-367-5p	27.3565	-5.57178	0.780684	-7.13705	9.53545e-13	1.1029e-11
hsa-miR-7515	1.26943	-1.49768	0.88971	-1.68334	0.0923096	NA
hsa-miR-6790-5p	0.928609	-0.2238	0.8862	-0.252539	0.800625	NA
hsa-miR-2115-5p	15.9726	-0.697007	0.298679	-2.33363	0.0196151	0.0556538
hsa-miR-6793-3p	17.2982	-0.610146	0.317575	-1.92126	0.0546984	0.131636
hsa-miR-1277-3p	1.97138	1.94703	0.647313	3.00787	0.00263089	0.00952754
hsa-miR-6825-3p	30.066	-0.753189	0.478985	-1.57247	0.115841	0.237015
hsa-miR-640	133.032	-2.41643	0.584281	-4.13574	3.53819e-05	0.000184818
hsa-miR-3194-3p	1.52732	0.270723	0.642163	0.421581	0.673331	0.799184
hsa-miR-6829-5p	3.95226	0.26563	0.43055	0.616956	0.537264	0.696783
hsa-miR-211-3p	3.0135	-0.25443	0.535028	-0.475545	0.634398	0.769133
hsa-miR-1539	527.846	1.32125	0.4764	2.7734	0.00554733	0.0184396
hsa-miR-655-5p	2.20612	-0.513102	0.797764	-0.643175	0.52011	0.685119
hsa-miR-532-5p	1377.97	1.73798	0.290029	5.99244	2.06722e-09	1.80246e-08
hsa-miR-4766-5p	0.865326	-0.848402	0.951453	-0.891691	0.372559	NA
hsa-miR-5580-5p	0.672603	-0.28145	1.22696	-0.229388	0.818567	NA
hsa-miR-6822-3p	1.27249	-0.0685827	0.677533	-0.101224	0.919373	NA
hsa-miR-494-3p	115.677	0.680549	0.957191	0.710986	0.477093	0.650764
hsa-miR-7155-3p	7.94776	0.244898	0.363655	0.673433	0.500672	0.670846
hsa-miR-6824-5p	2.36527	-1.77666	0.703562	-2.52523	0.0115622	0.035089
hsa-let-7f-1-3p	0	NA	NA	NA	NA	NA
hsa-miR-365a-3p	272.123	0.303531	0.414678	0.731967	0.464189	0.642057
hsa-miR-577	980.007	-5.46944	0.363044	-15.0655	2.73127e-51	2.21136e-49
hsa-miR-6129	2.85642	0.0158791	0.488994	0.032473	0.974095	0.984729
hsa-miR-3148	3.13168	0.898405	0.552345	1.62653	0.103837	0.217962
hsa-miR-769-3p	29.2503	1.14571	0.34319	3.33841	0.000842587	0.0033928
hsa-miR-5006-5p	4.52754	-0.44913	0.539725	-0.832146	0.405327	0.586613
hsa-miR-6821-5p	7.22699	0.129529	0.357092	0.362732	0.716805	0.832478
hsa-miR-6840-3p	6.80447	0.272367	0.401323	0.678673	0.497345	0.668335
hsa-miR-6888-5p	0.857731	-0.916167	0.994439	-0.92129	0.356899	NA
hsa-miR-6773-3p	6.5781	-0.291596	0.412447	-0.70699	0.479573	0.652184
hsa-miR-3940-3p	50.7635	0.140316	0.253462	0.5536	0.579853	0.730698
hsa-miR-523-3p	68.3377	-2.61868	0.345527	-7.5788	3.48765e-14	4.57023e-13
hsa-miR-33b-3p	2.81854	0.733782	0.510415	1.43762	0.150542	0.288975
hsa-miR-376a-5p	21.1757	2.34921	0.788231	2.98035	0.00287917	0.0102627
hsa-miR-600	4.1272	0.218007	0.515957	0.422529	0.672639	0.799184
hsa-miR-3202	1.33183	0.215199	0.670377	0.321012	0.748202	NA
hsa-miR-4640-3p	6.51317	0.467909	0.345594	1.35393	0.17576	0.325479
hsa-miR-4767	4.67402	-0.498779	0.409494	-1.21804	0.22321	0.390747
hsa-miR-551a	24.2733	-1.06001	0.339327	-3.12386	0.00178494	0.00672169
hsa-miR-371a-5p	401.878	-7.12243	0.682777	-10.4316	1.77947e-25	4.86032e-24
hsa-miR-4288	4.8236	1.35732	0.447456	3.0334	0.00241811	0.00887033
hsa-miR-3124-3p	10.2768	-0.976889	0.625428	-1.56195	0.118299	0.240957
hsa-miR-7846-3p	51.1065	-2.45188	0.54384	-4.50846	6.52994e-06	3.8854e-05
hsa-miR-4659b-5p	4.52251	0.687185	0.445779	1.54154	0.123186	0.249119
hsa-miR-6802-5p	44.2776	-3.26617	0.73153	-4.46485	8.01253e-06	4.68154e-05
hsa-miR-6751-5p	8.65829	-0.907083	0.408846	-2.21864	0.0265111	0.0720393
hsa-miR-1273g-5p	10.1872	0.864488	0.392544	2.20227	0.0276463	0.074701
hsa-miR-7107-5p	10.0262	-0.573802	0.318214	-1.8032	0.0713573	0.161929
hsa-miR-4665-3p	551.124	1.97096	0.383207	5.14334	2.69902e-07	1.88848e-06
hsa-miR-1908-5p	334.209	-0.466225	0.309366	-1.50703	0.131802	0.261642
hsa-miR-6728-5p	2.51528	-0.571417	0.589141	-0.969915	0.332089	0.512933
hsa-miR-6769b-3p	7.26448	-0.780265	0.383556	-2.03429	0.0419224	0.106188
hsa-miR-6761-5p	5.60862	-0.395314	0.389083	-1.01601	0.309623	0.49085
hsa-miR-335-3p	14920.8	1.43932	0.402005	3.58037	0.000343111	0.00150161
hsa-miR-5090	18.7769	-0.0867264	0.254276	-0.341071	0.73305	0.842807
hsa-miR-4700-3p	3.96055	0.464835	0.492991	0.942887	0.345738	0.528287
hsa-miR-7157-5p	84.9545	-0.567689	0.521425	-1.08873	0.276275	0.454181
hsa-miR-4772-5p	17.6474	-0.599696	0.294477	-2.03648	0.0417027	0.105868
hsa-miR-146b-3p	34.5955	0.536725	0.406447	1.32053	0.186659	0.338525
hsa-miR-6719-3p	13.9565	-0.387587	0.311024	-1.24616	0.212704	0.374671
hsa-miR-1224-3p	6.27244	0.0607699	0.392089	0.15499	0.876829	0.927565
hsa-miR-3663-3p	3.74532	-1.36256	0.532723	-2.55773	0.0105359	0.0324082
hsa-miR-4754	5.29799	0.320884	0.373801	0.858436	0.390652	0.570623
hsa-miR-6085	6.45671	-0.0108131	0.349149	-0.03097	0.975293	0.984729
hsa-miR-6742-5p	182.97	0.512083	0.332355	1.54077	0.123372	0.249232
hsa-miR-191-3p	139.096	0.131361	0.338722	0.387815	0.698153	0.819209
hsa-miR-6750-5p	3.35742	-0.443329	0.492246	-0.900624	0.367788	0.549259
hsa-miR-520a-5p	146.547	-4.55724	0.444644	-10.2492	1.19364e-24	3.07497e-23
hsa-miR-4796-3p	1.15553	-1.35515	0.888965	-1.52441	0.127406	NA
hsa-miR-3977	4.90162	0.291771	0.508546	0.573736	0.566146	0.721041
hsa-miR-3680-3p	0.580214	-2.96376	1.56857	-1.88947	0.058829	NA
hsa-miR-4729	1.03298	0.492688	0.769711	0.640095	0.522111	NA
hsa-miR-4502	15.4819	-3.49484	0.843993	-4.14084	3.46042e-05	0.000182013
hsa-miR-4638-5p	2.34672	-0.182986	0.564734	-0.324021	0.745922	0.84888
hsa-miR-6875-3p	6.0701	0.410133	0.387189	1.05926	0.289482	0.46862
hsa-miR-198	1.1495	-0.323997	0.821509	-0.394393	0.693291	NA
hsa-miR-744-3p	69.0773	1.81662	0.297451	6.10728	1.01345e-09	9.00981e-09
hsa-miR-4753-5p	2.84665	0.257301	0.537632	0.478582	0.632236	0.767691
hsa-miR-145-3p	0.60281	-0.0905509	1.10753	-0.0817595	0.934838	NA
hsa-miR-6819-5p	15.785	-0.284092	0.35349	-0.803678	0.421583	0.603364
hsa-miR-4431	10.6989	0.186924	0.338906	0.551552	0.581255	0.73194
hsa-miR-6814-5p	1.88584	0.309232	0.606156	0.510153	0.609945	0.755768
hsa-miR-6082	436.077	0.954931	1.17279	0.814241	0.415507	0.597504
hsa-miR-3117-3p	28.6337	1.77829	0.404211	4.39943	1.08538e-05	6.15139e-05
hsa-miR-3619-3p	3.53528	0.778686	0.416452	1.86981	0.0615103	0.144651
hsa-miR-7844-5p	0.532028	0.466572	1.07897	0.432423	0.665434	NA
hsa-miR-4521	132.911	-2.35223	0.383199	-6.13838	8.33651e-10	7.49955e-09
hsa-miR-612	2.08213	1.94668	0.567472	3.43045	0.000602587	0.00247476
hsa-miR-1910-3p	31.7223	0.0924232	0.409656	0.225612	0.821503	0.896222
hsa-miR-101-3p	4126.64	0.884326	0.436119	2.02772	0.042589	0.107597
hsa-miR-3686	4.31164	0.0461901	0.450645	0.102498	0.918362	0.954574
hsa-miR-6818-3p	5.13698	0.934847	0.363863	2.56923	0.0101924	0.0313943
hsa-miR-5699-5p	166.649	-0.561085	0.286854	-1.95599	0.0504663	0.122787
hsa-miR-548o-3p	148.65	-0.67461	0.369374	-1.82636	0.0677958	0.156192
hsa-miR-135a-5p	2849.34	3.32078	0.342222	9.70357	2.91117e-22	6.28535e-21
hsa-miR-509-5p	1.74304	0.387493	0.609256	0.636011	0.524769	0.688456
hsa-miR-508-5p	0.536564	-0.447439	1.17556	-0.380616	0.703488	NA
hsa-miR-6835-3p	3.36888	0.41002	0.424394	0.96613	0.333979	0.513835
hsa-miR-4795-5p	5.58318	-0.0940512	0.380903	-0.246917	0.804973	0.885861
hsa-miR-1295b-5p	3.97307	-1.65376	0.564481	-2.9297	0.0033929	0.0118699
hsa-miR-151a-5p	28082.6	0.72118	0.243801	2.95807	0.00309572	0.0109656
hsa-miR-1229-3p	10.7958	0.791731	0.311516	2.54154	0.0110364	0.0336737
hsa-miR-4488	2004.3	0.297631	0.326231	0.912332	0.361594	0.542994
hsa-miR-6865-3p	5.95182	0.369582	0.424395	0.870846	0.383838	0.563163
hsa-miR-4708-3p	7.17516	-0.878904	0.402181	-2.18534	0.0288636	0.0773449
hsa-miR-3529-5p	48.5767	5.80403	0.612396	9.47757	2.60265e-21	5.41303e-20
hsa-miR-3942-3p	66.9803	0.0486959	0.239308	0.203486	0.838755	0.905887
hsa-miR-4787-3p	147.085	0.235806	0.323147	0.729719	0.465562	0.64277
hsa-miR-4474-5p	2.68068	-0.765864	0.57503	-1.33187	0.182903	0.333581
hsa-miR-1304-5p	58.0847	-0.922975	0.437649	-2.10894	0.03495	0.0912807
hsa-miR-2467-5p	468.399	3.13618	0.557812	5.62229	1.88448e-08	1.47824e-07
hsa-miR-891b	10.8686	0.0908036	0.417741	0.217368	0.827921	0.90003
hsa-miR-424-3p	46.1602	1.55424	0.364632	4.26249	2.02164e-05	0.000111239
hsa-miR-5681a	0.443364	-0.860834	1.33736	-0.643683	0.519781	NA
hsa-miR-544b	17.2591	1.76278	0.582637	3.02553	0.00248201	0.00906073
hsa-miR-629-3p	59.5586	-0.184523	0.275426	-0.669953	0.502887	0.672593
hsa-miR-524-5p	43.1335	-5.822	0.720389	-8.08173	6.38528e-16	9.71506e-15
hsa-miR-4321	6.63088	-0.204673	0.420374	-0.486885	0.62634	0.762691
hsa-miR-6895-3p	34.0037	0.900863	0.413743	2.17735	0.0294545	0.0785569
hsa-miR-656-3p	26.9923	2.21291	1.09439	2.02206	0.0431704	0.108621
hsa-miR-6759-3p	3.64673	0.0765691	0.509873	0.150173	0.880628	0.928983
hsa-miR-675-5p	10.4366	0.103873	0.468882	0.221534	0.824676	0.897955
hsa-miR-6767-5p	32.3373	-1.23188	0.431921	-2.85209	0.00434322	0.0148508
hsa-miR-3128	18.3954	-0.579204	0.47418	-1.22148	0.221903	0.38906
hsa-miR-1287-5p	42.5609	1.52568	0.318804	4.78565	1.70434e-06	1.09765e-05
hsa-miR-5088-5p	8.22112	-0.136347	0.382686	-0.35629	0.721624	0.83586
hsa-miR-3671	1.97791	0.738141	0.634699	1.16298	0.244839	0.418589
hsa-miR-3197	6.89273	-0.978768	0.388595	-2.51873	0.0117778	0.0356003
hsa-miR-203a-5p	0.206843	0.103621	1.64758	0.0628927	0.949852	NA
hsa-miR-487a-5p	16.5388	1.08341	0.58374	1.85597	0.0634571	0.147697
hsa-miR-208a-3p	1.82248	0.820587	0.823981	0.995881	0.319308	0.499221
hsa-miR-454-5p	206.074	1.49014	0.379045	3.9313	8.44863e-05	0.000418189
hsa-miR-654-5p	45.5728	1.29525	0.694074	1.86615	0.06202	0.145097
hsa-miR-5696	14.9191	-0.11861	0.305226	-0.388599	0.697573	0.818952
hsa-miR-6508-5p	0.775345	1.00712	0.79533	1.26629	0.205411	NA
hsa-miR-3678-5p	11.391	-1.05467	0.449939	-2.34403	0.0190767	0.0542621
hsa-miR-4492	428.519	0.540313	0.392712	1.37585	0.168868	0.3156
hsa-miR-548aq-3p	10.253	-0.359702	0.591457	-0.608163	0.54308	0.702317
hsa-miR-4448	465.341	2.72691	0.455642	5.98477	2.16697e-09	1.88219e-08
hsa-miR-3919	15.2437	-0.177744	0.280609	-0.633423	0.526457	0.688678
hsa-miR-339-3p	170.589	0.861154	0.284697	3.02481	0.0024879	0.00906762
hsa-miR-628-5p	153.135	2.41292	0.278661	8.65898	4.75987e-18	8.30048e-17
hsa-miR-455-5p	285.487	1.82909	0.309884	5.9025	3.58042e-09	3.06094e-08
hsa-miR-6797-5p	5.95893	-0.265798	0.416626	-0.637978	0.523488	0.687871
hsa-miR-6717-5p	4.28145	-0.905966	0.533671	-1.69761	0.089581	0.193226
hsa-miR-6854-3p	12.6158	-0.0309297	0.42606	-0.0725947	0.942129	0.968332
hsa-miR-6788-3p	6.09854	0.199531	0.34867	0.572261	0.567145	0.72168
hsa-miR-6833-5p	1.20399	0.185842	0.785889	0.236474	0.813065	NA
hsa-miR-6801-3p	4.20588	0.367428	0.422092	0.870491	0.384032	0.563163
hsa-miR-6881-5p	10.2752	-0.635996	0.590972	-1.07619	0.281844	0.461662
hsa-miR-4668-3p	21.7745	0.642368	0.343837	1.86823	0.0617297	0.144801
hsa-miR-3714	2.4497	0.296539	0.581742	0.509744	0.610231	0.755768
hsa-miR-3613-5p	28.0932	1.20659	0.298892	4.03687	5.41699e-05	0.000274114
hsa-miR-1236-3p	5.25155	-0.653567	0.412623	-1.58393	0.11321	0.232877
hsa-miR-1301-3p	600.141	3.30604	0.36496	9.05862	1.32107e-19	2.49573e-18
hsa-miR-520f-3p	787.965	-10.6544	0.80624	-13.2149	7.20246e-40	4.80235e-38
hsa-miR-3913-5p	17.2888	0.684867	0.297324	2.30343	0.0212545	0.0592669
hsa-miR-5683	61.8308	4.12914	0.526789	7.83832	4.56612e-15	6.31182e-14
hsa-miR-4798-3p	2.23421	0.808702	0.66947	1.20797	0.227057	0.395649
hsa-miR-410-3p	1544.49	2.00839	1.11063	1.80833	0.0705551	0.16043
hsa-miR-3140-5p	39.0855	-0.0164544	0.379571	-0.04335	0.965422	0.979245
hsa-miR-4328	3.72622	1.44859	0.396068	3.65743	0.000254753	0.00115274
hsa-miR-4539	4.80315	-1.18999	0.55268	-2.15313	0.0313087	0.0830139
hsa-miR-4740-3p	3.96545	-0.316292	0.475276	-0.665492	0.505736	0.673226
hsa-miR-6715b-3p	47.4999	-3.46183	0.703602	-4.92016	8.64744e-07	5.71538e-06
hsa-miR-6851-3p	3.03203	0.579388	0.463474	1.2501	0.211264	0.373004
hsa-miR-558	14.6793	-3.07359	0.613314	-5.01144	5.40236e-07	3.62342e-06
hsa-miR-4693-5p	3.00747	-0.138183	0.695645	-0.19864	0.842545	0.908249
hsa-miR-409-5p	779.83	2.98157	0.831743	3.58473	NA	NA
hsa-miR-3934-3p	7.89175	0.0515579	0.374708	0.137595	0.890561	0.936845
hsa-miR-3614-3p	3.83977	0.249882	0.432697	0.577499	0.563602	0.719684
hsa-miR-627-3p	10.6076	-0.0929424	0.288385	-0.322286	0.747236	0.84888
hsa-miR-4723-3p	1.60735	-0.185072	0.695725	-0.266013	0.790229	0.877302
hsa-miR-874-3p	807.923	0.439229	0.363248	1.20917	0.226597	0.39515
hsa-miR-6847-3p	1.7988	-0.648337	0.649663	-0.997958	0.3183	0.498548
hsa-miR-4800-5p	7.7558	-0.354118	0.397775	-0.890247	0.373333	0.554834
hsa-miR-196b-3p	1.89963	-0.193812	0.698262	-0.277563	0.781348	0.869994
hsa-miR-4436b-3p	2.24314	0.60267	0.530995	1.13498	0.256382	0.431716
hsa-miR-8064	0.76094	-1.32351	1.06115	-1.24724	0.212311	NA
hsa-miR-8078	15.0103	1.54373	0.367832	4.19683	2.7068e-05	0.000144725
hsa-miR-566	4.64352	-0.00234757	0.437381	-0.00536735	0.995717	0.997477
hsa-miR-6729-5p	14.4615	-0.425135	0.30181	-1.40862	0.158949	0.301285
hsa-miR-6515-3p	7.46287	-0.219831	0.375925	-0.584775	0.558699	0.714769
hsa-miR-556-3p	25.7953	-1.05417	0.302519	-3.48464	0.000492793	0.00206882
hsa-miR-891a-5p	31.1383	3.92413	0.698656	5.61669	1.94649e-08	1.52162e-07
hsa-miR-3622a-5p	844.428	-3.4018	0.533299	-6.37879	1.78497e-10	1.72928e-09
hsa-miR-573	21.7315	-4.08748	0.611747	-6.68165	2.36266e-11	2.45695e-10
hsa-miR-27b-5p	181.069	1.07641	0.334882	3.21431	0.00130759	0.00507586
hsa-miR-6864-5p	13.2005	-0.0701701	0.272392	-0.257606	0.796711	0.881045
hsa-miR-4684-3p	7.02885	-1.63518	0.695734	-2.3503	0.0187583	0.0536257
hsa-miR-1306-3p	13.9096	0.720472	0.378608	1.90295	0.0570474	0.136276
hsa-miR-6838-5p	3.13852	-0.601704	0.516667	-1.16459	0.244186	0.417788
hsa-miR-30a-5p	27878.3	4.55235	0.391651	11.6235	3.13052e-31	1.36479e-29
hsa-miR-8058	1.6291	-1.00688	0.73854	-1.36335	0.172774	0.321311
hsa-miR-154-3p	4.53447	0.0632056	1.07808	0.0586277	0.953249	0.972893
hsa-miR-518c-5p	15.0593	-4.41081	0.664199	-6.64079	3.12011e-11	3.17188e-10
hsa-miR-5580-3p	0.946044	0.205913	0.783304	0.262877	0.792645	NA
hsa-miR-522-3p	130.959	-5.86269	0.502371	-11.67	1.81332e-31	8.0604e-30
hsa-miR-645	3.95577	0.358634	0.439679	0.815671	0.414688	0.596888
hsa-miR-4481	3.62824	-1.47297	0.789855	-1.86486	0.0622009	0.145371
hsa-miR-3192-3p	11.3216	-1.58835	0.569554	-2.78876	0.00529102	0.0177437
hsa-miR-7-2-3p	12.7057	3.67043	0.536254	6.84457	7.6708e-12	8.24156e-11
hsa-miR-6774-5p	102.554	-3.59204	0.567032	-6.33482	2.37625e-10	2.28261e-09
hsa-miR-1200	18.6209	-0.400934	0.386914	-1.03624	0.300092	0.480444
hsa-miR-140-3p	833.284	1.2528	0.237055	5.28483	1.25818e-07	8.99778e-07
hsa-miR-3622b-3p	8.31969	-0.411737	0.493596	-0.834158	0.404192	0.585497
hsa-miR-887-3p	862.859	2.37964	0.318564	7.46991	8.02483e-14	1.01068e-12
hsa-miR-3923	0.640745	0.816151	0.923127	0.884115	0.376634	NA
hsa-miR-760	45.4905	2.15357	0.292394	7.36531	1.7674e-13	2.15414e-12
hsa-miR-5002-3p	3.60448	0.446948	0.447265	0.999293	0.317653	0.498353
hsa-miR-4497	5154.54	-0.707218	0.304874	-2.3197	0.020357	0.0573283
hsa-miR-4529-3p	1.44498	-0.874777	0.918627	-0.952266	0.340962	NA
hsa-miR-4789-5p	1.8512	0.751039	0.717611	1.04658	0.295292	0.475446
hsa-miR-3126-3p	2.37797	0.318093	0.558116	0.56994	0.568718	0.722288
hsa-miR-4652-3p	15.2259	-0.324697	0.328386	-0.988765	0.322778	0.503259
hsa-miR-518a-5p	38.021	-6.63409	0.84271	-7.87233	3.48094e-15	4.93206e-14
hsa-miR-6836-3p	268.708	-1.56561	0.350208	-4.47051	7.80327e-06	4.57106e-05
hsa-miR-3143	0.657299	-1.82736	1.2267	-1.48966	0.136314	NA
hsa-miR-4673	15.5385	0.206886	0.3654	0.566192	0.571264	0.723717
hsa-miR-5706	85.2649	1.15455	0.292774	3.94348	8.03065e-05	0.000399243
hsa-miR-4757-3p	7.66239	-0.0413909	0.474324	-0.087263	0.930462	0.963617
hsa-miR-93-3p	504.408	0.629331	0.315531	1.99451	0.046096	0.113958
hsa-miR-5187-3p	2.59267	-0.476281	0.544499	-0.874713	0.38173	0.561571
hsa-miR-6777-3p	29.1715	-0.699423	0.265532	-2.63404	0.00843753	0.0267897
hsa-miR-5692b	0.752122	-0.18737	1.06113	-0.176575	0.859842	NA
hsa-miR-1288-5p	2.1438	-0.0651481	0.559311	-0.116479	0.907273	0.947098
hsa-miR-1909-5p	11.3774	-0.15008	0.32039	-0.468429	0.639478	0.773584
hsa-miR-4434	20.495	-0.65279	0.420685	-1.55173	0.120727	0.244859
hsa-miR-6877-3p	13.5739	0.120889	0.274185	0.440902	0.659284	0.789122
hsa-miR-125b-1-3p	292.57	4.17263	0.490416	8.50836	1.76415e-17	2.89806e-16
hsa-miR-4265	1.53013	0.792508	0.717961	1.10383	0.269666	0.447536
hsa-miR-551b-5p	12.5704	-0.400961	0.428459	-0.93582	0.349366	0.531909
hsa-miR-4452	4.38608	0.715198	0.474876	1.50607	0.132049	0.261673
hsa-miR-8066	2.76148	-0.794378	0.569475	-1.39493	0.163037	0.306472
hsa-miR-761	10.301	0.0561943	0.368259	0.152594	0.878718	0.927722
hsa-miR-3176	180.092	-2.1445	0.366726	-5.8477	4.98414e-09	4.15406e-08
hsa-miR-6791-3p	7.06838	1.02049	0.31128	3.27836	0.00104414	0.00412381
hsa-miR-6841-5p	14.6866	3.07929	0.347466	8.86214	7.84939e-19	1.42357e-17
hsa-miR-4679	1.68791	0.253954	0.630016	0.403091	0.686882	0.810177
hsa-miR-3653-3p	125.619	-0.292034	0.391254	-0.746405	0.455423	0.63535
hsa-miR-6503-3p	18.8232	-0.813637	0.4286	-1.89836	0.0576487	0.137241
hsa-miR-6890-5p	2.03403	0.132271	0.609404	0.217049	0.82817	0.90003
hsa-miR-4731-3p	4.23795	-0.286553	0.446811	-0.641331	0.521308	0.686298
hsa-miR-107	287.468	1.91965	0.316538	6.06453	1.32341e-09	1.15837e-08
hsa-miR-6746-5p	12.735	1.90834	0.293376	6.50474	7.78261e-11	7.73823e-10
hsa-miR-519e-5p	4.82264	-1.77925	0.603591	-2.94777	0.00320075	0.0113023
hsa-miR-4459	60.2892	0.0857754	0.419065	0.204683	0.83782	0.905887
hsa-miR-6782-5p	6.53255	-1.19034	0.489741	-2.43055	0.0150761	0.0442714
hsa-miR-6510-5p	9.68304	0.971755	0.339053	2.86608	0.00415585	0.0143399
hsa-miR-4280	0.919894	0.0466939	0.915749	0.0509898	0.959334	NA
hsa-miR-718	469.386	1.39857	0.933267	1.49858	0.133984	0.264353
hsa-miR-5008-3p	3.60096	0.439553	0.410973	1.06954	0.284826	0.465329
hsa-miR-378a-5p	88.2972	-3.7036	0.345155	-10.7302	7.33996e-27	2.31107e-25
hsa-miR-6893-5p	4.98267	0.54093	0.369897	1.46238	0.143637	0.278312
hsa-miR-6734-5p	4.46339	-0.196167	0.449063	-0.436837	0.66223	0.791967
hsa-miR-7851-3p	17.7318	0.597224	0.250493	2.38419	0.0171166	0.0496207
hsa-miR-449c-3p	0.520218	-1.67435	1.33955	-1.24993	0.211324	NA
hsa-miR-4518	1.91947	-0.919042	0.701662	-1.30981	0.190261	0.342591
hsa-miR-188-3p	9.95659	1.93076	0.476507	4.05191	5.08004e-05	0.000258216
hsa-miR-1914-5p	38.2051	0.205842	0.290731	0.708014	0.478936	0.65171
hsa-miR-517c-3p	39.1615	-5.08519	0.617154	-8.23974	1.7258e-16	2.73594e-15
hsa-miR-411-3p	1.75402	1.44259	1.5813	0.912279	NA	NA
hsa-miR-6800-5p	1.49448	-0.85316	0.826676	-1.03204	0.302055	0.481884
hsa-miR-4638-3p	8.71207	-0.045293	0.313151	-0.144636	0.884998	0.932291
hsa-miR-4779	5.29724	-0.451339	0.477953	-0.944316	0.345008	0.528112
hsa-miR-18b-3p	59.6729	-2.36505	0.378111	-6.25491	3.97743e-10	3.71063e-09
hsa-miR-6730-3p	3.14945	0.813402	0.493592	1.64792	0.0993682	0.209747
hsa-miR-3121-3p	3.2715	-0.088469	0.462765	-0.191175	0.848389	0.909808
hsa-miR-4512	1457.15	2.81456	0.520253	5.40998	6.30319e-08	4.71595e-07
hsa-miR-505-5p	33.9129	-0.576204	0.288661	-1.99613	0.0459202	0.113772
hsa-miR-676-5p	9.114	-0.0766987	0.305702	-0.250894	0.801896	0.884192
hsa-miR-4311	3.36013	-0.0337238	0.493127	-0.0683877	0.945477	0.968548
hsa-miR-6785-5p	443.082	-5.36315	0.547737	-9.79147	1.22505e-22	2.6963e-21
hsa-miR-4295	0.849462	0.149546	0.862341	0.173418	0.862323	NA
hsa-miR-6744-5p	0.598984	0.840106	1.00529	0.835682	0.403334	NA
hsa-miR-5579-5p	2.11526	-0.322121	0.624726	-0.51562	0.60612	0.75228
hsa-miR-6511a-3p	30.119	0.99704	0.205216	4.8585	1.1828e-06	7.7052e-06
hsa-miR-4259	3.26855	-0.178759	0.5023	-0.355882	0.721929	0.83586
hsa-miR-4653-5p	2.30172	0.651066	0.533671	1.21998	0.222474	0.389759
hsa-miR-6753-5p	4.15307	0.370317	0.39831	0.929721	0.352516	0.535267
hsa-miR-6830-3p	3.41604	-0.189743	0.505072	-0.375675	0.707158	0.824139
hsa-miR-5572	3.54222	-1.07056	0.51651	-2.07268	0.0382022	0.0986384
hsa-miR-4319	0.724797	0.381039	0.944264	0.40353	0.686558	NA
hsa-miR-5089-3p	5.33151	-0.0987891	0.392475	-0.251708	0.801267	0.884192
hsa-miR-3157-5p	19.6151	0.536041	0.234622	2.2847	0.0223303	0.0619617
hsa-miR-4688	7.43374	0.381007	0.534995	0.712168	0.476361	0.650457
hsa-miR-20a-3p	77.2515	-0.141672	0.312074	-0.453967	0.649852	0.781132
hsa-miR-320a	2746.3	0.865551	0.226358	3.82381	0.000131404	0.000625824
hsa-miR-3173-5p	6.66653	0.612783	0.478438	1.2808	0.200264	0.357198
hsa-miR-181a-2-3p	2439.1	4.61117	0.661607	6.96965	3.17728e-12	3.53083e-11
hsa-miR-4437	10.1748	0.0138519	0.453028	0.0305762	0.975608	0.984729
hsa-miR-3133	4.46118	0.453717	0.40896	1.10944	0.267241	0.444929
hsa-miR-325	0.54186	1.03217	0.989867	1.04274	0.297071	NA
hsa-miR-6769a-5p	1.96673	-0.647932	0.644055	-1.00602	0.314407	0.495661
hsa-miR-493-5p	242.836	-1.4674	1.40167	-1.0469	0.295148	0.475446
hsa-miR-138-2-3p	1.00966	5.69299	1.19872	4.74922	2.04205e-06	NA
hsa-miR-580-5p	0.589068	1.21732	1.2247	0.993974	0.320236	NA
hsa-miR-4804-5p	36.8415	-1.22999	0.475366	-2.58747	0.00966842	0.0299145
hsa-miR-4445-3p	77.9669	-1.22136	0.429948	-2.84072	0.00450121	0.0153217
hsa-miR-6133	2.29787	-0.586926	0.622146	-0.94339	0.345482	0.528287
hsa-miR-4536-3p	1.65716	0.233234	0.611744	0.381261	0.703009	0.822779
hsa-miR-548ay-3p	5.15291	1.05252	0.437773	2.40426	0.0162053	0.0471597
hsa-miR-6772-5p	3.71469	-0.579877	0.503751	-1.15112	0.249684	0.424492
hsa-miR-1267	2.51609	-0.642596	0.58342	-1.10143	0.270709	0.448282
hsa-miR-1343-5p	15.8916	-0.247857	0.379086	-0.653829	0.513222	0.679203
hsa-miR-33a-3p	0.394792	0.249782	1.24581	0.200497	0.841092	NA
hsa-miR-6500-5p	51.2184	-0.0111362	0.287709	-0.0387065	0.969124	0.981682
hsa-miR-4734	5.04981	0.0503099	0.465142	0.10816	0.913869	0.951212
hsa-miR-1271-5p	1138.33	3.19056	0.435055	7.33371	2.23875e-13	2.6996e-12
hsa-miR-582-5p	99.4376	4.81301	0.326555	14.7387	3.63484e-49	2.74673e-47
hsa-miR-4707-5p	401.328	0.410834	0.358378	1.14637	0.251642	0.426361
hsa-miR-663a	54.1886	-0.279349	0.263789	-1.05899	0.289606	0.46862
hsa-miR-6812-5p	2.84913	1.45447	0.465866	3.12208	0.0017958	0.00675137
hsa-miR-4664-5p	4.07148	-0.631834	0.472323	-1.33771	0.18099	0.332229
hsa-miR-203b-5p	33.2152	-0.10327	0.465221	-0.22198	0.824329	0.897955
hsa-miR-4746-3p	2.09185	-0.424673	0.639228	-0.664353	0.506465	0.6738
hsa-miR-137	19.4693	6.72024	0.640677	10.4893	9.67685e-26	2.70832e-24
hsa-miR-1324	17.9274	-0.602372	0.451108	-1.33532	0.181772	0.332253
hsa-miR-99a-3p	116.027	6.80836	0.604733	11.2585	2.1041e-29	7.69355e-28
hsa-miR-6734-3p	5.9062	-0.0199184	0.390327	-0.05103	0.959302	0.977085
hsa-miR-589-3p	134.235	-0.3168	0.45037	-0.703422	0.481793	0.653244
hsa-miR-5589-3p	4.66961	-0.742044	0.465976	-1.59245	0.111283	0.230033
hsa-miR-6126	165.644	0.551488	0.29728	1.85511	0.0635801	0.147832
hsa-miR-132-5p	61.2276	5.35623	0.442781	12.0968	1.09827e-33	6.07262e-32
hsa-miR-6509-3p	6.47953	0.370003	0.363931	1.01668	0.309304	0.49085
hsa-miR-7849-3p	2.74885	-0.0593713	0.672926	-0.0882286	0.929695	0.963263
hsa-miR-514b-5p	0.0777237	0.334987	1.65237	0.202731	0.839345	NA
hsa-miR-200a-5p	42.7536	-6.04811	0.719997	-8.40019	4.45771e-17	7.2183e-16
hsa-miR-8071	8.91341	-0.519015	0.787255	-0.659272	0.509721	0.676677
hsa-miR-885-3p	1.09933	-0.47208	0.794389	-0.594268	0.552333	NA
hsa-miR-509-3-5p	3.19716	0.340645	0.52872	0.644283	0.519392	0.685093
hsa-miR-6875-5p	9.89624	-0.180386	0.369916	-0.48764	0.625805	0.762691
hsa-miR-543	123.702	0.236627	1.25579	0.188429	0.85054	0.911236
hsa-miR-6811-3p	3.00552	0.147198	0.54677	0.269214	0.787765	0.875423
hsa-miR-4467	58.3673	-0.88822	0.379455	-2.34078	0.0192434	0.0546678
hsa-miR-3606-5p	0.728614	-0.287251	0.920323	-0.31212	0.754949	NA
hsa-miR-4275	1.0014	0.550615	0.818016	0.673111	0.500877	NA
hsa-miR-630	6.61196	-0.44989	0.411096	-1.09437	0.273793	0.451736
hsa-miR-6849-3p	16.6591	1.26618	0.297988	4.24911	2.14622e-05	0.000116121
hsa-miR-4755-3p	9.94931	1.12609	0.314698	3.57832	0.000345816	0.00151053
hsa-miR-598-3p	449.209	1.42429	0.319207	4.46195	8.12181e-06	4.7332e-05
hsa-miR-485-3p	213.177	-0.982581	0.469353	-2.09348	0.0363062	0.0946047
hsa-miR-6849-5p	1.67565	-1.49702	0.804217	-1.86146	0.0626797	0.146339
hsa-miR-4711-5p	3.42487	0.0823757	0.442272	0.186255	0.852244	0.91222
hsa-miR-337-3p	52.216	0.169241	1.22449	0.138214	0.890071	0.936765
hsa-miR-3692-3p	5.55689	-0.476757	0.414148	-1.15118	0.249659	0.424492
hsa-miR-423-5p	5735.15	0.607072	0.384259	1.57985	0.114141	0.233958
hsa-miR-542-5p	5.80049	2.13427	0.465069	4.58915	4.45048e-06	2.71216e-05
hsa-miR-1470	28.367	-0.379672	0.35542	-1.06823	0.285415	0.465438
hsa-miR-7162-3p	43.4617	-0.914642	0.278094	-3.28897	0.00100555	0.00397832
hsa-miR-6737-5p	656.813	-1.1798	1.0386	-1.13596	0.255972	0.431442
hsa-miR-549a	3.34665	-0.709252	0.539737	-1.31407	0.188822	0.340812
hsa-miR-6505-3p	6.58995	1.95512	0.42774	4.57081	4.85845e-06	2.95284e-05
hsa-miR-136-3p	525.346	3.82271	1.07156	3.56743	NA	NA
hsa-miR-519b-3p	43.9933	-4.28721	0.65238	-6.57165	4.9761e-11	5.0137e-10
hsa-miR-16-5p	32487	0.670864	0.250476	2.67835	0.00739849	0.0239192
hsa-miR-5195-5p	6.13335	0.249796	0.354654	0.704337	0.481223	0.652862
hsa-miR-617	1.51865	-0.538925	0.701994	-0.767706	0.442662	0.623301
hsa-miR-4303	4.02233	-1.77848	0.71853	-2.47517	0.0133174	0.0395164
hsa-miR-6816-5p	582.657	-1.33312	0.394186	-3.38197	0.00071968	0.00293438
hsa-miR-6788-5p	0.99461	-0.517044	0.965983	-0.535251	0.592476	NA
hsa-miR-3180	38.2224	-1.29129	0.51966	-2.48487	0.0129597	0.0386067
hsa-miR-4524a-5p	6.20425	0.0254949	0.366013	0.0696557	0.944468	0.968548
hsa-miR-28-5p	1035.6	0.490488	0.245162	2.00067	0.0454279	0.112798
hsa-miR-4654	9.41051	-0.948757	0.352262	-2.69333	0.00707429	0.0229434
hsa-miR-519d-3p	50.3814	-5.55083	0.64741	-8.5739	1.00042e-17	1.6925e-16
hsa-miR-4423-5p	5.74263	3.21573	0.425351	7.56018	4.02521e-14	5.21437e-13
hsa-miR-3174	19.2493	1.10994	0.375826	2.95335	0.00314345	0.0111173
hsa-miR-3188	4.20918	0.530975	0.39502	1.34417	0.178892	0.329623
hsa-miR-1224-5p	15.5826	2.41477	0.423153	5.70662	NA	NA
hsa-miR-17-5p	8745.89	-1.14092	0.303995	-3.75308	0.000174678	0.000813134
hsa-miR-4262	167.047	-1.10433	0.341562	-3.23319	0.00122416	0.00476015
hsa-miR-6832-3p	3.71009	1.53825	0.393126	3.91287	9.12051e-05	0.00044657
hsa-miR-4763-3p	1.1201	0.840517	0.707231	1.18846	0.234652	NA
hsa-miR-6820-3p	2.97362	0.404687	0.548148	0.73828	0.460344	0.640246
hsa-miR-3678-3p	2.00881	1.13754	0.555536	2.04764	0.040595	0.103519
hsa-miR-1206	735.065	0.523908	0.524173	0.999495	0.317555	0.498353
hsa-miR-8077	2.17796	0.0815766	0.642777	0.126913	0.899009	0.942671
hsa-miR-4696	15.191	-1.13457	0.41463	-2.73634	0.0062127	0.0203529
hsa-miR-1972	132.432	0.576249	0.287744	2.00265	0.0452154	0.112394
hsa-miR-5008-5p	1.8916	0.799119	0.580471	1.37667	0.168613	0.315385
hsa-miR-1273h-5p	43.6867	0.867746	0.293018	2.96141	0.00306236	0.0108644
hsa-miR-363-5p	56.0473	-1.4687	0.309126	-4.75115	2.0226e-06	1.28438e-05
hsa-miR-6089	138.71	0.188335	0.439505	0.428516	0.668275	0.795683
hsa-miR-3682-5p	1.80299	-0.257969	0.706175	-0.365305	0.714884	0.830672
hsa-miR-5585-5p	49.0197	0.578779	0.243494	2.37697	0.0174554	0.0502176
hsa-miR-6838-3p	12.7517	0.26486	0.40072	0.660961	0.508637	0.676294
hsa-miR-4293	7.92005	0.0683192	0.377623	0.180919	0.856431	0.91421
hsa-miR-382-3p	24.3514	2.6692	0.930002	2.8701	NA	NA
hsa-miR-555	5.20804	0.32136	0.470979	0.682323	0.495035	0.666811
hsa-miR-4462	5.47395	-2.05959	0.689113	-2.98876	0.00280114	0.0100637
hsa-miR-4661-5p	10.6031	-1.49113	0.415106	-3.59218	0.000327924	0.0014407
hsa-miR-496	6.11419	2.39992	1.10322	2.17537	NA	NA
hsa-miR-625-5p	292.428	0.103636	0.436329	0.237519	0.812254	0.891278
hsa-miR-6763-5p	3.09456	-0.457117	0.504744	-0.905642	0.365126	0.546363
hsa-miR-409-3p	1792.19	1.22745	1.18783	1.03335	0.30144	0.481242
hsa-miR-5100	12.6831	0.521497	0.458283	1.13794	0.255147	0.430641
hsa-miR-6797-3p	5.46149	-0.46088	0.430711	-1.07004	0.2846	0.465329
hsa-miR-4483	2.89248	-0.703983	0.52538	-1.33995	0.180261	0.331646
hsa-miR-3910	17.5738	-0.378152	0.391502	-0.965899	0.334095	0.513835
hsa-miR-4742-3p	11.9551	0.65384	0.251213	2.60273	0.00924835	0.0288094
hsa-miR-29b-2-5p	4.1001	1.3584	0.403152	3.36945	0.000753188	0.00305999
hsa-miR-548ar-5p	6.39536	-0.0374748	0.457437	-0.0819235	0.934708	0.964928
hsa-miR-188-5p	57.1587	-0.0231784	0.36276	-0.0638947	0.949054	0.970458
hsa-miR-4268	10.1727	0.0490001	0.411757	0.119003	0.905273	0.947098
hsa-miR-5094	496.807	-2.06777	0.318679	-6.48858	8.66495e-11	8.54063e-10
hsa-miR-4720-3p	4.48552	0.0803764	0.448384	0.179258	0.857735	0.914622
hsa-miR-412-5p	36.2382	1.46272	1.38909	1.05301	NA	NA
hsa-miR-6857-5p	27.9218	-1.09697	0.290929	-3.77058	0.00016287	0.000761292
hsa-miR-194-5p	158.211	0.26524	0.235657	1.12553	0.260363	0.436571
hsa-miR-3157-3p	7.76948	0.361641	0.352055	1.02723	0.304312	0.485144
hsa-miR-30d-3p	202.816	0.811997	0.307986	2.63648	0.00837723	0.026673
hsa-miR-608	1.62195	-0.273402	0.798364	-0.342454	0.73201	0.842368
hsa-miR-6079	19.7397	0.471092	0.385093	1.22332	0.221209	0.388143
hsa-miR-1273c	24.6502	0.174961	0.233834	0.748229	0.454322	0.634595
hsa-miR-6861-3p	2.29811	0.709244	0.534143	1.32782	0.184238	0.334978
hsa-miR-5011-3p	12.5564	-0.53153	0.485052	-1.09582	0.273157	0.451017
hsa-miR-374a-5p	610.876	0.825023	0.420275	1.96305	0.0496401	0.121135
hsa-miR-6071	174.936	-0.277776	0.43603	-0.637057	0.524088	0.68796
hsa-miR-520e	51.1029	-7.07882	0.877418	-8.06779	7.15832e-16	1.06763e-14
hsa-miR-5586-3p	14.1017	-0.766997	0.371433	-2.06497	0.0389263	0.100393
hsa-miR-4763-5p	1.6839	0.156929	0.624437	0.251314	0.801572	0.884192
hsa-miR-3672	0.592568	0.863461	1.0668	0.809392	0.41829	NA
hsa-miR-200b-3p	2755.93	-4.36213	0.497552	-8.76717	1.83215e-18	3.24491e-17
hsa-miR-4798-5p	1.1775	0.889843	0.744138	1.1958	0.231773	NA
hsa-miR-548ao-5p	7.43396	-0.195751	0.352514	-0.555299	0.57869	0.729639
hsa-miR-2113	33.7114	-0.797669	0.533776	-1.49439	0.135074	0.26581
hsa-miR-664b-3p	13.4887	0.971092	0.330592	2.93744	0.00330937	0.0116135
hsa-miR-4703-3p	6.75507	-0.769837	0.448828	-1.71521	0.0863059	0.18723
hsa-miR-6132	2.7498	-0.0655061	0.498047	-0.131526	0.895359	0.940153
hsa-miR-3653-5p	148.406	1.17899	0.385624	3.05735	0.00223301	0.00823128
hsa-miR-7159-5p	1.55658	0.311052	0.615986	0.504966	0.613583	0.756374
hsa-let-7g-3p	4.29977	5.78769	0.753493	7.68115	1.57669e-14	2.115e-13
hsa-miR-548e-3p	100.7	1.44738	0.294498	4.91475	8.88965e-07	5.85839e-06
hsa-miR-4725-3p	0.946281	0.371364	0.776027	0.478545	0.632263	NA
hsa-miR-548ar-3p	2.64083	-0.136033	0.558614	-0.243518	0.807604	0.887895
hsa-miR-6731-5p	1.59019	-0.0353696	0.633512	-0.0558309	0.955476	0.974388
hsa-miR-7641	4.70797	0.624539	0.367492	1.69946	0.0892319	0.193022
hsa-miR-4769-3p	8.22874	-0.681673	0.43721	-1.55914	0.118963	0.24209
hsa-miR-514b-3p	1.29495	0.202654	0.695182	0.291512	0.77066	NA
hsa-miR-574-5p	189.915	-1.0546	0.343793	-3.06754	0.0021583	0.00800795
hsa-miR-4485-5p	418.307	-0.141768	0.619093	-0.228993	0.818874	0.895253
hsa-miR-181b-3p	10.1188	4.86723	0.495167	9.82946	8.40711e-23	1.90589e-21
hsa-miR-4681	27.535	-1.7549	0.50339	-3.48617	0.000489991	0.0020647
hsa-miR-3616-3p	2.62622	0.125502	0.478067	0.26252	0.792921	0.878302
hsa-miR-4751	514.919	-1.28816	0.339467	-3.79466	0.000147847	0.000698271
hsa-miR-152-3p	277.431	4.04327	0.354983	11.39	4.68735e-30	1.80106e-28
hsa-miR-4722-3p	4.91122	0.0258048	0.443301	0.0582106	0.953581	0.972893
hsa-miR-4433a-3p	17.8853	-1.6658	0.432995	-3.84715	0.000119499	0.000573951
hsa-miR-222-3p	17951.9	-3.75283	0.335933	-11.1714	5.63111e-29	2.02631e-27
hsa-miR-638	56.7139	-0.333373	0.382887	-0.870682	0.383928	0.563163
hsa-miR-182-3p	5.27512	0.339356	0.413079	0.821528	0.411346	0.593584
hsa-miR-939-3p	9.85393	0.681646	0.273686	2.49062	0.0127521	0.0380928
hsa-miR-450b-5p	107.604	1.39995	0.424537	3.29759	0.000975174	0.00387166
hsa-miR-6869-3p	12.9376	0.069867	0.377241	0.185205	0.853068	0.91222
hsa-miR-3924	0.733053	-0.066135	1.01995	-0.0648416	0.9483	NA
hsa-miR-1178-5p	6.03796	0.557631	0.459685	1.21307	0.225102	0.393147
hsa-miR-3187-5p	3.11353	-0.213204	0.50552	-0.421752	0.673206	0.799184
hsa-miR-3074-5p	1881.29	5.30595	0.352804	15.0393	4.05529e-51	3.17011e-49
hsa-miR-514a-5p	0.277175	0.967658	1.36716	0.707789	0.479076	NA
hsa-miR-942-3p	18.2983	-0.847502	0.259238	-3.2692	0.00107852	0.00425217
hsa-miR-5684	15.0651	0.765572	0.255763	2.99329	0.00275988	0.00996281
hsa-miR-1236-5p	1.58132	-0.501835	0.702029	-0.714836	0.47471	0.650054
hsa-miR-1182	11.3773	-1.42019	0.390557	-3.63631	0.000276569	0.00123911
hsa-miR-548ao-3p	34.5002	-1.10821	0.243625	-4.54884	5.39422e-06	3.24369e-05
hsa-miR-1273a	29.1589	0.25482	0.227495	1.12011	0.262665	0.438807
hsa-miR-7113-5p	4.23471	-0.388776	0.439751	-0.884081	0.376652	0.557357
hsa-miR-6796-5p	3.81847	-0.834191	0.494056	-1.68846	0.0913238	0.195497
hsa-miR-1225-5p	0.77235	0.817119	0.873038	0.935949	0.349299	NA
hsa-miR-7109-5p	7.84429	0.226869	0.420653	0.539327	0.589661	0.738135
hsa-miR-449a	19.73	-1.17613	0.662482	-1.77533	0.0758428	0.170065
hsa-miR-503-3p	1.94006	-0.0834678	0.58121	-0.14361	0.885808	0.932711
hsa-miR-4489	1.03449	0.317353	0.756083	0.419734	0.67468	NA
hsa-miR-4787-5p	52.902	0.638501	0.318825	2.00267	0.0452126	0.112394
hsa-miR-642b-5p	63.928	-0.277204	0.502894	-0.551218	0.581484	0.73194
hsa-miR-668-3p	20.67	2.35561	0.667519	3.5289	0.000417287	0.00177817
hsa-miR-4646-3p	319.939	3.56309	0.416269	8.55958	1.13277e-17	1.88849e-16
hsa-miR-520g-3p	155.032	-9.8093	1.13299	-8.65786	4.80715e-18	8.31894e-17
hsa-miR-331-5p	42.1138	0.982424	0.29465	3.33421	0.00085542	0.00343836
hsa-miR-767-5p	853.981	-2.91782	0.338399	-8.62241	6.55608e-18	1.11749e-16
hsa-miR-302a-3p	22293.4	-13.5826	0.504984	-26.897	2.37887e-159	2.69644e-156
hsa-miR-378f	18.1858	-2.40952	0.416221	-5.78903	7.07925e-09	5.83587e-08
hsa-miR-30c-5p	14613.4	1.22369	0.294512	4.15497	3.25329e-05	0.000171916
hsa-miR-548f-5p	14.1959	-0.513357	0.389139	-1.31921	0.187099	0.339051
hsa-miR-1304-3p	192.303	-2.53244	1.05181	-2.40769	0.0160537	0.0468389
hsa-miR-6827-3p	24.9362	-0.908321	0.416286	-2.18196	0.0291124	0.0777656
hsa-miR-6799-3p	2.2126	0.0635638	0.542284	0.117215	0.90669	0.947098
hsa-miR-1252-3p	32.0882	-1.1819	0.299448	-3.94693	7.91605e-05	0.00039441
hsa-miR-5703	4.37304	-0.760578	0.538289	-1.41296	0.157669	0.29961
hsa-miR-3659	11.9984	-0.781106	0.378821	-2.06194	0.0392137	0.100905
hsa-miR-143-3p	2428.54	3.95595	0.433164	9.13267	6.68289e-20	1.29488e-18
hsa-miR-891a-3p	1.62753	0.219035	0.733711	0.298531	0.765298	0.860508
hsa-miR-4762-5p	15.9468	-0.605814	0.286948	-2.11124	0.034752	0.0909732
hsa-miR-6747-3p	29.5645	0.838291	0.301225	2.78294	0.00538682	0.0180117
hsa-miR-6511b-3p	31.5029	0.173725	0.228935	0.758838	0.447949	0.629183
hsa-miR-302c-3p	7390.27	-14.6734	0.973635	-15.0707	2.52377e-51	2.11903e-49
hsa-miR-6740-5p	1.34777	-0.273498	0.724458	-0.377521	0.705787	NA
hsa-miR-520d-3p	109.854	-7.75971	0.756269	-10.2605	1.06146e-24	2.7659e-23
hsa-miR-7977	22.5685	-0.685154	0.364636	-1.87901	0.0602437	0.142256
hsa-miR-194-3p	1.61082	0.0290811	0.666498	0.0436327	0.965197	0.979245
hsa-miR-1289	30.9233	-0.797371	0.308183	-2.58733	0.00967238	0.0299145
hsa-miR-4329	8.59328	1.57869	0.423623	3.72664	0.000194052	0.000890517
hsa-miR-584-3p	7.88958	-0.372799	0.436038	-0.854969	0.392568	0.573054
hsa-miR-24-3p	503.181	3.86353	0.352495	10.9605	5.91598e-28	2.03205e-26
hsa-miR-545-5p	16.2187	0.473308	0.421753	1.12224	0.261761	0.438266
hsa-miR-499a-5p	11.6354	2.22716	0.323273	6.88943	5.60175e-12	6.13486e-11
hsa-miR-3664-5p	5.97441	-0.801393	0.401637	-1.99532	0.0460084	0.113866
hsa-miR-19a-3p	1356.11	0.597242	0.464543	1.28566	0.198563	0.354715
hsa-miR-369-3p	92.9621	2.25575	1.06796	2.11221	NA	NA
hsa-miR-34b-5p	40.0208	1.73722	0.468299	3.70963	0.000207561	0.000948672
hsa-miR-570-3p	6.46481	0.246028	0.396372	0.620701	0.534796	0.694966
hsa-miR-6782-3p	2.14759	-0.117073	0.582348	-0.201035	0.840671	0.907092
hsa-miR-5587-3p	12.3424	0.254132	0.32102	0.791639	0.428571	0.609136
hsa-miR-4454	1718.29	-0.16053	0.351089	-0.457233	0.647503	0.779549
hsa-miR-3135a	7.57984	1.00676	0.373486	2.69556	0.00702697	0.0228553
hsa-miR-3908	136.97	0.0830824	0.519173	0.160028	0.872859	0.925524
hsa-miR-92b-5p	344.5	0.126872	0.329406	0.385155	0.700122	0.821095
hsa-miR-1263	2.98603	-0.84059	0.627498	-1.33959	0.180379	0.331646
hsa-miR-548b-3p	38.4007	2.41209	0.307721	7.83854	4.55826e-15	6.31182e-14
hsa-miR-4283	12.6896	-0.591682	0.391671	-1.51066	0.130875	0.260029
hsa-miR-7854-3p	9.61966	0.606988	0.304849	1.99111	0.0464689	0.114381
hsa-miR-6716-5p	5.7312	-0.82918	0.407489	-2.03485	0.0418657	0.106163
hsa-miR-1261	5.41527	-0.635089	0.463225	-1.37102	0.17037	0.317883
hsa-miR-3920	3.04751	-0.339275	0.515364	-0.658321	0.510332	0.676677
hsa-miR-125b-5p	23160.7	4.48384	0.576855	7.7729	NA	NA
hsa-miR-6883-5p	1.74189	0.0298051	0.601626	0.0495409	0.960488	0.977301
hsa-miR-3120-5p	6.30868	-0.646195	0.549118	-1.17679	0.23928	0.411359
hsa-miR-500a-3p	3009.35	1.40425	0.331285	4.23881	2.24708e-05	0.000121001
hsa-miR-330-3p	253.437	2.78829	0.338936	8.22658	1.92634e-16	3.01174e-15
hsa-miR-3144-3p	3.16771	-0.909873	0.590671	-1.54041	0.123462	0.249232
hsa-miR-4666b	5.8679	-1.289	0.626341	-2.05799	0.039591	0.101688
hsa-miR-1825	10.8771	-0.896019	0.42813	-2.09287	0.036361	0.0946388
hsa-miR-520b	315.133	-9.47721	0.83236	-11.386	4.91259e-30	1.85614e-28
hsa-miR-5691	2.4968	0.585026	0.512959	1.14049	0.254081	0.429733
hsa-miR-6165	5.85323	0.104096	0.408686	0.254709	0.798948	0.882658
hsa-miR-512-5p	23.1271	-1.67571	0.411252	-4.07465	4.60842e-05	0.000237439
hsa-miR-127-3p	19669.7	0.712424	1.18465	0.60138	0.547587	0.706357
hsa-miR-4430	105.227	1.10413	0.254926	4.33116	1.48328e-05	8.3027e-05
hsa-miR-6808-3p	7.70567	-0.916565	0.39625	-2.3131	0.0207171	0.0580716
hsa-miR-25-5p	443.905	-2.13719	0.371083	-5.75934	8.44455e-09	6.93616e-08
hsa-miR-3689a-5p	3.35321	-0.481183	0.556311	-0.864954	0.387064	0.566112
hsa-miR-1185-1-3p	64.2989	0.583007	1.2891	0.452258	0.651083	0.781782
hsa-miR-4633-5p	0.593421	1.31488	1.00996	1.30192	0.192945	NA
hsa-miR-219b-5p	2050.32	3.91539	0.687909	5.69173	1.25761e-08	1.01459e-07
hsa-miR-4252	3.32353	-0.102063	0.455155	-0.224239	0.822571	0.896955
hsa-miR-99b-3p	236.628	1.85565	0.257263	7.21302	5.47225e-13	6.36184e-12
hsa-miR-6872-5p	10.4223	-0.335994	0.467279	-0.719042	0.472115	0.649089
hsa-miR-889-5p	11.3204	0.247426	0.75429	0.328025	0.742893	0.848557
hsa-miR-4309	465.345	-1.58697	0.530804	-2.98975	0.00279201	0.0100468
hsa-miR-4699-5p	2.67215	-1.13212	0.635571	-1.78126	0.0748703	0.168051
hsa-miR-433-3p	75.3715	2.5896	0.938391	2.75962	0.00578685	0.0191515
hsa-miR-129-5p	1392.18	5.63587	0.303474	18.5712	5.49787e-77	8.90262e-75
hsa-miR-6805-5p	1011.77	-1.80962	0.409565	-4.41841	9.94317e-06	5.69222e-05
hsa-miR-6777-5p	1.78913	-0.490349	0.633607	-0.773901	0.43899	0.61967
hsa-miR-6735-5p	17.4614	0.335561	0.340109	0.986628	0.323825	0.503704
hsa-miR-1268b	115.175	-2.84274	0.316735	-8.97513	2.8301e-19	5.25888e-18
hsa-miR-937-5p	4.4704	-0.334004	0.423698	-0.788308	0.430517	0.610752
hsa-miR-3689f	1.03164	-1.14799	0.935021	-1.22777	0.219533	NA
hsa-miR-2117	5.23516	0.599659	0.393988	1.52203	0.128003	0.256153
hsa-miR-96-3p	2.55576	-1.0907	0.712689	-1.53039	0.125919	0.253516
hsa-miR-5582-5p	5.17371	-1.13315	0.640235	-1.7699	0.0767441	0.171408
hsa-miR-4776-5p	1.55672	0.128365	0.643626	0.199441	0.841918	0.908006
hsa-let-7a-3p	20.6884	2.11927	0.546597	3.87721	0.000105661	0.000512918
hsa-miR-5571-5p	10.4302	0.506321	0.430312	1.17664	0.23934	0.411359
hsa-miR-875-5p	27.4613	-0.744107	0.438816	-1.69572	0.0899398	0.193549
hsa-miR-5688	9.02011	-1.69873	0.497409	-3.41516	0.000637455	0.0026085
hsa-miR-301b-5p	20.1594	1.60074	0.522296	3.06481	0.0021781	0.00805506
hsa-miR-3591-3p	4.24377	-0.980315	0.567865	-1.72632	0.0842905	0.183384
hsa-miR-4784	34.2211	-2.62895	0.402444	-6.53244	6.47047e-11	6.49051e-10
hsa-miR-130b-3p	8150.04	0.996453	0.37819	2.6348	0.00841876	0.0267676
hsa-miR-3658	1.99935	-0.346035	0.606908	-0.570161	0.568568	0.722288
hsa-miR-3190-3p	0.900094	-2.26938	1.1737	-1.93352	0.0531723	NA
hsa-miR-8086	0.915858	-0.75943	0.920107	-0.825371	0.409161	NA
hsa-miR-3944-3p	8.02084	-1.09511	0.372655	-2.93866	0.0032963	0.0115856
hsa-miR-1266-5p	38.2013	-1.74574	0.305761	-5.70949	1.13312e-08	9.20713e-08
hsa-miR-135b-5p	322.959	-0.606863	0.472186	-1.28522	0.198716	0.354715
hsa-miR-3921	13.3943	0.665073	0.387189	1.71769	0.0858523	0.186603
hsa-miR-512-3p	2721.33	-10.3403	0.504127	-20.5113	1.70648e-93	4.83575e-91
hsa-miR-8065	0.977882	-0.738195	0.885075	-0.834048	0.404254	NA
hsa-miR-1255b-2-3p	5.95497	-0.271656	0.502856	-0.540227	0.58904	0.737765
hsa-miR-6508-3p	1.08417	0.403487	0.80425	0.501694	0.615883	NA
hsa-miR-32-5p	16.8315	1.32916	0.384584	3.45611	0.000548041	0.00226304
hsa-miR-550b-3p	141.156	-0.634164	0.350946	-1.80702	0.0707598	0.160734
hsa-miR-5087	1.87566	-2.46608	0.95687	-2.57724	0.00995933	0.0307599
hsa-miR-4447	1.28582	0.562268	0.780045	0.720814	0.471024	NA
hsa-miR-3978	0.141859	0.927167	1.67526	0.553446	0.579958	NA
hsa-miR-4724-3p	2.31695	-1.4869	0.714237	-2.0818	0.0373611	0.0970191
hsa-miR-9-3p	370.385	4.95667	0.551855	8.98184	2.66284e-19	4.98897e-18
hsa-miR-187-5p	17.835	-4.64233	0.640062	-7.25294	4.0782e-13	4.7903e-12
hsa-miR-6130	4.73557	0.438856	0.466565	0.94061	0.346905	0.529585
hsa-miR-4661-3p	22.6976	-0.399586	0.270222	-1.47873	0.139212	0.271828
hsa-miR-4316	1.75616	0.121761	0.686463	0.177375	0.859214	0.914907
hsa-miR-3150b-5p	5.55861	-0.319643	0.402741	-0.793668	0.427389	0.608599
hsa-miR-5579-3p	35.9513	-0.162713	0.337981	-0.481424	0.630215	0.766057
hsa-miR-1306-5p	21.3377	0.848814	0.313474	2.70777	0.00677378	0.0220635
hsa-miR-6748-5p	16.9936	-1.46428	0.658258	-2.22448	0.0261163	0.071332
hsa-miR-520c-3p	291.999	-9.83273	0.928292	-10.5923	3.2359e-26	9.52701e-25
hsa-miR-3621	52.345	-0.117229	0.502748	-0.233176	0.815624	0.894513
hsa-miR-1234-3p	4.47452	-0.438692	0.560176	-0.783133	0.433549	0.613518
hsa-miR-4320	2.60359	-0.961449	0.639083	-1.50442	0.132474	0.262286
hsa-miR-6852-5p	76.4738	-0.466209	0.342097	-1.3628	0.172947	0.321369
hsa-miR-329-5p	4.09867	1.27561	1.01228	1.26014	NA	NA
hsa-miR-627-5p	21.9675	-0.363058	0.229274	-1.58351	0.113305	0.232877
hsa-miR-1279	31.1828	-0.945587	0.639403	-1.47886	0.139178	0.271828
hsa-miR-3679-5p	13.6865	-1.24811	0.381897	-3.26818	0.0010824	0.00425271
hsa-miR-4433b-5p	8.29114	-2.30381	0.538497	-4.27823	1.88385e-05	0.000104674
hsa-miR-665	17.5721	-0.16733	0.509515	-0.32841	0.742602	0.848557
hsa-miR-578	1.63737	0.855724	0.725901	1.17884	0.23846	0.410549
hsa-miR-125a-3p	56.1681	1.3395	0.342062	3.91596	9.00456e-05	0.000442805
hsa-miR-4439	46.4867	-0.319249	0.544738	-0.58606	0.557835	0.714582
hsa-miR-4266	10.8967	-0.902982	0.474675	-1.90231	0.05713	0.13633
hsa-miR-610	2.13457	-1.15633	0.682525	-1.69419	0.0902294	0.193837
hsa-miR-3938	45.0423	-0.676324	0.313725	-2.15579	0.0311002	0.0825575
hsa-miR-431-5p	152.252	-0.409913	1.15531	-0.354807	0.722734	0.836009
hsa-miR-6891-3p	12.7634	0.099175	0.357945	0.277068	0.781728	0.869994
hsa-miR-5697	1.12636	0.200925	0.756234	0.265692	0.790477	NA
hsa-miR-3119	2.71803	0.400944	0.5605	0.715333	0.474404	0.650054
hsa-miR-3605-3p	60.4337	3.08969	0.397085	7.78092	7.1997e-15	9.89196e-14
hsa-miR-3617-3p	6.58226	-1.69373	0.47817	-3.54211	0.000396943	0.00171078
hsa-miR-548aj-3p	0.458746	1.30388	1.09387	1.19199	0.233267	NA
hsa-miR-6774-3p	5.41468	-1.01751	0.466168	-2.18271	0.0290573	0.0777656
hsa-miR-4643	0.822062	0.486666	0.881668	0.551983	0.58096	NA
hsa-miR-4732-5p	0.613408	-0.593607	1.05812	-0.561001	0.574797	NA
hsa-let-7i-3p	6.12589	3.2238	0.501342	6.43035	1.27308e-10	1.244e-09
hsa-miR-6837-5p	59.2729	0.223631	0.638523	0.350232	0.726164	0.838195
hsa-miR-4519	10.2588	-0.435238	0.33048	-1.31699	0.187843	0.339857
hsa-miR-6889-5p	3.35456	-0.171971	0.469293	-0.366447	0.714032	0.830497
hsa-miR-6872-3p	2.13955	-0.0124147	0.574596	-0.0216059	0.982762	0.988869
hsa-miR-4282	2.10752	0.137918	0.645205	0.213758	0.830736	0.901953
hsa-miR-451a	9.05919	-1.3094	0.458178	-2.85784	0.00426532	0.0146286
hsa-miR-487a-3p	195.049	0.951596	1.21729	0.781731	0.434373	0.6143
hsa-miR-1204	1.04906	0.231103	0.746572	0.309553	0.756901	NA
hsa-miR-3929	34.751	1.72756	0.446493	3.86917	0.000109205	0.00052899
hsa-miR-27b-3p	48677.9	3.54722	0.280888	12.6286	1.46873e-36	8.76213e-35
hsa-miR-93-5p	13556.8	0.0188509	0.270713	0.0696343	0.944485	0.968548
hsa-miR-5681b	0.186431	0.222271	1.6142	0.137698	0.890479	NA
hsa-miR-155-5p	155.59	-4.00648	0.402774	-9.94724	2.59287e-23	5.99799e-22
hsa-miR-4785	22.7657	-0.0564233	0.316641	-0.178193	0.858571	0.914653
hsa-miR-8067	1.78779	0.304013	0.640582	0.474589	0.63508	0.769496
hsa-miR-448	168.75	-2.25304	0.602044	-3.74232	0.000182329	0.000845278
hsa-miR-3925-3p	2.46526	0.676219	0.517886	1.30573	0.191645	0.344536
hsa-miR-4632-3p	15.1164	0.817257	0.352531	2.31825	0.0204355	0.0574762
hsa-miR-4678	0.865262	-0.00782869	1.02648	-0.0076267	0.993915	NA
hsa-miR-6086	26.1185	0.662885	0.279361	2.37286	0.017651	0.0507158
hsa-miR-5685	16.1607	0.176797	0.307012	0.575865	0.564706	0.720422
hsa-miR-6841-3p	3.4953	-0.370952	0.50644	-0.73247	0.463882	0.642057
hsa-miR-552-3p	2.69181	0.0345303	0.547752	0.06304	0.949735	0.970716
hsa-miR-4418	3.63721	-0.224574	0.525427	-0.427413	0.669078	0.796221
hsa-miR-4747-5p	7.2774	-0.600785	0.680885	-0.882359	0.377583	0.558005
hsa-miR-6818-5p	6.94634	2.01657	0.376164	5.36089	8.28139e-08	6.01728e-07
hsa-miR-671-5p	184.258	-0.0621363	0.314651	-0.197477	0.843454	0.908366
hsa-miR-4788	43.3967	0.267501	0.412199	0.64896	0.516364	0.682166
hsa-let-7a-2-3p	0.301955	2.25425	1.37696	1.63713	0.101604	NA
hsa-miR-548x-3p	2.44883	-0.04686	0.616216	-0.0760447	0.939384	0.967992
hsa-miR-3657	1.78197	-0.150709	0.746904	-0.201779	0.84009	0.906897
hsa-miR-622	7.75759	-0.791176	0.381711	-2.07271	0.0381992	0.0986384
hsa-miR-191-5p	102181	1.15104	0.243836	4.72055	2.35209e-06	1.47706e-05
hsa-miR-4501	5.55104	-1.12229	0.636358	-1.76362	0.0777958	0.172398
hsa-miR-6802-3p	7.57591	0.395414	0.328947	1.20206	0.22934	0.399013
hsa-miR-1290	23.189	-0.457339	0.344678	-1.32686	0.184556	0.334978
hsa-miR-4775	24.155	-0.548238	0.359137	-1.52654	0.126875	0.254986
hsa-miR-6775-3p	15.6256	0.0358797	0.292469	0.122678	0.902362	0.945498
hsa-miR-7114-3p	11.0934	0.64184	0.287579	2.23187	0.0256235	0.0702399
hsa-miR-520a-3p	148.676	-7.56837	0.668765	-11.3169	1.08183e-29	4.02052e-28
hsa-miR-6780b-5p	1.04212	0.118742	0.754494	0.15738	0.874945	NA
hsa-miR-6885-3p	9.63361	0.196857	0.38231	0.514915	0.606612	0.752292
hsa-miR-616-3p	8.20874	-0.139993	0.366189	-0.382297	0.702241	0.822304
hsa-miR-675-3p	11.7675	0.706923	0.400703	1.76421	0.0776974	0.172398
hsa-miR-711	2.64443	0.156469	0.47692	0.328083	0.742849	0.848557
hsa-miR-1911-5p	30.4427	-2.49009	0.554549	-4.49029	7.11254e-06	4.20996e-05
hsa-miR-6735-3p	4.60478	0.784359	0.406676	1.92871	0.0537669	0.129808
hsa-miR-616-5p	18.928	-0.328173	0.314531	-1.04337	0.296776	0.476972
hsa-miR-509-3p	14.6536	0.405424	0.337138	1.20255	0.229151	0.398991
hsa-miR-5680	11.5739	1.36122	0.515327	2.64147	0.00825469	0.0263569
hsa-miR-4473	4.84153	0.490247	0.412761	1.18772	0.234942	0.405955
hsa-miR-561-3p	55.4453	-1.96702	0.536473	-3.66657	0.000245821	0.00111455
hsa-miR-149-3p	3.31585	0.598691	0.473834	1.2635	0.206409	0.365855
hsa-miR-6796-3p	108.326	0.173952	0.486341	0.357676	0.720586	0.835585
hsa-miR-3941	3.36934	0.511816	0.476331	1.0745	0.2826	0.462566
hsa-miR-6804-5p	5.39697	-0.823305	0.449008	-1.83361	0.0667119	0.154165
hsa-miR-7852-3p	1.1808	-0.1626	0.743129	-0.218804	0.826802	NA
hsa-miR-7158-3p	7.05897	-0.374753	0.353643	-1.05969	0.289284	0.46862
hsa-miR-3612	2.03887	-0.927762	0.73976	-1.25414	0.209791	0.37098
hsa-miR-3913-3p	23.0725	0.841948	0.266591	3.1582	0.00158745	0.0060585
hsa-miR-4475	1.63946	1.0596	0.683584	1.55007	0.121126	0.245172
hsa-miR-5704	3.16562	0.156124	0.469584	0.332472	0.739533	0.847156
hsa-miR-379-3p	69.9483	0.494882	1.23396	0.401053	0.688381	0.811102
hsa-miR-1226-3p	270.969	3.38787	0.31706	10.6853	1.1928e-26	3.7042e-25
hsa-miR-299-5p	14.8712	1.35313	1.46787	0.921827	NA	NA
hsa-miR-4726-5p	72.3366	-0.303718	0.974212	-0.311758	0.755224	0.852753
hsa-miR-587	3.20426	0.173246	0.512163	0.338262	0.735165	0.844286
hsa-miR-208b-5p	0.808297	0.296648	0.825193	0.359489	0.71923	NA
hsa-miR-4315	56.668	-0.82715	1.00855	-0.820136	0.412138	0.593972
hsa-miR-6894-5p	6.24178	0.678971	0.42114	1.61222	0.106914	0.222974
hsa-miR-1226-5p	8.34544	-1.18038	0.412911	-2.85868	0.00425414	0.0146123
hsa-miR-1229-5p	1.185	-1.34513	0.9888	-1.36036	0.173715	NA
hsa-miR-4716-3p	10.8012	0.798116	0.287705	2.77408	0.00553584	0.0184284
hsa-miR-3154	0.58359	0.701556	1.07535	0.652395	0.514147	NA
hsa-miR-6793-5p	36.397	2.1186	0.918232	2.30726	0.0210403	0.0588143
hsa-miR-30d-5p	24201.6	1.6165	0.286127	5.6496	1.60824e-08	1.27926e-07
hsa-miR-8081	5.74911	-0.735628	0.46301	-1.58879	0.112107	0.231257
hsa-miR-374c-3p	516.036	0.708051	0.294009	2.40826	0.0160286	0.0468259
hsa-miR-2681-3p	23.0815	-0.738866	0.502052	-1.47169	0.141104	0.274108
hsa-miR-151a-3p	27213.6	0.353264	0.242881	1.45447	0.145815	0.281809
hsa-miR-1207-3p	2.84211	-0.510208	0.546377	-0.933803	0.350406	0.532776
hsa-miR-4480	0.871922	0.775946	0.820927	0.945207	0.344553	NA
hsa-miR-6810-5p	0.985908	1.04129	0.781055	1.33318	0.182473	NA
hsa-miR-6807-3p	17.1404	-0.237174	0.382531	-0.620012	0.53525	0.694966
hsa-miR-944	5.11385	-0.915688	0.571549	-1.60212	0.10913	0.22697
hsa-miR-425-5p	2776.08	0.185819	0.288053	0.645088	0.51887	0.685077
hsa-miR-4799-3p	0.417513	0.801389	1.14088	0.702429	0.482412	NA
hsa-miR-6765-3p	13.6105	0.035772	0.271989	0.13152	0.895364	0.940153
hsa-miR-3130-5p	10.4488	0.00235372	0.377908	0.00622829	0.995031	0.99723
hsa-miR-4324	2.3422	2.27419	0.54614	4.16411	3.12569e-05	0.000165947
hsa-miR-6845-3p	5.92934	0.56484	0.371309	1.52121	0.128206	0.256153
hsa-miR-4300	54.4205	0.8518	0.561016	1.51832	0.128934	0.257301
hsa-miR-4458	7.67893	-1.13631	0.496003	-2.29094	0.0219668	0.0610278
hsa-miR-5581-5p	17.6135	-0.750708	0.596058	-1.25946	0.207866	0.36815
hsa-miR-890	0.67267	0.113041	1.01311	0.111579	0.911157	NA
hsa-miR-3667-3p	5.82827	-0.316721	0.425249	-0.744789	0.456399	0.636321
hsa-miR-4491	1.72936	-0.551029	0.696789	-0.790812	0.429054	0.609439
hsa-miR-4772-3p	1.05587	1.15206	0.835599	1.37873	0.167979	NA
hsa-let-7f-2-3p	0.2933	2.05711	1.46212	1.40694	0.159447	NA
hsa-miR-4999-3p	13.8555	-0.619202	0.458601	-1.3502	0.176953	0.326937
hsa-miR-2114-3p	5.25564	0.363943	0.498682	0.72981	0.465506	0.64277
hsa-miR-1272	169.475	-6.71628	0.561204	-11.9676	5.25115e-33	2.64541e-31
hsa-miR-613	1.373	-0.415915	0.762514	-0.545452	0.585443	NA
hsa-miR-370-5p	9.96408	0.0696218	1.51779	0.0458706	NA	NA
hsa-miR-320e	45.6259	2.86783	0.390956	7.33542	2.2103e-13	2.67954e-12
hsa-miR-548j-5p	18.7946	-2.85731	0.48548	-5.88554	3.96747e-09	3.36863e-08
hsa-miR-6718-5p	8.04797	-2.69787	0.509665	-5.29341	1.20054e-07	8.61272e-07
hsa-miR-7152-3p	31.3324	-0.179086	0.283433	-0.631849	0.527486	0.689625
hsa-miR-135a-3p	4.3482	1.89676	0.503011	3.77081	0.00016272	0.000761292
hsa-miR-3613-3p	0.0565122	-0.467132	1.64551	-0.283883	0.7765	NA
hsa-miR-6801-5p	3.74424	-1.47914	0.62214	-2.3775	0.0174305	0.0502097
hsa-miR-6729-3p	39.816	-0.312791	0.320916	-0.974682	0.329718	0.510917
hsa-miR-7155-5p	3.73458	-0.744202	0.557291	-1.33539	0.181749	0.332253
hsa-miR-367-3p	1537.97	-12.6545	1.03244	-12.2569	1.54209e-34	8.73982e-33
hsa-miR-193a-5p	48.4408	0.788001	0.593659	1.32736	0.184389	0.334978
hsa-miR-4781-5p	19.1658	-0.761965	0.300879	-2.53246	0.0113266	0.03442
hsa-miR-183-3p	16.6417	-2.75314	0.441637	-6.23395	4.54814e-10	4.19132e-09
hsa-miR-4710	3.48013	-0.456302	0.47541	-0.959808	0.337152	0.518185
hsa-miR-5091	14.4018	-0.322209	0.353585	-0.911265	0.362156	0.542994
hsa-miR-372-3p	358.542	-6.54999	0.6542	-10.0122	1.34705e-23	3.21448e-22
hsa-miR-1538	24.9449	0.0762829	0.243783	0.312913	0.754347	0.852494
hsa-miR-6785-3p	185.053	-0.39215	0.467957	-0.838004	0.402029	0.583109
hsa-miR-6886-3p	2.89432	-0.35851	0.532113	-0.673749	0.500471	0.670846
hsa-miR-6810-3p	4.68404	0.243014	0.446447	0.544329	0.586215	0.735998
hsa-miR-552-5p	4.0726	0.392838	0.418422	0.938857	0.347804	0.530601
hsa-miR-646	2.80968	0.172531	0.526123	0.327928	0.742966	0.848557
hsa-miR-494-5p	1.52096	-1.00931	1.51198	-0.667537	0.504429	0.672679
hsa-miR-144-3p	1.57364	1.9482	0.777415	2.506	0.0122107	0.0367131
hsa-miR-6760-5p	3.42832	0.124615	0.475034	0.26233	0.793067	0.878302
hsa-miR-769-5p	7151.23	1.81722	0.390283	4.65615	3.22181e-06	1.99015e-05
hsa-miR-326	47.4882	0.912257	0.466932	1.95373	0.0507337	0.123141
hsa-miR-346	12.1176	0.823244	0.37658	2.18611	0.0288078	0.0772867
hsa-miR-4532	1940.88	1.83832	0.301463	6.098	1.07402e-09	9.51091e-09
hsa-miR-6879-3p	12.5721	0.833444	0.260769	3.19611	0.00139295	0.0053796
hsa-miR-3161	76.8854	0.724889	0.284916	2.54422	0.0109522	0.0335071
hsa-miR-1276	161.871	0.940654	0.354245	2.65538	0.00792195	0.0254018
hsa-miR-33b-5p	39.9283	0.765402	0.406906	1.88103	0.0599682	0.14176
hsa-miR-3151-3p	1.08393	0.629631	0.706628	0.891036	0.37291	NA
hsa-miR-499b-5p	1.1576	1.04844	0.795029	1.31875	0.187254	NA
hsa-miR-4774-5p	4.14756	-0.458217	0.573212	-0.799386	0.424067	0.60539
hsa-miR-4685-5p	2.78106	0.527128	0.526065	1.00202	0.316333	0.497659
hsa-miR-6513-3p	1.41041	-0.957889	0.796989	-1.20189	0.229408	NA
hsa-miR-222-5p	131.662	-3.9679	0.525247	-7.55436	4.20934e-14	5.42192e-13
hsa-miR-642a-3p	15.1811	1.54163	0.373053	4.13248	3.5887e-05	0.000187025
hsa-miR-548t-3p	1.23699	1.46694	0.669207	2.19206	0.0283755	NA
hsa-miR-514a-3p	3.03045	0.0366666	0.516105	0.0710448	0.943362	0.968548
hsa-miR-378b	5.67495	-2.31732	0.637273	-3.63631	0.000276573	0.00123911
hsa-miR-6860	2.85403	0.226879	0.495745	0.457652	0.647202	0.779549
hsa-miR-1273f	37.9438	0.573497	0.358515	1.59965	0.109677	0.22769
hsa-miR-1278	2.52446	-1.23449	0.696235	-1.7731	0.0762126	0.170658
hsa-miR-601	5.00186	-0.0744971	0.425925	-0.174907	0.861153	0.916542
hsa-miR-4652-5p	3.57157	-0.543171	0.531085	-1.02276	0.306423	0.487481
hsa-miR-6502-3p	2.87616	-0.429589	0.602971	-0.712452	0.476185	0.650457
hsa-miR-7-1-3p	69.0141	0.500308	0.347453	1.43993	0.149887	0.288204
hsa-miR-5590-5p	17.1206	-1.09838	0.294394	-3.73099	0.000190727	0.000877034
hsa-miR-518e-3p	106.254	-7.68414	0.765474	-10.0384	1.03325e-23	2.49189e-22
hsa-miR-342-3p	1563.53	1.85033	0.296011	6.25088	4.08156e-10	3.79217e-09
hsa-miR-8076	1.27571	-1.35996	0.951294	-1.42959	0.152834	NA
hsa-miR-548ad-3p	4.95674	-0.562881	0.445377	-1.26383	0.206291	0.365855
hsa-miR-6083	3.6782	0.245598	0.53848	0.456094	0.648322	0.78012
hsa-miR-765	5.6337	0.0533706	0.398225	0.134021	0.893386	0.939381
hsa-miR-4753-3p	7.11979	0.0530725	0.484966	0.109436	0.912857	0.950596
hsa-miR-3164	7.07961	-0.293706	0.424289	-0.692231	0.488792	0.660365
hsa-miR-10b-3p	5.66107	4.9905	0.98745	5.05392	4.32828e-07	2.92902e-06
hsa-miR-6516-3p	7.8944	0.548841	0.323121	1.69856	0.0894017	0.193022
hsa-miR-6763-3p	312.7	-1.72934	0.420792	-4.10974	3.96113e-05	0.000205489
hsa-miR-7111-5p	3.35163	-0.661733	0.494922	-1.33705	0.181208	0.332253
hsa-miR-3927-5p	1.48111	-0.101065	0.696913	-0.145017	0.884697	NA
hsa-miR-210-5p	54.7749	0.680867	0.459918	1.48041	0.138764	0.271605
hsa-miR-153-5p	18.8228	3.89033	0.560861	6.93636	4.02328e-12	4.44916e-11
hsa-miR-4718	7.84202	0.368342	0.43498	0.846803	0.397105	0.578558
hsa-miR-4310	4.67798	-0.0481178	0.41117	-0.117026	0.906839	0.947098
hsa-miR-5191	37.038	-0.958713	0.3614	-2.65278	0.00798324	0.0255621
hsa-miR-3691-3p	6.72294	-0.52568	0.403493	-1.30282	0.192635	0.34604
hsa-miR-6826-5p	16.1334	0.248881	0.361534	0.688402	0.491199	0.662433
hsa-miR-7845-5p	4.73208	-0.653087	0.429365	-1.52105	0.128246	0.256153
hsa-miR-518f-3p	93.9655	-8.38557	0.970638	-8.63923	5.65908e-18	9.71905e-17
hsa-miR-548ap-3p	36.5893	0.377042	0.280563	1.34388	0.178988	0.329623
hsa-miR-6822-5p	270.875	-1.41108	0.331906	-4.25145	2.12395e-05	0.000115504
hsa-miR-490-3p	35.8509	3.83904	0.499719	7.6824	1.56131e-14	2.10684e-13
hsa-miR-128-1-5p	113.417	-1.48054	0.327614	-4.51915	6.20886e-06	3.71385e-05
hsa-miR-2114-5p	8.51116	0.429391	0.411622	1.04317	0.296871	0.476972
hsa-miR-4700-5p	3.82604	-0.136147	0.59409	-0.229168	0.818738	0.895253
hsa-miR-4436b-5p	6.49984	0.0186985	0.375207	0.0498352	0.960254	0.977301
hsa-miR-3663-5p	1.31322	-0.23968	0.781133	-0.306836	0.758968	NA
hsa-miR-3682-3p	2.79008	-1.50763	0.615651	-2.44884	0.0143316	0.0421944
hsa-miR-4540	5.41747	-0.491236	0.41215	-1.19189	0.233306	0.403744
hsa-miR-155-3p	6.40032	0.201714	0.532339	0.378921	0.704747	0.823817
hsa-miR-634	16.0114	0.561016	0.538709	1.04141	0.297686	0.477717
hsa-miR-3928-3p	22.6684	0.869279	0.275404	3.15638	0.00159741	0.00608625
hsa-miR-3064-5p	4.99124	0.933403	0.404976	2.30483	0.0211758	0.0591202
hsa-miR-3136-5p	0.845302	-1.40526	1.04689	-1.34232	0.179493	NA
hsa-miR-5193	68.5651	1.44375	0.306552	4.70964	2.48152e-06	1.54418e-05
hsa-miR-7161-3p	4.19965	0.259253	0.493519	0.525316	0.599364	0.74657
hsa-miR-432-3p	4.73521	1.54184	1.36927	1.12603	0.260154	0.436543
hsa-miR-4743-5p	0.693181	0.823887	0.945732	0.871163	0.383665	NA
hsa-miR-6501-5p	4.60329	0.666824	0.409646	1.62781	0.103566	0.217594
hsa-miR-4789-3p	3.52127	-0.163984	0.509949	-0.32157	0.747779	0.84888
hsa-miR-100-5p	13093.7	5.33748	0.569198	9.37719	6.77538e-21	1.38376e-19
hsa-miR-564	8.78297	0.138799	0.433145	0.320443	0.748632	0.849424
hsa-miR-3687	129.28	-1.70571	0.447905	-3.80819	0.000139986	0.000665302
hsa-miR-3185	28.6398	1.12369	0.482601	2.32841	0.0198904	0.0562238
hsa-miR-6794-5p	4.15999	0.164545	0.396076	0.415438	0.677821	0.803496
hsa-miR-3158-5p	89.3764	-0.168095	0.258407	-0.650504	0.515367	0.681246
hsa-miR-8082	2.3356	-0.173594	0.618635	-0.280608	0.779011	0.868249
hsa-miR-606	19.9175	0.347432	0.365646	0.950186	0.342018	0.524242
hsa-miR-620	0.860549	-0.771325	0.97694	-0.789531	0.429802	NA
hsa-miR-218-1-3p	0.914453	1.18612	0.817288	1.45128	0.146701	NA
hsa-miR-378g	19.3807	-2.5826	0.342062	-7.5501	4.34917e-14	5.57038e-13
hsa-miR-4676-5p	3.07363	-1.19134	0.593512	-2.00728	0.04472	0.111652
hsa-miR-550a-5p	61.2723	-0.606626	0.41181	-1.47307	0.140732	0.273853
hsa-miR-3619-5p	3.94027	-1.15855	0.525794	-2.20344	0.027564	0.0745675
hsa-miR-6125	8.02742	-0.860543	0.392375	-2.19316	0.0282955	0.0760023
hsa-miR-5699-3p	24.9521	0.369723	0.217618	1.69896	0.0893275	0.193022
hsa-miR-1299	3.19543	2.35711	0.709144	3.32388	NA	NA
hsa-miR-4648	6.10026	1.19878	0.418553	2.86411	0.00418177	0.0144074
hsa-miR-380-3p	48.4845	1.36815	1.20436	1.13599	NA	NA
hsa-miR-4794	2.20076	-1.02841	0.655498	-1.5689	0.11667	0.23828
hsa-miR-1260a	15.9145	0.133765	0.235064	0.569058	0.569317	0.722643
hsa-miR-3665	7.36848	-0.822152	0.417055	-1.97133	0.0486863	0.118935
hsa-miR-1914-3p	10.1646	-0.431293	0.32471	-1.32824	0.184098	0.334978
hsa-miR-1244	12.0739	-2.45719	0.552607	-4.44655	8.72601e-06	5.03355e-05
hsa-miR-6077	5.47352	-0.710805	0.454352	-1.56444	0.117715	0.239985
hsa-miR-4689	2.35526	-0.602904	0.639533	-0.942724	0.345822	0.528287
hsa-miR-875-3p	4.07349	-0.549055	0.453414	-1.21094	0.22592	0.394273
hsa-miR-4297	0.806708	0.352094	0.950234	0.370534	0.710985	NA
hsa-miR-5196-3p	53.383	0.267651	0.487571	0.548949	0.583041	0.732679
hsa-miR-193b-3p	669.357	-1.54188	0.31024	-4.96996	6.6966e-07	4.47823e-06
hsa-miR-6072	7.44922	-0.518782	0.46282	-1.12091	0.262324	0.438561
hsa-miR-4272	7.10091	-0.370974	0.458585	-0.808954	0.418542	0.600851
hsa-miR-933	7.05084	-0.694744	0.404633	-1.71697	0.0859842	0.186711
hsa-miR-658	0.103222	0.0116654	1.65646	0.00704234	0.994381	NA
hsa-miR-7106-3p	2.8332	-0.610942	0.516413	-1.18305	0.236789	0.408525
hsa-miR-580-3p	8.24126	0.212269	0.442239	0.479987	0.631236	0.766888
hsa-miR-4639-5p	6.03216	0.3905	0.422624	0.923989	0.355492	0.536909
hsa-miR-454-3p	2614.4	0.991556	0.298523	3.32154	0.00089522	0.00358563
hsa-miR-500b-3p	22.4489	0.97102	0.408033	2.37976	0.0173239	0.0500297
hsa-miR-7847-3p	4.89155	0.10804	0.409661	0.263729	0.791989	0.878302
hsa-miR-3149	1.14665	0.202186	0.755943	0.267462	0.789113	NA
hsa-miR-3117-5p	1.66714	0.128734	0.615331	0.209212	0.834283	0.903601
hsa-miR-4276	4.31752	-0.136285	0.46505	-0.293055	0.76948	0.862019
hsa-miR-7703	3.38032	-0.164954	0.539893	-0.305532	0.759961	0.856278
hsa-miR-491-3p	8.75234	1.11902	0.477237	2.34479	0.0190378	0.0542507
hsa-miR-596	3.26303	-0.234676	0.481339	-0.487548	0.62587	0.762691
hsa-miR-4477b	0.827171	-0.220935	0.948321	-0.232975	0.815781	NA
hsa-miR-6781-3p	600.604	-5.55249	0.532257	-10.432	1.77153e-25	4.86032e-24
hsa-miR-4424	6.937	1.0783	0.3321	3.24691	0.00116666	0.00455219
hsa-miR-216b-3p	55.6675	5.80564	0.660004	8.79637	1.41312e-18	2.52248e-17
hsa-miR-4260	10.8804	-0.998041	0.379837	-2.62755	0.00860028	0.0271922
hsa-miR-338-5p	42.7325	3.40999	0.336683	10.1282	4.14214e-24	1.03189e-22
hsa-miR-874-5p	31.5479	0.607186	0.295303	2.05615	0.0397681	0.101869
hsa-miR-106a-3p	36.7356	-2.3987	0.343913	-6.97473	3.06453e-12	3.42231e-11
hsa-miR-7973	5.54077	-0.546353	0.527655	-1.03543	0.300466	0.480703
hsa-miR-548av-3p	255.358	0.696378	0.390862	1.78165	0.0748068	0.168051
hsa-miR-6828-5p	6.94477	0.333144	0.329665	1.01055	0.312232	0.493261
hsa-miR-575	8.98749	-0.887736	0.47561	-1.86652	0.0619683	0.145097
hsa-miR-183-5p	8460.41	-3.29146	0.52329	-6.28994	3.17593e-10	2.98748e-09
hsa-miR-381-3p	2302.49	-0.177137	1.21041	-0.146345	0.883649	0.931303
hsa-miR-4735-5p	5.79337	-1.81656	0.502659	-3.61391	0.000301619	0.0013381
hsa-miR-652-3p	372.286	0.943967	0.307598	3.06883	0.002149	0.00798654
hsa-miR-6769a-3p	54.4317	0.220235	0.303786	0.724967	0.468472	0.645609
hsa-miR-6848-5p	11.7055	-0.409899	0.320548	-1.27874	0.200988	0.357645
hsa-miR-6833-3p	15.7199	0.547608	0.29499	1.85636	0.063402	0.147697
hsa-miR-6756-5p	4.84415	-0.077922	0.407823	-0.191068	0.848472	0.909808
hsa-miR-1251-3p	7.99577	1.48683	0.33141	4.48638	7.24426e-06	4.26685e-05
hsa-miR-4672	7.32957	0.251813	0.355502	0.708332	0.478739	0.65171
hsa-miR-3935	1.68496	-1.40672	0.796385	-1.76638	0.0773322	0.172382
hsa-miR-452-5p	46.8419	1.48334	0.479126	3.09593	0.00196198	0.00733962
hsa-miR-548au-5p	28.4733	-0.368346	0.460026	-0.800707	0.423301	0.60506
hsa-miR-2116-3p	23.6759	0.306502	0.340937	0.899	0.368653	0.550188
hsa-miR-4646-5p	2.03429	0.710286	0.549781	1.29194	0.196376	0.35137
hsa-miR-1237-5p	102.305	0.637729	0.275964	2.31091	0.0208377	0.05832
hsa-miR-1292-3p	4084.84	0.313675	0.522785	0.600008	0.548501	0.706552
hsa-let-7c-5p	5839.95	8.92117	0.518301	17.2123	2.14571e-66	2.56017e-64
hsa-miR-934	0.220514	0.300764	1.44667	0.2079	0.835307	NA
hsa-miR-1271-3p	4.12669	0.438698	0.450813	0.973126	0.330491	0.511534
hsa-miR-1269b	19.3082	4.24835	0.647221	6.56398	NA	NA
hsa-miR-4419a	6.31032	0.0402146	0.44825	0.0897146	0.928514	0.962479
hsa-miR-4284	6219.31	-1.62936	0.401398	-4.05921	4.92386e-05	0.00025084
hsa-miR-302c-5p	6651.64	-14.0365	0.85344	-16.4469	8.8222e-61	9.09088e-59
hsa-miR-6787-3p	4.93644	1.00379	0.361334	2.77802	0.00546909	0.018233
hsa-miR-3145-5p	22.5011	-0.310711	0.422986	-0.734566	0.462604	0.641813
hsa-miR-548y	4.67546	0.363327	0.490363	0.740935	0.458733	0.638789
hsa-miR-6515-5p	4.42133	0.36892	0.420752	0.876811	0.380589	0.560621
hsa-miR-4782-3p	2.47023	0.643265	0.52989	1.21396	0.224764	0.39286
hsa-miR-7855-5p	0.92611	-0.0090645	0.83274	-0.0108851	0.991315	NA
hsa-miR-1205	4.63915	0.989452	0.449464	2.2014	0.0277076	0.0747774
hsa-miR-4445-5p	1.11275	0.326214	0.81979	0.397924	0.690686	NA
hsa-miR-4511	2.05202	0.336163	0.567148	0.592725	0.553365	0.71035
hsa-miR-124-3p	1292.85	3.664	0.456461	8.02699	9.98969e-16	1.46107e-14
hsa-miR-455-3p	153.277	1.28352	0.388883	3.30053	0.000965032	0.00383812
hsa-miR-3173-3p	3.61087	-0.488172	0.486083	-1.0043	0.315236	0.496622
hsa-miR-5188	2.11374	-0.215672	0.569661	-0.378597	0.704987	0.823817
hsa-miR-139-5p	48.0144	2.76435	0.650308	4.25084	2.12971e-05	0.000115504
hsa-miR-486-5p	5059.21	0.0403665	0.51658	0.0781419	0.937715	0.967387
hsa-miR-7978	2.55692	-0.200752	0.548504	-0.365998	0.714366	0.830497
hsa-miR-190b	20.7553	3.02257	0.373005	8.10331	5.34829e-16	8.19228e-15
hsa-miR-501-5p	46.6875	0.210122	0.298093	0.704886	0.480881	0.652789
hsa-miR-5693	13.5307	-0.918252	0.370581	-2.47787	0.013217	0.0392699
hsa-miR-6749-5p	3.63228	0.31134	0.441404	0.705341	0.480598	0.652789
hsa-miR-4419b	6.52048	-0.154081	0.37638	-0.409377	0.682263	0.806408
hsa-miR-219a-2-3p	1706.54	5.14369	0.746283	6.89242	5.48505e-12	6.03621e-11
hsa-miR-4727-5p	1.38765	-1.20061	0.828141	-1.44977	0.147122	NA
hsa-miR-6890-3p	17.0648	-1.60536	0.649257	-2.4726	0.0134133	0.0397004
hsa-miR-96-5p	385.941	-3.33336	0.542963	-6.13919	8.29414e-10	7.49117e-09
hsa-miR-99b-5p	92512.6	3.86043	0.378129	10.2093	1.80181e-24	4.58956e-23
hsa-miR-551b-3p	129.309	1.58834	0.281903	5.63436	1.75712e-08	1.38312e-07
hsa-miR-3607-3p	877.091	-1.93894	0.346083	-5.60251	2.11264e-08	1.63459e-07
hsa-miR-5707	1.82892	0.557097	0.573441	0.971499	0.3313	0.512317
hsa-miR-6090	5.03485	-1.29662	0.466729	-2.77809	0.00546787	0.018233
hsa-miR-770-5p	23.2616	0.47585	0.641105	0.742235	0.457945	0.638084
hsa-miR-3162-3p	5.33796	-0.125021	0.386004	-0.323886	0.746024	0.84888
hsa-miR-6503-5p	12.0431	-0.2755	0.397764	-0.69262	0.488548	0.660365
hsa-miR-4422	4.1247	-0.312009	0.438331	-0.711812	0.476581	0.650457
hsa-miR-4803	8.18566	0.118654	0.335497	0.353666	0.723589	0.8365
hsa-miR-9-5p	34020.6	6.87646	0.584721	11.7602	6.25536e-32	3.01721e-30
hsa-miR-593-5p	7.98172	-0.0864711	0.441626	-0.195802	0.844765	0.908915
hsa-miR-3617-5p	5.28508	-0.0342522	0.499384	-0.0685888	0.945317	0.968548
hsa-miR-141-5p	107.769	-4.86072	0.666144	-7.2968	2.94695e-13	3.49777e-12
hsa-miR-4291	4.86062	2.16146	0.431297	5.01153	5.40002e-07	3.62342e-06
hsa-miR-361-3p	189.835	-0.0865889	0.269082	-0.321794	0.747609	0.84888
hsa-miR-3146	1.14279	-0.368785	0.795329	-0.463689	0.642871	NA
hsa-miR-382-5p	80.1353	1.00597	1.26281	0.796609	0.425678	0.606545
hsa-miR-4757-5p	3.77773	0.28199	0.490518	0.574882	0.565371	0.720459
hsa-miR-6073	1.4829	0.385101	0.666037	0.578198	0.56313	NA
hsa-miR-203a-3p	20.0938	-0.116482	0.504676	-0.230805	0.817467	0.894832
hsa-miR-1249-3p	400.067	-1.81688	0.413168	-4.39744	1.09534e-05	6.19238e-05
hsa-miR-15b-3p	138.743	0.239962	0.3592	0.668046	0.504104	0.672679
hsa-miR-340-3p	673.093	2.65247	0.389554	6.80899	9.82853e-12	1.04607e-10
hsa-miR-4534	1.27802	-0.15728	0.732612	-0.214684	0.830014	NA
hsa-miR-518c-3p	166.179	-9.77451	1.14194	-8.55957	1.13293e-17	1.88849e-16
hsa-miR-376c-5p	1.08853	0.809898	0.755494	1.07201	0.283715	NA
hsa-let-7d-5p	122.029	5.12368	0.479874	10.6771	1.30225e-26	3.98946e-25
hsa-miR-212-5p	518.01	7.05933	0.3637	19.4097	6.38482e-84	1.31585e-81
hsa-miR-6798-5p	70.8042	-1.56492	0.444866	-3.51774	0.000435233	0.00184425
hsa-miR-649	1.85382	2.27942	0.544409	4.18696	2.8272e-05	0.000150452
hsa-miR-8087	5.24788	0.47111	0.397157	1.1862	0.235542	0.406682
hsa-miR-548n	12.0937	-0.728665	0.3413	-2.13497	0.0327638	0.0862665
hsa-miR-4797-3p	4.07382	-0.17046	0.445053	-0.383011	0.701712	0.822109
hsa-miR-4742-5p	4.74707	1.46756	0.507809	2.89	0.00385247	0.0133134
hsa-miR-483-5p	7.70589	0.794032	0.407798	1.94712	0.0515199	0.124915
hsa-miR-410-5p	6.40831	-0.198333	0.482179	-0.411327	0.680833	0.805557
hsa-miR-520d-5p	85.2289	-4.35871	0.489555	-8.90341	5.41586e-19	9.90142e-18
hsa-miR-497-3p	0.177201	-1.39512	1.67773	-0.831552	0.405662	NA
hsa-miR-4482-3p	2.48098	-1.07676	0.768388	-1.40132	0.161119	0.30438
hsa-miR-1275	1577.84	-1.67722	0.204243	-8.21191	2.17704e-16	3.38037e-15
hsa-miR-23b-5p	2.20792	3.7449	0.597902	6.26341	3.76649e-10	3.52837e-09
hsa-miR-4701-3p	7.88969	-1.41378	0.388626	-3.63789	0.000274878	0.0012364
hsa-miR-588	3.16639	-0.00950899	0.480818	-0.0197767	0.984222	0.989459
hsa-miR-3065-5p	152.622	3.28993	0.392046	8.39171	4.79112e-17	7.70316e-16
hsa-miR-6866-5p	22.7856	-0.000631756	0.361117	-0.00174945	0.998604	0.998661
hsa-miR-519c-5p	104.915	-6.18934	0.512604	-12.0743	1.44385e-33	7.61211e-32
hsa-miR-3973	6.04722	-0.370924	0.492566	-0.753045	0.451423	0.631713
hsa-miR-202-5p	0.0860557	1.58407	1.663	0.952533	0.340826	NA
hsa-miR-1270	120.015	-3.7342	0.345998	-10.7925	3.73299e-27	1.20896e-25
hsa-miR-6509-5p	1.74666	-0.233454	0.619912	-0.376592	0.706477	0.824139
hsa-miR-4695-3p	3.41129	-0.159562	0.502981	-0.317232	0.751068	0.850485
hsa-miR-6731-3p	7.58991	-0.768617	0.42431	-1.81145	0.0700711	0.159731
hsa-miR-4436a	5.69816	-0.691727	0.415401	-1.6652	0.0958719	0.203503
hsa-miR-5194	8.43699	-0.168936	0.368263	-0.458737	0.646423	0.779542
hsa-miR-4694-3p	2.89514	-0.0667237	0.601055	-0.111011	0.911608	0.949731
hsa-miR-3139	32.1242	-0.107417	0.334023	-0.321585	0.747767	0.84888
hsa-miR-6870-5p	3.17973	-0.500901	0.547779	-0.914423	0.360495	0.541938
hsa-miR-647	3.14495	0.0180561	0.578327	0.0312213	0.975093	0.984729
hsa-miR-892a	9.54331	0.417278	0.391808	1.065	0.286874	0.4672
hsa-miR-3945	1.88454	0.940307	0.532987	1.76422	0.0776946	0.172398
hsa-miR-29a-3p	560.338	0.167352	0.278942	0.599955	0.548536	0.706552
hsa-miR-6831-5p	1.23165	0.706631	0.693641	1.01873	0.308333	NA
hsa-miR-518d-3p	10.1154	-2.00871	0.473125	-4.24563	2.17982e-05	0.000117658
hsa-miR-4762-3p	52.8389	1.43151	0.459341	3.11645	0.00183046	0.00687027
hsa-miR-1181	2938.42	-0.363037	0.481974	-0.753228	0.451313	0.631713
hsa-miR-377-3p	13.7055	2.17977	0.994533	2.19176	NA	NA
hsa-miR-3911	2.07142	0.541844	0.599652	0.903597	0.366209	0.547623
hsa-miR-23a-5p	9.95889	0.59124	0.336772	1.75561	0.0791554	0.174388
hsa-miR-4527	45.9997	-0.05454	0.238546	-0.228635	0.819152	0.895253
hsa-miR-1294	21.5851	-2.58899	0.438665	-5.90198	3.59158e-09	3.06094e-08
hsa-miR-3943	24.1149	-0.456546	0.451753	-1.01061	0.312203	0.493261
hsa-miR-642a-5p	44.2321	0.825712	0.371158	2.22469	0.026102	0.071332
hsa-miR-2278	5.42675	-0.814485	0.403045	-2.02083	0.0432976	0.10882
hsa-miR-4522	1.64189	1.89453	0.670554	2.82532	0.00472328	0.0159816
hsa-miR-1295b-3p	1.28362	-0.0991996	0.724467	-0.136928	0.891088	NA
hsa-miR-574-3p	303.033	2.74239	0.311579	8.80158	1.34897e-18	2.42708e-17
hsa-miR-3927-3p	0.126126	-0.0547929	1.65906	-0.0330266	0.973653	NA
hsa-miR-193a-3p	60.5033	-0.084971	0.611927	-0.138858	NA	NA
hsa-miR-4685-3p	7.39741	-0.240218	0.336372	-0.714143	0.475139	0.650054
hsa-miR-4515	6.91157	-0.594435	0.409663	-1.45103	0.14677	0.282932
hsa-miR-136-5p	5.55007	2.52023	0.971386	2.59447	NA	NA
hsa-miR-653-3p	17.9655	1.94091	0.466694	4.15886	3.19841e-05	0.000169411
hsa-miR-3136-3p	14.6389	-0.559444	0.329874	-1.69593	0.0898985	0.193549
hsa-miR-5003-5p	2.87385	0.170775	0.660891	0.258401	0.796097	0.881045
hsa-miR-4709-5p	12.3435	0.10874	0.353601	0.307523	0.758445	0.85542
hsa-miR-7108-3p	23.0356	0.114434	0.288361	0.396844	0.691482	0.813065
hsa-miR-3152-5p	7.3283	1.00693	0.358287	2.81039	0.00494812	0.0166925
hsa-miR-1197	80.1486	2.58902	0.788189	3.28477	NA	NA
hsa-miR-548f-3p	767.197	-6.07564	0.587907	-10.3343	4.92761e-25	1.31422e-23
hsa-miR-7112-3p	142.994	0.972858	0.287986	3.37814	0.000729769	0.00297017
hsa-miR-4749-3p	11.7738	0.475364	0.264619	1.79641	0.0724301	0.163708
hsa-miR-4636	13.8168	-0.37504	0.328923	-1.14021	0.2542	0.429733
hsa-miR-3649	0.420714	1.71852	1.10679	1.5527	0.120494	NA
hsa-miR-6859-5p	9.87606	0.391384	0.375877	1.04126	0.297756	0.477717
hsa-miR-520g-5p	4.71866	-0.296728	0.570589	-0.520038	0.603037	0.749909
hsa-miR-200b-5p	15.1027	-6.91094	1.27938	-5.40177	6.59873e-08	4.87274e-07
hsa-miR-422a	1.80545	-0.52365	0.639619	-0.81869	0.412963	0.594782
hsa-miR-937-3p	59.8854	-0.157391	0.2231	-0.705474	0.480515	0.652789
hsa-miR-664a-3p	68.537	2.2419	0.242639	9.23963	2.47359e-20	4.91897e-19
hsa-miR-6834-5p	2.87171	-0.954665	0.66281	-1.44033	0.149774	0.288204
hsa-miR-4713-5p	11.7963	-1.04615	0.329358	-3.17632	0.00149157	0.00571181
hsa-miR-181c-5p	2171.81	5.70742	0.327461	17.4293	4.94221e-68	7.0025e-66
hsa-miR-6894-3p	6.70045	0.539056	0.31837	1.69318	0.0904221	0.193933
hsa-miR-4659a-5p	0.786568	-0.275306	1.03873	-0.265041	0.790978	NA
hsa-miR-4765	0.992795	0.518467	0.810578	0.639626	0.522416	NA
hsa-miR-2467-3p	4.6461	-0.142778	0.485418	-0.294135	0.768654	0.861897
hsa-miR-3186-3p	10.5133	1.59389	0.439252	3.62865	0.000284904	0.00127392
hsa-miR-5587-5p	7.04758	-0.71643	0.388308	-1.845	0.0650373	0.150756
hsa-miR-224-5p	384.829	0.781553	0.410526	1.90378	0.0569382	0.136276
hsa-miR-5584-3p	5.11699	0.590392	0.388066	1.52137	0.128167	0.256153
hsa-miR-4781-3p	29.263	-0.39189	0.281195	-1.39366	0.16342	0.306936
hsa-miR-6722-5p	539.392	0.265599	0.640504	0.414673	0.678381	0.803496
hsa-miR-2909	10.3686	-0.238508	0.399007	-0.597754	0.550004	0.708041
hsa-miR-4495	10.2562	-0.228962	0.440937	-0.519262	0.603578	0.75017
hsa-miR-6758-3p	11.1355	0.340412	0.332643	1.02336	0.306139	0.487372
hsa-miR-8068	7.57787	-0.897426	0.476648	-1.88279	0.0597294	0.141491
hsa-miR-2276-3p	15.4618	1.94125	0.345911	5.612	2e-08	1.55807e-07
hsa-miR-6080	3.35236	-1.829	0.665229	-2.74943	0.00596984	0.0196424
hsa-miR-3140-3p	3.59415	-0.806239	0.483751	-1.66664	0.0955858	0.203242
hsa-miR-26a-2-3p	96.846	0.283088	0.257803	1.09808	0.27217	0.449715
hsa-miR-186-5p	19816.2	0.299102	0.301813	0.991015	0.321678	0.502235
hsa-miR-1296-5p	585.751	0.276613	0.258974	1.06811	0.285471	0.465438
hsa-miR-3126-5p	11.1234	0.85269	0.292895	2.91125	0.00359989	0.012536
hsa-miR-6885-5p	1.60083	-0.475206	0.69841	-0.680412	0.496244	0.667884
hsa-miR-181b-2-3p	10.2108	3.37764	0.543788	6.21132	5.25412e-10	4.78357e-09
hsa-miR-1827	7.50674	-0.498526	0.366947	-1.35858	0.17428	0.323198
hsa-miR-6850-5p	3.88384	-0.531803	0.454674	-1.16963	0.242148	0.415557
hsa-miR-6824-3p	167.38	-0.20773	0.33177	-0.626126	0.531232	0.692527
hsa-miR-6751-3p	1.38538	0.778414	0.628859	1.23782	0.215783	NA
hsa-miR-548l	11.7308	-0.818947	0.29209	-2.80375	0.00505123	0.0170151
hsa-miR-4508	416.411	0.51923	0.383933	1.3524	0.176248	0.325901
hsa-miR-17-3p	481.177	-0.732408	0.279655	-2.61897	0.00881954	0.0278079
hsa-miR-4670-5p	19.2858	0.121055	0.776453	0.155907	0.876106	0.927233
hsa-miR-767-3p	16.6357	-4.52721	0.635493	-7.12393	1.04892e-12	1.20706e-11
hsa-miR-6799-5p	4.47021	-0.502583	0.406361	-1.23679	0.216165	0.379881
hsa-miR-586	3.65767	-0.672446	0.487836	-1.37843	0.168071	0.314631
hsa-miR-4730	4.7322	-0.161392	0.378552	-0.42634	0.66986	0.796733
hsa-miR-516a-5p	242.298	-4.67053	0.452241	-10.3275	5.29083e-25	1.39469e-23
hsa-miR-200a-3p	564.846	-4.37837	0.575143	-7.61265	2.68528e-14	3.55996e-13
hsa-miR-3135b	37.4039	0.103824	0.26572	0.390726	0.696	0.817953
hsa-miR-8055	0.821034	0.596035	0.905113	0.65852	0.510204	NA
hsa-miR-27a-3p	902.744	4.15083	0.34376	12.0748	1.43533e-33	7.61211e-32
hsa-miR-6770-3p	11.7308	1.26721	0.271912	4.66037	3.15648e-06	1.95512e-05
hsa-miR-3187-3p	35.3684	-0.834769	0.271376	-3.07606	0.00209756	0.00780817
hsa-miR-3615	212.573	0.374935	0.354973	1.05623	0.290862	0.4701
hsa-miR-4269	0.393999	1.02189	1.15033	0.888342	0.374357	NA
hsa-miR-6812-3p	10.6069	0.00902745	0.318779	0.0283188	0.977408	0.985149
hsa-miR-4737	1.2765	-0.377257	0.785261	-0.480422	0.630927	NA
hsa-miR-660-5p	742.796	1.75401	0.342219	5.1254	2.96913e-07	2.07108e-06
hsa-miR-4440	19.3621	-0.335253	0.405098	-0.827585	0.407905	0.589725
hsa-miR-6742-3p	8.18656	0.897148	0.418202	2.14525	0.031933	0.0843731
hsa-miR-4739	27.1319	-1.69177	0.575538	-2.93945	0.00328792	0.0115741
hsa-miR-4732-3p	17.326	-1.32314	0.34966	-3.78407	0.000154284	0.000724145
hsa-miR-1298-3p	73.4921	-1.45703	0.390518	-3.73103	0.000190699	0.000877034
hsa-miR-4715-5p	2.91871	0.00335387	0.506815	0.00661755	0.99472	0.99723
hsa-miR-4792	233.56	1.36115	0.571498	2.38173	0.0172314	0.0498354
hsa-miR-599	1.48656	1.30699	0.706365	1.85031	0.0642687	NA
hsa-miR-2116-5p	6.11668	-0.839698	0.400033	-2.09907	0.0358105	0.0934206
hsa-miR-4645-5p	9.12964	0.42671	0.324521	1.31489	0.188546	0.340585
hsa-miR-1233-5p	1.76686	-0.00445935	0.643205	-0.006933	0.994468	0.99723
hsa-miR-150-3p	1.28412	0.179796	0.687958	0.261348	0.793824	NA
hsa-miR-8080	1.22895	-2.67405	1.17989	-2.26636	0.0234295	NA
hsa-miR-21-3p	3180.83	1.91574	0.356576	5.3726	7.76085e-08	5.6938e-07
hsa-miR-105-5p	224.533	-2.84704	0.357592	-7.9617	1.69689e-15	2.43472e-14
hsa-miR-4778-3p	9.67133	0.0418736	0.401228	0.104364	0.916881	0.953628
hsa-miR-328-5p	0.219438	1.59447	1.55611	1.02465	0.305528	NA
hsa-miR-4706	2.11617	-0.246869	0.573725	-0.430291	0.666984	0.794562
hsa-miR-3160-3p	1.84479	1.09097	0.600595	1.81648	0.0692974	0.158524
hsa-miR-6820-5p	6.1732	0.192127	0.392725	0.489217	0.624688	0.762691
hsa-miR-654-3p	3668.57	0.482355	1.16718	0.413264	0.679413	0.804297
hsa-miR-4429	1.02757	0.078696	0.825094	0.0953782	0.924014	NA
hsa-miR-4294	0.870817	-0.0868787	0.900405	-0.0964884	0.923133	NA
hsa-miR-6507-5p	1.84382	0.181379	0.639835	0.283478	0.776811	0.866222
hsa-miR-374a-3p	1303.95	0.680126	0.46477	1.46336	0.143368	0.278029
hsa-miR-4433a-5p	50.3633	-0.347	0.375533	-0.924021	0.355475	0.536909
hsa-miR-149-5p	2264.96	2.41204	0.374605	6.43889	1.20347e-10	1.18107e-09
hsa-miR-6805-3p	8.4883	0.157499	0.319851	0.492412	0.622428	0.761492
hsa-miR-3668	1.83037	-0.625804	0.673448	-0.929254	0.352758	0.535275
hsa-miR-624-3p	3.90736	-0.667995	0.452563	-1.47603	0.139937	0.272774
hsa-miR-6505-5p	15.8065	2.67611	0.382452	6.99725	2.61039e-12	2.92958e-11
hsa-miR-6840-5p	499.237	0.110869	0.525801	0.210858	0.832998	0.903112
hsa-miR-5011-5p	6.25057	-3.10343	0.959792	-3.23345	0.00122307	0.00476015
hsa-miR-609	1.07507	1.25463	0.835324	1.50196	0.133107	NA
hsa-miR-6740-3p	13.7452	0.559907	0.352413	1.58878	0.112109	0.231257
hsa-miR-5787	1213.59	1.14124	0.28195	4.04766	5.17323e-05	0.000262365
hsa-miR-9500	0.811609	-0.0554039	0.906627	-0.0611099	0.951272	NA
hsa-miR-4656	12.622	0.606236	0.433781	1.39756	0.162245	0.305652
hsa-miR-548at-3p	7.46758	-0.818793	0.407132	-2.01113	0.0443121	0.111001
hsa-miR-545-3p	5.94108	0.593604	0.354289	1.67548	0.0938401	0.200316
hsa-miR-556-5p	3.41319	-0.292164	0.54774	-0.533399	0.593757	0.742033
hsa-miR-6726-5p	5.56027	-0.272232	0.465165	-0.585236	0.558389	0.714769
hsa-miR-6862-5p	7.04251	-0.524587	0.40148	-1.30663	0.191337	0.344255
hsa-miR-519d-5p	52.3137	-6.68125	0.765214	-8.73121	2.51959e-18	4.42784e-17
hsa-miR-26b-5p	6786.52	2.03699	0.252247	8.07537	6.72733e-16	1.01672e-14
hsa-miR-103a-2-5p	18.92	-0.183325	0.562069	-0.32616	0.744303	0.848639
hsa-miR-301b-3p	10393.5	4.55947	0.509376	8.95109	3.51991e-19	6.48751e-18
hsa-miR-3194-5p	123.867	-1.4269	0.644912	-2.21255	0.0269287	0.072936
hsa-miR-605-5p	8.20212	-1.56993	0.466817	-3.36305	0.000770874	0.00312625
hsa-miR-1227-3p	31.3183	1.65949	0.388031	4.27669	1.89693e-05	0.000105143
hsa-miR-6867-3p	0.709263	0.624481	1.05252	0.593322	0.552966	NA
hsa-miR-6068	6.99667	0.359696	0.360534	0.997675	0.318437	0.498548
hsa-miR-412-3p	1.04926	-0.408625	0.85421	-0.478366	0.632389	NA
hsa-miR-4451	169.622	-2.6926	0.358481	-7.51114	5.86127e-14	7.46489e-13
hsa-miR-7843-5p	1.1905	-0.359419	0.844025	-0.425839	0.670225	NA
hsa-miR-5009-3p	5.92794	0.23445	0.473971	0.49465	0.620847	0.7605
hsa-miR-502-3p	76.975	1.41745	0.341687	4.1484	3.34803e-05	0.000176511
hsa-miR-29c-3p	71.4093	2.9602	0.377432	7.84302	4.39844e-15	6.15511e-14
hsa-miR-3683	8.57562	-0.529137	0.596874	-0.886514	0.375341	0.556506
hsa-miR-7850-5p	0.933675	-0.175666	0.819501	-0.214358	0.830268	NA
hsa-miR-345-5p	3450.03	1.15356	0.312582	3.69043	0.000223874	0.00101912
hsa-miR-6856-3p	4.67981	1.26888	0.35927	3.53183	0.000412692	0.00176191
hsa-miR-181a-5p	56076.5	6.1288	0.563825	10.87	1.60159e-27	5.33942e-26
hsa-miR-134-3p	1.30304	0.388914	0.691505	0.562417	0.573832	NA
hsa-miR-498	52.9417	-3.35694	0.407673	-8.2344	1.80464e-16	2.84106e-15
hsa-miR-3916	12.774	-1.67256	0.336872	-4.96497	6.87103e-07	4.58136e-06
hsa-miR-92a-2-5p	61.177	-6.87541	0.744863	-9.23045	2.69507e-20	5.26701e-19
hsa-miR-548w	3.52631	0.572896	0.499705	1.14647	0.251601	0.426361
hsa-miR-4717-3p	10.3982	-0.6199	0.421206	-1.47173	0.141094	0.274108
hsa-miR-548am-3p	8.13836	0.85332	0.329306	2.59127	0.00956228	0.0296955
hsa-miR-6755-5p	2.06262	0.512781	0.553316	0.926742	0.354061	0.535461
hsa-miR-3201	13.1175	-1.7553	0.553563	-3.17091	0.00151964	0.00580948
hsa-miR-4703-5p	1.63053	-0.115654	0.676368	-0.170993	0.864229	0.918953
hsa-miR-6856-5p	5.26546	-0.709354	0.477379	-1.48594	0.137296	0.269015
hsa-miR-4470	7.02629	-0.488098	0.623256	-0.783143	0.433543	0.613518
hsa-miR-19b-2-5p	3.00989	-3.83765	1.07958	-3.55477	0.000378306	0.00163668
hsa-miR-431-3p	250.441	1.89096	0.634422	2.9806	0.00287687	0.0102627
hsa-miR-4691-5p	20.8866	-0.0985156	0.275353	-0.357779	0.720509	0.835585
hsa-miR-6087	962.074	-0.121006	0.314738	-0.384464	0.700635	0.821271
hsa-miR-744-5p	1020.81	1.63001	0.289283	5.63466	1.75405e-08	1.38312e-07
hsa-miR-4642	5.36015	-1.60428	0.564411	-2.8424	0.00447756	0.0152641
hsa-miR-141-3p	494.004	-3.98529	0.655763	-6.07734	1.22194e-09	1.0737e-08
hsa-miR-3169	1.02908	0.193903	0.869582	0.222985	0.823547	NA
hsa-miR-4484	388.46	1.11144	0.307905	3.60967	0.000306584	0.00135747
hsa-miR-519e-3p	4.05136	-2.47697	0.713677	-3.47072	0.000519069	0.00216709
hsa-miR-1255a	10.5123	-0.704352	0.31011	-2.2713	0.0231291	0.0637104
hsa-miR-4662a-5p	25.4966	1.96867	0.548974	3.58608	0.000335682	0.00147194
hsa-miR-4770	2.51142	-0.767717	0.667448	-1.15023	0.25005	0.424617
hsa-miR-4326	132.026	0.308727	0.272538	1.13279	0.257304	0.432721
hsa-miR-1233-3p	4.48073	0.41893	0.39231	1.06785	0.285587	0.465438
hsa-miR-6877-5p	9.28065	-0.0727582	0.314328	-0.231472	0.816948	0.894696
hsa-miR-5047	4.35038	-0.236705	0.437382	-0.541185	0.58838	0.737345
hsa-miR-526b-5p	201.412	-7.46787	0.577134	-12.9396	2.69118e-38	1.6947e-36
hsa-miR-505-3p	239.845	0.124499	0.286449	0.434631	0.66383	0.792246
hsa-miR-4323	32.0366	0.808802	0.287546	2.81277	0.00491165	0.0165942
hsa-miR-5007-5p	1.60753	0.205885	0.648001	0.317723	0.750695	0.850485
hsa-miR-3115	10.2102	-0.0779093	0.341955	-0.227835	0.819774	0.895253
hsa-miR-4433b-3p	9.60987	-0.687638	0.339172	-2.0274	0.0426213	0.107597
hsa-miR-4302	2.37896	-0.170664	0.583715	-0.292376	0.769999	0.862019
hsa-miR-637	2.65045	-0.515616	0.591208	-0.872141	0.383132	0.563163
hsa-miR-3907	6.60316	-0.0553433	0.361929	-0.152912	0.878468	0.927722
hsa-miR-4264	6.11796	-0.910196	0.44618	-2.03998	0.0413526	0.105215
hsa-miR-548az-3p	3.19666	-0.0731894	0.625821	-0.116949	0.9069	0.947098
hsa-miR-4721	11.1375	0.118259	0.354841	0.333274	0.738927	0.847156
hsa-miR-1537-3p	4.02581	0.535069	0.611371	0.875196	0.381467	0.56155
hsa-miR-6803-5p	15.3427	-1.25983	0.469687	-2.68227	0.00731244	0.0236819
hsa-miR-138-5p	658.702	-1.2496	0.50173	-2.49058	0.0127536	0.0380928
hsa-miR-1273e	79.3136	0.168403	0.332802	0.506015	0.612846	0.756374
hsa-miR-4457	3.99861	-1.51613	0.93429	-1.62276	0.10464	0.219241
hsa-miR-758-5p	1.71182	2.05265	1.34758	1.52322	NA	NA
hsa-miR-885-5p	19.7044	1.1075	0.482572	2.29498	0.021734	0.0604552
hsa-miR-3177-5p	7.23783	-0.105111	0.343946	-0.305602	0.759908	0.856278
hsa-miR-1911-3p	10.4423	-1.53809	0.361505	-4.2547	2.09332e-05	0.000114351
hsa-miR-1252-5p	15.5184	-0.246314	0.347409	-0.709003	0.478322	0.65171
hsa-miR-8485	20.6492	-2.83127	0.436132	-6.49178	8.48292e-11	8.39772e-10
hsa-miR-301a-5p	65.3589	1.51949	0.429649	3.53659	0.000405321	0.00173698
hsa-miR-1908-3p	194.929	-0.120101	0.469256	-0.25594	0.797997	0.882038
hsa-miR-192-5p	3988.69	0.610845	0.334176	1.82791	0.0675624	0.155813
hsa-miR-4474-3p	2.19903	0.532338	0.604813	0.880169	0.378768	0.559353
hsa-miR-214-3p	9.89839	-1.73244	0.860336	-2.01367	0.0440439	0.110451
hsa-miR-584-5p	25.0559	0.446465	0.37186	1.20063	0.229896	0.399376
hsa-miR-4450	6.36012	-0.208004	0.42775	-0.486275	0.626772	0.762691
hsa-miR-548an	6.34218	0.20835	0.60119	0.346564	0.728919	0.840187
hsa-miR-4277	3.67156	0.389587	0.420307	0.926911	0.353973	0.535461
hsa-miR-4682	14.2237	-0.147611	0.298602	-0.49434	0.621066	0.7605
hsa-miR-548d-3p	2.91275	-1.12248	0.629972	-1.78179	0.0747843	0.168051
hsa-miR-148a-3p	61602.4	-0.587604	0.378784	-1.55129	0.120832	0.244859
hsa-miR-3679-3p	14.0501	0.186367	0.332612	0.560314	0.575265	0.726128
hsa-miR-5002-5p	15.2368	3.39381	0.484949	6.99828	2.5913e-12	2.92263e-11
hsa-miR-708-3p	262.546	1.66478	0.367542	4.52949	5.91257e-06	3.54598e-05
hsa-miR-4667-5p	1.38121	-0.120143	0.743495	-0.161592	0.871627	NA
hsa-miR-4668-5p	378.169	-0.399957	0.55663	-0.718533	0.472429	0.649089
hsa-miR-1248	350.87	2.87445	0.426998	6.73177	1.67613e-11	1.75916e-10
hsa-miR-4716-5p	2.46571	-0.218348	0.541491	-0.403234	0.686776	0.810177
hsa-miR-219a-1-3p	387.67	4.13628	0.657325	6.29259	3.12213e-10	2.94911e-09
hsa-miR-5701	363.908	-0.789928	0.38511	-2.05118	0.0402496	0.102986
hsa-miR-203b-3p	2.00516	-3.35969	1.14585	-2.93204	0.0033674	0.0117989
hsa-miR-6789-3p	10.3676	0.558042	0.309786	1.80138	0.0716429	0.162252
hsa-miR-8061	2.53213	-0.485075	0.575265	-0.843221	0.399105	0.580353
hsa-miR-4466	194.787	-0.493607	0.399557	-1.23538	0.216687	0.380504
hsa-miR-924	26.1616	-1.2216	0.403142	-3.03021	0.00244386	0.00893585
hsa-miR-3167	3.0406	0.835658	0.625381	1.33624	0.181471	0.332253
hsa-miR-4651	12.5129	-1.01297	0.350346	-2.89135	0.00383596	0.0132765
hsa-miR-561-5p	1551.84	-2.19228	0.504154	-4.34842	1.37119e-05	7.73255e-05
hsa-miR-4786-3p	3.16336	-0.271038	0.493712	-0.548979	0.58302	0.732679
hsa-miR-4464	1.05455	-0.41531	0.843918	-0.492121	0.622634	NA
hsa-miR-6858-5p	5.8998	-0.615752	0.38967	-1.58019	0.114064	0.233958
hsa-miR-30c-2-3p	74.0469	3.82667	0.376547	10.1625	2.91401e-24	7.34006e-23
hsa-miR-510-5p	29.2597	-0.167278	0.332197	-0.503552	0.614577	0.756374
hsa-miR-4707-3p	7032.14	-1.97733	0.618458	-3.1972	0.00138769	0.00536841
hsa-miR-1976	19.9709	0.158172	0.223228	0.708565	0.478595	0.65171
hsa-miR-2392	25.4994	-1.03607	0.481343	-2.15246	0.0313612	0.0830558
hsa-miR-5700	6.0682	-0.75844	0.464935	-1.63128	0.102831	0.21625
hsa-miR-6766-5p	2.28176	-1.09476	0.70577	-1.55116	0.120863	0.244859
hsa-miR-6858-3p	8.0948	1.37049	0.350069	3.91491	9.04393e-05	0.000443779
hsa-miR-4745-5p	21.6052	-3.473	0.522245	-6.65014	2.92814e-11	2.99013e-10
hsa-miR-6815-3p	2.99434	0.479595	0.454131	1.05607	0.290935	0.4701
hsa-miR-1227-5p	4.92515	0.0168795	0.446822	0.0377767	0.969866	0.981994
hsa-miR-4476	1.20381	-1.51029	0.966562	-1.56254	0.118162	NA
hsa-miR-6069	4.56593	-0.505852	0.50562	-1.00046	0.317089	0.498353
hsa-miR-5190	4.96248	-0.287717	0.45123	-0.637627	0.523716	0.687871
hsa-miR-1297	8.64371	1.8097	0.339307	5.33351	9.63334e-08	6.93295e-07
hsa-miR-4486	21.0173	-0.280713	0.646761	-0.434028	0.664268	0.792246
hsa-miR-379-5p	102.649	0.491076	0.974004	0.504182	0.614133	0.756374
hsa-miR-4251	7.84285	-1.21886	0.627176	-1.94341	0.0519663	0.125863
hsa-miR-759	3.50001	-0.385541	0.500728	-0.769962	0.441322	0.622188
hsa-miR-6804-3p	3.59036	-0.429803	0.482728	-0.890361	0.373272	0.554834
hsa-miR-542-3p	49.2174	2.99847	0.480126	6.24518	4.23308e-10	3.91689e-09
hsa-miR-517-5p	129.595	-5.13755	0.449992	-11.417	3.43975e-30	1.36806e-28
hsa-miR-513c-3p	0.658056	0.170217	1.08713	0.156575	0.87558	NA
hsa-miR-4724-5p	5.3447	0.203193	0.460095	0.441632	0.658755	0.789087
hsa-miR-6886-5p	34.4734	-0.592972	0.423032	-1.40172	0.160999	0.30438
hsa-miR-6732-5p	5.24063	-1.1261	0.485849	-2.3178	0.0204602	0.0574762
hsa-miR-148b-5p	379.668	1.17491	0.328949	3.5717	0.000354676	0.00154328
hsa-miR-6779-3p	9.44196	0.824725	0.323494	2.54943	0.0107899	0.0330551
hsa-miR-6758-5p	1.54428	0.0197657	0.693773	0.0284901	0.977271	0.985149
hsa-miR-8057	4.49093	1.51187	0.556229	2.71806	0.00656658	0.0214193
hsa-miR-6792-3p	4.55292	-0.707721	0.45455	-1.55697	0.119477	0.242841
hsa-miR-1225-3p	1.71225	1.47889	0.736568	2.00781	0.044663	0.111633
hsa-miR-548ak	3.38728	-0.242553	0.490965	-0.494034	0.621282	0.7605
hsa-miR-548h-3p	3.00845	0.689317	0.474786	1.45185	0.146544	0.282737
hsa-miR-181b-5p	4472	4.52359	0.594816	7.60502	2.8486e-14	3.75452e-13
hsa-miR-4726-3p	19.6265	-0.591206	0.325167	-1.81816	0.0690395	0.158157
hsa-miR-513a-3p	0.871	-0.0583213	1.00707	-0.0579121	0.953819	NA
hsa-miR-186-3p	1.72038	-2.44769	0.962946	-2.54188	0.0110259	0.0336737
hsa-miR-6846-3p	6.95929	-0.243692	0.365456	-0.666817	0.504889	0.672679
hsa-miR-516b-3p	10.3181	-2.43952	0.51105	-4.77354	1.81014e-06	1.15594e-05
hsa-miR-380-5p	8.93751	2.45294	0.928367	2.64221	NA	NA
hsa-miR-1185-5p	42.1644	0.648031	0.656576	0.986986	0.32365	0.503704
hsa-miR-3620-3p	30.9444	0.414551	0.21449	1.93273	0.05327	0.128745
hsa-miR-150-5p	33.2335	-3.80422	0.567411	-6.70453	2.02057e-11	2.11089e-10
hsa-miR-3130-3p	18.0435	0.189346	0.269528	0.702512	0.48236	0.653622
hsa-miR-133a-3p	89.5999	1.84087	0.573523	3.20976	0.00132844	0.00514799
hsa-miR-943	14.6069	0.808444	0.337294	2.39685	0.0165366	0.0480007
hsa-miR-3912-5p	0.729193	1.25235	0.865734	1.44658	0.148015	NA
hsa-miR-4465	1.49267	0.48875	0.642913	0.760212	0.447128	NA
hsa-miR-6780b-3p	8.65841	-0.991724	0.494393	-2.00594	0.0448622	0.111884
hsa-miR-6716-3p	22.1063	1.37946	0.318487	4.3313	1.48232e-05	8.3027e-05
hsa-miR-3155a	2.27543	-1.43121	0.724267	-1.97608	0.0481463	0.11787
hsa-miR-548ag	1.1641	-0.0253972	0.779305	-0.0325896	0.974002	NA
hsa-miR-302b-3p	71623.8	-16.623	0.674929	-24.6293	6.13629e-134	3.47774e-131
hsa-miR-1266-3p	233.517	-2.8256	0.480761	-5.87734	4.16911e-09	3.52663e-08
hsa-miR-3681-5p	11.9458	4.10441	0.529712	7.74838	9.3069e-15	1.2634e-13
hsa-miR-571	1.07295	-0.377598	0.788494	-0.478886	0.63202	NA
hsa-miR-4671-3p	5.922	-0.168425	0.406009	-0.414831	0.678265	0.803496
hsa-miR-6873-5p	9.5555	0.291309	0.350183	0.831875	0.40548	0.586613
hsa-miR-29b-3p	30.8674	0.920688	0.371312	2.47956	0.0131546	0.0391357
hsa-miR-8073	1.59368	-0.0107084	0.66258	-0.0161617	0.987105	0.991918
hsa-miR-4761-5p	0.559075	0.68529	1.08174	0.633508	0.526402	NA
hsa-miR-4683	1.52171	0.360961	0.682403	0.528957	0.596836	0.745059
hsa-miR-7108-5p	328.442	-1.33649	0.507692	-2.63248	0.00847646	0.0268757
hsa-miR-92a-3p	596594	-1.48422	0.268399	-5.5299	3.20419e-08	2.47071e-07
hsa-miR-3674	4.01991	-0.267111	0.532862	-0.501276	0.616177	0.757113
hsa-miR-553	9.6687	-0.320913	0.361784	-0.887028	0.375064	0.556506
hsa-miR-5702	10.6549	0.100056	0.348792	0.286865	0.774216	0.864179
hsa-miR-6748-3p	3.51301	0.162587	0.504516	0.322264	0.747253	0.84888
[truncated: 566 more rows]

## Sheet: fibroblasts vs. iPSCs piRNA
piRNA name (RNAdb2.0)	piRNA ID (Genomatix)	piRNA name (piRBase)	baseMean	log2FoldChange	lfcSE	stat	pvalue	padj
piR-39251	GXN_573614	piR-hsa-31455	112.81	-4.58944	0.202526	-22.661	1.08655e-113	2.3098e-109
piR-51514	GXN_555350	piR-hsa-14727	1242.3	-7.44327	0.382718	-19.4484	3.0049e-84	3.19391e-80
piR-38653	GXN_572868	piR-hsa-30787	306.475	-7.50451	0.409664	-18.3187	5.8723e-75	4.16111e-71
piR-38801	GXN_573139	piR-hsa-31021	272.954	-8.26838	0.458129	-18.0481	8.1578e-73	4.33546e-69
piR-51542	GXN_555380	piR-hsa-14755	769.165	7.05125	0.439371	16.0485	5.85673e-58	2.49005e-54
piR-38737	GXN_573070	piR-hsa-30959	126.349	-4.40569	0.280309	-15.7173	1.1514e-55	4.0794e-52
piR-42536	GXN_544400	piR-hsa-4657	1285.44	6.59298	0.424278	15.5393	1.88028e-54	5.71014e-51
piR-35415	GXN_569446	piR-hsa-27624	2109.78	-4.38308	0.303255	-14.4535	2.38377e-47	6.33428e-44
piR-52617	GXN_556511	piR-hsa-15801	193.051	-4.32403	0.300154	-14.406	4.74084e-47	1.11979e-43
piR-31352	GXN_541053	piR-hsa-1577	132.625	-4.82376	0.343218	-14.0545	7.22588e-45	1.53608e-41
piR-34830	GXN_568724	piR-hsa-26966	134.683	-3.9518	0.282244	-14.0013	1.52959e-44	2.956e-41
piR-33849	GXN_565465	piR-hsa-23985	328.034	7.57096	0.546763	13.8469	1.32864e-43	2.35369e-40
piR-35467	GXN_568913	piR-hsa-27138	223.515	4.93622	0.373284	13.2238	6.39775e-40	1.04618e-36
piR-54492	GXN_558546	piR-hsa-17670	41.1544	-4.36716	0.332586	-13.1309	2.18987e-39	3.32516e-36
piR-31029	GXN_540607	piR-hsa-1168	25.0181	-6.80942	0.523619	-13.0045	1.15285e-38	1.53171e-35
piR-36383	GXN_570434	piR-hsa-28532	165.61	-3.48103	0.267653	-13.0057	1.13495e-38	1.53171e-35
piR-48674	GXN_551075	piR-hsa-10788	555.414	7.1112	0.558191	12.7397	3.55702e-37	4.20084e-34
piR-39538	GXN_573893	piR-hsa-31713	4701.29	4.85238	0.380823	12.7418	3.46217e-37	4.20084e-34
piR-43461	GXN_545458	piR-hsa-5641	40.8034	-6.12386	0.492623	-12.4311	1.77102e-35	1.98149e-32
piR-54728	GXN_558805	piR-hsa-17906	74.3103	-3.63265	0.308822	-11.7629	6.06169e-32	6.44297e-29
piR-54695	GXN_558769	piR-hsa-17873	21.5852	-3.32163	0.284689	-11.6676	1.86661e-31	1.88954e-28
piR-48887	GXN_551307	piR-hsa-11001	17.1991	-3.88127	0.333421	-11.6407	2.55765e-31	2.47139e-28
piR-47376	GXN_549736	piR-hsa-9562	1416.74	-4.84022	0.43324	-11.1722	5.58103e-29	5.15833e-26
piR-59291	GXN_563750	piR-hsa-22413	22.3954	-4.09869	0.368028	-11.1369	8.2948e-29	7.34712e-26
piR-60647	GXN_566304	piR-hsa-24754	238.383	-3.70676	0.335733	-11.0408	2.42889e-28	2.06533e-25
piR-55962	GXN_560177	piR-hsa-19147	45.3738	-3.65293	0.331161	-11.0307	2.71759e-28	2.22194e-25
piR-47167	GXN_549525	piR-hsa-9367	21.6106	-3.61016	0.328854	-10.978	4.87537e-28	3.83854e-25
piR-31589	GXN_541294	piR-hsa-1800	752.225	2.20286	0.201631	10.9252	8.73071e-28	6.62848e-25
piR-41004	GXN_542811	piR-hsa-3200	335.167	-3.16344	0.298234	-10.6072	2.758e-26	2.02171e-23
piR-42571	GXN_544439	piR-hsa-4692	48.2393	-2.50002	0.23691	-10.5526	4.93897e-26	3.49975e-23
piR-36338	GXN_570386	piR-hsa-28487	749.182	-3.08461	0.293267	-10.5181	7.12959e-26	4.88906e-23
piR-52222	GXN_556103	piR-hsa-15421	11.6457	-5.15815	0.491827	-10.4877	9.83537e-26	6.53376e-23
piR-30859	GXN_540441	piR-hsa-1012	20.3184	-3.58189	0.344851	-10.3868	2.84859e-25	1.83501e-22
piR-44341	GXN_546390	piR-hsa-6492	51.0519	-3.03361	0.29453	-10.2998	7.06011e-25	4.41423e-22
piR-58702	GXN_563142	piR-hsa-21854	29.2628	-3.77935	0.368232	-10.2635	1.02913e-24	6.1886e-22
piR-36969	GXN_571056	piR-hsa-29103	117.934	-5.77439	0.562711	-10.2617	1.04803e-24	6.1886e-22
piR-44843	GXN_547013	piR-hsa-7067	71.8677	-5.17961	0.506517	-10.2259	1.51778e-24	8.72028e-22
piR-61555	GXN_567325	piR-hsa-25690	17.9008	-4.82829	0.474425	-10.1771	2.50849e-24	1.4033e-21
piR-62011	GXN_567808	piR-hsa-26131	108.76	6.00424	0.592576	10.1324	3.96658e-24	2.16209e-21
piR-49469	GXN_552009	piR-hsa-11657	10134.4	-5.18366	0.513024	-10.1041	5.29667e-24	2.81492e-21
piR-38018	GXN_572203	piR-hsa-30166	31.2898	-3.57506	0.354717	-10.0786	6.86923e-24	3.56161e-21
piR-38690	GXN_572908	piR-hsa-30824	209.787	-4.40403	0.437364	-10.0695	7.53744e-24	3.81502e-21
piR-40038	GXN_541732	piR-hsa-2206	136.72	4.14275	0.416001	9.95852	2.31471e-23	1.14433e-20
piR-41881	GXN_543736	piR-hsa-4048	1325.09	3.62825	0.366814	9.89125	4.54303e-23	2.1949e-20
piR-35463	GXN_568908	piR-hsa-27134	472.881	3.47235	0.364738	9.52014	1.72946e-21	8.16999e-19
piR-32782	GXN_553465	piR-hsa-12993	166.898	4.73742	0.502513	9.42745	4.20188e-21	1.94182e-18
piR-54999	GXN_557470	piR-hsa-16682	16.476	-3.32686	0.35435	-9.38861	6.07965e-21	2.74981e-18
piR-31500	GXN_541196	piR-hsa-1711	1660.1	-3.07847	0.329498	-9.34291	9.37229e-21	4.15075e-18
piR-36780	GXN_570849	piR-hsa-28914	133.16	4.50581	0.494942	9.1037	8.73034e-20	3.78754e-17
piR-45244	GXN_547402	piR-hsa-7422	5.85928	-5.38671	0.596138	-9.03601	1.62496e-19	6.90867e-17
piR-60339	GXN_565984	piR-hsa-24461	292.666	3.31022	0.36919	8.96616	3.07038e-19	1.27981e-16
piR-32822	GXN_553509	piR-hsa-13033	39.4096	-2.47432	0.278307	-8.89064	6.07593e-19	2.48389e-16
piR-36255	GXN_570296	piR-hsa-28404	279.257	-2.39685	0.27026	-8.86866	7.40333e-19	2.96944e-16
piR-30884	GXN_540468	piR-hsa-1037	4.48378	-5.26496	0.603081	-8.7301	2.54454e-18	1.0017e-15
piR-41936	GXN_543794	piR-hsa-4101	19.7078	-3.02311	0.348143	-8.68354	3.83641e-18	1.48281e-15
piR-40157	GXN_541860	piR-hsa-2325	32.5227	-3.87924	0.447743	-8.66399	4.55534e-18	1.72924e-15
piR-44683	GXN_546741	piR-hsa-6819	37.172	-3.71873	0.430445	-8.63927	5.65738e-18	2.1099e-15
piR-31899	GXN_541595	piR-hsa-2081	37.2384	-3.94598	0.457556	-8.62405	6.46263e-18	2.36866e-15
piR-53819	GXN_557832	piR-hsa-17013	155.951	3.44985	0.400939	8.60442	7.67044e-18	2.7637e-15
piR-53489	GXN_557378	piR-hsa-16598	143.378	4.82162	0.565708	8.52316	1.5526e-17	5.50087e-15
piR-36241	GXN_570280	piR-hsa-28390	930.079	-3.40387	0.400476	-8.49956	1.90305e-17	6.63199e-15
piR-49613	GXN_552151	piR-hsa-11785	303.531	3.09826	0.365172	8.4844	2.16828e-17	7.31638e-15
piR-38498	GXN_572704	piR-hsa-30632	10005.8	-3.24806	0.38279	-8.48523	2.15295e-17	7.31638e-15
piR-45510	GXN_547678	piR-hsa-7673	121.552	-2.55033	0.301724	-8.4525	2.85121e-17	9.47047e-15
piR-35951	GXN_569981	piR-hsa-28115	5.56742	-3.67725	0.436806	-8.41849	3.81362e-17	1.24723e-14
piR-54268	GXN_558304	piR-hsa-17447	207.577	3.39036	0.403283	8.40691	4.20939e-17	1.33557e-14
piR-38063	GXN_572250	piR-hsa-30211	21.3452	-4.80494	0.571468	-8.40807	4.16799e-17	1.33557e-14
piR-47303	GXN_549658	piR-hsa-9489	97.5163	-2.51903	0.301185	-8.36375	6.07548e-17	1.8993e-14
piR-54367	GXN_558412	piR-hsa-17546	8.23856	-4.41903	0.531058	-8.32118	8.70894e-17	2.68311e-14
piR-35855	GXN_569877	piR-hsa-28019	48145.9	-3.58951	0.433635	-8.27773	1.25545e-16	3.81263e-14
piR-49565	GXN_552099	piR-hsa-11738	53.0291	-2.65711	0.321831	-8.25624	1.5033e-16	4.50101e-14
piR-39491	GXN_573842	piR-hsa-31666	7.14832	-2.48898	0.30286	-8.21824	2.06504e-16	6.09703e-14
piR-43399	GXN_545391	piR-hsa-5579	7.34159	-2.7451	0.336453	-8.15893	3.38018e-16	9.84327e-14
piR-39027	GXN_573386	piR-hsa-31247	74.1998	-2.63192	0.322709	-8.15571	3.47131e-16	9.97203e-14
piR-51428	GXN_555145	piR-hsa-14538	16.7298	-3.03259	0.373302	-8.12369	4.52232e-16	1.28181e-13
piR-45116	GXN_547296	piR-hsa-7323	3.99283	-4.76656	0.58745	-8.11399	4.8983e-16	1.34172e-13
piR-55279	GXN_559346	piR-hsa-18400	20.3784	-2.52191	0.310833	-8.11338	4.92304e-16	1.34172e-13
piR-34856	GXN_568753	piR-hsa-26992	7.52534	-3.92087	0.483145	-8.11531	4.84543e-16	1.34172e-13
piR-33359	GXN_564945	piR-hsa-23510	200.598	3.41501	0.421232	8.10721	5.17936e-16	1.39371e-13
piR-46860	GXN_549101	piR-hsa-8975	6.93242	-3.12118	0.386247	-8.08079	6.43472e-16	1.70987e-13
piR-31637	GXN_541345	piR-hsa-1848	8657.91	-3.55883	0.440572	-8.07776	6.59652e-16	1.73122e-13
piR-41618	GXN_543463	piR-hsa-3799	30.4376	-3.02019	0.374141	-8.07231	6.89802e-16	1.78827e-13
piR-49728	GXN_551462	piR-hsa-11145	37.982	4.04104	0.501112	8.06415	7.37463e-16	1.88879e-13
piR-36344	GXN_570392	piR-hsa-28493	94.7755	2.83799	0.352728	8.04585	8.56516e-16	2.1676e-13
piR-31638	GXN_541346	piR-hsa-1849	8662.58	-3.57369	0.446641	-8.00126	1.23156e-15	3.08006e-13
piR-40479	GXN_542161	piR-hsa-2603	11.6709	-3.24624	0.405815	-7.99931	1.25121e-15	3.09281e-13
piR-35257	GXN_569273	piR-hsa-27466	8911.4	3.43918	0.430964	7.9802	1.46099e-15	3.56985e-13
piR-35888	GXN_569913	piR-hsa-28052	38.5565	-3.18433	0.399376	-7.97327	1.54528e-15	3.73291e-13
piR-37523	GXN_571715	piR-hsa-29714	40.1997	4.51904	0.568028	7.95566	1.78175e-15	4.2085e-13
piR-39326	GXN_573696	piR-hsa-31530	19.866	-3.78546	0.475814	-7.95576	1.78033e-15	4.2085e-13
piR-54161	GXN_558204	piR-hsa-17355	33.1853	4.23531	0.533984	7.93153	2.16461e-15	5.05663e-13
piR-34760	GXN_568647	piR-hsa-26896	495.538	-3.06881	0.387716	-7.91511	2.4704e-15	5.70825e-13
piR-30652	GXN_540231	piR-hsa-820	4836.52	-2.6497	0.335285	-7.90283	2.72635e-15	6.18943e-13
piR-48378	GXN_550765	piR-hsa-10506	286.389	4.04314	0.511638	7.90235	2.73688e-15	6.18943e-13
piR-35468	GXN_568914	piR-hsa-27139	252.946	2.59432	0.328967	7.88626	3.1139e-15	6.96792e-13
piR-50030	GXN_553733	piR-hsa-13241	64.2091	3.658	0.466998	7.833	4.76361e-15	1.05484e-12
piR-33344	GXN_564929	piR-hsa-23495	5.00026	-4.74918	0.607272	-7.82051	5.26094e-15	1.15296e-12
piR-61896	GXN_567681	piR-hsa-26016	63.6837	-2.98554	0.382794	-7.79936	6.22224e-15	1.34972e-12
piR-30690	GXN_539486	piR-hsa-202	534.632	-2.43854	0.313385	-7.7813	7.17838e-15	1.54139e-12
piR-55023	GXN_559081	piR-hsa-18158	55.2123	-3.25995	0.419348	-7.77387	7.61238e-15	1.61824e-12
piR-41297	GXN_543116	piR-hsa-3478	33.8233	3.97488	0.513245	7.7446	9.58804e-15	2.01804e-12
piR-39666	GXN_574030	piR-hsa-31840	27.386	-2.19966	0.284094	-7.74271	9.73208e-15	2.02828e-12
piR-45189	GXN_547373	piR-hsa-7396	5368.92	-5.59102	0.722584	-7.73754	1.01359e-14	2.09193e-12
piR-55722	GXN_559929	piR-hsa-18921	38.6895	-1.78829	0.231387	-7.72856	1.0877e-14	2.22329e-12
piR-56247	GXN_560474	piR-hsa-19417	35.7321	4.89571	0.639025	7.66122	1.84171e-14	3.72867e-12
piR-37525	GXN_571718	piR-hsa-29716	34.6933	5.18223	0.676741	7.65762	1.89404e-14	3.79845e-12
piR-40258	GXN_541937	piR-hsa-2397	8.25549	-3.5884	0.468937	-7.65221	1.9756e-14	3.92498e-12
piR-57868	GXN_562262	piR-hsa-21052	34.5988	-2.24168	0.294198	-7.61963	2.54409e-14	5.00763e-12
piR-48008	GXN_550359	piR-hsa-10136	39.0797	-3.93913	0.519052	-7.58908	3.22192e-14	6.28362e-12
piR-59590	GXN_564044	piR-hsa-22683	2.58895	-5.12473	0.675465	-7.58697	3.27467e-14	6.32844e-12
piR-33835	GXN_565450	piR-hsa-23971	57.8439	-3.01886	0.399166	-7.56291	3.94137e-14	7.54826e-12
piR-32624	GXN_553181	piR-hsa-12735	193.674	-3.43787	0.454809	-7.55893	4.0639e-14	7.71343e-12
piR-37524	GXN_571716	piR-hsa-29715	35.6954	4.71254	0.625165	7.53808	4.76954e-14	8.97265e-12
piR-36307	GXN_570352	piR-hsa-28456	6.15438	-2.94986	0.39169	-7.53111	5.03097e-14	9.38144e-12
piR-49586	GXN_552122	piR-hsa-11759	147.475	-2.61946	0.348856	-7.50873	5.97041e-14	1.10364e-11
piR-35168	GXN_569191	piR-hsa-27392	3.15905	-4.08224	0.544217	-7.50112	6.32745e-14	1.15956e-11
piR-38716	GXN_572936	piR-hsa-30850	42.2934	3.94544	0.52625	7.49727	6.51589e-14	1.18389e-11
piR-30071	GXN_539650	piR-hsa-283	171.85	2.68262	0.359864	7.45453	9.01858e-14	1.62472e-11
piR-46607	GXN_548845	piR-hsa-8736	2.99402	-4.17618	0.560502	-7.45079	9.2784e-14	1.65748e-11
piR-49143	GXN_551690	piR-hsa-11360	5.36985	-3.05343	0.410613	-7.43628	1.03563e-13	1.83463e-11
piR-36342	GXN_570390	piR-hsa-28491	4.6528	-3.9135	0.526808	-7.4287	1.09667e-13	1.9267e-11
piR-41392	GXN_543221	piR-hsa-3573	238.522	-2.53061	0.342953	-7.37888	1.59631e-13	2.77197e-11
piR-50836	GXN_554545	piR-hsa-13990	47.0142	-2.7989	0.379345	-7.37825	1.60388e-13	2.77197e-11
piR-40851	GXN_542661	piR-hsa-3063	2346.21	-3.93282	0.534291	-7.36083	1.82771e-13	3.13334e-11
piR-31499	GXN_541195	piR-hsa-1710	1234.56	-2.9839	0.405638	-7.35606	1.89419e-13	3.22134e-11
piR-38176	GXN_572373	piR-hsa-30324	18.8407	-2.99274	0.407223	-7.34915	1.9947e-13	3.36535e-11
piR-46397	GXN_548618	piR-hsa-8529	2.23424	-5.50553	0.750465	-7.33615	2.19822e-13	3.67951e-11
piR-34954	GXN_568860	piR-hsa-27090	78.6673	2.97001	0.405128	7.33105	2.28354e-13	3.79245e-11
piR-59224	GXN_563692	piR-hsa-22360	45.9416	4.09827	0.55935	7.32684	2.3564e-13	3.88313e-11
piR-49266	GXN_551791	piR-hsa-11454	36.0549	3.69989	0.505112	7.32489	2.39097e-13	3.90978e-11
piR-60238	GXN_565873	piR-hsa-24360	1358.87	-2.65033	0.362213	-7.31703	2.53511e-13	4.11385e-11
piR-33045	GXN_564617	piR-hsa-23211	4640.26	-3.73237	0.512654	-7.28048	3.32635e-13	5.31666e-11
piR-39608	GXN_573968	piR-hsa-31782	800.292	3.69052	0.506866	7.28106	3.31213e-13	5.31666e-11
piR-49666	GXN_552208	piR-hsa-11838	18.6751	-2.63075	0.36242	-7.25884	3.90438e-13	6.19397e-11
piR-30122	GXN_539705	piR-hsa-334	135.778	2.43488	0.33681	7.22923	4.85724e-13	7.64853e-11
piR-43927	GXN_545951	piR-hsa-6093	26.3345	-2.35429	0.325908	-7.22379	5.05572e-13	7.90253e-11
piR-34653	GXN_568545	piR-hsa-26803	67.6398	-1.7891	0.249628	-7.16704	7.66368e-13	1.18916e-10
piR-48950	GXN_551375	piR-hsa-11064	45.5949	3.76459	0.526047	7.15638	8.28355e-13	1.26685e-10
piR-49298	GXN_551826	piR-hsa-11486	15.8358	-2.55999	0.357672	-7.15736	8.22476e-13	1.26685e-10
piR-30922	GXN_540510	piR-hsa-1075	42.053	-2.64703	0.371383	-7.12749	1.02215e-12	1.55206e-10
piR-30885	GXN_540469	piR-hsa-1038	2.51232	-5.13184	0.721209	-7.1156	1.11429e-12	1.66814e-10
piR-44984	GXN_547151	piR-hsa-7193	106.888	2.25981	0.317573	7.1159	1.11183e-12	1.66814e-10
piR-32678	GXN_553240	piR-hsa-12789	301105	-3.28654	0.462413	-7.10736	1.18283e-12	1.75836e-10
piR-41241	GXN_543055	piR-hsa-3422	90.7344	3.25244	0.45788	7.10325	1.21853e-12	1.79886e-10
piR-38145	GXN_572340	piR-hsa-30293	5.53235	-5.00141	0.704655	-7.09767	1.26878e-12	1.86012e-10
piR-34164	GXN_568026	piR-hsa-26330	2.63152	-4.95398	0.698289	-7.09446	1.29857e-12	1.89075e-10
piR-31977	GXN_541665	piR-hsa-2145	43.4489	-2.12722	0.301273	-7.06079	1.65554e-12	2.39412e-10
piR-32475	GXN_553018	piR-hsa-12586	21.8786	3.27077	0.463687	7.05382	1.74066e-12	2.5002e-10
piR-47173	GXN_549532	piR-hsa-9373	64.9846	-2.48285	0.352236	-7.04884	1.80418e-12	2.57404e-10
piR-45630	GXN_547810	piR-hsa-7792	39.5345	3.16496	0.450496	7.0255	2.13301e-12	3.00288e-10
piR-47181	GXN_549541	piR-hsa-9381	2.06425	-4.67536	0.665415	-7.02623	2.12187e-12	3.00288e-10
piR-51242	GXN_553407	piR-hsa-12941	125.27	2.82673	0.402772	7.0182	2.24745e-12	3.14318e-10
piR-41409	GXN_543239	piR-hsa-3590	168.456	-2.87002	0.409184	-7.014	2.31602e-12	3.2179e-10
piR-34892	GXN_568792	piR-hsa-27028	34.0771	-2.51646	0.359713	-6.99576	2.63833e-12	3.64193e-10
piR-41457	GXN_543292	piR-hsa-3638	62.0218	-2.21087	0.316362	-6.98841	2.78019e-12	3.81299e-10
piR-51953	GXN_555827	piR-hsa-15166	32.2459	3.30734	0.47454	6.96957	3.1792e-12	4.33227e-10
piR-35293	GXN_569312	piR-hsa-27502	50.8083	-1.97041	0.283126	-6.95947	3.41549e-12	4.62461e-10
piR-36637	GXN_570696	piR-hsa-28771	55.3544	2.32589	0.334733	6.9485	3.69184e-12	4.96716e-10
piR-39245	GXN_573608	piR-hsa-31449	49.7587	-2.83254	0.407847	-6.9451	3.78184e-12	5.05624e-10
piR-41886	GXN_543741	piR-hsa-4053	916.996	-2.26471	0.326415	-6.93813	3.97326e-12	5.27897e-10
piR-35462	GXN_568907	piR-hsa-27133	669.893	2.63484	0.380063	6.93264	4.13046e-12	5.45375e-10
piR-54641	GXN_558710	piR-hsa-17819	7.8752	-2.65559	0.383843	-6.91844	4.56637e-12	5.99209e-10
piR-58356	GXN_562764	piR-hsa-21509	1374.11	2.11936	0.306859	6.90663	4.96312e-12	6.47276e-10
piR-37882	GXN_572072	piR-hsa-30044	15.8656	-1.99489	0.288875	-6.90573	4.99453e-12	6.47401e-10
piR-43295	GXN_545279	piR-hsa-5475	114.51	2.48825	0.361397	6.88509	5.77516e-12	7.44051e-10
piR-31703	GXN_540815	piR-hsa-1361	577584	-3.56026	0.517297	-6.88242	5.88441e-12	7.53559e-10
piR-42291	GXN_544164	piR-hsa-4441	33.9934	-3.11242	0.452539	-6.87769	6.08316e-12	7.74347e-10
piR-31059	GXN_540639	piR-hsa-1198	94.6184	-2.79523	0.406566	-6.8752	6.19014e-12	7.79434e-10
piR-55137	GXN_559206	piR-hsa-18272	112.551	1.91665	0.278783	6.87506	6.19646e-12	7.79434e-10
piR-40430	GXN_542123	piR-hsa-2569	63.2162	-3.4742	0.506293	-6.86204	6.78854e-12	8.48887e-10
piR-55162	GXN_559234	piR-hsa-18297	123.012	3.07611	0.448782	6.85437	7.16294e-12	8.90467e-10
piR-37614	GXN_571814	piR-hsa-29805	13.8902	-3.63376	0.530589	-6.84854	7.46099e-12	9.22127e-10
piR-60733	GXN_566398	piR-hsa-24840	5.80307	-2.51931	0.36894	-6.82851	8.57997e-12	1.05429e-09
piR-40852	GXN_542662	piR-hsa-3064	113.239	3.76753	0.552419	6.82006	9.10025e-12	1.1118e-09
piR-41491	GXN_543327	piR-hsa-3672	333.936	2.30144	0.338083	6.80731	9.94391e-12	1.20793e-09
piR-45577	GXN_547752	piR-hsa-7740	52.3209	2.49942	0.367288	6.80508	1.0099e-11	1.2198e-09
piR-58568	GXN_562995	piR-hsa-21720	11.7387	-2.03729	0.3004	-6.78191	1.18595e-11	1.42435e-09
piR-30505	GXN_540070	piR-hsa-673	15230.4	-5.37953	0.795304	-6.76411	1.34127e-11	1.60184e-09
piR-42924	GXN_544928	piR-hsa-5147	74.1477	2.39167	0.353891	6.75821	1.39711e-11	1.6592e-09
piR-41516	GXN_543353	piR-hsa-3697	16.8827	-2.85094	0.421967	-6.75632	1.41543e-11	1.67162e-09
piR-42923	GXN_544927	piR-hsa-5146	74.5844	2.36099	0.3495	6.75534	1.42503e-11	1.67366e-09
piR-35757	GXN_569769	piR-hsa-27921	2.05264	-5.17038	0.76548	-6.75443	1.43399e-11	1.67494e-09
piR-40260	GXN_541939	piR-hsa-2399	9.6593	-2.81576	0.417293	-6.74768	1.50232e-11	1.74515e-09
piR-35253	GXN_569268	piR-hsa-27462	6.95425	-3.14728	0.467099	-6.73793	1.60655e-11	1.85609e-09
piR-46795	GXN_549031	piR-hsa-8910	931.309	-3.21707	0.478013	-6.73008	1.69568e-11	1.938e-09
piR-35082	GXN_569097	piR-hsa-27306	5.84957	-3.00534	0.446524	-6.73054	1.69038e-11	1.938e-09
piR-41133	GXN_542953	piR-hsa-3329	389.173	-1.98738	0.295382	-6.72816	1.71826e-11	1.9533e-09
piR-54265	GXN_558301	piR-hsa-17444	17225.7	-2.92733	0.435744	-6.71801	1.84229e-11	2.08316e-09
piR-34385	GXN_568253	piR-hsa-26535	30.1641	-1.27412	0.189718	-6.71585	1.86968e-11	2.10294e-09
piR-47896	GXN_550254	piR-hsa-10039	120.558	-2.65086	0.395708	-6.69903	2.09805e-11	2.34635e-09
piR-54245	GXN_557425	piR-hsa-16641	5.1439	-2.8727	0.428869	-6.69833	2.10816e-11	2.34635e-09
piR-34376	GXN_568243	piR-hsa-26526	14980.2	-5.35195	0.799724	-6.69225	2.19762e-11	2.43317e-09
piR-34377	GXN_568244	piR-hsa-26527	14952.4	-5.35094	0.799779	-6.69052	2.22374e-11	2.44934e-09
piR-55866	GXN_560071	piR-hsa-19051	55.6821	-3.49777	0.52315	-6.68598	2.29388e-11	2.51358e-09
piR-42010	GXN_543874	piR-hsa-4175	93.8479	-3.13293	0.468688	-6.68446	2.31781e-11	2.52363e-09
piR-52888	GXN_556769	piR-hsa-16041	21.2458	-3.85754	0.577139	-6.68389	2.3268e-11	2.52363e-09
piR-41172	GXN_542996	piR-hsa-3368	746.21	-1.90749	0.285462	-6.68212	2.35517e-11	2.54143e-09
piR-30506	GXN_540071	piR-hsa-674	15284.6	-5.32775	0.799435	-6.66439	2.65765e-11	2.85335e-09
piR-37455	GXN_571658	piR-hsa-29660	10.4004	-2.29209	0.344087	-6.66136	2.71313e-11	2.89828e-09
piR-51793	GXN_555653	piR-hsa-15006	222.802	-3.92141	0.58882	-6.65978	2.74238e-11	2.91487e-09
piR-54084	GXN_558120	piR-hsa-17278	18.0297	-3.45937	0.520544	-6.64568	3.01819e-11	3.19207e-09
piR-35059	GXN_569072	piR-hsa-27283	8473.52	-1.94448	0.293421	-6.62694	3.42727e-11	3.60678e-09
piR-38871	GXN_573216	piR-hsa-31091	6.45479	-3.18642	0.480888	-6.62612	3.44623e-11	3.60886e-09
piR-46527	GXN_548759	piR-hsa-8656	20.121	-2.79795	0.423496	-6.6068	3.92708e-11	4.09225e-09
piR-32887	GXN_553580	piR-hsa-13098	37.8145	2.87608	0.436128	6.59458	4.26449e-11	4.42217e-09
piR-61534	GXN_567302	piR-hsa-25669	32.4007	-2.33523	0.354659	-6.58444	4.56615e-11	4.712e-09
piR-37986	GXN_571149	piR-hsa-29188	11.3368	-3.3453	0.508502	-6.57873	4.7448e-11	4.87271e-09
piR-41426	GXN_543258	piR-hsa-3607	187.149	2.8049	0.427049	6.56809	5.09639e-11	5.20861e-09
piR-31038	GXN_540616	piR-hsa-1177	85158.8	-2.95867	0.450642	-6.56546	5.18718e-11	5.27603e-09
piR-40660	GXN_542358	piR-hsa-2784	45.4649	3.07024	0.467844	6.56253	5.29038e-11	5.33285e-09
piR-35371	GXN_569398	piR-hsa-27580	18.8955	-1.7909	0.272931	-6.56174	5.3183e-11	5.33285e-09
piR-37567	GXN_571764	piR-hsa-29758	29.4378	3.61036	0.550209	6.56181	5.31588e-11	5.33285e-09
piR-31335	GXN_541034	piR-hsa-1560	287.042	3.60197	0.549085	6.55995	5.38252e-11	5.3468e-09
piR-39490	GXN_573841	piR-hsa-31665	36.8622	2.73144	0.416364	6.56021	5.37313e-11	5.3468e-09
piR-52956	GXN_556842	piR-hsa-16109	486.803	-2.93722	0.448229	-6.55294	5.64139e-11	5.57789e-09
piR-30156	GXN_539740	piR-hsa-368	2.90922	-5.22688	0.797896	-6.55083	5.72172e-11	5.57946e-09
piR-45613	GXN_547792	piR-hsa-7775	87.0438	2.32509	0.354897	6.55144	5.69837e-11	5.57946e-09
piR-60852	GXN_566622	piR-hsa-25046	15449.9	-2.27408	0.347093	-6.55179	5.68516e-11	5.57946e-09
piR-34552	GXN_568434	piR-hsa-26702	2.04871	-4.81856	0.735746	-6.54922	5.78367e-11	5.61413e-09
piR-31132	GXN_540718	piR-hsa-1271	11.4368	-2.30033	0.351863	-6.53759	6.25179e-11	6.04093e-09
piR-31104	GXN_540688	piR-hsa-1243	19.8115	2.91808	0.450716	6.47432	9.52376e-11	9.16091e-09
piR-36272	GXN_570313	piR-hsa-28421	156.072	-1.7342	0.268453	-6.45999	1.04709e-10	1.00266e-08
piR-43923	GXN_545947	piR-hsa-6089	55.259	3.02947	0.469575	6.45153	1.1073e-10	1.05556e-08
piR-41168	GXN_542991	piR-hsa-3364	44.5064	2.52738	0.392947	6.43187	1.26043e-10	1.19617e-08
piR-56497	GXN_559630	piR-hsa-18653	78.9511	1.86957	0.290895	6.42697	1.30175e-10	1.22989e-08
piR-38144	GXN_572338	piR-hsa-30292	9.7895	-2.78484	0.433529	-6.42366	1.33039e-10	1.25139e-08
piR-54671	GXN_558743	piR-hsa-17849	34.7137	1.87588	0.29214	6.42115	1.35246e-10	1.26655e-08
piR-40155	GXN_541858	piR-hsa-2323	7.59612	-2.51834	0.392745	-6.41215	1.43482e-10	1.33778e-08
piR-57366	GXN_561636	piR-hsa-20478	5.42885	-2.64348	0.412413	-6.40978	1.45732e-10	1.35282e-08
piR-43219	GXN_545213	piR-hsa-5413	83.6607	3.66323	0.573141	6.39149	1.64273e-10	1.51831e-08
piR-35343	GXN_569367	piR-hsa-27552	2105.63	-2.58911	0.405755	-6.38096	1.75981e-10	1.61948e-08
piR-43607	GXN_545602	piR-hsa-5773	25.4149	3.08772	0.484382	6.37457	1.83478e-10	1.6812e-08
piR-59317	GXN_563778	piR-hsa-22439	45.7307	2.50845	0.393977	6.36701	1.92746e-10	1.75854e-08
piR-41614	GXN_543459	piR-hsa-3795	645.309	1.72107	0.270692	6.35805	2.04332e-10	1.85627e-08
piR-41589	GXN_543432	piR-hsa-3770	47.3201	2.2802	0.35944	6.34377	2.24214e-10	2.02823e-08
piR-43083	GXN_545068	piR-hsa-5277	82.2492	2.01877	0.318451	6.33934	2.30752e-10	2.07853e-08
piR-56038	GXN_560244	piR-hsa-19208	64.8682	1.63673	0.258241	6.33798	2.32803e-10	2.07997e-08
piR-61995	GXN_567790	piR-hsa-26115	150.718	1.86863	0.294833	6.33793	2.32869e-10	2.07997e-08
piR-30444	GXN_539472	piR-hsa-188	16.3207	4.36023	0.688841	6.3298	2.45481e-10	2.18345e-08
piR-55944	GXN_560157	piR-hsa-19129	46.5875	2.66378	0.421945	6.3131	2.73493e-10	2.42247e-08
piR-30705	GXN_540273	piR-hsa-858	87.9751	2.61057	0.413786	6.30899	2.8087e-10	2.47749e-08
piR-30155	GXN_539739	piR-hsa-367	3.06455	-4.90803	0.778956	-6.30078	2.96146e-10	2.60144e-08
piR-61361	GXN_567129	piR-hsa-25510	26.8621	2.20405	0.349863	6.29975	2.9812e-10	2.608e-08
piR-45113	GXN_547293	piR-hsa-7320	2.12331	-4.10393	0.652802	-6.28663	3.24423e-10	2.81493e-08
piR-46307	GXN_548519	piR-hsa-8439	40.3211	-2.26131	0.359677	-6.28706	3.23529e-10	2.81493e-08
piR-30348	GXN_539930	piR-hsa-545	6.01535	-2.22681	0.354579	-6.28015	3.38257e-10	2.92304e-08
piR-34865	GXN_568763	piR-hsa-27001	96.0143	1.62074	0.258108	6.27931	3.40088e-10	2.92696e-08
piR-30200	GXN_539772	piR-hsa-397	5.75857	-2.76224	0.440031	-6.27738	3.44334e-10	2.95156e-08
piR-45405	GXN_547579	piR-hsa-7583	56.9203	2.32027	0.370474	6.26297	3.77723e-10	3.22475e-08
piR-57657	GXN_561936	piR-hsa-20754	130.503	-2.44265	0.390212	-6.2598	3.8548e-10	3.27781e-08
piR-60925	GXN_566701	piR-hsa-25119	37.0214	3.16005	0.505307	6.25373	4.0077e-10	3.39425e-08
piR-55349	GXN_559423	piR-hsa-18470	167.754	2.31138	0.370063	6.24591	4.21347e-10	3.55436e-08
piR-60668	GXN_566327	piR-hsa-24775	654.288	1.62193	0.259796	6.24307	4.29056e-10	3.60509e-08
piR-41918	GXN_543776	piR-hsa-4084	36.0944	-2.00287	0.321249	-6.23463	4.52852e-10	3.79005e-08
piR-55581	GXN_559774	piR-hsa-18782	47.8041	1.9083	0.306925	6.21747	5.05221e-10	4.21176e-08
piR-54126	GXN_558166	piR-hsa-17320	22.4481	-1.48019	0.238097	-6.21677	5.07491e-10	4.21416e-08
piR-32485	GXN_553029	piR-hsa-12596	46.3995	3.53346	0.569146	6.20836	5.35402e-10	4.42863e-08
piR-50716	GXN_554429	piR-hsa-13884	28.5235	2.68705	0.433379	6.20023	5.63806e-10	4.6455e-08
piR-46805	GXN_549042	piR-hsa-8920	15.0491	-2.58105	0.417056	-6.18872	6.06537e-10	4.97828e-08
piR-32728	GXN_553293	piR-hsa-12839	18.6265	-2.92239	0.473226	-6.17546	6.59702e-10	5.39383e-08
piR-42294	GXN_544167	piR-hsa-4444	45.6129	-2.08558	0.338425	-6.1626	7.15583e-10	5.8283e-08
piR-59746	GXN_564211	piR-hsa-22839	9.2022	-2.33559	0.379288	-6.15782	7.3751e-10	5.98396e-08
piR-58355	GXN_562763	piR-hsa-21508	250.8	1.9435	0.316924	6.13239	8.65667e-10	6.99709e-08
piR-36257	GXN_570298	piR-hsa-28406	117.242	-1.83763	0.299823	-6.12905	8.8406e-10	7.1187e-08
piR-50618	GXN_554322	piR-hsa-13786	30.6196	-1.52765	0.249369	-6.12607	9.00785e-10	7.22599e-08
piR-55267	GXN_559333	piR-hsa-18388	19.9042	-2.0275	0.331626	-6.11381	9.7278e-10	7.77419e-08
piR-41255	GXN_543070	piR-hsa-3436	200.305	2.10934	0.345119	6.11191	9.84444e-10	7.8087e-08
piR-38081	GXN_572269	piR-hsa-30229	11.0988	-2.03772	0.333384	-6.11224	9.82422e-10	7.8087e-08
piR-48688	GXN_551090	piR-hsa-10802	26.7246	2.4895	0.407638	6.10713	1.01437e-09	8.01613e-08
piR-33848	GXN_565464	piR-hsa-23984	19.8907	2.97695	0.48845	6.09469	1.09649e-09	8.63304e-08
piR-55661	GXN_559862	piR-hsa-18861	25.1916	3.29451	0.541164	6.08781	1.14463e-09	8.97883e-08
piR-33972	GXN_565601	piR-hsa-24108	2.91129	-2.98673	0.492155	-6.06868	1.28967e-09	1.00794e-07
piR-44227	GXN_546264	piR-hsa-6378	348.003	-1.76217	0.290437	-6.06729	1.30084e-09	1.01294e-07
piR-36336	GXN_570384	piR-hsa-28485	12.5304	-3.1316	0.516201	-6.06664	1.30612e-09	1.01334e-07
piR-42292	GXN_544165	piR-hsa-4442	45.3071	-2.08464	0.34482	-6.04559	1.48863e-09	1.15074e-07
piR-61906	GXN_567692	piR-hsa-26026	183.318	1.87129	0.309723	6.04182	1.52386e-09	1.1737e-07
piR-49657	GXN_552198	piR-hsa-11829	1545.04	2.15944	0.3587	6.0202	1.74206e-09	1.33692e-07
piR-43160	GXN_545149	piR-hsa-5354	2.75148	-2.88711	0.480124	-6.01325	1.81846e-09	1.38799e-07
piR-55765	GXN_559960	piR-hsa-18950	61.5402	2.67693	0.445193	6.01296	1.82166e-09	1.38799e-07
piR-47593	GXN_549937	piR-hsa-9750	21.3191	-1.7065	0.284118	-6.00632	1.89784e-09	1.44086e-07
piR-43547	GXN_545536	piR-hsa-5713	49.8291	1.65257	0.275567	5.99699	2.01007e-09	1.52065e-07
piR-38501	GXN_572707	piR-hsa-30635	43.0788	-2.25448	0.376388	-5.9898	2.10103e-09	1.58382e-07
piR-30044	GXN_539620	piR-hsa-256	38.8032	-1.852	0.309419	-5.98543	2.15815e-09	1.62113e-07
piR-32366	GXN_552899	piR-hsa-12477	14.1744	-1.67357	0.279778	-5.98177	2.20727e-09	1.65219e-07
piR-44489	GXN_546531	piR-hsa-6625	267.546	2.35712	0.395579	5.95867	2.54295e-09	1.89678e-07
piR-51105	GXN_554809	piR-hsa-14229	7.4346	-2.95297	0.495766	-5.95637	2.57908e-09	1.917e-07
piR-36174	GXN_570208	piR-hsa-28323	830.301	2.8075	0.471673	5.95222	2.64537e-09	1.95942e-07
piR-42925	GXN_544929	piR-hsa-5148	26.5708	-2.71261	0.45579	-5.95145	2.65775e-09	1.96175e-07
piR-44490	GXN_546532	piR-hsa-6626	42.9866	2.39289	0.403101	5.93621	2.91684e-09	2.14555e-07
piR-40629	GXN_542324	piR-hsa-2753	20.6175	2.27183	0.382919	5.93291	2.97604e-09	2.18154e-07
piR-45332	GXN_547499	piR-hsa-7510	9.53883	-3.37375	0.569336	-5.92576	3.10859e-09	2.2631e-07
piR-37267	GXN_571456	piR-hsa-29472	22.8858	-1.47265	0.248503	-5.92607	3.10271e-09	2.2631e-07
piR-37124	GXN_571333	piR-hsa-29358	48.0366	-2.40783	0.40647	-5.92376	3.14668e-09	2.28301e-07
piR-47277	GXN_549630	piR-hsa-9463	7.63787	-3.07081	0.519158	-5.91499	3.31906e-09	2.39988e-07
piR-60357	GXN_566004	piR-hsa-24479	120.308	2.33834	0.396147	5.90271	3.57582e-09	2.57224e-07
piR-61565	GXN_567336	piR-hsa-25700	16.0985	2.93311	0.496932	5.90244	3.58163e-09	2.57224e-07
piR-45651	GXN_547834	piR-hsa-7813	100.045	2.11282	0.358486	5.89375	3.77535e-09	2.70223e-07
piR-56168	GXN_560387	piR-hsa-19338	56.8885	2.83054	0.48046	5.89132	3.83119e-09	2.733e-07
piR-30650	GXN_540228	piR-hsa-818	58.906	2.13864	0.363139	5.88932	3.87783e-09	2.75098e-07
piR-45354	GXN_547523	piR-hsa-7532	147.979	1.8898	0.320897	5.88913	3.88228e-09	2.75098e-07
piR-38641	GXN_572855	piR-hsa-30775	157.636	-2.74951	0.467075	-5.88665	3.94095e-09	2.78328e-07
piR-36417	GXN_570472	piR-hsa-28566	35.5884	-1.60193	0.272261	-5.88379	4.0097e-09	2.82246e-07
piR-51283	GXN_554987	piR-hsa-14393	79.5778	-3.02125	0.513553	-5.88303	4.02824e-09	2.82615e-07
piR-31751	GXN_541436	piR-hsa-1933	22.8095	2.53592	0.431858	5.87212	4.30262e-09	3.00872e-07
piR-34664	GXN_568557	piR-hsa-26814	356.247	-1.49636	0.254905	-5.87026	4.35115e-09	3.03268e-07
piR-52826	GXN_556703	piR-hsa-15979	158.825	-2.23915	0.381641	-5.86716	4.43334e-09	3.07987e-07
piR-52825	GXN_556702	piR-hsa-15978	158.742	-2.23712	0.381924	-5.8575	4.69882e-09	3.25367e-07
piR-38251	GXN_572438	piR-hsa-30385	15.8601	-2.51924	0.430129	-5.85694	4.7148e-09	3.25413e-07
piR-43034	GXN_545016	piR-hsa-5228	188.868	2.39437	0.41009	5.83865	5.26247e-09	3.62037e-07
piR-60898	GXN_566672	piR-hsa-25092	166.807	-2.15322	0.369006	-5.8352	5.37253e-09	3.68417e-07
piR-31643	GXN_541352	piR-hsa-1854	3.40967	-3.24099	0.555964	-5.8295	5.55924e-09	3.79995e-07
piR-51267	GXN_554969	piR-hsa-14377	18.1584	2.43976	0.420606	5.80058	6.60873e-09	4.50283e-07
piR-41321	GXN_543143	piR-hsa-3502	6.62564	-1.80717	0.311595	-5.79975	6.64146e-09	4.51067e-07
piR-36499	GXN_570545	piR-hsa-28634	882.347	2.05889	0.355181	5.79675	6.7613e-09	4.57744e-07
piR-34114	GXN_567971	piR-hsa-26280	94.4922	-2.47078	0.426945	-5.78712	7.16052e-09	4.83233e-07
piR-48235	GXN_550608	piR-hsa-10363	22.6792	-1.51752	0.262573	-5.77942	7.49583e-09	5.04261e-07
piR-53936	GXN_557959	piR-hsa-17130	23.6412	-1.39512	0.241662	-5.77302	7.78629e-09	5.22148e-07
piR-61919	GXN_567706	piR-hsa-26039	797.905	-1.12894	0.196055	-5.7583	8.4965e-09	5.67983e-07
piR-32694	GXN_553256	piR-hsa-12805	21.8649	-1.57033	0.273443	-5.74281	9.31169e-09	6.20527e-07
piR-46124	GXN_548336	piR-hsa-8271	16.6873	-3.04789	0.530798	-5.7421	9.35099e-09	6.21198e-07
piR-44305	GXN_546350	piR-hsa-6456	91.1196	-2.47276	0.430713	-5.74108	9.4074e-09	6.22998e-07
piR-37577	GXN_571775	piR-hsa-29768	457.031	2.21496	0.386404	5.73224	9.91128e-09	6.54329e-07
piR-57295	GXN_561559	piR-hsa-20407	6.67262	-1.81534	0.317007	-5.72651	1.0252e-08	6.72642e-07
piR-34655	GXN_568548	piR-hsa-26805	54.3871	1.95601	0.341557	5.72673	1.02384e-08	6.72642e-07
piR-60993	GXN_566776	piR-hsa-25187	21.3659	-1.29187	0.22584	-5.72027	1.06357e-08	6.9567e-07
piR-48951	GXN_551377	piR-hsa-11065	18.5605	3.55633	0.622005	5.71754	1.0808e-08	7.04774e-07
piR-60097	GXN_565721	piR-hsa-24219	13.6331	-2.07523	0.363037	-5.7163	1.0887e-08	7.07758e-07
piR-52982	GXN_556870	piR-hsa-16135	9.92692	-2.20905	0.387194	-5.70527	1.1616e-08	7.52846e-07
piR-33806	GXN_565418	piR-hsa-23942	204.42	-1.56081	0.273652	-5.70363	1.1728e-08	7.57792e-07
piR-42263	GXN_544133	piR-hsa-4413	293.246	3.01107	0.528487	5.69754	1.21549e-08	7.82999e-07
piR-41913	GXN_543771	piR-hsa-4079	2.82827	-2.72925	0.479182	-5.69565	1.22901e-08	7.89312e-07
piR-60919	GXN_566694	piR-hsa-25113	27.6356	2.19463	0.385424	5.69406	1.24051e-08	7.94299e-07
piR-55973	GXN_560189	piR-hsa-19158	22.5394	-2.05765	0.361473	-5.69239	1.2527e-08	7.99696e-07
piR-45049	GXN_547222	piR-hsa-7258	78.3978	-2.82566	0.496504	-5.69111	1.26214e-08	8.03313e-07
piR-45268	GXN_547428	piR-hsa-7446	43.4772	1.81132	0.318741	5.68272	1.32566e-08	8.39622e-07
piR-45547	GXN_547719	piR-hsa-7710	2.82688	-2.58921	0.455644	-5.68254	1.32709e-08	8.39622e-07
piR-34442	GXN_568314	piR-hsa-26592	38.8014	1.93915	0.341523	5.67795	1.36319e-08	8.59903e-07
piR-47436	GXN_549800	piR-hsa-9622	173.154	-2.70564	0.478765	-5.6513	1.59242e-08	1.00153e-06
piR-54235	GXN_557414	piR-hsa-16631	85.3359	-1.92374	0.341111	-5.63965	1.704e-08	1.06855e-06
piR-55811	GXN_560011	piR-hsa-18996	111.788	2.6448	0.469127	5.63771	1.7233e-08	1.07747e-06
piR-51221	GXN_554936	piR-hsa-14345	12.2967	-3.11795	0.554791	-5.62004	1.90912e-08	1.19015e-06
piR-50638	GXN_554344	piR-hsa-13806	33.051	2.02227	0.360094	5.61593	1.95505e-08	1.21522e-06
piR-44141	GXN_546170	piR-hsa-6292	24.5563	-1.44312	0.25714	-5.6122	1.99765e-08	1.23808e-06
piR-54707	GXN_558782	piR-hsa-17885	8.11697	-1.94724	0.347608	-5.60182	2.12114e-08	1.31079e-06
piR-46364	GXN_548582	piR-hsa-8496	249.387	2.21539	0.395569	5.60051	2.1372e-08	1.31689e-06
piR-41101	GXN_542918	piR-hsa-3297	8.61034	-1.83363	0.32751	-5.59871	2.1595e-08	1.32678e-06
piR-30182	GXN_539440	piR-hsa-159	12.7418	-2.1376	0.381846	-5.59807	2.16752e-08	1.32787e-06
piR-34045	GXN_567896	piR-hsa-26211	3.61473	-3.20827	0.573864	-5.59064	2.26234e-08	1.38198e-06
piR-37609	GXN_571809	piR-hsa-29800	8.78185	-2.08419	0.373422	-5.58134	2.38678e-08	1.45382e-06
piR-40191	GXN_541897	piR-hsa-2359	31.8073	-2.56843	0.460226	-5.58081	2.39402e-08	1.45406e-06
piR-48778	GXN_551189	piR-hsa-10892	23.83	1.65602	0.296921	5.57732	2.44251e-08	1.47928e-06
piR-51637	GXN_555483	piR-hsa-14850	4.47452	-2.41049	0.433003	-5.56691	2.59298e-08	1.56595e-06
piR-42029	GXN_543894	piR-hsa-4194	6789.38	-2.24052	0.402787	-5.56254	2.65869e-08	1.60109e-06
piR-30765	GXN_540338	piR-hsa-918	581.236	1.60958	0.289656	5.55688	2.74639e-08	1.64458e-06
piR-47437	GXN_549801	piR-hsa-9623	16.2516	-2.45921	0.442515	-5.55735	2.73908e-08	1.64458e-06
piR-51083	GXN_554785	piR-hsa-75	251.792	2.09959	0.378234	5.55105	2.83963e-08	1.69564e-06
piR-35404	GXN_569434	piR-hsa-27613	15.1181	-1.51383	0.272897	-5.54724	2.90207e-08	1.72807e-06
piR-42926	GXN_544930	piR-hsa-5149	72.2695	2.21985	0.400559	5.54187	2.99255e-08	1.77697e-06
piR-57713	GXN_561998	piR-hsa-20810	65.7316	1.89981	0.343251	5.53475	3.11665e-08	1.84551e-06
piR-51389	GXN_555103	piR-hsa-14499	66.525	2.03876	0.368497	5.53264	3.15442e-08	1.86269e-06
piR-39733	GXN_573014	piR-hsa-30922	11.988	-1.61574	0.292366	-5.52643	3.26805e-08	1.92444e-06
piR-34145	GXN_568006	piR-hsa-26311	2.58262	-2.96722	0.537388	-5.52155	3.36016e-08	1.97321e-06
piR-49194	GXN_551745	piR-hsa-11411	12.1709	-1.47976	0.268264	-5.51606	3.46692e-08	2.0303e-06
piR-44492	GXN_546535	piR-hsa-6628	13.6575	-1.96958	0.357591	-5.50792	3.63103e-08	2.12056e-06
piR-50097	GXN_553807	piR-hsa-13308	13.5254	-4.14586	0.752936	-5.50626	3.66536e-08	2.12891e-06
piR-34800	GXN_568691	piR-hsa-26936	49.0274	1.80692	0.328145	5.50646	3.66111e-08	2.12891e-06
piR-41827	GXN_543676	piR-hsa-3994	26.193	-2.15805	0.392085	-5.50403	3.712e-08	2.15013e-06
piR-53858	GXN_557874	piR-hsa-17052	39.3304	2.4029	0.436621	5.50339	3.72558e-08	2.15213e-06
piR-33896	GXN_565517	piR-hsa-24032	43.2754	2.13398	0.388335	5.49519	3.90287e-08	2.24843e-06
piR-48494	GXN_550877	piR-hsa-10608	5.13391	-2.09799	0.381866	-5.49404	3.92847e-08	2.25707e-06
piR-41608	GXN_543453	piR-hsa-3789	56.1533	2.21683	0.40385	5.48924	4.03658e-08	2.31293e-06
piR-61581	GXN_567354	piR-hsa-25716	118.031	1.95945	0.357882	5.47513	4.37184e-08	2.4983e-06
piR-49982	GXN_552517	piR-hsa-12124	8.60142	-1.84073	0.336628	-5.46816	4.54737e-08	2.59163e-06
piR-45703	GXN_547891	piR-hsa-7865	18.8593	3.10202	0.56815	5.45985	4.76534e-08	2.7086e-06
piR-58564	GXN_562991	piR-hsa-21716	51.5573	3.69702	0.677229	5.45904	4.78708e-08	2.7137e-06
piR-33187	GXN_564772	piR-hsa-23353	14.6713	2.79886	0.512974	5.45615	4.86567e-08	2.75092e-06
piR-30695	GXN_539492	piR-hsa-207	30.4852	2.19699	0.403449	5.44552	5.16539e-08	2.90492e-06
piR-53033	GXN_556910	piR-hsa-16171	1.4844	-3.76612	0.691552	-5.44589	5.15467e-08	2.90492e-06
piR-32224	GXN_552760	piR-hsa-12350	128.928	-2.92728	0.538038	-5.44066	5.30826e-08	2.97739e-06
piR-45532	GXN_547703	piR-hsa-7695	14.9072	2.4215	0.445246	5.43857	5.37097e-08	3.00463e-06
piR-43344	GXN_545333	piR-hsa-5524	273.914	-1.49804	0.27551	-5.43731	5.40916e-08	3.01806e-06
piR-38584	GXN_572794	piR-hsa-30718	28.0512	2.02971	0.373945	5.42782	5.70469e-08	3.17462e-06
piR-40655	GXN_542353	piR-hsa-2779	35.6802	-1.04071	0.191755	-5.42732	5.72077e-08	3.17525e-06
piR-33263	GXN_564267	piR-hsa-22890	13.7888	2.4741	0.456679	5.41759	6.04065e-08	3.34407e-06
piR-44578	GXN_546626	piR-hsa-6714	25.2439	-1.34102	0.247586	-5.41637	6.08213e-08	3.35828e-06
piR-53226	GXN_557122	piR-hsa-16364	6.76977	-2.09449	0.386787	-5.41511	6.12519e-08	3.3733e-06
piR-41245	GXN_543059	piR-hsa-3426	57.7363	2.3319	0.431208	5.40782	6.37981e-08	3.50444e-06
piR-52541	GXN_556431	piR-hsa-15725	40.3909	3.02622	0.560214	5.4019	6.59383e-08	3.61267e-06
piR-36150	GXN_570182	piR-hsa-28299	11022.2	-2.42862	0.449636	-5.4013	6.61594e-08	3.61547e-06
piR-41975	GXN_543836	piR-hsa-4140	2.14091	-3.54456	0.656753	-5.39709	6.77291e-08	3.68947e-06
piR-59395	GXN_563864	piR-hsa-22517	18.6711	-1.262	0.233844	-5.39675	6.78606e-08	3.68947e-06
piR-61276	GXN_566466	piR-hsa-24904	39772.1	-2.49059	0.46258	-5.38413	7.27944e-08	3.94761e-06
piR-44946	GXN_547126	piR-hsa-7170	6.8629	-1.94635	0.361785	-5.37985	7.4549e-08	4.03247e-06
piR-30795	GXN_540371	piR-hsa-948	81.3182	1.78978	0.332762	5.37855	7.50868e-08	4.041e-06
piR-31987	GXN_541676	piR-hsa-2155	711.679	1.9398	0.360643	5.37873	7.50127e-08	4.041e-06
piR-30494	GXN_540058	piR-hsa-662	9.6774	-2.04582	0.380721	-5.37353	7.72106e-08	4.13436e-06
piR-48241	GXN_550615	piR-hsa-10369	39.2018	2.36121	0.439406	5.37364	7.71612e-08	4.13436e-06
piR-41882	GXN_543737	piR-hsa-4049	23.8705	-2.74845	0.512958	-5.35804	8.41287e-08	4.49349e-06
piR-61291	GXN_567054	piR-hsa-25440	15.5929	3.17238	0.592251	5.35648	8.48595e-08	4.52116e-06
piR-33510	GXN_564282	piR-hsa-22905	1026.88	-3.75451	0.701123	-5.35499	8.55602e-08	4.54709e-06
piR-43548	GXN_545537	piR-hsa-5714	29.9897	-2.54013	0.474421	-5.35416	8.59562e-08	4.55675e-06
piR-57018	GXN_561290	piR-hsa-20159	25.0306	1.81576	0.339292	5.35161	8.71747e-08	4.60985e-06
piR-44473	GXN_546514	piR-hsa-6609	6.25497	-2.37087	0.443296	-5.34828	8.87923e-08	4.67215e-06
piR-53188	GXN_557080	piR-hsa-16326	27.6449	-1.70013	0.317865	-5.34859	8.8642e-08	4.67215e-06
piR-37406	GXN_571605	piR-hsa-29611	398.601	2.73649	0.511908	5.34566	9.00877e-08	4.7286e-06
piR-30858	GXN_540440	piR-hsa-1011	90.939	1.7643	0.330124	5.34435	9.07398e-08	4.73942e-06
piR-37878	GXN_572068	piR-hsa-30040	25.2099	-3.07229	0.574856	-5.34446	9.06892e-08	4.73942e-06
piR-51365	GXN_555077	piR-hsa-14475	47.7539	-2.68364	0.502679	-5.33867	9.36299e-08	4.87839e-06
piR-59745	GXN_564210	piR-hsa-22838	5.21738	-2.18915	0.410268	-5.3359	9.507e-08	4.94132e-06
piR-34895	GXN_568796	piR-hsa-27031	6.57858	-2.45895	0.461443	-5.32882	9.88511e-08	5.12531e-06
piR-45080	GXN_547256	piR-hsa-7287	16.1414	2.06021	0.386747	5.32702	9.98374e-08	5.16385e-06
piR-35816	GXN_569834	piR-hsa-27980	28.6682	-2.38603	0.448183	-5.32379	1.01627e-07	5.24368e-06
piR-30175	GXN_539432	piR-hsa-152	230.652	2.57069	0.482955	5.32284	1.02158e-07	5.25027e-06
piR-39765	GXN_574121	piR-hsa-31923	19.9973	-1.35255	0.25411	-5.32268	1.02249e-07	5.25027e-06
piR-52122	GXN_555996	piR-hsa-15321	7.91017	-1.71233	0.322068	-5.31667	1.05683e-07	5.41349e-06
piR-38515	GXN_572722	piR-hsa-30649	94.9586	2.96913	0.558722	5.31416	1.07152e-07	5.47557e-06
piR-57266	GXN_561527	piR-hsa-20378	120.409	2.15852	0.406603	5.30867	1.1043e-07	5.62954e-06
piR-34663	GXN_568556	piR-hsa-26813	5.56252	-2.06608	0.389532	-5.304	1.13291e-07	5.76157e-06
piR-53914	GXN_557935	piR-hsa-17108	13.9147	-2.07091	0.39064	-5.30131	1.14973e-07	5.83314e-06
piR-31026	GXN_540604	piR-hsa-1165	48.3323	2.08863	0.39415	5.29907	1.16392e-07	5.89111e-06
piR-30482	GXN_540045	piR-hsa-650	41.1503	-1.14645	0.216627	-5.29229	1.20795e-07	6.09944e-06
piR-43505	GXN_545490	piR-hsa-5671	11.5464	-2.36733	0.447559	-5.28942	1.22708e-07	6.18134e-06
piR-43757	GXN_545766	piR-hsa-5923	5.46603	-2.37866	0.450772	-5.27685	1.31425e-07	6.60478e-06
piR-33596	GXN_565189	piR-hsa-23732	20.5909	1.91094	0.362467	5.27204	1.34915e-07	6.76423e-06
piR-37224	GXN_571079	piR-hsa-29125	24.513	2.11011	0.400592	5.26748	1.3831e-07	6.91809e-06
piR-41229	GXN_543041	piR-hsa-3410	17.0964	-2.73247	0.519025	-5.26462	1.40476e-07	7.00994e-06
piR-41872	GXN_543726	piR-hsa-4039	85.0241	1.88918	0.359208	5.25928	1.44618e-07	7.19973e-06
piR-53322	GXN_557195	piR-hsa-16431	46.563	2.45348	0.466661	5.25753	1.46007e-07	7.24051e-06
piR-33498	GXN_565097	piR-hsa-23649	114.61	1.91682	0.364595	5.25739	1.46118e-07	7.24051e-06
piR-58720	GXN_563161	piR-hsa-21872	4.96906	-2.50714	0.477414	-5.2515	1.50862e-07	7.45821e-06
piR-44735	GXN_546894	piR-hsa-6959	287.451	-2.95177	0.562287	-5.24959	1.52441e-07	7.51879e-06
piR-59320	GXN_563781	piR-hsa-22442	142.026	1.85261	0.353274	5.24411	1.57037e-07	7.72753e-06
piR-56879	GXN_561153	piR-hsa-20035	52.33	-1.81805	0.347112	-5.23767	1.6262e-07	7.9838e-06
piR-54228	GXN_558276	piR-hsa-17422	1.41924	-3.5357	0.675218	-5.23638	1.63755e-07	8.02098e-06
piR-49792	GXN_552311	piR-hsa-11934	2.09356	-2.67747	0.511404	-5.23552	1.64518e-07	8.03981e-06
piR-38090	GXN_572279	piR-hsa-30238	20.4281	2.11149	0.403709	5.23021	1.69317e-07	8.25535e-06
piR-34331	GXN_568193	piR-hsa-26481	260.734	2.32486	0.444652	5.22849	1.70896e-07	8.31329e-06
piR-47321	GXN_549678	piR-hsa-9507	49.211	2.48919	0.476232	5.22684	1.72431e-07	8.36878e-06
piR-37529	GXN_571722	piR-hsa-29720	27.0662	-1.83521	0.351678	-5.21842	1.80457e-07	8.73839e-06
piR-34441	GXN_568313	piR-hsa-26591	43.089	1.64496	0.315266	5.21769	1.81167e-07	8.75283e-06
piR-59848	GXN_564433	piR-hsa-23043	20.0841	2.51913	0.483135	5.21414	1.84674e-07	8.90204e-06
piR-35183	GXN_569207	piR-hsa-27407	22.9896	-1.16103	0.223005	-5.20629	1.92655e-07	9.26573e-06
piR-47458	GXN_549822	piR-hsa-9644	4.08361	-2.30925	0.443591	-5.2058	1.93158e-07	9.26898e-06
piR-36662	GXN_570723	piR-hsa-28796	9.64448	3.49994	0.672517	5.20423	1.948e-07	9.32672e-06
piR-49348	GXN_551879	piR-hsa-11536	442.792	-2.61456	0.502697	-5.20108	1.98139e-07	9.46523e-06
piR-35683	GXN_569704	piR-hsa-27862	9.55687	-1.73796	0.334279	-5.19914	2.00208e-07	9.54267e-06
piR-51504	GXN_555339	piR-hsa-14717	15.5815	-2.55284	0.491315	-5.19594	2.03687e-07	9.68676e-06
piR-58417	GXN_562831	piR-hsa-21570	14.9005	-2.00936	0.387371	-5.18717	2.13512e-07	1.01313e-05
piR-41153	GXN_542975	piR-hsa-3349	2652.11	-2.28453	0.440653	-5.18443	2.1668e-07	1.02409e-05
piR-59544	GXN_563995	piR-hsa-22637	10.5199	2.8647	0.552612	5.18392	2.17266e-07	1.02409e-05
piR-36315	GXN_570361	piR-hsa-28464	5.09564	-2.84389	0.548563	-5.18424	2.16893e-07	1.02409e-05
piR-34420	GXN_568291	piR-hsa-26570	12386	-4.13137	0.79703	-5.18346	2.17805e-07	1.02436e-05
piR-38959	GXN_573312	piR-hsa-31179	25.8852	2.01904	0.389585	5.18253	2.18896e-07	1.02722e-05
piR-59275	GXN_563732	piR-hsa-22397	6.94326	-1.93366	0.373351	-5.1792	2.22844e-07	1.04344e-05
piR-54170	GXN_558213	piR-hsa-17364	101.354	2.68145	0.517866	5.17789	2.24404e-07	1.04843e-05
piR-59617	GXN_564074	piR-hsa-22710	100.355	2.4257	0.468514	5.17743	2.24958e-07	1.04872e-05
piR-60299	GXN_565940	piR-hsa-24421	9.58829	2.99108	0.57776	5.17702	2.25453e-07	1.04873e-05
piR-54346	GXN_558389	piR-hsa-17525	7.76781	-2.08967	0.403709	-5.17619	2.2646e-07	1.05111e-05
piR-57403	GXN_561677	piR-hsa-20515	29.3774	-1.09676	0.212041	-5.17239	2.31124e-07	1.07042e-05
piR-43619	GXN_545615	piR-hsa-5785	59.6619	2.16401	0.418731	5.16802	2.36584e-07	1.09333e-05
piR-33973	GXN_565602	piR-hsa-24109	16.9293	-1.62705	0.314928	-5.16644	2.38599e-07	1.10025e-05
piR-35524	GXN_569531	piR-hsa-27704	894.221	2.06541	0.400009	5.1634	2.42504e-07	1.11583e-05
piR-57705	GXN_561989	piR-hsa-20802	74.5733	3.26637	0.632762	5.16209	2.44211e-07	1.12126e-05
piR-35973	GXN_568957	piR-hsa-27179	243.709	1.36349	0.264216	5.16053	2.46252e-07	1.12819e-05
piR-56229	GXN_560454	piR-hsa-19399	7.86555	3.96531	0.768607	5.1591	2.48146e-07	1.13443e-05
piR-33475	GXN_565072	piR-hsa-23626	4.12571	-2.28942	0.444109	-5.15509	2.53515e-07	1.15649e-05
piR-54280	GXN_558316	piR-hsa-17459	31.9284	-1.25933	0.24432	-5.15442	2.54414e-07	1.1581e-05
piR-43616	GXN_545612	piR-hsa-5782	10.1961	-2.06704	0.401308	-5.15076	2.59436e-07	1.17593e-05
piR-34016	GXN_565633	piR-hsa-24138	14.0727	-2.24227	0.435298	-5.15113	2.58928e-07	1.17593e-05
piR-33154	GXN_564736	piR-hsa-23320	3.81422	-2.45494	0.476848	-5.14826	2.62918e-07	1.18917e-05
piR-44371	GXN_546422	piR-hsa-6522	167.16	2.11037	0.410473	5.14132	2.72812e-07	1.2313e-05
piR-60318	GXN_565961	piR-hsa-24440	13.1386	-1.69911	0.330631	-5.139	2.76206e-07	1.24398e-05
piR-37230	GXN_571086	piR-hsa-29131	52.2565	2.18982	0.426485	5.13459	2.8276e-07	1.27081e-05
piR-42418	GXN_544302	piR-hsa-4568	33.1681	-1.75691	0.342246	-5.13346	2.84467e-07	1.27197e-05
piR-42618	GXN_544489	piR-hsa-4739	10.7877	-2.39985	0.46747	-5.13371	2.84087e-07	1.27197e-05
piR-44944	GXN_547124	piR-hsa-7168	10.6889	-1.33332	0.259743	-5.13323	2.84814e-07	1.27197e-05
piR-42518	GXN_544380	piR-hsa-4639	29.0107	1.9557	0.381455	5.12693	2.94502e-07	1.31248e-05
piR-54626	GXN_558693	piR-hsa-17804	7192.35	-2.56149	0.49968	-5.12625	2.95572e-07	1.31449e-05
piR-44959	GXN_547140	piR-hsa-7183	597.534	-1.74793	0.341566	-5.11742	3.09742e-07	1.37463e-05
piR-43597	GXN_545591	piR-hsa-5763	29.1424	-1.1193	0.21876	-5.11658	3.11123e-07	1.37789e-05
piR-44252	GXN_546292	piR-hsa-6403	49.6778	2.1439	0.419159	5.11475	3.14157e-07	1.38843e-05
piR-41280	GXN_543097	piR-hsa-3461	19.8654	1.90121	0.371908	5.11205	3.18683e-07	1.40551e-05
piR-46644	GXN_548885	piR-hsa-8773	176.436	-1.59366	0.311789	-5.11134	3.19882e-07	1.40788e-05
piR-42096	GXN_543968	piR-hsa-4261	5.15561	-1.93138	0.377914	-5.11065	3.21055e-07	1.41012e-05
piR-51933	GXN_555805	piR-hsa-15146	207.945	-2.21466	0.433427	-5.10965	3.22754e-07	1.41466e-05
piR-60689	GXN_566350	piR-hsa-24796	18.4529	-1.56665	0.306705	-5.10801	3.25565e-07	1.42405e-05
piR-41799	GXN_543645	piR-hsa-3966	18.8595	1.7155	0.335993	5.10575	3.29479e-07	1.43821e-05
piR-43606	GXN_545601	piR-hsa-5772	47.8551	-1.40164	0.274671	-5.10296	3.34381e-07	1.45661e-05
piR-54711	GXN_558787	piR-hsa-17889	49.8521	2.50278	0.490791	5.09948	3.40594e-07	1.48065e-05
piR-54907	GXN_558985	piR-hsa-18071	1915.34	1.64071	0.321802	5.09852	3.42326e-07	1.48514e-05
piR-49736	GXN_551471	piR-hsa-11153	27.5284	3.14296	0.616814	5.09547	3.47872e-07	1.50612e-05
piR-38317	GXN_572510	piR-hsa-30451	82.656	-1.46704	0.288037	-5.09324	3.51989e-07	1.52085e-05
piR-32559	GXN_553109	piR-hsa-12670	68.8112	2.40975	0.473338	5.09097	3.56241e-07	1.5361e-05
piR-43790	GXN_545802	piR-hsa-5956	28.1659	2.56772	0.504407	5.09056	3.56999e-07	1.53625e-05
piR-45756	GXN_547933	piR-hsa-7903	47.1553	2.4858	0.488403	5.08965	3.5872e-07	1.54054e-05
piR-53134	GXN_557021	piR-hsa-16272	10.1315	-1.38134	0.271695	-5.08417	3.69238e-07	1.58251e-05
piR-53266	GXN_557134	piR-hsa-16375	6.01584	-2.09236	0.411718	-5.08203	3.73424e-07	1.59723e-05
piR-35457	GXN_568902	piR-hsa-27128	4.4341	-2.43161	0.478804	-5.07852	3.80385e-07	1.62374e-05
piR-42447	GXN_544334	piR-hsa-4597	66.5383	-2.01512	0.397051	-5.07521	3.87077e-07	1.64899e-05
piR-44277	GXN_546319	piR-hsa-6428	13.8041	2.61083	0.514569	5.07382	3.89909e-07	1.65774e-05
piR-34565	GXN_568449	piR-hsa-26715	14.0883	-1.72146	0.339362	-5.07263	3.9235e-07	1.66479e-05
piR-56231	GXN_560457	piR-hsa-19401	7.0858	-1.92898	0.380362	-5.07143	3.94845e-07	1.67203e-05
piR-61533	GXN_567301	piR-hsa-25668	3.36635	-2.19454	0.433696	-5.06008	4.19076e-07	1.7676e-05
piR-34344	GXN_568207	piR-hsa-26494	33.9982	-1.06124	0.209724	-5.06017	4.18885e-07	1.7676e-05
piR-35614	GXN_569629	piR-hsa-27793	24.0269	-2.33548	0.461758	-5.0578	4.24123e-07	1.78535e-05
piR-54230	GXN_558278	piR-hsa-17424	2.56886	-3.76803	0.745582	-5.05381	4.33088e-07	1.81948e-05
piR-53542	GXN_557547	piR-hsa-16750	31.5564	-1.51756	0.300763	-5.0457	4.51866e-07	1.89463e-05
piR-42689	GXN_544566	piR-hsa-4810	19654.3	-2.8634	0.5679	-5.04209	4.60481e-07	1.92695e-05
piR-30286	GXN_539865	piR-hsa-483	10.0797	-2.85208	0.566167	-5.03753	4.71574e-07	1.96949e-05
piR-52748	GXN_555283	piR-hsa-14666	11.4326	-1.49883	0.297853	-5.03209	4.85161e-07	2.02226e-05
piR-47600	GXN_549944	piR-hsa-9757	1307.9	-3.00411	0.597185	-5.03045	4.89341e-07	2.03194e-05
piR-59730	GXN_564194	piR-hsa-22823	72.6646	1.39029	0.276376	5.03043	4.89393e-07	2.03194e-05
piR-30820	GXN_540398	piR-hsa-973	15.684	-1.21963	0.242569	-5.02799	4.95642e-07	2.05387e-05
piR-46858	GXN_549099	piR-hsa-8973	19.1794	-1.33667	0.265997	-5.02515	5.0305e-07	2.08051e-05
piR-32832	GXN_553520	piR-hsa-13043	9.57565	-2.06529	0.411107	-5.02373	5.0677e-07	2.09183e-05
piR-40966	GXN_542437	piR-hsa-2857	9.17635	-1.50813	0.30026	-5.02276	5.09354e-07	2.09243e-05
piR-41145	GXN_542966	piR-hsa-3341	5.21101	-2.06273	0.410654	-5.02303	5.08613e-07	2.09243e-05
piR-50969	GXN_554691	piR-hsa-14123	33.3796	-2.09141	0.416404	-5.02256	5.0987e-07	2.09243e-05
piR-47742	GXN_549301	piR-hsa-9158	89.5199	2.58085	0.514383	5.01738	5.23822e-07	2.14555e-05
piR-44910	GXN_547086	piR-hsa-7134	89.4408	1.75338	0.349495	5.01689	5.25142e-07	2.14682e-05
piR-34996	GXN_569003	piR-hsa-27220	13.1546	-1.36941	0.273197	-5.01252	5.37227e-07	2.19201e-05
piR-50821	GXN_554529	piR-hsa-13975	16.9743	2.51738	0.502306	5.01165	5.39649e-07	2.19347e-05
piR-57582	GXN_561855	piR-hsa-20679	3.5686	-2.45403	0.489657	-5.01175	5.39385e-07	2.19347e-05
piR-32181	GXN_552715	piR-hsa-12308	26.2257	-1.76182	0.351586	-5.01105	5.41339e-07	2.19614e-05
piR-33690	GXN_565291	piR-hsa-23826	17.8327	-1.42669	0.284799	-5.00945	5.45856e-07	2.21025e-05
piR-42086	GXN_543957	piR-hsa-4251	63.387	2.91279	0.581581	5.0084	5.4885e-07	2.2149e-05
piR-39907	GXN_574275	piR-hsa-32065	46.892	1.72668	0.344762	5.00831	5.49089e-07	2.2149e-05
piR-41458	GXN_543293	piR-hsa-3639	86.2536	-1.23846	0.247422	-5.00546	5.57293e-07	2.24374e-05
piR-37374	GXN_571570	piR-hsa-29579	41.38	2.41697	0.483054	5.00352	5.62917e-07	2.2621e-05
piR-38287	GXN_572477	piR-hsa-30421	48.3571	-1.73312	0.346479	-5.0021	5.671e-07	2.27461e-05
piR-57060	GXN_561336	piR-hsa-20201	93.6915	-2.54309	0.508567	-5.0005	5.71819e-07	2.28921e-05
piR-46711	GXN_546876	piR-hsa-6942	3.54522	-2.19742	0.439722	-4.9973	5.8138e-07	2.32312e-05
piR-49372	GXN_551906	piR-hsa-11560	27.9207	2.53929	0.508542	4.99327	5.93645e-07	2.36768e-05
piR-36036	GXN_570058	piR-hsa-28185	10.0011	2.78399	0.557764	4.99134	5.99626e-07	2.38705e-05
piR-60396	GXN_566047	piR-hsa-24518	11.6304	-1.36779	0.274229	-4.98774	6.10883e-07	2.42732e-05
piR-33430	GXN_565022	piR-hsa-23581	14.9073	3.92675	0.788172	4.9821	6.28989e-07	2.49283e-05
piR-38621	GXN_572833	piR-hsa-30755	84.5365	-2.54338	0.510526	-4.98187	6.29716e-07	2.49283e-05
piR-49235	GXN_551433	piR-hsa-11117	82.547	-1.66284	0.333813	-4.98134	6.31447e-07	2.49504e-05
piR-56218	GXN_560442	piR-hsa-19388	50.1454	-1.38946	0.279028	-4.97964	6.37022e-07	2.5124e-05
piR-31360	GXN_541061	piR-hsa-1585	28.8631	1.46961	0.295247	4.97755	6.4394e-07	2.53067e-05
piR-32950	GXN_553646	piR-hsa-13161	8.69615	-2.86729	0.576047	-4.97752	6.44036e-07	2.53067e-05
piR-50456	GXN_554178	piR-hsa-13653	45.9415	-2.6379	0.530335	-4.97402	6.55794e-07	2.57212e-05
piR-58505	GXN_562926	piR-hsa-21658	4.77567	-2.70928	0.545201	-4.96932	6.71877e-07	2.63034e-05
piR-37132	GXN_571342	piR-hsa-29366	18.8143	-1.40273	0.282483	-4.96571	6.84486e-07	2.67478e-05
piR-52251	GXN_556135	piR-hsa-15450	48.0327	1.84019	0.370706	4.96403	6.9046e-07	2.69317e-05
piR-49023	GXN_551565	piR-hsa-11240	20.8852	-1.98177	0.399528	-4.96028	7.03913e-07	2.74062e-05
piR-61387	GXN_567157	piR-hsa-25536	6.96399	-1.67536	0.338073	-4.95561	7.2102e-07	2.80209e-05
piR-34372	GXN_568238	piR-hsa-26522	6677.77	-3.89742	0.786529	-4.95522	7.22492e-07	2.80269e-05
piR-34081	GXN_567935	piR-hsa-26247	10.9283	2.97575	0.60128	4.94902	7.45877e-07	2.88813e-05
piR-50189	GXN_553907	piR-hsa-13400	80.1476	-2.74302	0.554365	-4.94803	7.49665e-07	2.89752e-05
piR-54650	GXN_558719	piR-hsa-17828	8.23484	-2.50733	0.507185	-4.94363	7.66818e-07	2.95844e-05
piR-30957	GXN_540531	piR-hsa-1096	52.4364	2.28004	0.461401	4.94155	7.75034e-07	2.98472e-05
piR-33040	GXN_564611	piR-hsa-23206	22.6126	2.27147	0.460361	4.93411	8.05153e-07	3.09511e-05
piR-46869	GXN_549111	piR-hsa-8984	55.6613	1.80239	0.365359	4.93319	8.08956e-07	3.10411e-05
piR-41726	GXN_543565	piR-hsa-3893	6.8912	-2.31317	0.469259	-4.9294	8.24827e-07	3.15931e-05
piR-36810	GXN_570882	piR-hsa-28944	8.7878	-1.63781	0.332304	-4.92864	8.28051e-07	3.16595e-05
piR-37185	GXN_571399	piR-hsa-29419	2.75488	-2.31629	0.470094	-4.9273	8.33754e-07	3.18204e-05
piR-30714	GXN_540283	piR-hsa-867	39.1517	2.7104	0.550386	4.92453	8.45613e-07	3.22151e-05
piR-43907	GXN_545929	piR-hsa-6073	26.3225	1.75727	0.357013	4.92215	8.5599e-07	3.25521e-05
piR-60206	GXN_565839	piR-hsa-24328	94.8821	1.43358	0.291594	4.91635	8.81745e-07	3.34717e-05
piR-55030	GXN_559088	piR-hsa-18165	16.3892	1.9624	0.399227	4.9155	8.85581e-07	3.35574e-05
piR-54483	GXN_558537	piR-hsa-17661	15.1549	-1.5142	0.308778	-4.90384	9.39816e-07	3.55491e-05
piR-44467	GXN_544694	piR-hsa-4929	3.15313	-2.15414	0.439325	-4.90329	9.42452e-07	3.55855e-05
piR-45136	GXN_547316	piR-hsa-7343	13.3757	-1.42521	0.291116	-4.89567	9.79721e-07	3.69272e-05
piR-40141	GXN_541843	piR-hsa-2309	28.3264	-1.34564	0.275381	-4.88646	1.02667e-06	3.86284e-05
piR-47053	GXN_549406	piR-hsa-9254	336.603	1.72076	0.352312	4.88419	1.03856e-06	3.8801e-05
piR-33535	GXN_565122	piR-hsa-23671	4763.02	-2.7685	0.566829	-4.8842	1.03852e-06	3.8801e-05
piR-39192	GXN_573565	piR-hsa-31411	184.18	-1.87107	0.383037	-4.88483	1.03516e-06	3.8801e-05
piR-39416	GXN_573793	piR-hsa-31620	6.09737	-2.48542	0.508841	-4.88448	1.03703e-06	3.8801e-05
piR-45458	GXN_547637	piR-hsa-7636	63.3377	1.66998	0.342289	4.87886	1.06701e-06	3.96684e-05
piR-51404	GXN_555120	piR-hsa-14514	6.0978	-1.67142	0.342589	-4.87879	1.06738e-06	3.96684e-05
piR-52606	GXN_556499	piR-hsa-15790	4.96627	-1.93491	0.396585	-4.87893	1.06665e-06	3.96684e-05
piR-39680	GXN_574044	piR-hsa-31854	4589.34	-3.37037	0.690917	-4.87811	1.0711e-06	3.97371e-05
piR-40223	GXN_541900	piR-hsa-2362	5.61179	3.76746	0.772677	4.87585	1.08339e-06	4.01232e-05
piR-32239	GXN_551512	piR-hsa-11191	49.8923	-1.95777	0.401766	-4.87292	1.09961e-06	4.0604e-05
piR-33976	GXN_565605	piR-hsa-24112	3.17305	-3.52505	0.723411	-4.87282	1.10019e-06	4.0604e-05
piR-50417	GXN_554136	piR-hsa-13614	35.8314	-2.0633	0.423627	-4.87056	1.11284e-06	4.09398e-05
piR-34871	GXN_568769	piR-hsa-27007	4651.12	1.99618	0.40985	4.8705	1.11314e-06	4.09398e-05
piR-52021	GXN_555885	piR-hsa-15220	6.75148	3.46767	0.712045	4.87001	1.1159e-06	4.09704e-05
piR-51590	GXN_555432	piR-hsa-14803	26.8271	2.70649	0.55614	4.86657	1.1355e-06	4.16181e-05
piR-57658	GXN_561937	piR-hsa-20755	2297.71	2.52908	0.519784	4.86565	1.14083e-06	4.17415e-05
piR-40734	GXN_542532	piR-hsa-2946	3.22446	-2.24707	0.46189	-4.86495	1.14487e-06	4.18173e-05
piR-40067	GXN_541763	piR-hsa-2235	7.21386	-1.70102	0.349677	-4.86456	1.14713e-06	4.18278e-05
piR-31024	GXN_540602	piR-hsa-1163	20.5362	-2.09298	0.430713	-4.85933	1.17783e-06	4.27275e-05
piR-49551	GXN_552084	piR-hsa-11724	8.94504	2.67525	0.550503	4.85966	1.17588e-06	4.27275e-05
piR-36643	GXN_570702	piR-hsa-28777	9.08248	2.57962	0.530804	4.85983	1.17489e-06	4.27275e-05
piR-35012	GXN_569020	piR-hsa-27236	50.9958	2.24065	0.461188	4.85843	1.18322e-06	4.28499e-05
piR-54022	GXN_558052	piR-hsa-17216	576.166	1.53413	0.315976	4.85522	1.20256e-06	4.34761e-05
piR-42886	GXN_544886	piR-hsa-5109	41.1794	-1.43193	0.295053	-4.85311	1.21538e-06	4.38649e-05
piR-57795	GXN_562182	piR-hsa-20979	34.5329	-1.37614	0.283827	-4.84852	1.24385e-06	4.48166e-05
piR-48065	GXN_550421	piR-hsa-10193	5.96789	-1.75455	0.361972	-4.84721	1.25211e-06	4.50378e-05
piR-44652	GXN_546707	piR-hsa-6788	29.1177	1.62838	0.336209	4.84335	1.27671e-06	4.5845e-05
piR-30821	GXN_540400	piR-hsa-974	26.5736	1.98405	0.409675	4.84299	1.279e-06	4.58498e-05
piR-36023	GXN_570043	piR-hsa-28172	9.25785	2.71401	0.560611	4.84116	1.29084e-06	4.61966e-05
piR-46793	GXN_549029	piR-hsa-8908	25.4543	-2.05367	0.424246	-4.84075	1.29348e-06	4.6213e-05
piR-62003	GXN_567799	piR-hsa-26123	2.26283	-2.81771	0.582598	-4.83646	1.32171e-06	4.71426e-05
piR-58364	GXN_562773	piR-hsa-21517	4.14611	-1.94447	0.402143	-4.83525	1.32976e-06	4.73502e-05
piR-59012	GXN_563462	piR-hsa-22148	40.0453	2.01561	0.417157	4.83178	1.35315e-06	4.81025e-05
piR-57138	GXN_561422	piR-hsa-20279	191.713	-1.9222	0.397884	-4.83106	1.35809e-06	4.81975e-05
piR-44716	GXN_544712	piR-hsa-4946	16.8626	2.39334	0.495823	4.827	1.38607e-06	4.91085e-05
piR-37174	GXN_571388	piR-hsa-29408	20.1833	2.02984	0.420827	4.82345	1.41096e-06	4.9907e-05
piR-42809	GXN_544804	piR-hsa-5032	959.498	-2.81862	0.584961	-4.81848	1.44659e-06	5.10826e-05
piR-31454	GXN_541146	piR-hsa-1665	62.0182	-2.32436	0.482695	-4.81538	1.46922e-06	5.17954e-05
piR-47322	GXN_549679	piR-hsa-9508	1512.78	1.85188	0.385095	4.80888	1.5178e-06	5.34195e-05
piR-44926	GXN_547104	piR-hsa-7150	9.41764	-1.90781	0.397019	-4.80535	1.54481e-06	5.40126e-05
piR-48953	GXN_551379	piR-hsa-11067	4.16018	-2.06808	0.430322	-4.80588	1.5407e-06	5.40126e-05
piR-51010	GXN_554704	piR-hsa-14135	26.3375	-1.28376	0.267107	-4.80615	1.53864e-06	5.40126e-05
piR-53221	GXN_557117	piR-hsa-16359	1.62162	-2.70213	0.562283	-4.80564	1.54254e-06	5.40126e-05
piR-54204	GXN_558251	piR-hsa-17398	15.9934	2.57759	0.537574	4.79484	1.62801e-06	5.68279e-05
piR-60913	GXN_566688	piR-hsa-25107	21.9161	2.1638	0.451352	4.79404	1.63457e-06	5.69635e-05
piR-48517	GXN_550902	piR-hsa-10631	55.5814	1.90119	0.396615	4.79353	1.6387e-06	5.70138e-05
piR-33041	GXN_564613	piR-hsa-23207	11.0607	-1.64591	0.343548	-4.79091	1.6603e-06	5.7671e-05
piR-45471	GXN_547652	piR-hsa-7649	11.6453	-2.38564	0.498051	-4.78995	1.66819e-06	5.78089e-05
piR-49926	GXN_552456	piR-hsa-12068	15.71	-1.34885	0.281611	-4.78977	1.66971e-06	5.78089e-05
piR-54125	GXN_558165	piR-hsa-17319	9.88636	-1.38271	0.288781	-4.78811	1.68363e-06	5.81962e-05
piR-33001	GXN_553702	piR-hsa-13212	40.85	-2.04016	0.42641	-4.7845	1.71417e-06	5.91557e-05
piR-42819	GXN_544815	piR-hsa-5042	27.6538	-1.55303	0.324736	-4.78245	1.7317e-06	5.96637e-05
piR-33372	GXN_564960	piR-hsa-23523	6296.03	-3.80063	0.794764	-4.78209	1.7348e-06	5.96738e-05
piR-51631	GXN_555477	piR-hsa-14844	19.888	-2.10167	0.439542	-4.7815	1.73995e-06	5.97541e-05
piR-30853	GXN_540435	piR-hsa-1006	44.293	1.47361	0.308297	4.77985	1.75429e-06	6.00934e-05
piR-33900	GXN_565521	piR-hsa-24036	9.70554	3.07539	0.643426	4.77971	1.75548e-06	6.00934e-05
piR-46979	GXN_549230	piR-hsa-9094	20.7549	-1.34923	0.282334	-4.77886	1.7629e-06	6.01791e-05
piR-58260	GXN_562087	piR-hsa-20892	6289.64	-2.19729	0.459803	-4.77878	1.76365e-06	6.01791e-05
piR-33353	GXN_564939	piR-hsa-23504	8.63562	-2.43278	0.509695	-4.77301	1.81491e-06	6.18293e-05
piR-52303	GXN_556190	piR-hsa-15502	12.0071	-1.57198	0.329441	-4.77168	1.82699e-06	6.21411e-05
piR-45166	GXN_547348	piR-hsa-7373	16.7113	1.64744	0.34534	4.7705	1.83769e-06	6.2405e-05
piR-53751	GXN_557410	piR-hsa-16627	2.44159	-2.6345	0.55252	-4.76815	1.85924e-06	6.30364e-05
piR-36058	GXN_570081	piR-hsa-28207	1552.19	-1.6039	0.33643	-4.76741	1.86608e-06	6.31675e-05
piR-49755	GXN_552270	piR-hsa-11897	2.03723	-2.53857	0.532696	-4.76551	1.88378e-06	6.34635e-05
piR-33771	GXN_565380	piR-hsa-23907	22.6017	-2.32544	0.48796	-4.76563	1.88265e-06	6.34635e-05
piR-35469	GXN_568915	piR-hsa-27140	417.33	1.24914	0.26212	4.76553	1.88355e-06	6.34635e-05
piR-51957	GXN_555831	piR-hsa-15170	12.3092	-1.4341	0.30106	-4.76348	1.90282e-06	6.40034e-05
piR-60393	GXN_566044	piR-hsa-24515	3.6174	-2.5276	0.531283	-4.75753	1.95977e-06	6.58149e-05
piR-56573	GXN_560817	piR-hsa-19729	1.83549	-2.57726	0.542396	-4.75162	2.01795e-06	6.76618e-05
piR-42624	GXN_544495	piR-hsa-4745	5.2988	-1.69363	0.35647	-4.75112	2.02293e-06	6.77218e-05
piR-59456	GXN_563931	piR-hsa-22578	18.9166	-1.9751	0.415827	-4.74981	2.03606e-06	6.80542e-05
piR-41797	GXN_543643	piR-hsa-3964	13.4246	-1.32977	0.28006	-4.74816	2.05274e-06	6.83746e-05
piR-44475	GXN_546516	piR-hsa-6611	3.49986	-2.03628	0.428872	-4.74798	2.05458e-06	6.83746e-05
piR-34719	GXN_568602	piR-hsa-26855	189.065	-2.54019	0.535025	-4.74779	2.05646e-06	6.83746e-05
piR-35548	GXN_569558	piR-hsa-27728	862.377	2.06485	0.434926	4.74759	2.05851e-06	6.83746e-05
piR-35838	GXN_569858	piR-hsa-28002	7.1047	-1.7287	0.364171	-4.74696	2.06497e-06	6.84822e-05
piR-40247	GXN_541926	piR-hsa-2386	29.0141	-1.76315	0.371471	-4.74641	2.07057e-06	6.85611e-05
piR-58808	GXN_563242	piR-hsa-21945	15.6574	-2.73741	0.576868	-4.74529	2.08207e-06	6.88141e-05
piR-33441	GXN_565035	piR-hsa-23592	16.1611	-1.3513	0.284782	-4.74504	2.08469e-06	6.88141e-05
piR-36254	GXN_570294	piR-hsa-28403	134.948	-1.56219	0.329317	-4.74374	2.09805e-06	6.91477e-05
piR-35224	GXN_568901	piR-hsa-27127	125.016	-1.19197	0.251357	-4.74212	2.1149e-06	6.95953e-05
piR-45142	GXN_547323	piR-hsa-7349	118.08	2.7516	0.580946	4.73641	2.17542e-06	7.14762e-05
piR-55627	GXN_559824	piR-hsa-18827	131.022	-2.45638	0.518849	-4.73428	2.19831e-06	7.21167e-05
piR-38876	GXN_573222	piR-hsa-31096	17.9774	2.0931	0.44307	4.72409	2.31147e-06	7.57123e-05
piR-54808	GXN_558876	piR-hsa-17972	10.5982	2.73804	0.579728	4.72297	2.3242e-06	7.60121e-05
piR-40877	GXN_542689	piR-hsa-3089	18.7128	-1.90547	0.403754	-4.7194	2.36544e-06	7.72228e-05
piR-48640	GXN_551037	piR-hsa-10754	11.6241	-1.6201	0.343304	-4.71914	2.36848e-06	7.72228e-05
piR-42495	GXN_544355	piR-hsa-4616	78.8572	-1.99949	0.423837	-4.71759	2.38656e-06	7.76931e-05
piR-42116	GXN_543990	piR-hsa-4281	105.657	1.20565	0.255603	4.7169	2.39463e-06	7.77177e-05
piR-55094	GXN_559159	piR-hsa-18229	12.7427	2.5616	0.543042	4.71714	2.39182e-06	7.77177e-05
piR-57863	GXN_562257	piR-hsa-21047	24.0229	-1.90465	0.404365	-4.71024	2.47425e-06	8.01793e-05
piR-59657	GXN_564115	piR-hsa-22750	6.14949	-1.60347	0.340506	-4.70909	2.48831e-06	8.05122e-05
piR-50496	GXN_554190	piR-hsa-13664	11.8649	-1.57747	0.335084	-4.70769	2.50539e-06	8.09415e-05
piR-48734	GXN_551141	piR-hsa-10848	6.49159	-1.48657	0.315833	-4.70684	2.51587e-06	8.11568e-05
piR-49862	GXN_552387	piR-hsa-12004	6.55229	-1.47697	0.31396	-4.70431	2.54731e-06	8.20464e-05
piR-44937	GXN_547116	piR-hsa-7161	11.9953	-1.52466	0.324347	-4.7007	2.59273e-06	8.33832e-05
piR-31842	GXN_541533	piR-hsa-2024	35.4815	1.36286	0.290041	4.69884	2.61649e-06	8.39257e-05
piR-49426	GXN_551962	piR-hsa-11614	26.7669	-1.92366	0.409398	-4.69876	2.6175e-06	8.39257e-05
piR-37017	GXN_571219	piR-hsa-29251	157.337	1.97424	0.4202	4.69833	2.62298e-06	8.39748e-05
piR-34118	GXN_567976	piR-hsa-26284	17.7025	-1.6513	0.351518	-4.69763	2.63197e-06	8.41361e-05
piR-34358	GXN_568223	piR-hsa-26508	69.9106	-1.23299	0.262575	-4.69574	2.65637e-06	8.47886e-05
piR-37594	GXN_571792	piR-hsa-29785	7.10506	-1.96426	0.418487	-4.69371	2.68294e-06	8.55081e-05
piR-37639	GXN_571841	piR-hsa-29830	9.94647	-1.73237	0.36923	-4.69186	2.70728e-06	8.61547e-05
piR-50318	GXN_554029	piR-hsa-13515	10.8861	-1.33204	0.283983	-4.69056	2.72457e-06	8.65754e-05
piR-49813	GXN_552334	piR-hsa-11955	92.2396	-1.93962	0.41358	-4.68983	2.73436e-06	8.67568e-05
piR-47015	GXN_549364	piR-hsa-9216	39.0582	1.70377	0.363458	4.68767	2.7633e-06	8.75442e-05
piR-47117	GXN_549472	piR-hsa-9317	10.8536	3.38038	0.721283	4.68662	2.77754e-06	8.78644e-05
piR-49568	GXN_552102	piR-hsa-11741	31.359	2.34942	0.501354	4.68614	2.78399e-06	8.79378e-05
piR-31650	GXN_541359	piR-hsa-1861	883.154	-3.68808	0.787261	-4.6847	2.80377e-06	8.84309e-05
piR-46199	GXN_548417	piR-hsa-8346	368.783	2.60264	0.555765	4.68298	2.8274e-06	8.90444e-05
piR-57511	GXN_561778	piR-hsa-20608	493.126	2.25708	0.48202	4.68254	2.83345e-06	8.91027e-05
piR-49678	GXN_552220	piR-hsa-11850	12.9554	-1.50091	0.320577	-4.68191	2.8421e-06	8.92428e-05
piR-50691	GXN_554402	piR-hsa-13859	455.932	2.63614	0.56364	4.677	2.91108e-06	9.12738e-05
piR-52660	GXN_556557	piR-hsa-15843	8.07842	-2.45993	0.526003	-4.67665	2.91599e-06	9.12933e-05
piR-42283	GXN_544155	piR-hsa-4433	78.0773	-2.76122	0.590627	-4.67506	2.93864e-06	9.1867e-05
piR-31105	GXN_540689	piR-hsa-1244	23.6095	1.61796	0.346137	4.67433	2.94919e-06	9.19625e-05
piR-52879	GXN_556759	piR-hsa-16032	12.3127	-1.58999	0.34016	-4.67425	2.95034e-06	9.19625e-05
piR-44444	GXN_546499	piR-hsa-6595	19.592	-1.11421	0.238416	-4.67338	2.96277e-06	9.22145e-05
piR-30925	GXN_540513	piR-hsa-1078	10.3044	-1.74268	0.372969	-4.67244	2.97636e-06	9.2502e-05
piR-30510	GXN_540075	piR-hsa-678	3.58028	-2.49258	0.533571	-4.6715	2.99007e-06	9.26574e-05
piR-33726	GXN_565330	piR-hsa-23862	5.73751	-1.77899	0.380803	-4.67168	2.9874e-06	9.26574e-05
piR-47170	GXN_549528	piR-hsa-9370	8.45411	-2.45237	0.525271	-4.66877	3.03003e-06	9.3759e-05
piR-51152	GXN_554860	piR-hsa-14276	99.9875	1.61227	0.345415	4.66764	3.04682e-06	9.41414e-05
piR-32702	GXN_553265	piR-hsa-12813	25.4398	-2.0178	0.432772	-4.6625	3.12391e-06	9.63834e-05
piR-43191	GXN_545184	piR-hsa-5385	8.72064	-1.7011	0.365002	-4.66052	3.15408e-06	9.71731e-05
piR-48031	GXN_550385	piR-hsa-10159	12.6196	-1.65792	0.355787	-4.65987	3.16406e-06	9.73395e-05
piR-36253	GXN_570293	piR-hsa-28402	137.018	-1.53942	0.330617	-4.6562	3.22093e-06	9.88031e-05
piR-39274	GXN_573639	piR-hsa-31478	52.4605	-1.97295	0.423721	-4.65625	3.22019e-06	9.88031e-05
piR-48244	GXN_550618	piR-hsa-10372	67.214	-2.02605	0.435423	-4.65306	3.27048e-06	0.000100178
piR-47432	GXN_549796	piR-hsa-9618	5.84658	-2.07052	0.445052	-4.65231	3.28244e-06	0.0001004
piR-36848	GXN_570924	piR-hsa-28982	24.3235	-1.22281	0.262955	-4.65025	3.31526e-06	0.000101258
piR-41630	GXN_543476	piR-hsa-3811	23.0199	-1.64528	0.354189	-4.64521	3.39723e-06	0.000103613
piR-62013	GXN_567810	piR-hsa-26133	88.1053	-3.01721	0.649862	-4.64286	3.43628e-06	0.000104654
piR-36189	GXN_570225	piR-hsa-28338	6.24427	3.36502	0.725158	4.6404	3.47744e-06	0.000105605
piR-38678	GXN_572896	piR-hsa-30812	317.553	-1.48093	0.319124	-4.64062	3.47368e-06	0.000105605
piR-34021	GXN_565639	piR-hsa-24143	277.073	1.37314	0.296051	4.63818	3.51486e-06	0.000106589
piR-50793	GXN_554498	piR-hsa-13947	200.377	-2.91155	0.627798	-4.63772	3.52279e-06	0.000106677
piR-49877	GXN_552403	piR-hsa-12019	6.99903	-2.55124	0.550283	-4.63624	3.54805e-06	0.00010729
piR-62018	GXN_567815	piR-hsa-26138	214.619	2.61587	0.564606	4.63309	3.60253e-06	0.000108782
piR-37546	GXN_571741	piR-hsa-29737	824.704	-1.30031	0.280804	-4.63066	3.64497e-06	0.000109908
piR-42261	GXN_544131	piR-hsa-4411	338.401	-2.94502	0.636401	-4.62762	3.69897e-06	0.000111378
piR-30867	GXN_540450	piR-hsa-1020	4.66643	-2.34848	0.507937	-4.62356	3.77201e-06	0.000113256
piR-44799	GXN_546964	piR-hsa-7023	12.463	-1.39857	0.302474	-4.62375	3.76869e-06	0.000113256
piR-48180	GXN_550547	piR-hsa-10308	88.243	-2.03644	0.440562	-4.62236	3.79407e-06	0.000113758
piR-42175	GXN_544054	piR-hsa-4340	15.1808	-1.82929	0.395892	-4.62069	3.82468e-06	0.000114514
piR-41518	GXN_543355	piR-hsa-3699	19.2907	-1.46232	0.316715	-4.61715	3.89038e-06	0.000116317
piR-49038	GXN_551581	piR-hsa-11255	38.9472	-2.90464	0.629429	-4.61472	3.93617e-06	0.000117407
piR-52794	GXN_556670	piR-hsa-15947	16.6744	1.78699	0.387243	4.61463	3.93787e-06	0.000117407
piR-40397	GXN_542089	piR-hsa-2536	9.727	-1.96854	0.426831	-4.61199	3.9884e-06	0.000118747
piR-35945	GXN_569975	piR-hsa-28109	14.7616	-1.31289	0.284786	-4.61008	4.02513e-06	0.000119673
piR-60082	GXN_565705	piR-hsa-24204	17.0884	1.99893	0.433889	4.607	4.08525e-06	0.000121291
piR-41400	GXN_543229	piR-hsa-3581	16.1188	-1.1731	0.254686	-4.60609	4.10314e-06	0.000121645
piR-56496	GXN_559629	piR-hsa-18652	6.10824	3.04207	0.660526	4.60552	4.11433e-06	0.000121645
piR-33472	GXN_565069	piR-hsa-23623	118.673	-2.05434	0.44605	-4.60563	4.11214e-06	0.000121645
piR-33437	GXN_565030	piR-hsa-23588	404.242	1.78466	0.387626	4.60408	4.14291e-06	0.00012232
piR-45023	GXN_547194	piR-hsa-7232	9.04413	-1.55576	0.33851	-4.5959	4.30877e-06	0.00012704
piR-33536	GXN_565123	piR-hsa-23672	4673.21	-2.57632	0.561475	-4.58848	4.46495e-06	0.000131463
piR-42215	GXN_542499	piR-hsa-2914	19.0491	2.36569	0.515874	4.58579	4.52281e-06	0.000132982
piR-42400	GXN_544282	piR-hsa-4550	21.8855	-1.80135	0.392948	-4.5842	4.55726e-06	0.00013381
piR-33684	GXN_565285	piR-hsa-23820	40.5851	-1.09952	0.239893	-4.58336	4.57567e-06	0.000134165
piR-56680	GXN_560934	piR-hsa-19836	12.0764	2.03541	0.444276	4.5814	4.61864e-06	0.000135238
piR-42647	GXN_544520	piR-hsa-4768	8.12022	-2.0796	0.45396	-4.58101	4.62736e-06	0.000135307
piR-48316	GXN_550697	piR-hsa-10444	92.7054	2.13769	0.467039	4.5771	4.71461e-06	0.000137669
piR-35644	GXN_569662	piR-hsa-27823	35.6535	-1.13894	0.248854	-4.57672	4.72314e-06	0.000137729
piR-41396	GXN_543225	piR-hsa-3577	15.9038	-1.1909	0.260248	-4.57603	4.73884e-06	0.000137998
piR-30580	GXN_540151	piR-hsa-748	6.5903	3.08878	0.67514	4.57503	4.76156e-06	0.00013847
piR-55985	GXN_560202	piR-hsa-19170	21.4516	1.69699	0.371044	4.57355	4.7953e-06	0.00013926
piR-37564	GXN_571760	piR-hsa-29755	7.51204	-1.49475	0.327048	-4.57041	4.86768e-06	0.000141169
piR-35967	GXN_568951	piR-hsa-27173	18.2464	-1.20065	0.262718	-4.5701	4.87501e-06	0.000141189
piR-42634	GXN_544506	piR-hsa-4755	19.7206	-1.75617	0.384308	-4.56968	4.88462e-06	0.000141275
piR-42167	GXN_544045	piR-hsa-4332	8.48058	-1.43279	0.31387	-4.56492	4.99677e-06	0.000144322
piR-51979	GXN_555855	piR-hsa-15192	53.963	3.03043	0.664184	4.56263	5.05163e-06	0.000145629
piR-36229	GXN_570267	piR-hsa-28378	226.902	-1.20975	0.265153	-4.56246	5.0557e-06	0.000145629
piR-32236	GXN_551509	piR-hsa-11188	10.7759	-1.59515	0.349699	-4.56149	5.07914e-06	0.000146106
piR-58484	GXN_562904	piR-hsa-21637	67.4538	3.05636	0.670246	4.56006	5.11388e-06	0.000146906
piR-33245	GXN_564836	piR-hsa-23411	15.6495	-1.56	0.342233	-4.5583	5.15704e-06	0.000147946
piR-33168	GXN_564751	piR-hsa-23334	10.3893	-1.87762	0.412144	-4.55573	5.22034e-06	0.000149561
piR-42172	GXN_544051	piR-hsa-4337	16.1642	-1.49117	0.327494	-4.55327	5.28176e-06	0.000151117
piR-34380	GXN_568247	piR-hsa-26530	77.6445	-3.31622	0.728403	-4.55273	5.29543e-06	0.000151304
piR-35258	GXN_569274	piR-hsa-27467	30.4888	-1.63455	0.359124	-4.55148	5.3269e-06	0.000151999
piR-52989	GXN_555292	piR-hsa-14675	3.53017	-1.98458	0.436096	-4.55079	5.34445e-06	0.000152295
piR-37927	GXN_572120	piR-hsa-30089	95.7037	1.78065	0.391828	4.54446	5.50765e-06	0.000156736
piR-44864	GXN_547036	piR-hsa-7088	99.1886	1.26364	0.278203	4.54214	5.56851e-06	0.000158256
piR-44675	GXN_546732	piR-hsa-6811	82.451	2.48811	0.547894	4.54122	5.593e-06	0.00015874
piR-46604	GXN_548842	piR-hsa-8733	13.1625	-1.56815	0.345681	-4.53642	5.72174e-06	0.000162177
piR-41769	GXN_543612	piR-hsa-3936	19.0078	2.86653	0.632036	4.53538	5.74993e-06	0.000162559
piR-46833	GXN_549072	piR-hsa-8948	7.48953	-2.41695	0.532912	-4.53536	5.75052e-06	0.000162559
piR-31598	GXN_541304	piR-hsa-1809	34.029	-1.55266	0.342402	-4.53461	5.77106e-06	0.000162923
piR-41887	GXN_543742	piR-hsa-4054	99.8178	1.80222	0.397683	4.5318	5.8484e-06	0.000164888
piR-31255	GXN_540946	piR-hsa-1480	8.03183	-2.31361	0.510631	-4.53088	5.87383e-06	0.000165385
piR-53356	GXN_557232	piR-hsa-16465	1.81837	-2.45786	0.542699	-4.52896	5.92743e-06	0.000166674
piR-50212	GXN_553932	piR-hsa-13423	22.6536	-1.15573	0.255246	-4.52793	5.95649e-06	0.000166974
piR-60435	GXN_566089	piR-hsa-24557	16.0231	2.10446	0.464793	4.52774	5.96166e-06	0.000166974
piR-60984	GXN_566766	piR-hsa-25178	26.6614	-1.15175	0.254357	-4.5281	5.95174e-06	0.000166974
piR-30945	GXN_540519	piR-hsa-1084	27.6982	-1.19085	0.263088	-4.52642	5.99913e-06	0.000167802
piR-61840	GXN_567619	piR-hsa-25960	185.593	1.88519	0.416631	4.52483	6.04449e-06	0.000168849
piR-30397	GXN_539984	piR-hsa-594	204.068	1.94665	0.430466	4.5222	6.12002e-06	0.000170734
piR-47711	GXN_550067	piR-hsa-9868	560.274	1.36771	0.302587	4.52007	6.18182e-06	0.000172232
piR-49281	GXN_551808	piR-hsa-11469	5.12953	3.54396	0.784245	4.51895	6.21485e-06	0.000172926
piR-51614	GXN_555458	piR-hsa-14827	93.3276	-1.86519	0.412993	-4.51627	6.29378e-06	0.000174806
piR-60278	GXN_565917	piR-hsa-24400	14.895	2.63621	0.583736	4.5161	6.29888e-06	0.000174806
piR-53058	GXN_556937	piR-hsa-16196	10.5735	-1.42731	0.316138	-4.51483	6.3368e-06	0.000175629
piR-32252	GXN_552775	piR-hsa-12364	111.164	-2.70188	0.598499	-4.51444	6.34855e-06	0.000175726
piR-52250	GXN_556133	piR-hsa-15449	11.2185	2.2374	0.495662	4.51398	6.36236e-06	0.000175879
piR-31358	GXN_541059	piR-hsa-1583	15.7158	-1.34101	0.297309	-4.51051	6.46705e-06	0.000178541
piR-33056	GXN_564629	piR-hsa-23222	5.84954	-2.32116	0.514738	-4.5094	6.5011e-06	0.000179248
piR-57959	GXN_562361	piR-hsa-21142	28.8095	-1.14343	0.253638	-4.50811	6.54078e-06	0.000180064
piR-34327	GXN_568189	piR-hsa-26477	119.262	1.35989	0.30167	4.50789	6.54764e-06	0.000180064
piR-61039	GXN_566810	piR-hsa-25218	188.972	1.53495	0.340526	4.50757	6.55732e-06	0.000180098
piR-32773	GXN_553455	piR-hsa-12984	69.858	1.33974	0.29738	4.50513	6.63338e-06	0.000181951
piR-48662	GXN_551062	piR-hsa-10776	7.30023	3.13742	0.697011	4.50125	6.7555e-06	0.000185062
piR-31654	GXN_541364	piR-hsa-1865	2617.58	-2.38889	0.530899	-4.49971	6.8047e-06	0.00018617
piR-43491	GXN_545475	piR-hsa-5657	25.7167	-2.08731	0.464255	-4.49603	6.92346e-06	0.000189176
piR-49579	GXN_552114	piR-hsa-11752	14.9744	-3.04084	0.676665	-4.49387	6.99414e-06	0.000190862
piR-43912	GXN_545935	piR-hsa-6078	520.391	-2.34555	0.522301	-4.49079	7.09586e-06	0.000193389
piR-47960	GXN_550323	piR-hsa-10103	177.716	1.24102	0.27637	4.49042	7.10833e-06	0.000193481
piR-52985	GXN_555288	piR-hsa-14671	2.56091	-2.24863	0.501027	-4.48804	7.18803e-06	0.0001954
piR-55979	GXN_560195	piR-hsa-19164	4.14533	-2.14694	0.478475	-4.48704	7.22211e-06	0.000196076
piR-59148	GXN_563611	piR-hsa-22284	72.1424	1.68288	0.375249	4.4847	7.3015e-06	0.000197979
piR-60773	GXN_566537	piR-hsa-24967	58.3836	-1.0161	0.226719	-4.48175	7.40346e-06	0.000200487
piR-35376	GXN_569404	piR-hsa-27585	13.2221	-2.07428	0.462938	-4.48068	7.44042e-06	0.000201232
piR-34047	GXN_567898	piR-hsa-26213	12.988	-1.42297	0.317608	-4.48027	7.45497e-06	0.000201369
piR-42031	GXN_543897	piR-hsa-4196	446.478	-1.64403	0.367215	-4.47702	7.56923e-06	0.000203422
piR-46867	GXN_549109	piR-hsa-8982	63.0974	-1.81789	0.405994	-4.47762	7.54804e-06	0.000203422
piR-50615	GXN_554319	piR-hsa-13783	26.6609	2.00678	0.448232	4.4771	7.56627e-06	0.000203422
piR-53859	GXN_557875	piR-hsa-17053	71.2758	2.01445	0.44994	4.47714	7.56495e-06	0.000203422
piR-42301	GXN_544175	piR-hsa-4451	4.35685	-2.60022	0.581258	-4.47343	7.69741e-06	0.000206605
piR-44844	GXN_547014	piR-hsa-7068	5.29433	3.52911	0.789134	4.47213	7.74428e-06	0.000207601
piR-43349	GXN_545338	piR-hsa-5529	112.857	2.00461	0.448468	4.4699	7.82578e-06	0.000209259
piR-34374	GXN_568240	piR-hsa-26524	2.63544	-3.34457	0.748243	-4.4699	7.82575e-06	0.000209259
piR-39109	GXN_573475	piR-hsa-31328	24.6373	-1.78509	0.399541	-4.46785	7.90112e-06	0.000211007
piR-31017	GXN_540594	piR-hsa-1156	10.7947	-1.59044	0.356101	-4.46627	7.95951e-06	0.0002123
piR-56950	GXN_561231	piR-hsa-20106	7.39958	3.35881	0.752325	4.46457	8.02295e-06	0.000213622
piR-61895	GXN_567680	piR-hsa-26015	250.656	2.05521	0.460354	4.4644	8.02918e-06	0.000213622
piR-58513	GXN_562935	piR-hsa-21666	74.3568	2.32122	0.520036	4.46357	8.06035e-06	0.000214184
piR-45008	GXN_547177	piR-hsa-7217	1.80704	-2.53578	0.568302	-4.46203	8.11881e-06	0.000215199
piR-60503	GXN_564319	piR-hsa-22938	941.174	2.1273	0.476745	4.46214	8.1146e-06	0.000215199
piR-36895	GXN_570976	piR-hsa-29029	11.4937	-1.72131	0.385921	-4.46028	8.18524e-06	0.00021669
piR-54620	GXN_558686	piR-hsa-17798	27.8207	-1.91308	0.429	-4.4594	8.21888e-06	0.00021731
piR-36423	GXN_570478	piR-hsa-28572	44.0965	-1.82427	0.409226	-4.45786	8.27835e-06	0.00021861
piR-47034	GXN_549385	piR-hsa-9235	7.74995	-2.33511	0.524241	-4.45427	8.41782e-06	0.000222017
piR-48252	GXN_550627	piR-hsa-10380	51.3826	2.42793	0.545209	4.4532	8.45991e-06	0.000222851
piR-38022	GXN_572207	piR-hsa-30170	22.8015	-1.0883	0.244447	-4.45208	8.50417e-06	0.00022374
piR-60261	GXN_565899	piR-hsa-24383	61.0123	1.90184	0.427272	4.45112	8.54252e-06	0.000224471
piR-38122	GXN_572314	piR-hsa-30270	8.65048	-1.5188	0.341361	-4.44926	8.6166e-06	0.000226138
piR-58359	GXN_562767	piR-hsa-21512	45.7602	1.74382	0.39203	4.44817	8.66039e-06	0.000227007
piR-51912	GXN_555782	piR-hsa-15125	41.2243	-1.83173	0.411891	-4.44713	8.70271e-06	0.000227705
piR-34758	GXN_568645	piR-hsa-26894	26.9462	2.15627	0.484883	4.44698	8.70846e-06	0.000227705
piR-36480	GXN_570524	piR-hsa-28615	20.6945	2.00733	0.451546	4.44547	8.76991e-06	0.000229031
piR-58732	GXN_563175	piR-hsa-21884	231.205	2.08061	0.468247	4.44341	8.85448e-06	0.000230955
piR-59521	GXN_563970	piR-hsa-22614	5.61272	-1.52059	0.342443	-4.44041	8.97864e-06	0.000233907
piR-33631	GXN_565227	piR-hsa-23767	45.7159	2.19591	0.494598	4.4398	9.00445e-06	0.000234292
piR-39443	GXN_573821	piR-hsa-31647	3.7879	-1.7606	0.396729	-4.43779	9.08867e-06	0.000236194
piR-56810	GXN_561077	piR-hsa-19966	15.3905	-1.93252	0.435494	-4.43753	9.09988e-06	0.000236197
piR-55559	GXN_559749	piR-hsa-18760	3.19142	-2.17936	0.491334	-4.4356	9.18155e-06	0.000238026
piR-46021	GXN_548223	piR-hsa-8168	15.8647	-2.17311	0.490159	-4.43348	9.27233e-06	0.000240087
piR-41398	GXN_543227	piR-hsa-3579	16.0121	-1.17337	0.264721	-4.43248	9.31559e-06	0.000240913
piR-55732	GXN_559940	piR-hsa-18931	13.4046	-1.65311	0.373283	-4.42856	9.48648e-06	0.000244737
piR-34423	GXN_568294	piR-hsa-26573	3.86588	-1.78096	0.402138	-4.42875	9.4783e-06	0.000244737
piR-51156	GXN_554864	piR-hsa-14280	641.082	-3.05605	0.690618	-4.42509	9.64027e-06	0.000248216
piR-56252	GXN_560480	piR-hsa-19422	13.83	1.80257	0.407362	4.42499	9.64466e-06	0.000248216
piR-30733	GXN_540303	piR-hsa-886	13.4936	-1.27168	0.287422	-4.42444	9.66932e-06	0.000248414
piR-41056	GXN_542868	piR-hsa-3252	6124.36	-1.52095	0.343784	-4.42415	9.68222e-06	0.000248414
piR-38278	GXN_572467	piR-hsa-30412	9.36978	-1.46341	0.330786	-4.42403	9.68744e-06	0.000248414
piR-40101	GXN_541799	piR-hsa-2269	39.4665	1.42786	0.322978	4.42092	9.82836e-06	0.000251724
piR-31970	GXN_541657	piR-hsa-2138	3617.95	-1.72779	0.391089	-4.41789	9.96678e-06	0.000254478
piR-51234	GXN_554949	piR-hsa-14358	25.012	2.48167	0.561725	4.41794	9.96443e-06	0.000254478
piR-36613	GXN_570669	piR-hsa-28748	4.76849	-1.73698	0.393178	-4.41778	9.97177e-06	0.000254478
piR-40904	GXN_542719	piR-hsa-3116	696.767	-1.85534	0.420103	-4.41639	1.00361e-05	0.000254894
piR-56559	GXN_560801	piR-hsa-19715	9.47219	-2.03896	0.461663	-4.41655	1.00288e-05	0.000254894
piR-39978	GXN_573028	piR-hsa-30935	31.086	-1.77775	0.402533	-4.41642	1.00351e-05	0.000254894
piR-39707	GXN_574073	piR-hsa-31881	126.967	-1.44927	0.328099	-4.41717	1.00002e-05	0.000254894
piR-56831	GXN_561101	piR-hsa-19987	611.33	-1.59132	0.360388	-4.41557	1.00743e-05	0.00025556
piR-36654	GXN_570714	piR-hsa-28788	14.062	-1.10404	0.250131	-4.41387	1.01541e-05	0.000257277
piR-56387	GXN_560628	piR-hsa-19557	28.2272	-2.39103	0.541788	-4.41322	1.01845e-05	0.000257739
piR-50810	GXN_554516	piR-hsa-13964	10.8718	1.83637	0.416251	4.41169	1.02569e-05	0.000259265
piR-60738	GXN_566403	piR-hsa-24845	37.4037	-1.8625	0.422658	-4.40665	1.04983e-05	0.000265051
piR-44239	GXN_546277	piR-hsa-6390	14.5272	-1.05388	0.239408	-4.40203	1.07243e-05	0.000270437
piR-55078	GXN_559141	piR-hsa-18213	25.0668	1.46845	0.333815	4.399	1.08749e-05	0.000273909
piR-58369	GXN_562778	piR-hsa-21522	22.4236	-1.57475	0.358037	-4.39829	1.09107e-05	0.000274485
piR-56375	GXN_560615	piR-hsa-19545	10.182	1.87877	0.427277	4.39708	1.09715e-05	0.000275688
piR-38346	GXN_572542	piR-hsa-30480	11.5614	-1.25305	0.28505	-4.39589	1.10318e-05	0.000276876
piR-47935	GXN_550297	piR-hsa-10078	102.29	1.32177	0.300994	4.39135	1.12648e-05	0.00028239
piR-47239	GXN_549588	piR-hsa-9425	65.7644	-2.16377	0.492911	-4.38977	1.13468e-05	0.000283536
piR-53544	GXN_557549	piR-hsa-16752	82.457	1.16389	0.265141	4.3897	1.13505e-05	0.000283536
piR-59803	GXN_564384	piR-hsa-22998	182.678	-1.4377	0.32751	-4.38978	1.13463e-05	0.000283536
piR-31162	GXN_540751	piR-hsa-1301	318.951	1.50563	0.343297	4.38578	1.1557e-05	0.000288354
piR-39342	GXN_573713	piR-hsa-31546	2.94931	-1.85587	0.423483	-4.38239	1.17383e-05	0.000292536
piR-51199	GXN_554911	piR-hsa-14323	20.8323	-1.9894	0.454276	-4.37927	1.19078e-05	0.000296412
piR-37813	GXN_571999	piR-hsa-29975	4.09119	-1.78136	0.407078	-4.37596	1.20898e-05	0.000300592
piR-53139	GXN_557026	piR-hsa-16277	32.8026	1.26673	0.289504	4.37552	1.21144e-05	0.000300852
piR-52258	GXN_556142	piR-hsa-15457	12.0682	-1.53871	0.351985	-4.37151	1.23392e-05	0.000306075
piR-44134	GXN_546162	piR-hsa-6285	18.3311	-1.21379	0.277845	-4.36858	1.25057e-05	0.000309843
piR-33612	GXN_565207	piR-hsa-23748	6.34801	2.56569	0.587702	4.36563	1.26756e-05	0.000313687
piR-60699	GXN_566361	piR-hsa-24806	21.0185	2.08593	0.477999	4.36387	1.2778e-05	0.000315855
piR-55915	GXN_560125	piR-hsa-19100	17.1488	1.75653	0.40266	4.36231	1.28699e-05	0.000317756
piR-42853	GXN_544852	piR-hsa-5076	22.1526	-1.45424	0.333442	-4.3613	1.29289e-05	0.000318844
piR-43953	GXN_545980	piR-hsa-6119	79.4961	1.44578	0.331545	4.36075	1.29616e-05	0.000318909
piR-35717	GXN_569741	piR-hsa-27896	15.7726	-1.67538	0.384182	-4.36091	1.29523e-05	0.000318909
piR-32799	GXN_553483	piR-hsa-13010	16.334	-1.18911	0.272749	-4.35973	1.30223e-05	0.000320033
piR-32951	GXN_553647	piR-hsa-13162	5.71447	-1.94546	0.44653	-4.35684	1.31956e-05	0.000323917
piR-58707	GXN_563147	piR-hsa-21859	47.1882	1.75276	0.402391	4.35587	1.32542e-05	0.00032498
piR-52276	GXN_556162	piR-hsa-15475	20.3809	2.59224	0.595458	4.35335	1.34072e-05	0.000328354
piR-61304	GXN_567068	piR-hsa-25453	50.8049	2.26239	0.51973	4.35302	1.34275e-05	0.000328471
piR-34597	GXN_568484	piR-hsa-26747	393.349	1.8372	0.422141	4.3521	1.34838e-05	0.000329469
piR-56511	GXN_560749	piR-hsa-19667	24.0177	1.61802	0.372	4.34952	1.36435e-05	0.000332988
piR-34998	GXN_569005	piR-hsa-27222	465.786	1.90486	0.438197	4.34704	1.3799e-05	0.000336398
piR-60478	GXN_566136	piR-hsa-24600	11.5549	-1.91162	0.439804	-4.34653	1.38305e-05	0.00033678
piR-50404	GXN_554122	piR-hsa-13601	13.5849	-1.06232	0.244522	-4.34445	1.39625e-05	0.000339606
piR-31300	GXN_540995	piR-hsa-1525	8.61816	-1.63638	0.376781	-4.34306	1.40512e-05	0.000340731
piR-32079	GXN_552607	piR-hsa-12206	1089.46	-1.17315	0.270124	-4.34299	1.40555e-05	0.000340731
piR-57211	GXN_561500	piR-hsa-20352	80.2843	1.84383	0.424556	4.34297	1.40569e-05	0.000340731
piR-53441	GXN_557326	piR-hsa-16550	20.6535	-1.11226	0.256156	-4.34212	1.41116e-05	0.000341668
piR-34608	GXN_568496	piR-hsa-26758	87.8154	1.46626	0.337728	4.34154	1.41485e-05	0.000342172
piR-49999	GXN_552519	piR-hsa-12126	6.2894	2.93782	0.676908	4.34006	1.42447e-05	0.000344106
piR-53156	GXN_557045	piR-hsa-16294	45.8405	1.55278	0.357832	4.33943	1.42854e-05	0.000344697
piR-45573	GXN_547748	piR-hsa-7736	60.8019	1.71118	0.394532	4.33724	1.44285e-05	0.000347756
piR-48921	GXN_551345	piR-hsa-11035	3.61919	-1.74034	0.401279	-4.33698	1.44454e-05	0.000347769
piR-47259	GXN_549610	piR-hsa-9445	35.4597	1.60662	0.370632	4.33482	1.45876e-05	0.000350796
piR-38307	GXN_572499	piR-hsa-30441	23.6711	-1.11187	0.256592	-4.33324	1.46931e-05	0.000352933
piR-44243	GXN_546282	piR-hsa-6394	28.4803	1.45233	0.335333	4.33101	1.48427e-05	0.000356124
piR-30468	GXN_540030	piR-hsa-636	14.4995	-1.35644	0.313228	-4.33052	1.48757e-05	0.000356334
piR-42967	GXN_544614	piR-hsa-4855	19.2541	-1.16982	0.270141	-4.33038	1.4885e-05	0.000356334
piR-42089	GXN_543960	piR-hsa-4254	23.5365	-1.37336	0.317191	-4.32977	1.49268e-05	0.000356933
piR-56830	GXN_561099	piR-hsa-19986	109.447	2.36223	0.545664	4.32909	1.49729e-05	0.000357634
piR-60706	GXN_566369	piR-hsa-24813	11.3992	-1.31333	0.30343	-4.32829	1.50272e-05	0.000358527
piR-53054	GXN_556933	piR-hsa-16192	53.3405	-2.54403	0.587931	-4.32708	1.51097e-05	0.000359952
piR-56356	GXN_560594	piR-hsa-19526	20.7133	-2.41812	0.558854	-4.32692	1.51208e-05	0.000359952
piR-37941	GXN_572135	piR-hsa-30103	304.575	2.58927	0.598847	4.32376	1.53389e-05	0.000364737
piR-31952	GXN_540833	piR-hsa-1377	3.72749	-2.18924	0.506411	-4.32305	1.53889e-05	0.000365108
piR-42288	GXN_544160	piR-hsa-4438	6.14075	2.94594	0.681429	4.32319	1.53791e-05	0.000365108
piR-31432	GXN_541138	piR-hsa-1657	36.7534	-1.18466	0.274103	-4.32196	1.54652e-05	0.000366509
piR-33169	GXN_564752	piR-hsa-23335	38.7527	-1.25901	0.291368	-4.32104	1.55293e-05	0.000367618
piR-31469	GXN_541162	piR-hsa-1680	303.707	2.46756	0.571107	4.32066	1.5556e-05	0.000367841
piR-55398	GXN_559477	piR-hsa-18519	377.812	-1.64346	0.380459	-4.31967	1.56263e-05	0.000369093
piR-40729	GXN_542432	piR-hsa-2853	12.2544	1.98294	0.459541	4.31505	1.59569e-05	0.000376483
piR-53564	GXN_557571	piR-hsa-16772	214.486	2.42447	0.563506	4.30248	1.68895e-05	0.000398046
piR-30187	GXN_539758	piR-hsa-384	28.9604	-1.15456	0.268399	-4.30166	1.69524e-05	0.000399085
piR-60719	GXN_566383	piR-hsa-24826	17.5149	-0.968745	0.225277	-4.30023	1.70621e-05	0.000401224
piR-31490	GXN_541185	piR-hsa-1701	43.1798	1.9419	0.451734	4.29877	1.71746e-05	0.000403422
piR-47305	GXN_549660	piR-hsa-9491	1484.48	1.43002	0.333157	4.29234	1.76804e-05	0.000414387
piR-50183	GXN_553901	piR-hsa-13394	36.1369	-2.47406	0.576382	-4.2924	1.76751e-05	0.000414387
piR-30691	GXN_539488	piR-hsa-203	117.68	1.51458	0.352894	4.29187	1.77175e-05	0.0004148
piR-42928	GXN_544932	piR-hsa-5151	3.53312	-1.9351	0.451142	-4.28934	1.79203e-05	0.000418731
piR-44090	GXN_546113	piR-hsa-6241	36.3804	1.57644	0.367529	4.28929	1.79248e-05	0.000418731
piR-35197	GXN_569223	piR-hsa-27421	21.4049	-1.11473	0.259908	-4.28893	1.79534e-05	0.000418938
piR-43018	GXN_544999	piR-hsa-5212	11.2	-1.82712	0.426119	-4.28782	1.80433e-05	0.000420574
piR-38021	GXN_572206	piR-hsa-30169	22.5394	-1.05134	0.245295	-4.28603	1.81891e-05	0.00042351
piR-41474	GXN_543309	piR-hsa-3655	69.3741	1.68183	0.392618	4.28364	1.83863e-05	0.000427633
piR-59003	GXN_563452	piR-hsa-22139	10.563	2.68635	0.627278	4.28255	1.84768e-05	0.000429266
piR-50141	GXN_553855	piR-hsa-13352	20.367	-1.84209	0.430185	-4.28209	1.85143e-05	0.00042967
piR-55525	GXN_559712	piR-hsa-18727	3.11983	-2.12808	0.497075	-4.2812	1.85887e-05	0.000430926
piR-31102	GXN_540686	piR-hsa-1241	32.016	3.049	0.712408	4.27985	1.8702e-05	0.00043308
piR-42247	GXN_544115	piR-hsa-4397	88.8389	1.45086	0.339159	4.27783	1.88722e-05	0.000436545
piR-55022	GXN_559080	piR-hsa-18157	36.588	1.57222	0.367661	4.27627	1.90054e-05	0.000439149
piR-40982	GXN_542787	piR-hsa-3178	1014.79	-1.14794	0.268529	-4.27492	1.91209e-05	0.000441338
piR-46004	GXN_548204	piR-hsa-8151	20.6143	1.9581	0.458076	4.27463	1.91458e-05	0.000441434
piR-46377	GXN_548596	piR-hsa-8509	12.1169	1.87163	0.437905	4.27404	1.91961e-05	0.000442052
piR-56342	GXN_560579	piR-hsa-19512	142.715	1.60577	0.375722	4.27383	1.92142e-05	0.000442052
piR-31266	GXN_540958	piR-hsa-1491	9.04126	-2.09716	0.490751	-4.27338	1.92535e-05	0.000442109
piR-47903	GXN_550262	piR-hsa-10046	9.16762	-1.29017	0.301912	-4.27332	1.92583e-05	0.000442109
piR-45120	GXN_547300	piR-hsa-7327	129.561	-1.15179	0.269667	-4.27117	1.94448e-05	0.000445909
piR-54654	GXN_558724	piR-hsa-17832	5.58937	2.87284	0.672833	4.26976	1.95685e-05	0.000448263
piR-37587	GXN_571785	piR-hsa-29778	4.97056	-1.60176	0.375346	-4.26742	1.97749e-05	0.000452502
piR-55743	GXN_559952	piR-hsa-18942	2.73717	-1.89965	0.445317	-4.26584	1.99151e-05	0.000454877
piR-34668	GXN_568562	piR-hsa-26818	7.89846	-1.3534	0.317271	-4.26577	1.99215e-05	0.000454877
piR-46439	GXN_548664	piR-hsa-8568	3.17611	-1.95166	0.457554	-4.26543	1.99517e-05	0.00045508
piR-46823	GXN_549061	piR-hsa-8938	2.59113	-2.07608	0.487237	-4.26091	2.03593e-05	0.000463877
piR-49962	GXN_552495	piR-hsa-12104	7.26032	-1.38724	0.325628	-4.26018	2.04261e-05	0.000464405
piR-52200	GXN_556081	piR-hsa-15399	57.3138	1.87782	0.440772	4.26029	2.04162e-05	0.000464405
piR-48032	GXN_550386	piR-hsa-10160	11.6726	-1.12425	0.263931	-4.25963	2.04766e-05	0.000465056
piR-41669	GXN_543519	piR-hsa-3850	4.61176	-1.8949	0.445008	-4.25812	2.06155e-05	0.00046771
piR-61866	GXN_567648	piR-hsa-25986	19.1371	-1.91201	0.449312	-4.25541	2.08664e-05	0.000472897
piR-31762	GXN_541448	piR-hsa-1944	674.906	-1.13975	0.267966	-4.25335	2.10599e-05	0.000476267
piR-40146	GXN_541848	piR-hsa-2314	19.2934	-1.12122	0.263601	-4.25347	2.10488e-05	0.000476267
piR-58212	GXN_562623	piR-hsa-21379	21.1353	1.40354	0.330042	4.2526	2.11306e-05	0.000477358
piR-59307	GXN_563767	piR-hsa-22429	5.91149	-1.37817	0.324189	-4.25112	2.12708e-05	0.000480015
piR-33064	GXN_564638	piR-hsa-23230	182.868	-1.25998	0.29647	-4.24993	2.13835e-05	0.000482046
NA	GXN_446880	NA	470.931	1.55867	0.366816	4.24918	2.14552e-05	0.000482984
piR-57933	GXN_562333	piR-hsa-21117	248.287	-2.04562	0.481433	-4.24902	2.14705e-05	0.000482984
piR-41443	GXN_543277	piR-hsa-3624	7.45848	2.28441	0.537708	4.24842	2.15285e-05	0.000483776
piR-44991	GXN_547159	piR-hsa-7200	12.8338	-1.18326	0.278607	-4.24706	2.16597e-05	0.000486212
piR-53160	GXN_557049	piR-hsa-16298	53.0293	1.41342	0.332848	4.24644	2.1719e-05	0.000487029
piR-43659	GXN_545659	piR-hsa-5825	3.05989	-2.08678	0.49157	-4.24514	2.18459e-05	0.000489357
piR-36632	GXN_570690	piR-hsa-28766	2.89029	-1.85324	0.437142	-4.23946	2.24061e-05	0.000501377
piR-33329	GXN_564912	piR-hsa-23480	16.3467	1.72104	0.40604	4.2386	2.24921e-05	0.000502773
piR-31013	GXN_540590	piR-hsa-1152	92.9084	1.57233	0.37112	4.23671	2.26817e-05	0.000506479
piR-35182	GXN_569206	piR-hsa-27406	4.41596	-1.7862	0.421809	-4.23461	2.28953e-05	0.000510711
piR-44445	GXN_546500	piR-hsa-6596	23.9156	1.35587	0.3204	4.23179	2.31837e-05	0.000516603
piR-37534	GXN_571727	piR-hsa-29725	9.69309	-1.178	0.278413	-4.23113	2.32521e-05	0.000517585
piR-50956	GXN_554677	piR-hsa-14110	12.1967	1.96046	0.463501	4.22968	2.34021e-05	0.000520379
piR-45489	GXN_547655	piR-hsa-7652	3.67152	-2.50551	0.592542	-4.22841	2.35353e-05	0.000522794
piR-41073	GXN_542887	piR-hsa-3269	765.634	-1.6282	0.385113	-4.22785	2.35933e-05	0.000522989
piR-32655	GXN_553215	piR-hsa-12766	3.57249	3.34133	0.790311	4.22787	2.35917e-05	0.000522989
piR-42157	GXN_544034	piR-hsa-4322	12.5516	-1.78621	0.422555	-4.22715	2.36665e-05	0.000524066
piR-49979	GXN_552513	piR-hsa-12121	93.2309	1.65535	0.391654	4.22657	2.37278e-05	0.000524875
piR-58129	GXN_562531	piR-hsa-21296	17.0277	1.57867	0.373552	4.22611	2.37764e-05	0.000525405
piR-50013	GXN_552535	piR-hsa-12140	5.13865	-1.66625	0.394695	-4.22162	2.42551e-05	0.000535427
piR-49800	GXN_552319	piR-hsa-11942	13.2572	-1.33691	0.316723	-4.22107	2.43149e-05	0.000536188
piR-39280	GXN_573645	piR-hsa-31484	80.9517	-3.3017	0.782701	-4.21834	2.46108e-05	0.000542151
piR-34023	GXN_565641	piR-hsa-24145	13.9684	-1.56911	0.372137	-4.21649	2.4813e-05	0.000546039
piR-33598	GXN_565191	piR-hsa-23734	113.438	1.31704	0.312555	4.21379	2.51118e-05	0.000552043
piR-56839	GXN_561109	piR-hsa-19995	16.9443	-0.982513	0.233747	-4.20331	2.63035e-05	0.000577644
piR-30150	GXN_539734	piR-hsa-362	32.6872	1.35708	0.322984	4.2017	2.6492e-05	0.000580585
piR-34984	GXN_568989	piR-hsa-27208	372.333	1.81522	0.432001	4.20188	2.64703e-05	0.000580585
piR-35111	GXN_569129	piR-hsa-27335	3.5965	3.32793	0.792141	4.20119	2.65515e-05	0.000581288
piR-40285	GXN_541967	piR-hsa-2424	16.481	-1.79289	0.426916	-4.19964	2.67335e-05	0.000584671
piR-37181	GXN_571395	piR-hsa-29415	41.9065	-1.15589	0.275367	-4.19765	2.69695e-05	0.000589227
piR-39106	GXN_573472	piR-hsa-31325	4.53248	-2.31153	0.55072	-4.19728	2.70134e-05	0.00058958
piR-61354	GXN_567121	piR-hsa-25503	2.70146	-2.19103	0.522183	-4.19589	2.71796e-05	0.000592599
piR-47861	GXN_550216	piR-hsa-10004	547.576	2.954	0.70411	4.19537	2.72431e-05	0.000593375
piR-45262	GXN_547422	piR-hsa-7440	8.08345	2.48784	0.593093	4.19469	2.73242e-05	0.000594531
piR-44505	GXN_546549	piR-hsa-6641	18.3958	1.76299	0.4204	4.19359	2.74577e-05	0.000596216
piR-60460	GXN_566116	piR-hsa-24582	16.9604	-1.8311	0.436643	-4.19359	2.74575e-05	0.000596216
piR-32598	GXN_553152	piR-hsa-12709	17.7947	-1.21967	0.290986	-4.1915	2.77114e-05	0.000601112
piR-54243	GXN_557423	piR-hsa-16639	37.2549	2.12086	0.506154	4.19014	2.78781e-05	0.000604111
piR-40533	GXN_542221	piR-hsa-2657	39.4827	2.61679	0.62497	4.18706	2.82595e-05	0.000611747
piR-54500	GXN_558554	piR-hsa-17678	10.9672	-1.25571	0.29992	-4.18683	2.8288e-05	0.000611747
piR-40579	GXN_542270	piR-hsa-2703	14.0961	-1.17944	0.28184	-4.1848	2.85416e-05	0.000616602
piR-59999	GXN_564233	piR-hsa-22859	14.8696	-1.63739	0.391339	-4.18406	2.86348e-05	0.000617989
piR-50717	GXN_554430	piR-hsa-13885	20.5914	1.47357	0.352361	4.18199	2.88974e-05	0.000623024
piR-45933	GXN_548126	piR-hsa-8080	18.7101	-1.42996	0.342074	-4.18027	2.91158e-05	0.000627096
piR-38451	GXN_572654	piR-hsa-30585	61.9779	1.24065	0.296995	4.17736	2.94918e-05	0.000634552
piR-43598	GXN_545592	piR-hsa-5764	211.462	1.51581	0.362922	4.17669	2.95788e-05	0.000635748
piR-49459	GXN_551998	piR-hsa-11647	168.834	-1.45143	0.347526	-4.17647	2.96072e-05	0.000635748
piR-55497	GXN_557505	piR-hsa-16713	32.8687	1.82824	0.438288	4.17131	3.02854e-05	0.000649654
piR-32007	GXN_541698	piR-hsa-2175	4.2394	-1.56543	0.375339	-4.17072	3.03636e-05	0.000650149
piR-60953	GXN_566732	piR-hsa-25147	45.2009	1.89428	0.454191	4.17068	3.03697e-05	0.000650149
piR-47811	GXN_550161	piR-hsa-9954	43.5287	1.77892	0.42656	4.17039	3.04083e-05	0.000650321
piR-61802	GXN_567578	piR-hsa-25923	2.55606	-2.09764	0.503087	-4.16953	3.0523e-05	0.000652119
piR-39218	GXN_572960	piR-hsa-30872	16.1618	2.43385	0.58383	4.16877	3.06253e-05	0.000653647
piR-61031	GXN_566802	piR-hsa-25210	1692.36	-3.06576	0.735645	-4.16744	3.08038e-05	0.000656798
piR-30600	GXN_540173	piR-hsa-768	3.96211	-1.57982	0.379355	-4.16448	3.12065e-05	0.000664576
piR-37188	GXN_571402	piR-hsa-29422	17.917	-1.50094	0.36043	-4.1643	3.12311e-05	0.000664576
piR-46402	GXN_548624	piR-hsa-8534	10.2112	-1.25482	0.301352	-4.16398	3.12741e-05	0.000664825
piR-34464	GXN_568337	piR-hsa-26614	11.9267	-1.1034	0.265008	-4.16363	3.13225e-05	0.000665188
piR-40370	GXN_542060	piR-hsa-2509	12.7772	1.5673	0.376764	4.15991	3.18369e-05	0.000675438
piR-45887	GXN_548076	piR-hsa-8034	26.4127	-2.0333	0.488878	-4.15912	3.19474e-05	0.000677107
piR-51161	GXN_554870	piR-hsa-14285	3462.57	-2.67226	0.642895	-4.15659	3.23028e-05	0.000683956
piR-36846	GXN_570922	piR-hsa-28980	42.3287	-3.13314	0.754343	-4.15346	3.2748e-05	0.000692694
piR-32098	GXN_552626	piR-hsa-12225	15.2225	2.71885	0.654789	4.15225	3.29219e-05	0.000695679
piR-42877	GXN_544876	piR-hsa-5100	62.7281	-1.19998	0.289096	-4.15079	3.31335e-05	0.000698762
piR-50084	GXN_553793	piR-hsa-13295	41.7421	2.07914	0.50089	4.15088	3.31193e-05	0.000698762
piR-47765	GXN_550110	piR-hsa-9908	15.5494	-1.32896	0.320305	-4.14904	3.33874e-05	0.000703418
piR-31004	GXN_540581	piR-hsa-1143	18.2988	-2.27623	0.548713	-4.14831	3.34942e-05	0.00070497
piR-47678	GXN_550030	piR-hsa-9835	4.75451	-1.65718	0.39994	-4.14356	3.41956e-05	0.000718902
piR-60472	GXN_566130	piR-hsa-24594	89.3541	2.46592	0.595147	4.14337	3.42238e-05	0.000718902
piR-38427	GXN_572628	piR-hsa-30561	33.2651	-1.04165	0.251557	-4.14081	3.46088e-05	0.000726272
piR-33428	GXN_565020	piR-hsa-23579	5.13191	-1.58576	0.383028	-4.14005	3.47232e-05	0.000727954
piR-57567	GXN_561838	piR-hsa-20664	69.7996	1.16438	0.281338	4.13873	3.49234e-05	0.00073143
piR-30866	GXN_540449	piR-hsa-1019	22.1494	2.21136	0.534449	4.13765	3.50881e-05	0.000734156
piR-32023	GXN_541716	piR-hsa-2191	5.28122	-1.89485	0.458051	-4.13677	3.52235e-05	0.000736265
piR-42551	GXN_544417	piR-hsa-4672	16.449	-1.10383	0.266954	-4.1349	3.55108e-05	0.000740937
piR-33489	GXN_565087	piR-hsa-23640	32.864	1.12752	0.272687	4.13486	3.55167e-05	0.000740937
piR-45028	GXN_547199	piR-hsa-7237	149.878	-1.3768	0.333023	-4.13424	3.56131e-05	0.000742218
piR-41313	GXN_543134	piR-hsa-3494	354.417	1.81298	0.438696	4.13265	3.58606e-05	0.000745915
piR-58666	GXN_563103	piR-hsa-21818	47.3172	1.36271	0.329739	4.13269	3.58548e-05	0.000745915
piR-31986	GXN_541675	piR-hsa-2154	781.962	1.43653	0.34765	4.13213	3.59415e-05	0.000746866
piR-50807	GXN_554513	piR-hsa-13961	128.737	-1.59154	0.385445	-4.1291	3.64187e-05	0.000756043
piR-52845	GXN_556723	piR-hsa-15998	153.291	-1.61527	0.391217	-4.12882	3.64623e-05	0.000756211
piR-35461	GXN_568906	piR-hsa-27132	14.927	-1.95848	0.474593	-4.12666	3.68074e-05	0.000762623
piR-54077	GXN_558112	piR-hsa-17271	4.18058	-1.75805	0.426195	-4.125	3.70738e-05	0.000767395
piR-30617	GXN_540192	piR-hsa-785	27.727	-1.29563	0.314149	-4.12425	3.7195e-05	0.000769155
piR-43677	GXN_545678	piR-hsa-5843	4.72757	-1.71115	0.415009	-4.12315	3.73721e-05	0.000771496
piR-50330	GXN_554042	piR-hsa-13527	16.2779	-1.21163	0.293883	-4.12284	3.74225e-05	0.000771496
piR-53730	GXN_557751	piR-hsa-16938	7.22318	-2.01093	0.487776	-4.12265	3.74534e-05	0.000771496
piR-58394	GXN_562806	piR-hsa-21547	34.6284	-1.82791	0.443336	-4.12309	3.73822e-05	0.000771496
piR-35558	GXN_569569	piR-hsa-27738	4.93549	-1.80033	0.436789	-4.12173	3.76036e-05	0.00077384
piR-36035	GXN_570057	piR-hsa-28184	67.9079	-1.67696	0.407113	-4.11917	3.80245e-05	0.000781746
piR-52371	GXN_556264	piR-hsa-15570	7.94575	-1.46255	0.355092	-4.1188	3.80852e-05	0.000782238
piR-40018	GXN_574365	piR-hsa-32146	326.988	-1.59115	0.386383	-4.11807	3.82053e-05	0.000783946
piR-43456	GXN_545453	piR-hsa-5636	15.8251	-1.33569	0.32437	-4.1178	3.82501e-05	0.00078411
piR-48803	GXN_551217	piR-hsa-10917	14.1374	2.01176	0.488591	4.11748	3.83038e-05	0.000784454
piR-42603	GXN_544473	piR-hsa-4724	4.43011	-1.66406	0.40437	-4.11518	3.8687e-05	0.000791538
piR-53821	GXN_557834	piR-hsa-17015	133.582	2.09704	0.50965	4.11466	3.87754e-05	0.000792583
piR-54399	GXN_558446	piR-hsa-17578	2.3931	-2.08533	0.507392	-4.10989	3.95848e-05	0.000808352
piR-30246	GXN_539823	piR-hsa-443	23.8397	1.40279	0.341381	4.10916	3.97097e-05	0.000810123
piR-48044	GXN_550398	piR-hsa-10172	54.0955	-1.25754	0.306154	-4.10753	3.99913e-05	0.000815087
piR-50709	GXN_554421	piR-hsa-13877	23.4889	1.34879	0.328546	4.10531	4.03765e-05	0.000822149
piR-47378	GXN_549738	piR-hsa-9564	20.8457	1.28535	0.313196	4.10397	4.06126e-05	0.000826166
piR-30173	GXN_539430	piR-hsa-150	22.2089	2.37981	0.580099	4.10243	4.08842e-05	0.00083073
piR-45587	GXN_547763	piR-hsa-7750	20.0224	-2.81701	0.686698	-4.10225	4.09152e-05	0.00083073
piR-43524	GXN_545511	piR-hsa-5690	4.20003	-1.69492	0.413237	-4.10157	4.10355e-05	0.000832379
piR-46925	GXN_549172	piR-hsa-9040	8.32227	-1.77296	0.43246	-4.0997	4.13681e-05	0.000838325
piR-57649	GXN_561927	piR-hsa-20746	15.1228	-1.94406	0.47425	-4.09923	4.14528e-05	0.000839242
piR-36441	GXN_570497	piR-hsa-28590	11.6614	1.84236	0.449599	4.09779	4.17107e-05	0.00084366
piR-52366	GXN_556258	piR-hsa-15565	3.83173	-1.56065	0.380944	-4.0968	4.18905e-05	0.00084649
piR-32095	GXN_552623	piR-hsa-12222	48.8137	1.95632	0.477633	4.09586	4.20608e-05	0.000849125
piR-60031	GXN_565650	piR-hsa-24153	41.096	-1.18767	0.290113	-4.09383	4.24301e-05	0.000855768
piR-51318	GXN_555025	piR-hsa-14428	4.70504	3.0381	0.742226	4.09323	4.2541e-05	0.000856187
piR-51424	GXN_555141	piR-hsa-14534	5.35411	3.07039	0.750111	4.09324	4.25387e-05	0.000856187
piR-61440	GXN_567214	piR-hsa-25589	12585.6	1.31461	0.32118	4.09306	4.25717e-05	0.000856187
piR-30483	GXN_540046	piR-hsa-651	23.005	-1.35242	0.330437	-4.09283	4.26135e-05	0.000856216
piR-50011	GXN_552533	piR-hsa-12138	15.8403	1.6231	0.39675	4.09098	4.29553e-05	0.00086227
piR-54111	GXN_558150	piR-hsa-17305	14.9973	1.56594	0.383089	4.08768	4.35717e-05	0.000873819
piR-37773	GXN_571956	piR-hsa-29935	16.9418	1.41222	0.345545	4.08694	4.37101e-05	0.000875768
piR-42223	GXN_544090	piR-hsa-4373	18.5902	-1.15475	0.282592	-4.08626	4.38381e-05	0.000877506
piR-45081	GXN_547258	piR-hsa-7288	27.1535	1.88761	0.462112	4.08475	4.41241e-05	0.000882399
piR-46868	GXN_549110	piR-hsa-8983	22.4905	-1.11005	0.271894	-4.08267	4.45208e-05	0.000889495
piR-61389	GXN_567159	piR-hsa-25538	82.1865	-1.76825	0.43315	-4.0823	4.45919e-05	0.00089008
piR-32118	GXN_552646	piR-hsa-12245	10.4327	-1.42748	0.349771	-4.08119	4.48064e-05	0.000893523
piR-57341	GXN_561609	piR-hsa-20453	9.27489	-1.6883	0.413784	-4.08014	4.50078e-05	0.000896697
piR-35003	GXN_569010	piR-hsa-27227	8.82581	1.92878	0.472857	4.07899	4.52317e-05	0.000900314
piR-41750	GXN_543591	piR-hsa-3917	15.0261	-1.4639	0.358977	-4.07798	4.54286e-05	0.000903387
piR-42597	GXN_544466	piR-hsa-4718	21.289	-1.70004	0.417164	-4.07522	4.59704e-05	0.000913308
piR-41318	GXN_543139	piR-hsa-3499	22.4327	1.50665	0.369784	4.07442	4.613e-05	0.000915623
piR-33061	GXN_564635	piR-hsa-23227	13.7458	-1.54122	0.378405	-4.07294	4.64243e-05	0.000920605
piR-45617	GXN_547796	piR-hsa-7779	3.79968	-1.99057	0.48882	-4.0722	4.65713e-05	0.000921799
piR-39151	GXN_573520	piR-hsa-31370	52.6206	1.91789	0.470957	4.07232	4.65469e-05	0.000921799
piR-32107	GXN_552635	piR-hsa-12234	304.058	-1.84688	0.453902	-4.0689	4.72363e-05	0.000934093
piR-30910	GXN_540496	piR-hsa-1063	7.13944	-1.91269	0.47015	-4.06826	4.73655e-05	0.000935087
piR-35001	GXN_569008	piR-hsa-27225	3.73781	-2.23443	0.549242	-4.06822	4.73746e-05	0.000935087
piR-31961	GXN_541648	piR-hsa-2129	1202.39	-1.03672	0.254871	-4.06763	4.74942e-05	0.000936578
piR-34669	GXN_568563	piR-hsa-26819	4.84972	-1.73415	0.426376	-4.06719	4.75836e-05	0.000937472
piR-43183	GXN_545175	piR-hsa-5377	5.59678	-1.37648	0.338594	-4.06528	4.79755e-05	0.000944319
piR-30213	GXN_539787	piR-hsa-410	11.6411	2.11478	0.520359	4.06408	4.82219e-05	0.00094829
piR-52978	GXN_556866	piR-hsa-16131	13.5053	-1.19189	0.293394	-4.06242	4.85666e-05	0.000954185
piR-49050	GXN_551593	piR-hsa-11267	20.6194	-1.00796	0.248276	-4.05984	4.91071e-05	0.000963913
piR-36664	GXN_570725	piR-hsa-28798	96.2822	1.59534	0.393034	4.05904	4.92755e-05	0.000966022
piR-37206	GXN_571061	piR-hsa-29107	11.9181	1.77224	0.436631	4.0589	4.93054e-05	0.000966022
piR-31195	GXN_540770	piR-hsa-1319	2.69084	-1.801	0.443809	-4.05804	4.94861e-05	0.00096867
piR-36408	GXN_570462	piR-hsa-28557	2.51201	-1.93785	0.477802	-4.05575	4.99741e-05	0.000977323
piR-46252	GXN_548459	piR-hsa-8384	23.6479	1.51926	0.374642	4.05524	5.00826e-05	0.000978401
piR-60007	GXN_564241	piR-hsa-22867	7.71235	2.07511	0.511733	4.05506	5.01213e-05	0.000978401
piR-44454	GXN_546510	piR-hsa-6605	6.63001	-1.31423	0.324244	-4.0532	5.05218e-05	0.000985314
piR-31989	GXN_541678	piR-hsa-2157	3.04599	-2.13043	0.525781	-4.05194	5.07951e-05	0.000989737
piR-46916	GXN_549163	piR-hsa-9031	54.0802	-1.74318	0.430241	-4.05164	5.0859e-05	0.000990073
piR-32700	GXN_553262	piR-hsa-12811	2.77015	-1.85072	0.456859	-4.05097	5.10061e-05	0.00099203
piR-40531	GXN_542219	piR-hsa-2655	6.19556	-1.50738	0.372124	-4.05074	5.10552e-05	0.000992077
piR-33249	GXN_564840	piR-hsa-23415	9.65767	-1.51363	0.373703	-4.05036	5.1139e-05	0.000992798
piR-56761	GXN_561024	piR-hsa-19917	25.4524	-1.72381	0.425684	-4.0495	5.13279e-05	0.000995556
piR-36940	GXN_571025	piR-hsa-29074	9.89367	-1.64564	0.406417	-4.04913	5.14074e-05	0.000996188
piR-51587	GXN_555429	piR-hsa-14800	1.43196	-2.44198	0.603246	-4.04807	5.16422e-05	0.000998371
piR-53533	GXN_557537	piR-hsa-16741	7.03618	-1.23868	0.305999	-4.04798	5.1661e-05	0.000998371
piR-38316	GXN_572509	piR-hsa-30450	3.31178	-1.99004	0.491609	-4.04801	5.16543e-05	0.000998371
piR-37833	GXN_572019	piR-hsa-29995	24.2457	1.36219	0.336551	4.04751	5.17661e-05	0.000999084
piR-39642	GXN_574004	piR-hsa-31816	174.478	2.39531	0.591816	4.04739	5.17918e-05	0.000999084
piR-50177	GXN_553894	piR-hsa-13388	7.79856	2.77978	0.686902	4.04683	5.1915e-05	0.00100055
piR-45010	GXN_547179	piR-hsa-7219	30.9873	-1.79297	0.443202	-4.04548	5.22165e-05	0.00100545
piR-59252	GXN_563707	piR-hsa-22374	25.1527	1.96076	0.484706	4.04525	5.22671e-05	0.00100552
piR-30640	GXN_540217	piR-hsa-808	12.3494	1.74108	0.430559	4.04377	5.25985e-05	0.00101006
piR-31173	GXN_540763	piR-hsa-1312	6.03268	-1.75277	0.433438	-4.04388	5.25741e-05	0.00101006
piR-50697	GXN_554408	piR-hsa-13865	12.5011	-1.05501	0.260965	-4.04274	5.283e-05	0.00101359
piR-53767	GXN_557776	piR-hsa-16961	2.55839	-2.12858	0.527001	-4.03903	5.3672e-05	0.00102882
piR-49089	GXN_551634	piR-hsa-11306	14.184	-1.37966	0.341812	-4.03631	5.42973e-05	0.00103987
piR-55421	GXN_559503	piR-hsa-18542	7.87185	-1.21025	0.299864	-4.03599	5.43715e-05	0.00104035
piR-47261	GXN_549613	piR-hsa-9447	8.08713	-3.26014	0.808292	-4.03338	5.49814e-05	0.00105107
piR-43789	GXN_545801	piR-hsa-5955	12.3915	-2.25787	0.56012	-4.03105	5.55289e-05	0.00106059
piR-49470	GXN_552010	piR-hsa-11658	39.6144	2.48891	0.617494	4.03066	5.56195e-05	0.00106136
piR-61179	GXN_566963	piR-hsa-25357	16.1784	-1.01697	0.252348	-4.03002	5.57726e-05	0.00106333
piR-30088	GXN_539668	piR-hsa-300	70.6799	1.66647	0.413625	4.02892	5.60328e-05	0.00106733
piR-40009	GXN_574355	piR-hsa-32137	2.73062	-2.34279	0.581544	-4.02857	5.61165e-05	0.00106797
piR-48159	GXN_550524	piR-hsa-10287	112.751	2.017	0.50094	4.02642	5.66314e-05	0.00107681
piR-39010	GXN_573368	piR-hsa-31230	36.5904	2.33922	0.581146	4.02518	5.69315e-05	0.00108155
piR-61850	GXN_567630	piR-hsa-25970	8.7481	2.2495	0.559022	4.024	5.72184e-05	0.00108603
piR-61329	GXN_567094	piR-hsa-25478	1.55685	-2.44014	0.60643	-4.02378	5.72724e-05	0.00108608
piR-60866	GXN_566637	piR-hsa-25060	6.51622	2.13166	0.529882	4.02289	5.74876e-05	0.00108919
piR-42185	GXN_544065	piR-hsa-4350	1.87908	-2.39011	0.594222	-4.02226	5.76431e-05	0.00109019
piR-39687	GXN_574051	piR-hsa-31861	12.2954	-1.00121	0.248909	-4.02239	5.76104e-05	0.00109019
piR-49040	GXN_551583	piR-hsa-11257	139.745	-2.59724	0.645873	-4.02129	5.78805e-05	0.00109371
piR-54521	GXN_558578	piR-hsa-17699	100.923	-1.18487	0.294781	-4.01949	5.83238e-05	0.00110111
piR-59944	GXN_564539	piR-hsa-23139	24.0896	-0.989271	0.246302	-4.01649	5.90712e-05	0.00111423
piR-33863	GXN_565481	piR-hsa-23999	39.438	-1.76297	0.439036	-4.01553	5.93115e-05	0.00111774
piR-39276	GXN_573641	piR-hsa-31480	9.3991	-1.17806	0.293391	-4.01533	5.93626e-05	0.00111774
piR-33833	GXN_565448	piR-hsa-23969	7.21503	-1.60999	0.401078	-4.01415	5.96606e-05	0.00112236
piR-34985	GXN_568991	piR-hsa-27209	26.7121	1.58853	0.395799	4.01346	5.98344e-05	0.00112463
piR-36955	GXN_571041	piR-hsa-29089	11.9703	-1.10266	0.274887	-4.01134	6.03746e-05	0.00113378
piR-38058	GXN_572245	piR-hsa-30206	13.7873	1.69444	0.422438	4.0111	6.04361e-05	0.00113394
piR-51624	GXN_555469	piR-hsa-14837	10.2544	-1.20263	0.30028	-4.00504	6.20073e-05	0.00116239
piR-58341	GXN_562748	piR-hsa-21494	11.5943	1.73682	0.433705	4.0046	6.21216e-05	0.00116248
piR-33603	GXN_565197	piR-hsa-23739	35.9421	-1.10689	0.276401	-4.00466	6.21078e-05	0.00116248
piR-55425	GXN_559507	piR-hsa-18546	9.24868	-1.32303	0.330445	-4.0038	6.23338e-05	0.00116543
piR-32823	GXN_553510	piR-hsa-13034	21.5556	-0.931212	0.232661	-4.00243	6.26943e-05	0.00117114
piR-50776	GXN_554479	piR-hsa-13930	19.5785	-1.56013	0.389971	-4.00063	6.31747e-05	0.00117804
piR-36740	GXN_570806	piR-hsa-28874	9.67507	-1.43398	0.358431	-4.00072	6.31493e-05	0.00117804
piR-55932	GXN_560144	piR-hsa-19117	3.23448	-1.91573	0.478921	-4.00009	6.33192e-05	0.0011797
piR-51530	GXN_555367	piR-hsa-14743	12.713	2.47578	0.619194	3.99838	6.37767e-05	0.00118718
piR-47597	GXN_549941	piR-hsa-9754	5.24144	2.53036	0.63322	3.99603	6.44145e-05	0.00119801
piR-47767	GXN_550112	piR-hsa-9910	8.16474	-1.43985	0.36043	-3.99482	6.47426e-05	0.00120306
piR-49865	GXN_552390	piR-hsa-12007	8.23357	-1.2649	0.316782	-3.99297	6.52516e-05	0.00120966
piR-56452	GXN_560700	piR-hsa-19622	7.664	2.7264	0.682778	3.99309	6.52169e-05	0.00120966
piR-36225	GXN_570263	piR-hsa-28374	245.366	-1.07607	0.26951	-3.9927	6.53257e-05	0.00120966
piR-39161	GXN_573531	piR-hsa-31380	70.6476	-1.17452	0.294157	-3.99284	6.52865e-05	0.00120966
piR-44086	GXN_546109	piR-hsa-6237	2.27503	-2.17477	0.544815	-3.99177	6.55831e-05	0.00121232
piR-48615	GXN_551010	piR-hsa-10729	7.68293	1.95342	0.489351	3.99185	6.55606e-05	0.00121232
piR-44940	GXN_547119	piR-hsa-7164	268.159	1.79975	0.451129	3.98943	6.62317e-05	0.00122324
piR-44198	GXN_546232	piR-hsa-6349	37.0981	-1.82794	0.45834	-3.98816	6.65865e-05	0.00122766
piR-49900	GXN_552428	piR-hsa-12042	31.9181	1.82909	0.458614	3.98829	6.65504e-05	0.00122766
piR-32435	GXN_552974	piR-hsa-12546	67.7232	1.30212	0.326605	3.98682	6.69638e-05	0.00123355
piR-49136	GXN_551683	piR-hsa-11353	3.48315	-1.8272	0.458486	-3.9853	6.73952e-05	0.00124042
piR-49483	GXN_551449	piR-hsa-11132	11.754	-1.47717	0.370713	-3.98467	6.75745e-05	0.00124265
piR-44918	GXN_547095	piR-hsa-7142	27.4829	-1.64115	0.411961	-3.98375	6.78369e-05	0.00124639
piR-47963	GXN_550327	piR-hsa-10106	148.032	1.6675	0.41868	3.98276	6.81197e-05	0.00125051
piR-32430	GXN_552968	piR-hsa-12541	12.6069	1.57846	0.3965	3.981	6.86269e-05	0.00125873
piR-35362	GXN_569388	piR-hsa-27571	21.4678	-0.97605	0.245193	-3.98075	6.8698e-05	0.00125895
piR-30828	GXN_540407	piR-hsa-981	15.4594	-1.06685	0.268022	-3.98044	6.87888e-05	0.00125953
piR-55504	GXN_559578	piR-hsa-18607	32.2451	1.53826	0.386516	3.9798	6.89732e-05	0.00126182
piR-55098	GXN_559163	piR-hsa-18233	6.92393	-1.62481	0.408367	-3.97879	6.92672e-05	0.00126611
piR-31590	GXN_541295	piR-hsa-1801	25.4037	2.36887	0.595451	3.97828	6.94152e-05	0.0012674
piR-49094	GXN_551640	piR-hsa-11311	366.749	1.528	0.38412	3.97793	6.95166e-05	0.0012674
piR-53394	GXN_557274	piR-hsa-16503	3.786	-1.58252	0.397823	-3.97795	6.95127e-05	0.0012674
piR-41329	GXN_543151	piR-hsa-3510	482.596	1.14362	0.287965	3.97139	7.14548e-05	0.00130162
piR-31005	GXN_540582	piR-hsa-1144	3.08941	-1.72937	0.435491	-3.97107	7.15498e-05	0.00130223
piR-37645	GXN_571848	piR-hsa-29836	9.02839	-1.58536	0.399546	-3.96791	7.25062e-05	0.00131851
piR-53584	GXN_557592	piR-hsa-16792	7.27792	2.20623	0.55606	3.96762	7.25948e-05	0.00131899
piR-45044	GXN_547217	piR-hsa-7253	23.7744	-1.01072	0.254816	-3.96646	7.29465e-05	0.00132425
piR-52670	GXN_556568	piR-hsa-15853	5.7078	-1.40274	0.353731	-3.96554	7.32292e-05	0.00132712
piR-57530	GXN_561798	piR-hsa-20627	3.79378	3.18972	0.804334	3.96567	7.31909e-05	0.00132712
piR-42612	GXN_544483	piR-hsa-4733	15.8844	-1.67449	0.422489	-3.9634	7.38908e-05	0.00133797
piR-58308	GXN_562711	piR-hsa-21461	4.39478	-1.59881	0.403509	-3.96227	7.42408e-05	0.00134316
piR-41795	GXN_543641	piR-hsa-3962	3.88146	2.90655	0.733596	3.96205	7.43081e-05	0.00134323
piR-57651	GXN_561930	piR-hsa-20748	12.2863	-1.23509	0.311755	-3.96173	7.44075e-05	0.00134389
piR-36935	GXN_571020	piR-hsa-29069	12.6402	-1.28769	0.325098	-3.96091	7.46632e-05	0.00134736
piR-40469	GXN_540889	piR-hsa-1428	22.6545	-0.963006	0.243211	-3.95954	7.50927e-05	0.00135396
piR-42653	GXN_544527	piR-hsa-4774	7.69797	-1.29934	0.328287	-3.95795	7.55957e-05	0.00136188
piR-49428	GXN_551964	piR-hsa-11616	104.744	1.34568	0.340033	3.95749	7.57416e-05	0.00136335
piR-59384	GXN_563852	piR-hsa-22506	18.5325	-2.08182	0.526079	-3.95723	7.58223e-05	0.00136365
piR-32379	GXN_552913	piR-hsa-12490	4.69345	-1.99576	0.504581	-3.95527	7.6448e-05	0.00137263
piR-57322	GXN_561588	piR-hsa-20434	17.0878	1.91781	0.484901	3.95506	7.65152e-05	0.00137263
piR-57460	GXN_561738	piR-hsa-20572	48.8396	1.09853	0.277745	3.95517	7.64811e-05	0.00137263
piR-41873	GXN_543727	piR-hsa-4040	50.1786	1.378	0.348615	3.95278	7.72476e-05	0.0013811
piR-47665	GXN_550016	piR-hsa-9822	105.86	-2.64009	0.667842	-3.95317	7.71229e-05	0.0013811
piR-59313	GXN_563774	piR-hsa-22435	84.0857	1.64971	0.417347	3.95286	7.72237e-05	0.0013811
piR-34092	GXN_567947	piR-hsa-26258	38.3028	1.66747	0.421846	3.9528	7.72435e-05	0.0013811
piR-51841	GXN_555706	piR-hsa-15054	3.93907	-1.94955	0.493245	-3.95251	7.73367e-05	0.00138146
piR-37596	GXN_571795	piR-hsa-29787	8.3068	-1.8752	0.474455	-3.95232	7.73976e-05	0.00138146
piR-34119	GXN_567977	piR-hsa-26285	2.38859	-2.17118	0.549442	-3.9516	7.76305e-05	0.00138445
piR-42751	GXN_544742	piR-hsa-4974	26.8658	-1.26673	0.320792	-3.94874	7.8562e-05	0.00139989
piR-60058	GXN_565678	piR-hsa-24180	3.68753	-1.72954	0.438088	-3.94792	7.88318e-05	0.00140352
piR-57604	GXN_561878	piR-hsa-20701	28.7618	1.57052	0.397852	3.94751	7.89693e-05	0.00140479
piR-59614	GXN_564071	piR-hsa-22707	30.4522	1.05115	0.266308	3.94713	7.90941e-05	0.00140584
piR-41399	GXN_543228	piR-hsa-3580	17.1419	-1.01149	0.256296	-3.94658	7.9275e-05	0.00140788
piR-60948	GXN_566726	piR-hsa-25142	93.4908	-1.49981	0.380197	-3.94483	7.98578e-05	0.00141704
piR-37530	GXN_571723	piR-hsa-29721	2.12497	-2.07129	0.525237	-3.94354	8.0288e-05	0.00142349
piR-30562	GXN_540132	piR-hsa-730	16.2113	-1.35743	0.3443	-3.94258	8.06109e-05	0.00142707
piR-51663	GXN_555511	piR-hsa-14876	8.8534	-2.02906	0.514659	-3.94254	8.06245e-05	0.00142707
piR-52088	GXN_555958	piR-hsa-15287	63.1958	1.32918	0.337269	3.94101	8.11393e-05	0.00143499
piR-45403	GXN_547577	piR-hsa-7581	13.0734	-1.21731	0.30894	-3.94027	8.13909e-05	0.00143824
piR-42380	GXN_544260	piR-hsa-4530	9.76729	-1.61233	0.409221	-3.94001	8.14778e-05	0.00143858
piR-54451	GXN_558503	piR-hsa-17629	17.5027	-1.12701	0.286183	-3.93806	8.2144e-05	0.00144914
piR-30914	GXN_540501	piR-hsa-1067	4.08988	-1.7244	0.438271	-3.93456	8.33494e-05	0.00146797
piR-48820	GXN_551235	piR-hsa-10934	61.932	1.73461	0.440855	3.93464	8.332e-05	0.00146797
piR-34618	GXN_568507	piR-hsa-26768	19.1751	-1.163	0.295623	-3.93408	8.35166e-05	0.0014697
piR-59470	GXN_563945	piR-hsa-22592	4.3299	2.90066	0.737441	3.93341	8.37499e-05	0.00147258
piR-30554	GXN_540123	piR-hsa-722	6.31697	-1.34533	0.342088	-3.9327	8.39969e-05	0.0014754
piR-42376	GXN_544256	piR-hsa-4526	17.5268	-1.28597	0.327006	-3.93255	8.40487e-05	0.0014754
piR-40417	GXN_542109	piR-hsa-2556	7.89999	-1.19815	0.304735	-3.93178	8.4319e-05	0.00147892
piR-52257	GXN_556141	piR-hsa-15456	7.94534	-1.62445	0.413196	-3.93142	8.44439e-05	0.00147989
piR-59406	GXN_563876	piR-hsa-22528	6.50035	-1.59051	0.404659	-3.93049	8.47744e-05	0.00148324
piR-59555	GXN_564007	piR-hsa-22648	14.5378	-1.0219	0.259994	-3.9305	8.47701e-05	0.00148324
piR-44477	GXN_546518	piR-hsa-6613	45.0001	-1.9497	0.496303	-3.92846	8.54932e-05	0.00149404
piR-37379	GXN_571575	piR-hsa-29584	33.2892	-1.60793	0.409314	-3.92834	8.55325e-05	0.00149404
piR-52042	GXN_555908	piR-hsa-15241	16.0918	-1.37882	0.351113	-3.927	8.60109e-05	0.00150117
piR-48305	GXN_550685	piR-hsa-10433	7.93915	-1.90209	0.484554	-3.92544	8.6571e-05	0.00150846
piR-34799	GXN_568690	piR-hsa-26935	4.65458	2.69435	0.686364	3.92554	8.65364e-05	0.00150846
piR-33059	GXN_564632	piR-hsa-23225	72.0372	2.20335	0.561528	3.92385	8.71464e-05	0.00151725
piR-57459	GXN_561737	piR-hsa-20571	13.4043	2.04184	0.52042	3.92344	8.72933e-05	0.00151856
piR-36928	GXN_571012	piR-hsa-29062	3.81796	-1.56348	0.398701	-3.92142	8.80271e-05	0.00152944
piR-37043	GXN_571246	piR-hsa-29277	14.8118	-1.46793	0.374359	-3.92118	8.81161e-05	0.00152944
piR-38011	GXN_572195	piR-hsa-30159	65.373	1.04491	0.266482	3.92113	8.81347e-05	0.00152944
piR-35466	GXN_568912	piR-hsa-27137	560.918	1.18914	0.303326	3.92033	8.84261e-05	0.00153325
piR-41652	GXN_543501	piR-hsa-3833	44.1459	1.18969	0.303553	3.91921	8.88388e-05	0.00153915
piR-49621	GXN_552160	piR-hsa-11793	3.12695	-1.78244	0.454984	-3.91758	8.94415e-05	0.00154707
piR-55420	GXN_559501	piR-hsa-18541	35.5827	-1.31522	0.335718	-3.91763	8.94226e-05	0.00154707
piR-48721	GXN_551127	piR-hsa-10835	11.0165	2.00562	0.512025	3.91703	8.96468e-05	0.00154936
piR-60904	GXN_566679	piR-hsa-25098	123.758	1.69845	0.433699	3.9162	8.99563e-05	0.00155345
piR-40624	GXN_542319	piR-hsa-2748	18.2114	-0.922102	0.235491	-3.91566	9.01584e-05	0.00155505
piR-48839	GXN_551256	piR-hsa-10953	35.765	-1.15777	0.295684	-3.91556	9.01953e-05	0.00155505
piR-62009	GXN_567805	piR-hsa-26129	28.7506	-2.3886	0.610082	-3.91521	9.03272e-05	0.00155606
piR-51425	GXN_555142	piR-hsa-14535	14.8323	1.56825	0.400631	3.91445	9.06092e-05	0.00155965
piR-34703	GXN_566518	piR-hsa-24951	3.04388	3.1369	0.801992	3.91139	9.17678e-05	0.00157832
piR-55233	GXN_559312	piR-hsa-18368	8.13919	-1.98809	0.508311	-3.91116	9.18528e-05	0.0015785
piR-42640	GXN_544512	piR-hsa-4761	4.59284	-1.60771	0.411586	-3.90612	9.37888e-05	0.00160967
piR-32319	GXN_552848	piR-hsa-12431	17.8834	-1.07387	0.274925	-3.90605	9.38182e-05	0.00160967
piR-52076	GXN_555945	piR-hsa-15275	18.9299	-1.10359	0.28262	-3.90486	9.42791e-05	0.00161628
piR-60247	GXN_565883	piR-hsa-24369	20.6734	-1.17768	0.301727	-3.90313	9.49569e-05	0.00162659
piR-33382	GXN_564971	piR-hsa-23533	3524.32	1.24045	0.317884	3.90221	9.53169e-05	0.00163144
piR-30633	GXN_540210	piR-hsa-801	10.0395	1.99926	0.512398	3.90177	9.54913e-05	0.00163311
piR-38354	GXN_572550	piR-hsa-30488	88.5582	1.62396	0.416511	3.89897	9.66034e-05	0.0016508
piR-46750	GXN_548982	piR-hsa-8865	3.0683	-1.81504	0.46588	-3.89593	9.78235e-05	0.00167031
piR-38244	GXN_572431	piR-hsa-30378	6.89623	-1.3983	0.358964	-3.89539	9.80422e-05	0.0016727
piR-36203	GXN_570239	piR-hsa-28352	30.5917	2.19975	0.56513	3.89247	9.92303e-05	0.00169161
piR-33519	GXN_565104	piR-hsa-23655	6234.45	-1.47099	0.378075	-3.89075	9.9935e-05	0.00170226
piR-36041	GXN_570063	piR-hsa-28190	17878.3	1.07158	0.275433	3.89054	0.00010002	0.00170234
piR-45498	GXN_547665	piR-hsa-7661	25.0877	1.29263	0.33239	3.88888	0.000100706	0.00171265
piR-32001	GXN_541692	piR-hsa-2169	2.80356	-2.19737	0.565368	-3.88663	0.000101646	0.00172725
piR-51735	GXN_555589	piR-hsa-14948	6.84624	2.35326	0.605574	3.88601	0.000101907	0.0017303
piR-38159	GXN_572354	piR-hsa-30307	126.602	1.95766	0.503927	3.88481	0.000102411	0.00173748
piR-61745	GXN_567531	piR-hsa-25880	6.37887	2.29309	0.590525	3.88315	0.000103114	0.001748
piR-54642	GXN_558711	piR-hsa-17820	2.04505	-2.16065	0.556457	-3.88287	0.000103233	0.00174862
piR-30597	GXN_540170	piR-hsa-765	68.9284	1.70157	0.438268	3.88249	0.000103391	0.00174892
piR-33025	GXN_564595	piR-hsa-23191	6.84148	-1.72927	0.445407	-3.88244	0.000103415	0.00174892
piR-33719	GXN_565322	piR-hsa-23855	2.29902	-1.89014	0.487097	-3.88042	0.000104276	0.00176207
piR-37061	GXN_571266	piR-hsa-29295	178.38	-1.26948	0.327358	-3.87797	0.000105332	0.00177852
piR-60858	GXN_566628	piR-hsa-25052	6.56414	-1.29549	0.334382	-3.87428	0.000106941	0.00180425
piR-37371	GXN_571567	piR-hsa-29576	8.84855	-1.60534	0.41441	-3.8738	0.000107151	0.00180635
piR-41716	GXN_542478	piR-hsa-2895	7.71007	-1.36891	0.353419	-3.87334	0.000107353	0.00180753
piR-61594	GXN_567368	piR-hsa-25729	40.4255	-1.29267	0.333743	-3.87326	0.000107391	0.00180753
piR-60403	GXN_566055	piR-hsa-24525	9.8625	-1.21286	0.313238	-3.87202	0.000107938	0.00181511
piR-60952	GXN_566731	piR-hsa-25146	8.94195	1.95708	0.505463	3.87185	0.000108012	0.00181511
piR-31367	GXN_541069	piR-hsa-1592	6.67197	-1.69398	0.43773	-3.86992	0.000108873	0.00182814
piR-41064	GXN_542877	piR-hsa-3260	30.3146	1.5983	0.413123	3.86883	0.000109358	0.00183484
piR-49895	GXN_552423	piR-hsa-12037	125.934	-2.0181	0.521837	-3.86731	0.000110044	0.00184489
piR-55419	GXN_559500	piR-hsa-18540	35.3504	-1.3021	0.336717	-3.86704	0.000110164	0.00184544
piR-50460	GXN_554182	piR-hsa-13657	18.7241	-1.52395	0.394152	-3.86641	0.00011045	0.00184877
piR-61613	GXN_567389	piR-hsa-25748	197.811	2.18818	0.566167	3.86489	0.000111138	0.00185883
piR-47542	GXN_549883	piR-hsa-9699	112.413	1.76956	0.458067	3.86309	0.00011196	0.0018711
piR-43981	GXN_545995	piR-hsa-6132	51.1304	1.68263	0.435619	3.86261	0.000112182	0.00187333
piR-43289	GXN_545272	piR-hsa-5469	7.5582	-1.52238	0.394178	-3.86215	0.000112393	0.00187539
piR-58428	GXN_562843	piR-hsa-21581	5.3525	2.42967	0.629459	3.85994	0.000113414	0.00189094
piR-48946	GXN_551371	piR-hsa-11060	30.2032	1.19272	0.309135	3.85825	0.000114204	0.00190262
piR-51311	GXN_555018	piR-hsa-14421	4.5191	-1.5255	0.395555	-3.85661	0.000114969	0.00191387
piR-61504	GXN_567285	piR-hsa-25653	11.41	1.71944	0.445924	3.85591	0.0001153	0.00191787
piR-55553	GXN_559743	piR-hsa-18754	43.4423	-1.62406	0.421214	-3.85568	0.000115409	0.00191819
piR-32797	GXN_553481	piR-hsa-13008	24.8113	1.97965	0.513694	3.85376	0.000116317	0.00192954
piR-52125	GXN_555999	piR-hsa-15324	14.7427	-0.964009	0.250129	-3.85404	0.000116184	0.00192954
piR-56636	GXN_560886	piR-hsa-19792	10.231	1.83167	0.475306	3.85366	0.000116364	0.00192954
piR-55693	GXN_559897	piR-hsa-18893	3.47812	-1.70127	0.441647	-3.8521	0.000117108	0.00194036
piR-30459	GXN_540020	piR-hsa-627	9.94984	-1.19695	0.310828	-3.85086	0.000117706	0.00194875
piR-48689	GXN_551091	piR-hsa-10803	6.95349	1.99255	0.517509	3.85027	0.000117989	0.00195178
piR-32755	GXN_553435	piR-hsa-12966	43.1321	1.12831	0.293061	3.85009	0.000118073	0.00195178
piR-30830	GXN_540409	piR-hsa-983	4.32462	-1.80562	0.469029	-3.84969	0.000118266	0.00195346
piR-51233	GXN_554948	piR-hsa-14357	20.3772	1.47738	0.383799	3.84936	0.000118425	0.00195457
piR-36056	GXN_570079	piR-hsa-28205	772.969	1.57516	0.409292	3.84849	0.000118849	0.00196004
piR-30293	GXN_539873	piR-hsa-490	224.297	1.20874	0.314229	3.84668	0.000119731	0.00197208
piR-54712	GXN_558788	piR-hsa-17890	13.3376	-1.20782	0.313996	-3.84661	0.000119765	0.00197208
piR-37178	GXN_571392	piR-hsa-29412	11.4428	2.14131	0.556746	3.84612	0.000120002	0.00197446
piR-47003	GXN_549351	piR-hsa-9204	712.95	1.58425	0.411985	3.8454	0.000120358	0.00197879
piR-47132	GXN_549488	piR-hsa-9332	20.4281	1.85601	0.482806	3.84421	0.000120942	0.00198685
piR-41892	GXN_543748	piR-hsa-4059	28.947	-1.59585	0.415181	-3.84373	0.000121177	0.00198917
piR-34443	GXN_568315	piR-hsa-26593	80.5893	1.19741	0.311622	3.8425	0.000121788	0.00199766
piR-57619	GXN_561894	piR-hsa-20716	5.6766	2.27934	0.593409	3.8411	0.000122485	0.00200755
piR-46966	GXN_549216	piR-hsa-9081	2.27321	-3.19429	0.831807	-3.84019	0.00012294	0.00201345
piR-45905	GXN_548096	piR-hsa-8052	2.17214	-3.26204	0.849731	-3.83891	0.000123581	0.00202238
piR-34697	GXN_568594	piR-hsa-26847	16.1816	1.44943	0.377724	3.83726	0.000124413	0.00203445
piR-39028	GXN_573387	piR-hsa-31248	7.10611	-1.41913	0.37003	-3.83518	0.00012547	0.00205015
piR-32683	GXN_553245	piR-hsa-12794	180.493	-2.02018	0.526844	-3.8345	0.000125822	0.00205432
piR-35335	GXN_569359	piR-hsa-27544	32.9089	0.96904	0.25289	3.83187	0.000127174	0.0020748
piR-51604	GXN_555447	piR-hsa-14817	28.5959	-0.992788	0.259137	-3.83113	0.000127554	0.0020794
piR-47032	GXN_549383	piR-hsa-9233	3.31926	-2.72175	0.710527	-3.8306	0.00012783	0.00208231
piR-42785	GXN_544778	piR-hsa-5008	13161.5	-1.84354	0.481316	-3.8302	0.00012804	0.00208264
piR-37788	GXN_571973	piR-hsa-29950	11.1833	-1.18154	0.308482	-3.83019	0.000128046	0.00208264
piR-40139	GXN_541840	piR-hsa-2307	23.16	1.23156	0.321586	3.82965	0.000128324	0.00208557
piR-52192	GXN_556073	piR-hsa-15391	13.2893	1.66355	0.43449	3.82874	0.000128803	0.00209174
piR-32461	GXN_553003	piR-hsa-12572	223.194	1.83633	0.479735	3.82781	0.000129291	0.00209806
piR-61195	GXN_566980	piR-hsa-25373	14.4835	-0.955306	0.2496	-3.82734	0.000129534	0.00210041
piR-44212	GXN_546248	piR-hsa-6363	27.6143	1.58707	0.414711	3.82694	0.000129746	0.00210224
piR-31455	GXN_541147	piR-hsa-1666	50.5641	1.37319	0.358959	3.82549	0.000130515	0.00211004
piR-43540	GXN_545528	piR-hsa-5706	16.8283	1.63485	0.427357	3.82549	0.00013051	0.00211004
piR-44330	GXN_546377	piR-hsa-6481	5.25325	-1.8841	0.492516	-3.82547	0.000130525	0.00211004
piR-35043	GXN_569054	piR-hsa-27267	5.25873	-2.51136	0.656557	-3.82504	0.000130749	0.00211206
piR-54859	GXN_558932	piR-hsa-18023	5.7881	-1.34479	0.351604	-3.82473	0.000130918	0.00211318
piR-60957	GXN_566736	piR-hsa-25151	286.267	0.959884	0.251131	3.82224	0.000132242	0.00213293
piR-30448	GXN_539476	piR-hsa-192	11.3581	-1.18055	0.308967	-3.82095	0.000132941	0.00214258
piR-43330	GXN_545317	piR-hsa-5510	6.73751	-1.28703	0.33698	-3.81932	0.00013382	0.00215511
piR-41155	GXN_542977	piR-hsa-3351	7.58274	2.52701	0.661729	3.81881	0.000134099	0.00215797
piR-61347	GXN_567113	piR-hsa-25496	41.4412	1.43491	0.375826	3.81803	0.000134521	0.00216312
piR-31915	GXN_541613	piR-hsa-2097	56.438	1.1888	0.311386	3.81777	0.000134662	0.00216375
piR-35909	GXN_569936	piR-hsa-28073	9.97856	-1.26036	0.330231	-3.81661	0.000135298	0.00217233
piR-47428	GXN_549792	piR-hsa-9614	15.7191	-0.943772	0.247296	-3.81636	0.000135433	0.00217285
piR-40302	GXN_541986	piR-hsa-2441	48.1606	0.980509	0.25707	3.81417	0.000136641	0.00219033
piR-32352	GXN_552884	piR-hsa-12463	18.7145	-1.01169	0.265255	-3.81401	0.000136728	0.00219033
piR-35982	GXN_569999	piR-hsa-28131	247.87	1.25844	0.330095	3.81237	0.000137642	0.00220331
[truncated: 30,866 more rows]

## Sheet: iPSCs vs. neurons piRNA
piRNA name (RNAdb2.0)	piRNA ID (Genomatix)	piRNA name (piRBase)	baseMean	log2FoldChange	lfcSE	stat	pvalue	padj
[truncated: 32,194 more rows]
